# Supplementary material for: Uveal melanoma immunogenomics predict immunotherapy resistance and susceptibility
Source: Nat Commun. 2024 Apr 16;15:2863. doi: 10.1038/s41467-024-46906-4 (PMC11021475; doi:10.1038/s41467-024-46906-4)
Supplement: Supplementary file 4 — Supplementary Data 1 [file 41467_2024_46906_MOESM4_ESM.xlsx]

## Sheet: Supplementary Table 1
Supplementary Data 1 Summary of clinicogenomic variables.
variable	sublevel	sublevel frequency	sublevel proportion	variable mean	variable median
sex
	female	52	0.52
	male	48	0.48
age at diagnosis				54.5972	55.6701
AJCC M stage
	A (0-3cm)	29	0.29
	B (3-8cm)	55	0.55
	C (>8cm)	16	0.16
tumor extent
	extrahepatic only	5	0.05
	hepatic only	24	0.24
	hepatic and extrahepatic	71	0.71
ocular tumor treatment
	plaque brachytherapy	63	0.63
	proton beam radiation	12	0.12
	enucleation	25	0.25
alkaline phosphatase
	normal	75	0.75
	abnormal	25	0.25
lactate dehydrogenase
	normal	25	0.25
	abnormal	75	0.75
liver directed therapy
	untreated	62	0.62
	treated	38	0.38
cytotoxic chemotherapy
	untreated	89	0.89
	treated	11	0.11
kinase inhibition
	untreated	74	0.74
	treated	26	0.26
antiangiogenic therapy
	untreated	95	0.95
	treated	5	0.05
checkpoint inhibition
	untreated	47	0.47
	treated	53	0.53
checkpoint inhibition type
	untreated	47	0.47
	anti-CTLA4 only	3	0.03
	anti-PD-1 only	14	0.14
	sequential anti-CTLA4 & anti-PD-1	9	0.09
	combination anti-CTLA4 + anti-PD-1	27	0.27
tebentafusp
	untreated	88	0.88
	treated	12	0.12
metastatic site
	liver	56	0.56
	subcutaneous	20	0.2
	lung	6	0.06
	omentum	5	0.05
	breast	4	0.04
	lymph node	2	0.02
	mediastinum	2	0.02
	retroperitoneum	2	0.02
	mesentery	1	0.01
	pancreas	1	0.01
	spleen	1	0.01
GNAQ
	wild type	58	0.58
	mutation	42	0.42
GNA11
	wild type	47	0.47
	mutation	53	0.53
PLCB4
	wild type	98	0.98
	mutation	2	0.02
CYSLTR2
	wild type	97	0.97
	mutation	3	0.03
EIF1AX
	wild type	98	0.98
	mutation	2	0.02
SF3B1
	wild type	58	0.58
	mutation	42	0.42
BAP1
	wild type	37	0.37
	alteration	63	0.63
BAP1 mRNA				9.71929	9.74736
chromosome 3 loss*
	disomy	51	0.542553
	loss	43	0.457447
chromosome 8q gain*
	disomy	14	0.148936
	gain	80	0.851064
*6 samples with unavailable data
