# Supplementary material for: Uveal melanoma immunogenomics predict immunotherapy resistance and susceptibility
Source: Nat Commun. 2024 Apr 16;15:2863. doi: 10.1038/s41467-024-46906-4 (PMC11021475; doi:10.1038/s41467-024-46906-4)
Supplement: Supplementary file 5 — Supplementary Data 2 [file 41467_2024_46906_MOESM5_ESM.xlsx]

## Sheet: Supplementary Table 1
Supplementary Data 2 Statistical testing of TMB associations with clinicogenomic variables. Continuous-continuous associations were assessed with the Spearman’s rank correlation. Unpaired categorical-continuous associations were assessed with the Wilcoxon rank-sum test (two-tailed) or Kruskal-Wallis one-way analysis of variance test as appropriate.
variable	sublevel	sublevel frequency	sublevel proportion	sublevel TMB mean	test	P	FDR	rho	variable mean	variable median
sex					Wilcoxon rank-sum test	0.819791	1
	female	52	0.52	1.92716
	male	48	0.48	0.935172
age at diagnosis					Spearman's rank correlation	0.523073	0.723556	-0.0646071	54.5972	55.6701
AJCC M stage					Kruskal-Wallis test by ranks	0.455836	0.723556
	A (0-3cm)	29	0.29	2.45232
	B (3-8cm)	55	0.55	1.07953
	C (>8cm)	16	0.16	0.913059
tumor extent					Kruskal-Wallis test by ranks	0.542667	0.723556
	extrahepatic only	5	0.05	0.569832
	hepatic only	24	0.24	1.12779
	hepatic and extrahepatic	71	0.71	1.62231
ocular tumor treatment					Kruskal-Wallis test by ranks	0.0439065	0.574313
	plaque brachytherapy	63	0.63	1.81963
	proton beam radiation	12	0.12	0.660149
	enucleation	25	0.25	0.901676
alkaline phosphatase					Wilcoxon rank-sum test	0.135321	0.675287
	normal	75	0.75	1.53207
	abnormal	25	0.25	1.20782
lactate dehydrogenase					Wilcoxon rank-sum test	0.215508	0.675287
	normal	25	0.25	3.06704
	abnormal	75	0.75	0.912328
liver directed therapy					Wilcoxon rank-sum test	0.508728	0.723556
	untreated	62	0.62	1.51424
	treated	38	0.38	1.34784
cytotoxic chemotherapy					Wilcoxon rank-sum test	0.0478594	0.574313
	untreated	89	0.89	1.01331
	treated	11	0.11	4.99238
kinase inhibition					Wilcoxon rank-sum test	0.35554	0.723556
	untreated	74	0.74	0.902763
	treated	26	0.26	3.01139
antiangiogenic therapy					Wilcoxon rank-sum test	0.968442	1
	untreated	95	0.95	1.49033
	treated	5	0.05	0.703911
checkpoint inhibition					Wilcoxon rank-sum test	0.389601	0.723556
	untreated	47	0.47	0.878759
	treated	53	0.53	1.95847
checkpoint inhibition type					Kruskal-Wallis test by ranks	0.192269	0.723556
	untreated	47	0.47	0.878759
	anti-CTLA4 only	3	0.03	16.1173
	anti-PD-1 only	14	0.14	0.61652
	sequential anti-CTLA4 & anti-PD-1	9	0.09	1.20112
	combination anti-CTLA4 + anti-PD-1	27	0.27	1.33354
tebentafusp
	untreated	88	0.88	1.55536
	treated	12	0.12	0.685754
metastatic site					Kruskal-Wallis test by ranks	0.391953	0.723556
	liver	56	0.56	1.00459
	subcutaneous	20	0.2	2.97207
	lung	6	0.06	0.563315
	omentum	5	0.05	1.43575
	breast	4	0.04	0.677374
	lymph node	2	0.02	0.628492
	mediastinum	2	0.02	1.62011
	retroperitoneum	2	0.02	0.949721
	mesentery	1	0.01	7.2067
	pancreas	1	0.01	2
	spleen	1	0.01	0.530726
GNAQ					Wilcoxon rank-sum test	0.960987	1
	wild type	58	0.58	1.78318
	mutation	42	0.42	0.992285
GNA11					Wilcoxon rank-sum test	0.424785	0.723556
	wild type	47	0.47	1.00678
	mutation	53	0.53	1.84495
PLCB4					Wilcoxon rank-sum test	1	1
	wild type	98	0.98	1.46694
	mutation	2	0.02	0.670391
CYSLTR2					Wilcoxon rank-sum test	0.225096	0.675287
	wild type	97	0.97	1.45873
	mutation	3	0.03	1.20112
EIF1AX					Wilcoxon rank-sum test	0.423334	0.723556
	wild type	98	0.98	1.46352
	mutation	2	0.02	0.837989
SF3B1					Wilcoxon rank-sum test	0.122507	0.675287
	wild type	58	0.58	0.867367
	mutation	42	0.42	2.25698
BAP1					Wilcoxon rank-sum test	0.481654	0.675287
	wild type	37	0.37	0.785898
	alteration	63	0.63	1.84162
BAP1 mRNA					Spearman's rank correlation	0.860731	1	0.0177663	9.71929	9.74736
chromosome 3 loss*					Wilcoxon rank-sum test	0.984851	1
	disomy	51	0.542553	1.05871
	loss	43	0.457447	1.96999
chromosome 8q gain*					Wilcoxon rank-sum test	0.221647	0.675287
	disomy	14	0.148936	1.42378
	gain	80	0.851064	1.48464
*6 samples with unavailable data
