# Supplementary material for: Uveal melanoma immunogenomics predict immunotherapy resistance and susceptibility
Source: Nat Commun. 2024 Apr 16;15:2863. doi: 10.1038/s41467-024-46906-4 (PMC11021475; doi:10.1038/s41467-024-46906-4)
Supplement: Supplementary file 7 — Supplementary Data 4 [file 41467_2024_46906_MOESM7_ESM.xlsx]

## Sheet: Supplementary Table 3
Supplementary Data 4 UMIS gene list.
gene symbol	HGNC ID	name	locus group	location
5_8S_rRNA	NA	NA	NA	NA
AATK	HGNC:21	apoptosis associated tyrosine kinase	protein-coding gene	17q25.3
ABCA7	HGNC:37	ATP binding cassette subfamily A member 7	protein-coding gene	19p13.3
ABCD2	HGNC:66	ATP binding cassette subfamily D member 2	protein-coding gene	12q12
ABI3	HGNC:29859	ABI family member 3	protein-coding gene	17q21.32
ABO	HGNC:79	ABO, alpha 1-3-N-acetylgalactosaminyltransferase and alpha 1-3-galactosyltransferase	protein-coding gene	09q34.2
ABTB1	HGNC:18275	ankyrin repeat and BTB domain containing 1	protein-coding gene	03q21.3
AC000065.2	NA	NA	NA	NA
AC002558.3	NA	NA	NA	NA
AC003102.1	NA	NA	NA	NA
AC004491.1	NA	NA	NA	NA
AC004678.1	NA	NA	NA	NA
AC004687.1	NA	NA	NA	NA
AC004847.1	NA	NA	NA	NA
AC004951.1	NA	NA	NA	NA
AC005072.1	NA	NA	NA	NA
AC005224.2	NA	NA	NA	NA
AC005224.3	NA	NA	NA	NA
AC005281.1	NA	NA	NA	NA
AC005291.1	NA	NA	NA	NA
AC005291.2	NA	NA	NA	NA
AC005785.1	NA	NA	NA	NA
AC005785.2	NA	NA	NA	NA
AC005786.3	NA	NA	NA	NA
AC006001.2	NA	NA	NA	NA
AC006017.1	NA	NA	NA	NA
AC006128.1	NA	NA	NA	NA
AC006369.1	NA	NA	NA	NA
AC006435.2	NA	NA	NA	NA
AC006538.3	NA	NA	NA	NA
AC006946.2	NA	NA	NA	NA
AC007032.1	NA	NA	NA	NA
AC007038.1	NA	NA	NA	NA
AC007191.1	NA	NA	NA	NA
AC007384.1	NA	NA	NA	NA
AC007496.3	NA	NA	NA	NA
AC007608.4	NA	NA	NA	NA
AC007878.1	NA	NA	NA	NA
AC007952.4	NA	NA	NA	NA
AC008105.1	NA	NA	NA	NA
AC008105.2	NA	NA	NA	NA
AC008764.10	NA	NA	NA	NA
AC008875.3	NA	NA	NA	NA
AC008982.2	NA	NA	NA	NA
AC009032.1	NA	NA	NA	NA
AC009086.2	NA	NA	NA	NA
AC009088.1	NA	NA	NA	NA
AC009093.10	NA	NA	NA	NA
AC009133.1	NA	NA	NA	NA
AC009716.2	NA	NA	NA	NA
AC009948.1	NA	NA	NA	NA
AC009948.3	NA	NA	NA	NA
AC009951.4	NA	NA	NA	NA
AC010168.2	NA	NA	NA	NA
AC010186.3	NA	NA	NA	NA
AC010326.4	NA	NA	NA	NA
AC010359.3	NA	NA	NA	NA
AC010615.2	NA	NA	NA	NA
AC010653.3	NA	NA	NA	NA
AC010654.1	NA	NA	NA	NA
AC011379.1	NA	NA	NA	NA
AC011446.2	NA	NA	NA	NA
AC011447.7	NA	NA	NA	NA
AC011476.3	NA	NA	NA	NA
AC011676.1	NA	NA	NA	NA
AC011676.5	NA	NA	NA	NA
AC011933.2	NA	NA	NA	NA
AC011939.1	NA	NA	NA	NA
AC011939.2	NA	NA	NA	NA
AC011978.1	NA	NA	NA	NA
AC012181.2	NA	NA	NA	NA
AC012531.1	NA	NA	NA	NA
AC012676.5	NA	NA	NA	NA
AC013474.1	NA	NA	NA	NA
AC015799.1	NA	NA	NA	NA
AC015813.1	NA	NA	NA	NA
AC015871.3	NA	NA	NA	NA
AC015871.4	NA	NA	NA	NA
AC015871.6	NA	NA	NA	NA
AC015871.8	NA	NA	NA	NA
AC015883.1	NA	NA	NA	NA
AC015911.3	NA	NA	NA	NA
AC015911.7	NA	NA	NA	NA
AC016027.3	NA	NA	NA	NA
AC016405.1	NA	NA	NA	NA
AC016586.1	NA	NA	NA	NA
AC016831.1	NA	NA	NA	NA
AC016831.4	NA	NA	NA	NA
AC016831.6	NA	NA	NA	NA
AC016876.2	NA	NA	NA	NA
AC016949.1	NA	NA	NA	NA
AC017028.1	NA	NA	NA	NA
AC017116.2	NA	NA	NA	NA
AC018442.1	NA	NA	NA	NA
AC018445.1	NA	NA	NA	NA
AC018445.3	NA	NA	NA	NA
AC018445.4	NA	NA	NA	NA
AC018529.2	NA	NA	NA	NA
AC018529.3	NA	NA	NA	NA
AC018607.1	NA	NA	NA	NA
AC018638.2	NA	NA	NA	NA
AC018638.4	NA	NA	NA	NA
AC018638.5	NA	NA	NA	NA
AC018644.1	NA	NA	NA	NA
AC020659.1	NA	NA	NA	NA
AC020917.4	NA	NA	NA	NA
AC020928.1	NA	NA	NA	NA
AC020951.1	NA	NA	NA	NA
AC021321.2	NA	NA	NA	NA
AC022239.1	NA	NA	NA	NA
AC024257.3	NA	NA	NA	NA
AC024940.1	NA	NA	NA	NA
AC025031.5	NA	NA	NA	NA
AC025164.1	NA	NA	NA	NA
AC025279.1	NA	NA	NA	NA
AC025280.1	NA	NA	NA	NA
AC025580.2	NA	NA	NA	NA
AC026124.1	NA	NA	NA	NA
AC027290.2	NA	NA	NA	NA
AC027373.1	NA	NA	NA	NA
AC036176.2	NA	NA	NA	NA
AC037198.1	NA	NA	NA	NA
AC037459.2	NA	NA	NA	NA
AC044849.1	NA	NA	NA	NA
AC051619.7	NA	NA	NA	NA
AC055811.3	NA	NA	NA	NA
AC055839.2	NA	NA	NA	NA
AC063950.1	NA	NA	NA	NA
AC063965.2	NA	NA	NA	NA
AC064801.2	NA	NA	NA	NA
AC066616.2	NA	NA	NA	NA
AC067817.1	NA	NA	NA	NA
AC067852.3	NA	NA	NA	NA
AC067930.3	NA	NA	NA	NA
AC068473.3	NA	NA	NA	NA
AC068491.2	NA	NA	NA	NA
AC068580.4	NA	NA	NA	NA
AC068896.1	NA	NA	NA	NA
AC069277.1	NA	NA	NA	NA
AC069281.2	NA	NA	NA	NA
AC069288.1	NA	NA	NA	NA
AC073548.1	NA	NA	NA	NA
AC073569.3	NA	NA	NA	NA
AC073957.3	NA	NA	NA	NA
AC078856.1	NA	NA	NA	NA
AC078962.1	NA	NA	NA	NA
AC079316.1	NA	NA	NA	NA
AC079316.2	NA	NA	NA	NA
AC079336.5	NA	NA	NA	NA
AC079781.5	NA	NA	NA	NA
AC083837.1	NA	NA	NA	NA
AC083862.1	NA	NA	NA	NA
AC087222.1	NA	NA	NA	NA
AC087284.1	NA	NA	NA	NA
AC087639.2	NA	NA	NA	NA
AC087741.1	NA	NA	NA	NA
AC087893.2	NA	NA	NA	NA
AC090181.2	NA	NA	NA	NA
AC090181.3	NA	NA	NA	NA
AC090220.1	NA	NA	NA	NA
AC090559.1	NA	NA	NA	NA
AC090617.10	NA	NA	NA	NA
AC090617.3	NA	NA	NA	NA
AC090617.5	NA	NA	NA	NA
AC090739.1	NA	NA	NA	NA
AC090970.1	NA	NA	NA	NA
AC091181.1	NA	NA	NA	NA
AC091196.1	NA	NA	NA	NA
AC092053.2	NA	NA	NA	NA
AC092068.2	NA	NA	NA	NA
AC092068.3	NA	NA	NA	NA
AC092127.1	NA	NA	NA	NA
AC092139.2	NA	NA	NA	NA
AC092279.1	NA	NA	NA	NA
AC092423.1	NA	NA	NA	NA
AC092428.1	NA	NA	NA	NA
AC092535.2	NA	NA	NA	NA
AC093330.2	NA	NA	NA	NA
AC093525.7	NA	NA	NA	NA
AC093525.8	NA	NA	NA	NA
AC093525.9	NA	NA	NA	NA
AC096761.1	NA	NA	NA	NA
AC099489.1	NA	NA	NA	NA
AC099494.3	NA	NA	NA	NA
AC099804.1	NA	NA	NA	NA
AC099811.1	NA	NA	NA	NA
AC100827.2	NA	NA	NA	NA
AC103691.1	NA	NA	NA	NA
AC103769.1	NA	NA	NA	NA
AC103810.2	NA	NA	NA	NA
AC104530.1	NA	NA	NA	NA
AC104564.5	NA	NA	NA	NA
AC104695.2	NA	NA	NA	NA
AC104695.3	NA	NA	NA	NA
AC104964.2	NA	NA	NA	NA
AC105046.1	NA	NA	NA	NA
AC105118.1	NA	NA	NA	NA
AC105429.1	NA	NA	NA	NA
AC106739.1	NA	NA	NA	NA
AC106865.1	NA	NA	NA	NA
AC107419.1	NA	NA	NA	NA
AC108010.1	NA	NA	NA	NA
AC108134.2	NA	NA	NA	NA
AC108519.1	NA	NA	NA	NA
AC108693.1	NA	NA	NA	NA
AC108704.2	NA	NA	NA	NA
AC109326.1	NA	NA	NA	NA
AC110079.1	NA	NA	NA	NA
AC111170.2	NA	NA	NA	NA
AC111170.3	NA	NA	NA	NA
AC112496.1	NA	NA	NA	NA
AC117382.1	NA	NA	NA	NA
AC118344.1	NA	NA	NA	NA
AC118344.2	NA	NA	NA	NA
AC119673.2	NA	NA	NA	NA
AC120057.4	NA	NA	NA	NA
AC122718.1	NA	NA	NA	NA
AC123912.4	NA	NA	NA	NA
AC124068.2	NA	NA	NA	NA
AC124319.1	NA	NA	NA	NA
AC124319.3	NA	NA	NA	NA
AC124944.2	NA	NA	NA	NA
AC125437.2	NA	NA	NA	NA
AC126389.1	NA	NA	NA	NA
AC126544.2	NA	NA	NA	NA
AC127024.2	NA	NA	NA	NA
AC127024.8	NA	NA	NA	NA
AC127070.4	NA	NA	NA	NA
AC130352.1	NA	NA	NA	NA
AC130371.2	NA	NA	NA	NA
AC131009.4	NA	NA	NA	NA
AC131212.2	NA	NA	NA	NA
AC131212.3	NA	NA	NA	NA
AC132192.2	NA	NA	NA	NA
AC132872.3	NA	NA	NA	NA
AC132872.4	NA	NA	NA	NA
AC132872.5	NA	NA	NA	NA
AC132938.5	NA	NA	NA	NA
AC134349.2	NA	NA	NA	NA
AC134407.2	NA	NA	NA	NA
AC135050.5	NA	NA	NA	NA
AC136475.3	NA	NA	NA	NA
AC137894.1	NA	NA	NA	NA
AC139495.2	NA	NA	NA	NA
AC139769.1	NA	NA	NA	NA
AC139795.1	NA	NA	NA	NA
AC139887.2	NA	NA	NA	NA
AC141586.1	NA	NA	NA	NA
AC144831.1	NA	NA	NA	NA
AC145098.2	NA	NA	NA	NA
AC145124.1	NA	NA	NA	NA
AC215522.2	NA	NA	NA	NA
AC232271.1	NA	NA	NA	NA
AC233755.1	NA	NA	NA	NA
AC233755.2	NA	NA	NA	NA
AC234772.1	NA	NA	NA	NA
AC243829.1	NA	NA	NA	NA
AC243829.4	NA	NA	NA	NA
AC243960.1	NA	NA	NA	NA
AC244197.2	NA	NA	NA	NA
AC244197.3	NA	NA	NA	NA
AC245014.3	NA	NA	NA	NA
AC245884.1	NA	NA	NA	NA
AC253536.3	NA	NA	NA	NA
AC253572.1	NA	NA	NA	NA
ACAP1	HGNC:16467	ArfGAP with coiled-coil, ankyrin repeat and PH domains 1	protein-coding gene	17p13.1
ACAP2-IT1	HGNC:41426	ACAP2 intronic transcript 1	non-coding RNA	03q29
ACAP3	HGNC:16754	ArfGAP with coiled-coil, ankyrin repeat and PH domains 3	protein-coding gene	01p36.33
ACKR1	HGNC:4035	atypical chemokine receptor 1 (Duffy blood group)	protein-coding gene	01q23.2
ACOT11	HGNC:18156	acyl-CoA thioesterase 11	protein-coding gene	01p32.3
ACSF2	HGNC:26101	acyl-CoA synthetase family member 2	protein-coding gene	17q21.33
ACSL5	HGNC:16526	acyl-CoA synthetase long chain family member 5	protein-coding gene	10q25.2
ACTG2	HGNC:145	actin gamma 2, smooth muscle	protein-coding gene	02p13.1
ADA2	HGNC:1839	adenosine deaminase 2	protein-coding gene	22q11.1
ADAM19	HGNC:197	ADAM metallopeptidase domain 19	protein-coding gene	05q33.3
ADAM28	HGNC:206	ADAM metallopeptidase domain 28	protein-coding gene	08p21.2
ADAM8	HGNC:215	ADAM metallopeptidase domain 8	protein-coding gene	10q26.3
ADAMDEC1	HGNC:16299	ADAM like decysin 1	protein-coding gene	08p21.2
ADAMTSL4	HGNC:19706	ADAMTS like 4	protein-coding gene	01q21.2
ADAMTSL4-AS1	HGNC:32041	ADAMTSL4 antisense RNA 1	non-coding RNA	01q21.2
ADAMTSL4-AS2	HGNC:40895	ADAMTSL4 antisense RNA 2	non-coding RNA	01q21.2
ADAP1	HGNC:16486	ArfGAP with dual PH domains 1	protein-coding gene	07p22.3
ADCY4	HGNC:235	adenylate cyclase 4	protein-coding gene	14q12
ADCYAP1R1	HGNC:242	ADCYAP receptor type I	protein-coding gene	07p14.3
ADGRE1	HGNC:3336	adhesion G protein-coupled receptor E1	protein-coding gene	19p13.3-p13.2
ADGRE3	HGNC:23647	adhesion G protein-coupled receptor E3	protein-coding gene	19p13.12
ADGRE4P	HGNC:19240	adhesion G protein-coupled receptor E4, pseudogene	pseudogene	19p13.2
ADGRG3	HGNC:13728	adhesion G protein-coupled receptor G3	protein-coding gene	16q21
ADGRG5	HGNC:19010	adhesion G protein-coupled receptor G5	protein-coding gene	16q21
ADIPOQ	HGNC:13633	adiponectin, C1Q and collagen domain containing	protein-coding gene	03q27.3
ADM	HGNC:259	adrenomedullin	protein-coding gene	11p15.4
ADORA2A	HGNC:263	adenosine A2a receptor	protein-coding gene	22q11.23
ADRA2B	HGNC:282	adrenoceptor alpha 2B	protein-coding gene	02q11.2
AF131215.2	NA	NA	NA	NA
AF131215.4	NA	NA	NA	NA
AFF2	HGNC:3776	AF4/FMR2 family member 2	protein-coding gene	Xq28
AFF3	HGNC:6473	AF4/FMR2 family member 3	protein-coding gene	02q11.2
AGAP12P	HGNC:23661	ArfGAP with GTPase domain, ankyrin repeat and PH domain 12, pseudogene	pseudogene	10q11.22
AGAP2	HGNC:16921	ArfGAP with GTPase domain, ankyrin repeat and PH domain 2	protein-coding gene	12q14.1
AGER	HGNC:320	advanced glycosylation end-product specific receptor	protein-coding gene	06p21.32
AGPAT4	HGNC:20885	1-acylglycerol-3-phosphate O-acyltransferase 4	protein-coding gene	06q26
AHR	HGNC:348	aryl hydrocarbon receptor	protein-coding gene	07p21.1
AIF1	HGNC:352	allograft inflammatory factor 1	protein-coding gene	06p21.33
AIFM3	HGNC:26398	apoptosis inducing factor mitochondria associated 3	protein-coding gene	22q11.21
AIM2	HGNC:357	absent in melanoma 2	protein-coding gene	01q23.1-q23.2
AJM1	HGNC:37284	apical junction component 1 homolog	protein-coding gene	09q34.3
AK5	HGNC:365	adenylate kinase 5	protein-coding gene	01p31.1
AKAP5	HGNC:375	A-kinase anchoring protein 5	protein-coding gene	14q23.3
AKNA	HGNC:24108	AT-hook transcription factor	protein-coding gene	09q32
AKT3-IT1	HGNC:41304	AKT3 intronic transcript 1	non-coding RNA	01q44
AL021155.4	NA	NA	NA	NA
AL021707.2	NA	NA	NA	NA
AL021707.6	NA	NA	NA	NA
AL031432.2	NA	NA	NA	NA
AL031595.3	NA	NA	NA	NA
AL031600.2	NA	NA	NA	NA
AL031777.2	NA	NA	NA	NA
AL033543.1	NA	NA	NA	NA
AL049757.1	NA	NA	NA	NA
AL049840.6	NA	NA	NA	NA
AL050309.1	NA	NA	NA	NA
AL096701.1	NA	NA	NA	NA
AL096870.6	NA	NA	NA	NA
AL109615.2	NA	NA	NA	NA
AL109917.1	NA	NA	NA	NA
AL117329.1	NA	NA	NA	NA
AL117336.1	NA	NA	NA	NA
AL121832.3	NA	NA	NA	NA
AL133216.2	NA	NA	NA	NA
AL133243.2	NA	NA	NA	NA
AL133330.1	NA	NA	NA	NA
AL135999.1	NA	NA	NA	NA
AL136131.3	NA	NA	NA	NA
AL136982.3	NA	NA	NA	NA
AL138963.1	NA	NA	NA	NA
AL138963.3	NA	NA	NA	NA
AL139246.2	NA	NA	NA	NA
AL139246.5	NA	NA	NA	NA
AL139407.1	NA	NA	NA	NA
AL160272.1	NA	NA	NA	NA
AL161891.1	NA	NA	NA	NA
AL162578.1	NA	NA	NA	NA
AL162615.1	NA	NA	NA	NA
AL353152.2	NA	NA	NA	NA
AL353644.2	NA	NA	NA	NA
AL353795.3	NA	NA	NA	NA
AL355336.1	NA	NA	NA	NA
AL355377.4	NA	NA	NA	NA
AL355488.1	NA	NA	NA	NA
AL356273.3	NA	NA	NA	NA
AL356417.3	NA	NA	NA	NA
AL357078.2	NA	NA	NA	NA
AL359644.1	NA	NA	NA	NA
AL359962.2	NA	NA	NA	NA
AL360181.3	NA	NA	NA	NA
AL360182.1	NA	NA	NA	NA
AL365357.1	NA	NA	NA	NA
AL365361.1	NA	NA	NA	NA
AL390318.1	NA	NA	NA	NA
AL390719.1	NA	NA	NA	NA
AL390728.5	NA	NA	NA	NA
AL391121.1	NA	NA	NA	NA
AL391832.2	NA	NA	NA	NA
AL442125.1	NA	NA	NA	NA
AL450405.1	NA	NA	NA	NA
AL451123.2	NA	NA	NA	NA
AL512625.3	NA	NA	NA	NA
AL513523.1	NA	NA	NA	NA
AL589644.1	NA	NA	NA	NA
AL590822.3	NA	NA	NA	NA
AL592295.5	NA	NA	NA	NA
AL606534.4	NA	NA	NA	NA
AL627309.6	NA	NA	NA	NA
AL627309.7	NA	NA	NA	NA
AL645608.7	NA	NA	NA	NA
AL669831.1	NA	NA	NA	NA
AL671883.2	NA	NA	NA	NA
AL731559.1	NA	NA	NA	NA
ALG1L13P	HGNC:44382	ALG1 like 13, pseudogene	pseudogene	08p23.1
ALG1L2	HGNC:37258	ALG1 chitobiosyldiphosphodolichol beta-mannosyltransferase like 2	protein-coding gene	03q22.1
ALOX15B	HGNC:434	arachidonate 15-lipoxygenase type B	protein-coding gene	17p13.1
ALOX5	HGNC:435	arachidonate 5-lipoxygenase	protein-coding gene	10q11.21
ALOX5AP	HGNC:436	arachidonate 5-lipoxygenase activating protein	protein-coding gene	13q12.3
AMPD3	HGNC:470	adenosine monophosphate deaminase 3	protein-coding gene	11p15.4
AMZ1	HGNC:22231	archaelysin family metallopeptidase 1	protein-coding gene	07p22.3
ANK1	HGNC:492	ankyrin 1	protein-coding gene	08p11.21
ANKDD1A	HGNC:28002	ankyrin repeat and death domain containing 1A	protein-coding gene	15q22.31
ANKLE1	HGNC:26812	ankyrin repeat and LEM domain containing 1	protein-coding gene	19p13.11
ANKRD10-IT1	HGNC:39891	ANKRD10 intronic transcript 1	non-coding RNA	13q34
ANKRD20A11P	HGNC:42024	ankyrin repeat domain 20 family member A11, pseudogene	pseudogene	21q11.2
ANKRD22	HGNC:28321	ankyrin repeat domain 22	protein-coding gene	10q23.31
ANKRD33B	HGNC:35240	ankyrin repeat domain 33B	protein-coding gene	05p15.2
ANKRD36BP2	HGNC:33607	ankyrin repeat domain 36B pseudogene 2	pseudogene	02p11.2
ANKRD44-IT1	HGNC:41477	ANKRD44 intronic transcript 1	non-coding RNA	02q33.1
ANO2	HGNC:1183	anoctamin 2	protein-coding gene	12p13.31
ANO8	HGNC:29329	anoctamin 8	protein-coding gene	19p13.11
ANO9	HGNC:20679	anoctamin 9	protein-coding gene	11p15.5
ANOS2P	HGNC:6214	anosmin 2, pseudogene	pseudogene	Yq11.221
ANPEP	HGNC:500	alanyl aminopeptidase, membrane	protein-coding gene	15q26.1
ANTXR2	HGNC:21732	ANTXR cell adhesion molecule 2	protein-coding gene	04q21.21
ANTXRLP1	HGNC:45004	ANTXR like pseudogene 1	pseudogene	10q11.22
ANXA1	HGNC:533	annexin A1	protein-coding gene	09q21.13
AOAH	HGNC:548	acyloxyacyl hydrolase	protein-coding gene	07p14.2
AP000346.2	NA	NA	NA	NA
AP000347.1	NA	NA	NA	NA
AP000350.6	NA	NA	NA	NA
AP000525.1	NA	NA	NA	NA
AP000547.3	NA	NA	NA	NA
AP000763.2	NA	NA	NA	NA
AP001002.2	NA	NA	NA	NA
AP001033.2	NA	NA	NA	NA
AP001628.1	NA	NA	NA	NA
AP001972.3	NA	NA	NA	NA
AP001992.1	NA	NA	NA	NA
AP003071.1	NA	NA	NA	NA
AP003170.1	NA	NA	NA	NA
AP003400.1	NA	NA	NA	NA
AP003733.3	NA	NA	NA	NA
AP006259.1	NA	NA	NA	NA
APBB1IP	HGNC:17379	amyloid beta precursor protein binding family B member 1 interacting protein	protein-coding gene	10p12.1
APOBEC3A	HGNC:17343	apolipoprotein B mRNA editing enzyme catalytic subunit 3A	protein-coding gene	22q13.1
APOBR	HGNC:24087	apolipoprotein B receptor	protein-coding gene	16p12.1
APOL1	HGNC:618	apolipoprotein L1	protein-coding gene	22q12.3
APOL3	HGNC:14868	apolipoprotein L3	protein-coding gene	22q12.3
APOL4	HGNC:14867	apolipoprotein L4	protein-coding gene	22q12.3
APOL6	HGNC:14870	apolipoprotein L6	protein-coding gene	22q12.3
AQP9	HGNC:643	aquaporin 9	protein-coding gene	15q21.3
ARAP2	HGNC:16924	ArfGAP with RhoGAP domain, ankyrin repeat and PH domain 2	protein-coding gene	04p14
ARAP3	HGNC:24097	ArfGAP with RhoGAP domain, ankyrin repeat and PH domain 3	protein-coding gene	05q31.3
AREG	HGNC:651	amphiregulin	protein-coding gene	04q13.3
ARHGAP15	HGNC:21030	Rho GTPase activating protein 15	protein-coding gene	02q22.2-q22.3
ARHGAP24	HGNC:25361	Rho GTPase activating protein 24	protein-coding gene	04q21.23-q21.3
ARHGAP25	HGNC:28951	Rho GTPase activating protein 25	protein-coding gene	02p13.3
ARHGAP26	HGNC:17073	Rho GTPase activating protein 26	protein-coding gene	05q31.3
ARHGAP27	HGNC:31813	Rho GTPase activating protein 27	protein-coding gene	17q21.31
ARHGAP27P1-BPTFP1-KPNA2P3	HGNC:52873	ARHGAP27P1-BPTFP1-KPNA2P3 readthrough, transcribed pseudogene	other	17q24.1
ARHGAP30	HGNC:27414	Rho GTPase activating protein 30	protein-coding gene	01q23.3
ARHGAP33	HGNC:23085	Rho GTPase activating protein 33	protein-coding gene	19q13.12
ARHGAP4	HGNC:674	Rho GTPase activating protein 4	protein-coding gene	Xq28
ARHGAP45	HGNC:17102	Rho GTPase activating protein 45	protein-coding gene	19p13.3
ARHGAP6	HGNC:676	Rho GTPase activating protein 6	protein-coding gene	Xp22.2
ARHGAP9	HGNC:14130	Rho GTPase activating protein 9	protein-coding gene	12q13.3
ARHGDIB	HGNC:679	Rho GDP dissociation inhibitor beta	protein-coding gene	12p12.3
ARHGEF1	HGNC:681	Rho guanine nucleotide exchange factor 1	protein-coding gene	19q13.2
ARL11	HGNC:24046	ADP ribosylation factor like GTPase 11	protein-coding gene	13q14.2
ARL17B	HGNC:32387	ADP ribosylation factor like GTPase 17B	protein-coding gene	17q21.31
ARL4C	HGNC:698	ADP ribosylation factor like GTPase 4C	protein-coding gene	02q37.1
ARL5B	HGNC:23052	ADP ribosylation factor like GTPase 5B	protein-coding gene	10p12.31
ARNTL2	HGNC:18984	aryl hydrocarbon receptor nuclear translocator like 2	protein-coding gene	12p11.23
ARPC4-TTLL3	HGNC:38830	ARPC4-TTLL3 readthrough	other	03p25.3
ARRB2	HGNC:712	arrestin beta 2	protein-coding gene	17p13.2
ARRDC5	HGNC:31407	arrestin domain containing 5	protein-coding gene	19p13.3
ASAP1-IT2	HGNC:48917	ASAP1 intronic transcript 2	non-coding RNA	08q24.21
ASIC3	HGNC:101	acid sensing ion channel subunit 3	protein-coding gene	07q36.1
ASS1P1	HGNC:759	argininosuccinate synthetase 1 pseudogene 1	pseudogene	06p22.3
ASTL	HGNC:31704	astacin like metalloendopeptidase	protein-coding gene	02q11.2
ATAD3B	HGNC:24007	ATPase family AAA domain containing 3B	protein-coding gene	01p36.33
ATF3	HGNC:785	activating transcription factor 3	protein-coding gene	01q32.3
ATG16L2	HGNC:25464	autophagy related 16 like 2	protein-coding gene	11q13.4
ATG2A	HGNC:29028	autophagy related 2A	protein-coding gene	11q13.1
ATP2A1	HGNC:811	ATPase sarcoplasmic/endoplasmic reticulum Ca2+ transporting 1	protein-coding gene	16p11.2
ATP2A3	HGNC:813	ATPase sarcoplasmic/endoplasmic reticulum Ca2+ transporting 3	protein-coding gene	17p13.2
ATP2B1-AS1	HGNC:27883	ATP2B1 antisense RNA 1	non-coding RNA	12q21.33
AVIL	HGNC:14188	advillin	protein-coding gene	12q14.1
AVPR1A	HGNC:895	arginine vasopressin receptor 1A	protein-coding gene	12q14.2
B2M	HGNC:914	beta-2-microglobulin	protein-coding gene	15q21.1
B3GAT1	HGNC:921	beta-1,3-glucuronyltransferase 1	protein-coding gene	11q25
B3GNT5	HGNC:15684	UDP-GlcNAc:betaGal beta-1,3-N-acetylglucosaminyltransferase 5	protein-coding gene	03q27.1
BACH1-IT2	HGNC:40007	BACH1 intronic transcript 2	non-coding RNA	21q21.3
BACH1-IT3	HGNC:16455	BACH1 intronic transcript 3	non-coding RNA	21q21.3
BANCR	HGNC:43877	BRAF-activated non-protein coding RNA	non-coding RNA	09q21.11-q21.12
BANK1	HGNC:18233	B cell scaffold protein with ankyrin repeats 1	protein-coding gene	04q24
BASP1	HGNC:957	brain abundant membrane attached signal protein 1	protein-coding gene	05p15.1
BATF	HGNC:958	basic leucine zipper ATF-like transcription factor	protein-coding gene	14q24.3
BATF2	HGNC:25163	basic leucine zipper ATF-like transcription factor 2	protein-coding gene	11q13.1
BCAS4	HGNC:14367	breast carcinoma amplified sequence 4	protein-coding gene	20q13.13
BCAT1	HGNC:976	branched chain amino acid transaminase 1	protein-coding gene	12p12.1
BCL11A	HGNC:13221	BAF chromatin remodeling complex subunit BCL11A	protein-coding gene	02p16.1
BCL11B	HGNC:13222	BAF chromatin remodeling complex subunit BCL11B	protein-coding gene	14q32.2
BCL2A1	HGNC:991	BCL2 related protein A1	protein-coding gene	15q25.1
BCL3	HGNC:998	BCL3 transcription coactivator	protein-coding gene	19q13.32
BEST1	HGNC:12703	bestrophin 1	protein-coding gene	11q12.3
BICDL1	HGNC:28095	BICD family like cargo adaptor 1	protein-coding gene	12q24.23
BICRA	HGNC:4332	BRD4 interacting chromatin remodeling complex associated protein	protein-coding gene	19q13.33
BIN2	HGNC:1053	bridging integrator 2	protein-coding gene	12q13.13
BIRC3	HGNC:591	baculoviral IAP repeat containing 3	protein-coding gene	11q22.2
BISPR	HGNC:51290	BST2 interferon stimulated positive regulator	non-coding RNA	19p13.11
BLK	HGNC:1057	BLK proto-oncogene, Src family tyrosine kinase	protein-coding gene	08p23.1
BLNK	HGNC:14211	B cell linker	protein-coding gene	10q24.1
BMP6	HGNC:1073	bone morphogenetic protein 6	protein-coding gene	06p24.3
BMX	HGNC:1079	BMX non-receptor tyrosine kinase	protein-coding gene	Xp22.2
BST2	HGNC:1119	bone marrow stromal cell antigen 2	protein-coding gene	19p13.11
BTBD11	HGNC:23844	BTB domain containing 11	protein-coding gene	12q23.3
BTBD19	HGNC:27145	BTB domain containing 19	protein-coding gene	01p34.1
BTG1	HGNC:1130	BTG anti-proliferation factor 1	protein-coding gene	12q21.33
BTG2	HGNC:1131	BTG anti-proliferation factor 2	protein-coding gene	01q32.1
BTLA	HGNC:21087	B and T lymphocyte associated	protein-coding gene	03q13.2
BX571818.1	NA	NA	NA	NA
C11orf21	HGNC:13231	chromosome 11 open reading frame 21	protein-coding gene	11p15.5
C11orf91	HGNC:34444	chromosome 11 open reading frame 91	protein-coding gene	11p13
C13orf46	HGNC:53786	chromosome 13 open reading frame 46	protein-coding gene	13q34
C15orf48	HGNC:29898	chromosome 15 open reading frame 48	protein-coding gene	15q21.1
C16orf54	HGNC:26649	chromosome 16 open reading frame 54	protein-coding gene	16p11.2
C17orf107	HGNC:37238	chromosome 17 open reading frame 107	protein-coding gene	17p13.2
C19orf38	HGNC:34073	chromosome 19 open reading frame 38	protein-coding gene	19p13.2
C19orf71	HGNC:34496	chromosome 19 open reading frame 71	protein-coding gene	19p13.3
C1orf162	HGNC:28344	chromosome 1 open reading frame 162	protein-coding gene	01p13.2
C1RL-AS1	HGNC:27461	C1RL antisense RNA 1	non-coding RNA	12p13.31
C20orf204	HGNC:27655	chromosome 20 open reading frame 204	protein-coding gene	20q13.33
C22orf34	NA	NA	NA	NA
C2orf88	HGNC:28191	chromosome 2 open reading frame 88	protein-coding gene	02q32.2
C3AR1	HGNC:1319	complement C3a receptor 1	protein-coding gene	12p13.31
C4orf50	HGNC:33766	chromosome 4 open reading frame 50	protein-coding gene	04p16.2-p16.1
C5AR1	HGNC:1338	complement C5a receptor 1	protein-coding gene	19q13.32
C5AR2	HGNC:4527	complement C5a receptor 2	protein-coding gene	19q13.32
C5orf34-AS1	HGNC:41061	C5orf34 antisense RNA 1	non-coding RNA	05p12
C6orf223	HGNC:28692	chromosome 6 open reading frame 223	protein-coding gene	06p21.1
C9orf106	NA	NA	NA	NA
CA2	HGNC:1373	carbonic anhydrase 2	protein-coding gene	08q21.2
CACNA1F	HGNC:1393	calcium voltage-gated channel subunit alpha1 F	protein-coding gene	Xp11.23
CACNA1I	HGNC:1396	calcium voltage-gated channel subunit alpha1 I	protein-coding gene	22q13.1
CACNB1	HGNC:1401	calcium voltage-gated channel auxiliary subunit beta 1	protein-coding gene	17q12
CACNG8	HGNC:13628	calcium voltage-gated channel auxiliary subunit gamma 8	protein-coding gene	19q13.42
CADM3	HGNC:17601	cell adhesion molecule 3	protein-coding gene	01q23.2
CALHM6	HGNC:33391	calcium homeostasis modulator family member 6	protein-coding gene	06q22.1
CAMK1D	HGNC:19341	calcium/calmodulin dependent protein kinase ID	protein-coding gene	10p13
CAMK4	HGNC:1464	calcium/calmodulin dependent protein kinase IV	protein-coding gene	05q22.1
CAP2P1	HGNC:20142	cyclase associated actin cytoskeleton regulatory protein 2 pseudogene 1	pseudogene	14q31.3
CAPG	HGNC:1474	capping actin protein, gelsolin like	protein-coding gene	02p11.2
CAPZA1	HGNC:1488	capping actin protein of muscle Z-line subunit alpha 1	protein-coding gene	01p13.2
CARD11	HGNC:16393	caspase recruitment domain family member 11	protein-coding gene	07p22.2
CARD16	HGNC:33701	caspase recruitment domain family member 16	protein-coding gene	11q22.3
CARD9	HGNC:16391	caspase recruitment domain family member 9	protein-coding gene	09q34.3
CARMIL2	HGNC:27089	capping protein regulator and myosin 1 linker 2	protein-coding gene	16q22.1
CASP1	HGNC:1499	caspase 1	protein-coding gene	11q22.3
CASS4	HGNC:15878	Cas scaffold protein family member 4	protein-coding gene	20q13.31
CASZ1	HGNC:26002	castor zinc finger 1	protein-coding gene	01p36.22
CAVIN2	HGNC:10690	caveolae associated protein 2	protein-coding gene	02q32.3
CBFA2T3	HGNC:1537	CBFA2/RUNX1 partner transcriptional co-repressor 3	protein-coding gene	16q24.3
CCDC114	NA	NA	NA	NA
CCDC141	HGNC:26821	coiled-coil domain containing 141	protein-coding gene	02q31.2
CCDC159	HGNC:26996	coiled-coil domain containing 159	protein-coding gene	19p13.2
CCDC17	HGNC:26574	coiled-coil domain containing 17	protein-coding gene	01p34.1
CCDC180	HGNC:29303	coiled-coil domain containing 180	protein-coding gene	09q22.33
CCDC183-AS1	HGNC:44105	CCDC183 antisense RNA 1	non-coding RNA	09q34.3
CCDC194	HGNC:53438	coiled-coil domain containing 194	protein-coding gene	19p13.11
CCDC57	HGNC:27564	coiled-coil domain containing 57	protein-coding gene	17q25.3
CCDC69	HGNC:24487	coiled-coil domain containing 69	protein-coding gene	05q33.1
CCDC88B	HGNC:26757	coiled-coil domain containing 88B	protein-coding gene	11q13.1
CCDC9	HGNC:24560	coiled-coil domain containing 9	protein-coding gene	19q13.32
CCER2	HGNC:44662	coiled-coil glutamate rich protein 2	protein-coding gene	19q13.2
CCL2	HGNC:10618	C-C motif chemokine ligand 2	protein-coding gene	17q12
CCL20	HGNC:10619	C-C motif chemokine ligand 20	protein-coding gene	02q36.3
CCL3	HGNC:10627	C-C motif chemokine ligand 3	protein-coding gene	17q12
CCL3L3	HGNC:30554	C-C motif chemokine ligand 3 like 3	protein-coding gene	17q12
CCL4	HGNC:10630	C-C motif chemokine ligand 4	protein-coding gene	17q12
CCL4L2	HGNC:24066	C-C motif chemokine ligand 4 like 2	protein-coding gene	17q12
CCL5	HGNC:10632	C-C motif chemokine ligand 5	protein-coding gene	17q12
CCL8	HGNC:10635	C-C motif chemokine ligand 8	protein-coding gene	17q12
CCN5	HGNC:12770	cellular communication network factor 5	protein-coding gene	20q13.12
CCND2	HGNC:1583	cyclin D2	protein-coding gene	12p13.32
CCNJL	HGNC:25876	cyclin J like	protein-coding gene	05q33.3
CCNL2	HGNC:20570	cyclin L2	protein-coding gene	01p36.33
CCR1	HGNC:1602	C-C motif chemokine receptor 1	protein-coding gene	03p21.31
CCR2	HGNC:1603	C-C motif chemokine receptor 2	protein-coding gene	03p21.31
CCR4	HGNC:1605	C-C motif chemokine receptor 4	protein-coding gene	03p22.3
CCR5	HGNC:1606	C-C motif chemokine receptor 5	protein-coding gene	03p21.31
CCR7	HGNC:1608	C-C motif chemokine receptor 7	protein-coding gene	17q21.2
CCRL2	HGNC:1612	C-C motif chemokine receptor like 2	protein-coding gene	03p21.31
CD109	HGNC:21685	CD109 molecule	protein-coding gene	06q13
CD14	HGNC:1628	CD14 molecule	protein-coding gene	05q31.3
CD163	HGNC:1631	CD163 molecule	protein-coding gene	12p13.31
CD177	HGNC:30072	CD177 molecule	protein-coding gene	19q13.31
CD19	HGNC:1633	CD19 molecule	protein-coding gene	16p11.2
CD1C	HGNC:1636	CD1c molecule	protein-coding gene	01q23.1
CD2	HGNC:1639	CD2 molecule	protein-coding gene	01p13.1
CD22	HGNC:1643	CD22 molecule	protein-coding gene	19q13.12
CD226	HGNC:16961	CD226 molecule	protein-coding gene	18q22.2
CD247	HGNC:1677	CD247 molecule	protein-coding gene	01q24.2
CD248	HGNC:18219	CD248 molecule	protein-coding gene	11q13.2
CD27	HGNC:11922	CD27 molecule	protein-coding gene	12p13.31
CD28	HGNC:1653	CD28 molecule	protein-coding gene	02q33.2
CD300A	HGNC:19319	CD300a molecule	protein-coding gene	17q25.1
CD300C	HGNC:19320	CD300c molecule	protein-coding gene	17q25.1
CD300E	HGNC:28874	CD300e molecule	protein-coding gene	17q25.1
CD300LB	HGNC:30811	CD300 molecule like family member b	protein-coding gene	17q25.1
CD300LF	HGNC:29883	CD300 molecule like family member f	protein-coding gene	17q25.1
CD36	HGNC:1663	CD36 molecule	protein-coding gene	07q21.11
CD37	HGNC:1666	CD37 molecule	protein-coding gene	19q13.33
CD38	HGNC:1667	CD38 molecule	protein-coding gene	04p15.32
CD3D	HGNC:1673	CD3d molecule	protein-coding gene	11q23.3
CD3E	HGNC:1674	CD3e molecule	protein-coding gene	11q23.3
CD3G	HGNC:1675	CD3g molecule	protein-coding gene	11q23.3
CD4	HGNC:1678	CD4 molecule	protein-coding gene	12p13.31
CD47	HGNC:1682	CD47 molecule	protein-coding gene	03q13.12
CD48	HGNC:1683	CD48 molecule	protein-coding gene	01q23.3
CD5	HGNC:1685	CD5 molecule	protein-coding gene	11q12.2
CD52	HGNC:1804	CD52 molecule	protein-coding gene	01p36.11
CD53	HGNC:1686	CD53 molecule	protein-coding gene	01p13.3
CD6	HGNC:1691	CD6 molecule	protein-coding gene	11q12.2
CD68	HGNC:1693	CD68 molecule	protein-coding gene	17p13.1
CD69	HGNC:1694	CD69 molecule	protein-coding gene	12p13.31
CD7	HGNC:1695	CD7 molecule	protein-coding gene	17q25.3
CD72	HGNC:1696	CD72 molecule	protein-coding gene	09p13.3
CD74	HGNC:1697	CD74 molecule	protein-coding gene	05q33.1
CD79A	HGNC:1698	CD79a molecule	protein-coding gene	19q13.2
CD79B	HGNC:1699	CD79b molecule	protein-coding gene	17q23.3
CD82	HGNC:6210	CD82 molecule	protein-coding gene	11p11.2
CD83	HGNC:1703	CD83 molecule	protein-coding gene	06p23
CD84	HGNC:1704	CD84 molecule	protein-coding gene	01q23.3
CD86	HGNC:1705	CD86 molecule	protein-coding gene	03q13.33
CD8A	HGNC:1706	CD8a molecule	protein-coding gene	02p11.2
CD8B	HGNC:1707	CD8b molecule	protein-coding gene	02p11.2
CD93	HGNC:15855	CD93 molecule	protein-coding gene	20p11.21
CD96	HGNC:16892	CD96 molecule	protein-coding gene	03q13.13-q13.2
CDA	HGNC:1712	cytidine deaminase	protein-coding gene	01p36.12
CDC42-IT1	HGNC:41317	CDC42 intronic transcript 1	non-coding RNA	01p36.12
CDC42BPG	HGNC:29829	CDC42 binding protein kinase gamma	protein-coding gene	11q13.1
CDCA2	HGNC:14623	cell division cycle associated 2	protein-coding gene	08p21.2
CDCP1	HGNC:24357	CUB domain containing protein 1	protein-coding gene	03p21.31
CDH15	HGNC:1754	cadherin 15	protein-coding gene	16q24.3
CDH23	HGNC:13733	cadherin related 23	protein-coding gene	10q22.1
CDHR1	HGNC:14550	cadherin related family member 1	protein-coding gene	10q23.1
CDK11A	HGNC:1730	cyclin dependent kinase 11A	protein-coding gene	01p36.33
CDK11B	HGNC:1729	cyclin dependent kinase 11B	protein-coding gene	01p36.33
CDK6	HGNC:1777	cyclin dependent kinase 6	protein-coding gene	07q21.2
CDKN1A	HGNC:1784	cyclin dependent kinase inhibitor 1A	protein-coding gene	06p21.2
CDT1	HGNC:24576	chromatin licensing and DNA replication factor 1	protein-coding gene	16q24.3
CEACAM3	HGNC:1815	CEA cell adhesion molecule 3	protein-coding gene	19q13.2
CEBPA	HGNC:1833	CCAAT enhancer binding protein alpha	protein-coding gene	19q13.11
CEBPB	HGNC:1834	CCAAT enhancer binding protein beta	protein-coding gene	20q13.13
CEBPD	HGNC:1835	CCAAT enhancer binding protein delta	protein-coding gene	08q11.21
CECR7	HGNC:1845	cat eye syndrome chromosome region, candidate 7	non-coding RNA	22q11.1
CELF2	HGNC:2550	CUGBP Elav-like family member 2	protein-coding gene	10p14
CELSR3	HGNC:3230	cadherin EGF LAG seven-pass G-type receptor 3	protein-coding gene	03p21.31
CEMIP	HGNC:29213	cell migration inducing hyaluronidase 1	protein-coding gene	15q25.1
CEP131	HGNC:29511	centrosomal protein 131	protein-coding gene	17q25.3
CEP295NL	HGNC:44659	CEP295 N-terminal like	protein-coding gene	17q25.3
CES4A	HGNC:26741	carboxylesterase 4A	protein-coding gene	16q22.1
CFAP45	HGNC:17229	cilia and flagella associated protein 45	protein-coding gene	01q23.2
CFD	HGNC:2771	complement factor D	protein-coding gene	19p13.3
CFP	HGNC:8864	complement factor properdin	protein-coding gene	Xp11.23
CHADL	HGNC:25165	chondroadherin like	protein-coding gene	22q13.2
CHI3L2	HGNC:1933	chitinase 3 like 2	protein-coding gene	01p13.2
CHIT1	HGNC:1936	chitinase 1	protein-coding gene	01q32.1
CHKB-CPT1B	HGNC:41998	CHKB-CPT1B readthrough (NMD candidate)	other	22q13.33
CHMP4BP1	HGNC:43616	charged multivesicular body protein 4B pseudogene 1	pseudogene	14q22.3
CHRDL1	HGNC:29861	chordin like 1	protein-coding gene	Xq23
CHRNE	HGNC:1966	cholinergic receptor nicotinic epsilon subunit	protein-coding gene	17p13.2
CHST15	HGNC:18137	carbohydrate sulfotransferase 15	protein-coding gene	10q26.13
CHST2	HGNC:1970	carbohydrate sulfotransferase 2	protein-coding gene	03q24
CHST7	HGNC:13817	carbohydrate sulfotransferase 7	protein-coding gene	Xp11.3
CHTF18	HGNC:18435	chromosome transmission fidelity factor 18	protein-coding gene	16p13.3
CIITA	HGNC:7067	class II major histocompatibility complex transactivator	protein-coding gene	16p13.13
CITED2	HGNC:1987	Cbp/p300 interacting transactivator with Glu/Asp rich carboxy-terminal domain 2	protein-coding gene	06q24.1
CKB	HGNC:1991	creatine kinase B	protein-coding gene	14q32.33
CLASRP	HGNC:17731	CLK4 associating serine/arginine rich protein	protein-coding gene	19q13.32
CLCF1	HGNC:17412	cardiotrophin like cytokine factor 1	protein-coding gene	11q13.2
CLEC10A	HGNC:16916	C-type lectin domain containing 10A	protein-coding gene	17p13.1
CLEC12A	HGNC:31713	C-type lectin domain family 12 member A	protein-coding gene	12p13.31
CLEC17A	HGNC:34520	C-type lectin domain containing 17A	protein-coding gene	19p13.12
CLEC1B	HGNC:24356	C-type lectin domain family 1 member B	protein-coding gene	12p13.31-p13.2
CLEC2B	HGNC:2053	C-type lectin domain family 2 member B	protein-coding gene	12p13.31
CLEC4E	HGNC:14555	C-type lectin domain family 4 member E	protein-coding gene	12p13.31
CLEC5A	HGNC:2054	C-type lectin domain containing 5A	protein-coding gene	07q34
CLEC7A	HGNC:14558	C-type lectin domain containing 7A	protein-coding gene	12p13.2
CLNK	HGNC:17438	cytokine dependent hematopoietic cell linker	protein-coding gene	04p16.1
CLUHP3	HGNC:28447	clustered mitochondria homolog pseudogene 3	pseudogene	16p11.2
CMPK2	HGNC:27015	cytidine/uridine monophosphate kinase 2	protein-coding gene	02p25.2
CMTM6	HGNC:19177	CKLF like MARVEL transmembrane domain containing 6	protein-coding gene	03p22.3
CNN1	HGNC:2155	calponin 1	protein-coding gene	19p13.2
CNN2	HGNC:2156	calponin 2	protein-coding gene	19p13.3
CNR2	HGNC:2160	cannabinoid receptor 2	protein-coding gene	01p36.11
COL13A1	HGNC:2190	collagen type XIII alpha 1 chain	protein-coding gene	10q22.1
COL19A1	HGNC:2196	collagen type XIX alpha 1 chain	protein-coding gene	06q13
COL20A1	HGNC:14670	collagen type XX alpha 1 chain	protein-coding gene	20q13.33
COL7A1	HGNC:2214	collagen type VII alpha 1 chain	protein-coding gene	03p21.31
COL9A2	HGNC:2218	collagen type IX alpha 2 chain	protein-coding gene	01p34.2
COLEC12	HGNC:16016	collectin subfamily member 12	protein-coding gene	18p11.32
CORO1A	HGNC:2252	coronin 1A	protein-coding gene	16p11.2
COTL1	HGNC:18304	coactosin like F-actin binding protein 1	protein-coding gene	16q24.1
COX6CP1	HGNC:2286	cytochrome c oxidase subunit 6C pseudogene 1	pseudogene	16p13.13
CPNE5	HGNC:2318	copine 5	protein-coding gene	06p21.2
CPQ	HGNC:16910	carboxypeptidase Q	protein-coding gene	08q22.1
CPT1B	HGNC:2329	carnitine palmitoyltransferase 1B	protein-coding gene	22q13.33
CR1	HGNC:2334	complement C3b/C4b receptor 1 (Knops blood group)	protein-coding gene	01q32.2
CR2	HGNC:2336	complement C3d receptor 2	protein-coding gene	01q32.2
CR392039.1	NA	NA	NA	NA
CRACR2B	HGNC:28703	calcium release activated channel regulator 2B	protein-coding gene	11p15.5
CREB5	HGNC:16844	cAMP responsive element binding protein 5	protein-coding gene	07p15.1-p14.3
CRIP1	HGNC:2360	cysteine rich protein 1	protein-coding gene	14q32.33
CRISPLD2	HGNC:25248	cysteine rich secretory protein LCCL domain containing 2	protein-coding gene	16q24.1
CROCC2	HGNC:51677	ciliary rootlet coiled-coil, rootletin family member 2	protein-coding gene	02q37.3
CRTAM	HGNC:24313	cytotoxic and regulatory T cell molecule	protein-coding gene	11q24.1
CRTC1	HGNC:16062	CREB regulated transcription coactivator 1	protein-coding gene	19p13.11
CRTC2	HGNC:27301	CREB regulated transcription coactivator 2	protein-coding gene	01q21.3
CRYBG1	HGNC:356	crystallin beta-gamma domain containing 1	protein-coding gene	06q21
CSF2RB	HGNC:2436	colony stimulating factor 2 receptor subunit beta	protein-coding gene	22q12.3
CSF3R	HGNC:2439	colony stimulating factor 3 receptor	protein-coding gene	01p34.3
CSGALNACT1	HGNC:24290	chondroitin sulfate N-acetylgalactosaminyltransferase 1	protein-coding gene	08p21.3
CSNK1G2P1	HGNC:49739	casein kinase 1 gamma 2 pseudogene 1	pseudogene	09p24.1
CSRNP1	HGNC:14300	cysteine and serine rich nuclear protein 1	protein-coding gene	03p22.2
CST7	HGNC:2479	cystatin F	protein-coding gene	20p11.21
CSTA	HGNC:2481	cystatin A	protein-coding gene	03q21.1
CT69	HGNC:37196	cancer/testis associated transcript 69	non-coding RNA	06q23.2
CTLA4	HGNC:2505	cytotoxic T-lymphocyte associated protein 4	protein-coding gene	02q33.2
CTSS	HGNC:2545	cathepsin S	protein-coding gene	01q21.3
CTSW	HGNC:2546	cathepsin W	protein-coding gene	11q13.1
CUBN	HGNC:2548	cubilin	protein-coding gene	10p13
CX3CR1	HGNC:2558	C-X3-C motif chemokine receptor 1	protein-coding gene	03p22.2
CXCL1	HGNC:4602	C-X-C motif chemokine ligand 1	protein-coding gene	04q13.3
CXCL10	HGNC:10637	C-X-C motif chemokine ligand 10	protein-coding gene	04q21.1
CXCL11	HGNC:10638	C-X-C motif chemokine ligand 11	protein-coding gene	04q21.1
CXCL13	HGNC:10639	C-X-C motif chemokine ligand 13	protein-coding gene	04q21.1
CXCL14	HGNC:10640	C-X-C motif chemokine ligand 14	protein-coding gene	05q31.1
CXCL16	HGNC:16642	C-X-C motif chemokine ligand 16	protein-coding gene	17p13.2
CXCL2	HGNC:4603	C-X-C motif chemokine ligand 2	protein-coding gene	04q13.3
CXCL3	HGNC:4604	C-X-C motif chemokine ligand 3	protein-coding gene	04q13.3
CXCL5	HGNC:10642	C-X-C motif chemokine ligand 5	protein-coding gene	04q13.3
CXCL8	HGNC:6025	C-X-C motif chemokine ligand 8	protein-coding gene	04q13.3
CXCL9	HGNC:7098	C-X-C motif chemokine ligand 9	protein-coding gene	04q21.1
CXCR1	HGNC:6026	C-X-C motif chemokine receptor 1	protein-coding gene	02q35
CXCR2	HGNC:6027	C-X-C motif chemokine receptor 2	protein-coding gene	02q35
CXCR2P1	HGNC:6028	C-X-C motif chemokine receptor 2 pseudogene 1	pseudogene	02q35
CXCR3	HGNC:4540	C-X-C motif chemokine receptor 3	protein-coding gene	Xq13.1
CXCR4	HGNC:2561	C-X-C motif chemokine receptor 4	protein-coding gene	02q22.1
CXCR5	HGNC:1060	C-X-C motif chemokine receptor 5	protein-coding gene	11q23.3
CXCR6	HGNC:16647	C-X-C motif chemokine receptor 6	protein-coding gene	03p21.31
CYBB	HGNC:2578	cytochrome b-245 beta chain	protein-coding gene	Xp21.1-p11.4
CYFIP2	HGNC:13760	cytoplasmic FMR1 interacting protein 2	protein-coding gene	05q33.3
CYP1B1	HGNC:2597	cytochrome P450 family 1 subfamily B member 1	protein-coding gene	02p22.2
CYP2D8P	HGNC:2628	ccytochrome P450 family 2 subfamily D member 8, pseudogene	pseudogene	22q13.2
CYP4F29P	HGNC:2647	cytochrome P450 family 4 subfamily F member 29, pseudogene	pseudogene	21q11.2
CYRIA	HGNC:25373	CYFIP related Rac1 interactor A	protein-coding gene	02p24.2
CYSLTR2	HGNC:18274	cysteinyl leukotriene receptor 2	protein-coding gene	13q14.2
CYTH4	HGNC:9505	cytohesin 4	protein-coding gene	22q13.1
CYTIP	HGNC:9506	cytohesin 1 interacting protein	protein-coding gene	02q24.1
CYTOR	HGNC:28717	cytoskeleton regulator RNA	non-coding RNA	02p11.2
D2HGDH	HGNC:28358	D-2-hydroxyglutarate dehydrogenase	protein-coding gene	02q37.3
DAPP1	HGNC:16500	dual adaptor of phosphotyrosine and 3-phosphoinositides 1	protein-coding gene	04q23
DDIT4	HGNC:24944	DNA damage inducible transcript 4	protein-coding gene	10q22.1
DDX11	HGNC:2736	DEAD/H-box helicase 11	protein-coding gene	12p11.21
DDX12P	HGNC:2737	DEAD/H-box helicase 12, pseudogene	pseudogene	12p13.31
DDX39B	HGNC:13917	DExD-box helicase 39B	protein-coding gene	06p21.33
DDX3Y	HGNC:2699	DEAD-box helicase 3 Y-linked	protein-coding gene	Yq11.221
DDX47	HGNC:18682	DEAD-box helicase 47	protein-coding gene	12p13.1
DDX60L	HGNC:26429	DExD/H-box 60 like	protein-coding gene	04q32.3
DEF6	HGNC:2760	DEF6 guanine nucleotide exchange factor	protein-coding gene	06p21.31
DENND1C	HGNC:26225	DENN domain containing 1C	protein-coding gene	19p13.3
DENND2D	HGNC:26192	DENN domain containing 2D	protein-coding gene	01p13.3-p13.2
DENND3	HGNC:29134	DENN domain containing 3	protein-coding gene	08q24.3
DERL3	HGNC:14236	derlin 3	protein-coding gene	22q11.23
DERPC	HGNC:54084	DERPC proline and glycine rich nuclear protein	protein-coding gene	16q22.1
DES	HGNC:2770	desmin	protein-coding gene	02q35
DGKA	HGNC:2849	diacylglycerol kinase alpha	protein-coding gene	12q13.2
DGKG	HGNC:2853	diacylglycerol kinase gamma	protein-coding gene	03q27.2-q27.3
DHRS3	HGNC:17693	dehydrogenase/reductase 3	protein-coding gene	01p36.21
DLG4	HGNC:2903	discs large MAGUK scaffold protein 4	protein-coding gene	17p13.1
DLL1	HGNC:2908	delta like canonical Notch ligand 1	protein-coding gene	06q27
DLL3	HGNC:2909	delta like canonical Notch ligand 3	protein-coding gene	19q13.2
DNAH1	HGNC:2940	dynein axonemal heavy chain 1	protein-coding gene	03p21.1
DNAH17	HGNC:2946	dynein axonemal heavy chain 17	protein-coding gene	17q25.3
DNAJB1	HGNC:5270	DnaJ heat shock protein family (Hsp40) member B1	protein-coding gene	19p13.12
DNAJB6P7	HGNC:54760	DNAJB6 pseudogene 7	pseudogene	03q21.2
DNER	HGNC:24456	delta/notch like EGF repeat containing	protein-coding gene	02q36.3
DOCK10	HGNC:23479	dedicator of cytokinesis 10	protein-coding gene	02q36.2
DOCK2	HGNC:2988	dedicator of cytokinesis 2	protein-coding gene	05q35.1
DOCK3	HGNC:2989	dedicator of cytokinesis 3	protein-coding gene	03p21.2
DOK2	HGNC:2991	docking protein 2	protein-coding gene	08p21.3
DOK3	HGNC:24583	docking protein 3	protein-coding gene	05q35.3
DOT1L	HGNC:24948	DOT1 like histone lysine methyltransferase	protein-coding gene	19p13.3
DPEP2	HGNC:23028	dipeptidase 2	protein-coding gene	16q22.1
DPP4	HGNC:3009	dipeptidyl peptidase 4	protein-coding gene	02q24.2
DPYD	HGNC:3012	dihydropyrimidine dehydrogenase	protein-coding gene	01p21.3
DRAIC	HGNC:27082	downregulated RNA in cancer, inhibitor of cell invasion and migration	non-coding RNA	15q23
DRD4	HGNC:3025	dopamine receptor D4	protein-coding gene	11p15.5
DTHD1	HGNC:37261	death domain containing 1	protein-coding gene	04p14
DTX2P1-UPK3BP1-PMS2P11	HGNC:42360	DTX2P1-UPK3BP1-PMS2P11 readthrough, transcribed pseudogene	other	07q11.23
DUSP1	HGNC:3064	dual specificity phosphatase 1	protein-coding gene	05q35.1
DUSP10	HGNC:3065	dual specificity phosphatase 10	protein-coding gene	01q41
DUSP2	HGNC:3068	dual specificity phosphatase 2	protein-coding gene	02q11.2
DUSP4	HGNC:3070	dual specificity phosphatase 4	protein-coding gene	08p12
DUSP5	HGNC:3071	dual specificity phosphatase 5	protein-coding gene	10q25.2
DUSP8	HGNC:3074	dual specificity phosphatase 8	protein-coding gene	11p15.5
DUSP8P5	HGNC:45003	dual specificity phosphatase 8 pseudogene 5	pseudogene	10q22.2
DUXAP10	HGNC:32189	double homeobox A pseudogene 10	pseudogene	14q11.2
DUXAP8	HGNC:32187	double homeobox A pseudogene 8	pseudogene	22q11.1
DYSF	HGNC:3097	dysferlin	protein-coding gene	02p13.2
E2F3-IT1	HGNC:41329	E2F3 intronic transcript 1	non-coding RNA	06p22.3
EBF2	HGNC:19090	EBF transcription factor 2	protein-coding gene	08p21.2
EBF3	HGNC:19087	EBF transcription factor 3	protein-coding gene	10q26.3
EEF1A1	HGNC:3189	eukaryotic translation elongation factor 1 alpha 1	protein-coding gene	06q13
EGF	HGNC:3229	epidermal growth factor	protein-coding gene	04q25
EGLN3	HGNC:14661	egl-9 family hypoxia inducible factor 3	protein-coding gene	14q13.1
EGR1	HGNC:3238	early growth response 1	protein-coding gene	05q31.2
EGR2	HGNC:3239	early growth response 2	protein-coding gene	10q21.3
EGR3	HGNC:3240	early growth response 3	protein-coding gene	08p21.3
EHD1	HGNC:3242	EH domain containing 1	protein-coding gene	11q13.1
EIF1AY	HGNC:3252	eukaryotic translation initiation factor 1A Y-linked	protein-coding gene	Yq11.223
EIF2S3B	HGNC:43863	eukaryotic translation initiation factor 2 subunit gamma B	protein-coding gene	12p13.2
EIF4A1	HGNC:3282	eukaryotic translation initiation factor 4A1	protein-coding gene	17p13.1
ELAPOR1	HGNC:29618	endosome-lysosome associated apoptosis and autophagy regulator 1	protein-coding gene	01p13.3
ELAPOR2	HGNC:21945	endosome-lysosome associated apoptosis and autophagy regulator family member 2	protein-coding gene	07q21.12
ELFN2	HGNC:29396	extracellular leucine rich repeat and fibronectin type III domain containing 2	protein-coding gene	22q13.1
ELMO1	HGNC:16286	engulfment and cell motility 1	protein-coding gene	07p14.2-p14.1
ELOVL7	HGNC:26292	ELOVL fatty acid elongase 7	protein-coding gene	05q12.1
EMB	HGNC:30465	embigin	protein-coding gene	05q11.1
EME2	HGNC:27289	essential meiotic structure-specific endonuclease subunit 2	protein-coding gene	16p13.3
EML5	HGNC:18197	EMAP like 5	protein-coding gene	14q31.3
ENGASE	HGNC:24622	endo-beta-N-acetylglucosaminidase	protein-coding gene	17q25.3
ENO2	HGNC:3353	enolase 2	protein-coding gene	12p13.31
ENPP4	HGNC:3359	ectonucleotide pyrophosphatase/phosphodiesterase 4	protein-coding gene	06p21.1
ENTPD1	HGNC:3363	ectonucleoside triphosphate diphosphohydrolase 1	protein-coding gene	10q24.1
EOMES	HGNC:3372	eomesodermin	protein-coding gene	03p24.1
EPHA1	HGNC:3385	EPH receptor A1	protein-coding gene	07q34-q35
EPHA4	HGNC:3388	EPH receptor A4	protein-coding gene	02q36.1
EPSTI1	HGNC:16465	epithelial stromal interaction 1	protein-coding gene	13q14.11
ERAP2	HGNC:29499	endoplasmic reticulum aminopeptidase 2	protein-coding gene	05q15
EREG	HGNC:3443	epiregulin	protein-coding gene	04q13.3
ERICH1	HGNC:27234	glutamate rich 1	protein-coding gene	08p23.3
ERMN	HGNC:29208	ermin	protein-coding gene	02q24.1
ESPL1	HGNC:16856	extra spindle pole bodies like 1, separase	protein-coding gene	12q13.13
ESR2	HGNC:3468	estrogen receptor 2	protein-coding gene	14q23.2-q23.3
ETV7	HGNC:18160	ETS variant transcription factor 7	protein-coding gene	06p21.31
EVI2A	HGNC:3499	ecotropic viral integration site 2A	protein-coding gene	17q11.2
EVI2B	HGNC:3500	ecotropic viral integration site 2B	protein-coding gene	17q11.2
EVL	HGNC:20234	Enah/Vasp-like	protein-coding gene	14q32.2
EVPL	HGNC:3503	envoplakin	protein-coding gene	17q25.1
F13A1	HGNC:3531	coagulation factor XIII A chain	protein-coding gene	06p25.1
F3	HGNC:3541	coagulation factor III, tissue factor	protein-coding gene	01p21.3
FAAH2	HGNC:26440	fatty acid amide hydrolase 2	protein-coding gene	Xp11.21
FABP4	HGNC:3559	fatty acid binding protein 4	protein-coding gene	08q21.13
FABP5P3	HGNC:22573	fatty acid binding protein 5 pseudogene 3	pseudogene	07q36.1
FAM106A	HGNC:25682	family with sequence similarity 106 member A	non-coding RNA	17p11.2
FAM107B	HGNC:23726	family with sequence similarity 107 member B	protein-coding gene	10p13
FAM157A	HGNC:34079	family with sequence similarity 157 member A	non-coding RNA	03q29
FAM157C	HGNC:34081	family with sequence similarity 157 member C	non-coding RNA	16q24.3
FAM178B	HGNC:28036	family with sequence similarity 178 member B	protein-coding gene	02q11.2
FAM193B	HGNC:25524	family with sequence similarity 193 member B	protein-coding gene	05q35.3
FAM229A	HGNC:44652	family with sequence similarity 229 member A	protein-coding gene	01p35.1
FAM30A	HGNC:19955	family with sequence similarity 30 member A	non-coding RNA	14q32.33
FAM50A	HGNC:18786	family with sequence similarity 50 member A	protein-coding gene	Xq28
FAM71A	HGNC:26541	family with sequence similarity 71 member A	protein-coding gene	01q32.3
FAM71F2	HGNC:27998	family with sequence similarity 71 member F2	protein-coding gene	07q32.1
FAM86B3P	HGNC:44371	family with sequence similarity 86 member B3, pseudogene	pseudogene	08p23.1
FAR1-IT1	HGNC:41485	FAR1 intronic transcript 1	non-coding RNA	11p15.3
FASLG	HGNC:11936	Fas ligand	protein-coding gene	01q24.3
FBN2	HGNC:3604	fibrillin 2	protein-coding gene	05q23.3
FBRS	HGNC:20442	fibrosin	protein-coding gene	16p11.2
FBRSL1	HGNC:29308	fibrosin like 1	protein-coding gene	12q24.33
FCAR	HGNC:3608	Fc fragment of IgA receptor	protein-coding gene	19q13.42
FCER1G	HGNC:3611	Fc fragment of IgE receptor Ig	protein-coding gene	01q23.3
FCER2	HGNC:3612	Fc fragment of IgE receptor II	protein-coding gene	19p13.2
FCGBP	HGNC:13572	Fc fragment of IgG binding protein	protein-coding gene	19q13.2
FCGR1A	HGNC:3613	Fc fragment of IgG receptor Ia	protein-coding gene	01q21.2
FCGR1B	HGNC:3614	Fc fragment of IgG receptor Ib	protein-coding gene	01p11.2
FCGR2A	HGNC:3616	Fc fragment of IgG receptor IIa	protein-coding gene	01q23.3
FCGR2B	HGNC:3618	Fc fragment of IgG receptor IIb	protein-coding gene	01q23.3
FCGR2C	HGNC:15626	Fc fragment of IgG receptor IIc (gene/pseudogene)	protein-coding gene	01q23.3
FCGR3A	HGNC:3619	Fc fragment of IgG receptor IIIa	protein-coding gene	01q23.3
FCGR3B	HGNC:3620	Fc fragment of IgG receptor IIIb	protein-coding gene	01q23.3
FCHO1	HGNC:29002	FCH and mu domain containing endocytic adaptor 1	protein-coding gene	19p13.11
FCMR	HGNC:14315	Fc fragment of IgM receptor	protein-coding gene	01q32.1
FCN1	HGNC:3623	ficolin 1	protein-coding gene	09q34.3
FCRL1	HGNC:18509	Fc receptor like 1	protein-coding gene	01q23.1
FCRL2	HGNC:14875	Fc receptor like 2	protein-coding gene	01q23.1
FCRL3	HGNC:18506	Fc receptor like 3	protein-coding gene	01q23.1
FCRL5	HGNC:18508	Fc receptor like 5	protein-coding gene	01q23.1
FCRL6	HGNC:31910	Fc receptor like 6	protein-coding gene	01q23.2
FCRLA	HGNC:18504	Fc receptor like A	protein-coding gene	01q23.3
FDPSP3	HGNC:3634	farnesyl diphosphate synthase pseudogene 3	pseudogene	14q22.2
FER1L4	HGNC:15801	fer-1 like family member 4 (pseudogene)	pseudogene	20q11.22
FERMT3	HGNC:23151	FERM domain containing kindlin 3	protein-coding gene	11q13.1
FFAR1	HGNC:4498	free fatty acid receptor 1	protein-coding gene	19q13.12
FFAR2	HGNC:4501	free fatty acid receptor 2	protein-coding gene	19q13.12
FGD2	HGNC:3664	FYVE, RhoGEF and PH domain containing 2	protein-coding gene	06p21.2
FGD3	HGNC:16027	FYVE, RhoGEF and PH domain containing 3	protein-coding gene	09q22.31
FGF7	HGNC:3685	fibroblast growth factor 7	protein-coding gene	15q21.2
FGFBP2	HGNC:29451	fibroblast growth factor binding protein 2	protein-coding gene	04p15.32
FGL2	HGNC:3696	fibrinogen like 2	protein-coding gene	07q11.23
FGR	HGNC:3697	FGR proto-oncogene, Src family tyrosine kinase	protein-coding gene	01p35.3
FHAD1	HGNC:29408	forkhead associated phosphopeptide binding domain 1	protein-coding gene	01p36.21
FHL5	HGNC:17371	four and a half LIM domains 5	protein-coding gene	06q16.1
FIRRE	HGNC:49627	firre intergenic repeating RNA element	non-coding RNA	Xq26.2
FKBP5	HGNC:3721	FKBP prolyl isomerase 5	protein-coding gene	06p21.31
FLT3	HGNC:3765	fms related receptor tyrosine kinase 3	protein-coding gene	13q12.2
FLT3LG	HGNC:3766	fms related receptor tyrosine kinase 3 ligand	protein-coding gene	19q13.33
FMNL1	HGNC:1212	formin like 1	protein-coding gene	17q21.31
FOS	HGNC:3796	Fos proto-oncogene, AP-1 transcription factor subunit	protein-coding gene	14q24.3
FOSB	HGNC:3797	FosB proto-oncogene, AP-1 transcription factor subunit	protein-coding gene	19q13.32
FOSL1	HGNC:13718	FOS like 1, AP-1 transcription factor subunit	protein-coding gene	11q13.1
FOSL2	HGNC:3798	FOS like 2, AP-1 transcription factor subunit	protein-coding gene	02p23.2
FOXP1-IT1	HGNC:41335	FOXP1 intronic transcript 1	non-coding RNA	03p13
FOXP3	HGNC:6106	forkhead box P3	protein-coding gene	Xp11.23
FP236383.3	NA	NA	NA	NA
FP565260.3	NA	NA	NA	NA
FP671120.2	NA	NA	NA	NA
FP671120.3	NA	NA	NA	NA
FPR1	HGNC:3826	formyl peptide receptor 1	protein-coding gene	19q13.41
FPR2	HGNC:3827	formyl peptide receptor 2	protein-coding gene	19q13.41
FRG1DP	HGNC:51763	FSHD region gene 1 family member D, pseudogene	pseudogene	20q11.1
FRG1EP	HGNC:51764	FSHD region gene 1 family member E, pseudogene	pseudogene	20q11.1
FRMPD3	HGNC:29382	FERM and PDZ domain containing 3	protein-coding gene	Xq22.3
FTH1	HGNC:3976	ferritin heavy chain 1	protein-coding gene	11q12.3
FTH1P16	HGNC:3986	ferritin heavy chain 1 pseudogene 16	pseudogene	11q14.1
FTH1P3	HGNC:3990	ferritin heavy chain 1 pseudogene 3	pseudogene	02p23.3
FTL	HGNC:3999	ferritin light chain	protein-coding gene	19q13.33
FTLP3	HGNC:4000	ferritin light chain pseudogene 3	pseudogene	20p13
FUCA1	HGNC:4006	alpha-L-fucosidase 1	protein-coding gene	01p36.11
FXYD5	HGNC:4029	FXYD domain containing ion transport regulator 5	protein-coding gene	19q13.12
FYB1	HGNC:4036	FYN binding protein 1	protein-coding gene	05p13.1
G0S2	HGNC:30229	G0/G1 switch 2	protein-coding gene	01q32.2
GABPB1-AS1	HGNC:44157	GABPB1 antisense RNA 1	non-coding RNA	15q21.2
GADD45B	HGNC:4096	growth arrest and DNA damage inducible beta	protein-coding gene	19p13.3
GADD45G	HGNC:4097	growth arrest and DNA damage inducible gamma	protein-coding gene	09q22.2
GAPT	HGNC:26588	GRB2 binding adaptor protein, transmembrane	protein-coding gene	05q11.2
GAS6-AS1	HGNC:39826	GAS6 antisense RNA 1	non-coding RNA	13q34
GATA2	HGNC:4171	GATA binding protein 2	protein-coding gene	03q21.3
GATA3	HGNC:4172	GATA binding protein 3	protein-coding gene	10p14
GBP1	HGNC:4182	guanylate binding protein 1	protein-coding gene	01p22.2
GBP1P1	HGNC:39561	guanylate binding protein 1 pseudogene 1	pseudogene	01p22.2
GBP2	HGNC:4183	guanylate binding protein 2	protein-coding gene	01p22.2
GBP3	HGNC:4184	guanylate binding protein 3	protein-coding gene	01p22.2
GBP4	HGNC:20480	guanylate binding protein 4	protein-coding gene	01p22.2
GBP5	HGNC:19895	guanylate binding protein 5	protein-coding gene	01p22.2
GCH1	HGNC:4193	GTP cyclohydrolase 1	protein-coding gene	14q22.2
GCNT4	HGNC:17973	glucosaminyl (N-acetyl) transferase 4	protein-coding gene	05q13.3
GDPD3	HGNC:28638	glycerophosphodiester phosphodiesterase domain containing 3	protein-coding gene	16p11.2
GFI1	HGNC:4237	growth factor independent 1 transcriptional repressor	protein-coding gene	01p22.1
GIGYF1	HGNC:9126	GRB10 interacting GYF protein 1	protein-coding gene	07q22.1
GIPR	HGNC:4271	gastric inhibitory polypeptide receptor	protein-coding gene	19q13.32
GJB6	HGNC:4288	gap junction protein beta 6	protein-coding gene	13q12.11
GK	HGNC:4289	glycerol kinase	protein-coding gene	Xp21.2
GK-IT1	HGNC:41339	GK intronic transcript 1	non-coding RNA	Xp21.2
GLIPR1	HGNC:17001	GLI pathogenesis related 1	protein-coding gene	12q21.2
GLIPR2	HGNC:18007	GLI pathogenesis related 2	protein-coding gene	09p13.3
GLT1D1	HGNC:26483	glycosyltransferase 1 domain containing 1	protein-coding gene	12q24.33
GMFG	HGNC:4374	glia maturation factor gamma	protein-coding gene	19q13.2
GMIP	HGNC:24852	GEM interacting protein	protein-coding gene	19p13.11
GNA15	HGNC:4383	G protein subunit alpha 15	protein-coding gene	19p13.3
GNG2	HGNC:4404	G protein subunit gamma 2	protein-coding gene	14q22.1
GNLY	HGNC:4414	granulysin	protein-coding gene	02p11.2
GOLGA2P5	HGNC:25315	GOLGA2 pseudogene 5	pseudogene	12q23.1
GOLGA8A	HGNC:31972	golgin A8 family member A	protein-coding gene	15q14
GP1BA	HGNC:4439	glycoprotein Ib platelet subunit alpha	protein-coding gene	17p13.2
GPAT2	HGNC:27168	glycerol-3-phosphate acyltransferase 2, mitochondrial	protein-coding gene	02q11.2
GPAT3	HGNC:28157	glycerol-3-phosphate acyltransferase 3	protein-coding gene	04q21.23
GPC2	HGNC:4450	glypican 2	protein-coding gene	07q22.1
GPR132	HGNC:17482	G protein-coupled receptor 132	protein-coding gene	14q32.33
GPR15	HGNC:4469	G protein-coupled receptor 15	protein-coding gene	03q11.2
GPR160	HGNC:23693	G protein-coupled receptor 160	protein-coding gene	03q26.2
GPR162	HGNC:16693	G protein-coupled receptor 162	protein-coding gene	12p13
GPR171	HGNC:30057	G protein-coupled receptor 171	protein-coding gene	03q25.1
GPR174	HGNC:30245	G protein-coupled receptor 174	protein-coding gene	Xq21.1
GPR18	HGNC:4472	G protein-coupled receptor 18	protein-coding gene	13q32.3
GPR183	HGNC:3128	G protein-coupled receptor 183	protein-coding gene	13q32.3
GPR65	HGNC:4517	G protein-coupled receptor 65	protein-coding gene	14q31.3
GPR84	HGNC:4535	G protein-coupled receptor 84	protein-coding gene	12q13.13
GPRC5A	HGNC:9836	G protein-coupled receptor class C group 5 member A	protein-coding gene	12p13.1
GPRIN3	HGNC:27733	GPRIN family member 3	protein-coding gene	04q22.1
GPSM3	HGNC:13945	G protein signaling modulator 3	protein-coding gene	06p21.32
GRAP2	HGNC:4563	GRB2 related adaptor protein 2	protein-coding gene	22q13.1
GRIN2D	HGNC:4588	glutamate ionotropic receptor NMDA type subunit 2D	protein-coding gene	19q13.33
GRIP2	HGNC:23841	glutamate receptor interacting protein 2	protein-coding gene	03p25.1
GSDMB	HGNC:23690	gasdermin B	protein-coding gene	17q21.1
GSTM1	HGNC:4632	glutathione S-transferase mu 1	protein-coding gene	01p13.3
GSTM2	HGNC:4634	glutathione S-transferase mu 2	protein-coding gene	01p13.3
GTF2IP13	HGNC:51725	general transcription factor IIi pseudogene 13	pseudogene	07p12.3
GUSBP11	HGNC:42325	GUSB pseudogene 11	pseudogene	22q11.23
GVINP1	HGNC:25813	GTPase, very large interferon inducible pseudogene 1	pseudogene	11p15.4
GZMA	HGNC:4708	granzyme A	protein-coding gene	05q11.2
GZMB	HGNC:4709	granzyme B	protein-coding gene	14q12
GZMH	HGNC:4710	granzyme H	protein-coding gene	14q12
GZMK	HGNC:4711	granzyme K	protein-coding gene	05q11.2
GZMM	HGNC:4712	granzyme M	protein-coding gene	19p13.3
H1-10	HGNC:4722	H1.10 linker histone	protein-coding gene	03q21.3
H1-10-AS1	HGNC:27953	H1-10 antisense RNA 1	non-coding RNA	03q21.3
H2AC11	HGNC:4737	H2A clustered histone 11	protein-coding gene	06p22.1
H2BC20P	HGNC:20516	H2B clustered histone 20, pseudogene	pseudogene	01q21.2
H2BC9	HGNC:4755	H2B clustered histone 9	protein-coding gene	06p22.2
H3C10	HGNC:4775	H3 clustered histone 10	protein-coding gene	06p22.1
H3C12	HGNC:4774	H3 clustered histone 12	protein-coding gene	06p22.1
H3C2	HGNC:4776	H3 clustered histone 2	protein-coding gene	06p22.2
H3C8	HGNC:4772	H3 clustered histone 8	protein-coding gene	06p22.2
H3P6	HGNC:42980	H3 histone pseudogene 6	pseudogene	02q31.1
H4C13	HGNC:4791	H4 clustered histone 13	protein-coding gene	06p22.1
H4C3	HGNC:4787	H4 clustered histone 3	protein-coding gene	06p22.2
H4C6	HGNC:4783	H4 clustered histone 6	protein-coding gene	06p22.2
HACD4	HGNC:20920	3-hydroxyacyl-CoA dehydratase 4	protein-coding gene	09p21.3
HAPLN3	HGNC:21446	hyaluronan and proteoglycan link protein 3	protein-coding gene	15q26.1
HAS1	HGNC:4818	hyaluronan synthase 1	protein-coding gene	19q13.41
HBA1	HGNC:4823	hemoglobin subunit alpha 1	protein-coding gene	16p13.3
HBA2	HGNC:4824	hemoglobin subunit alpha 2	protein-coding gene	16p13.3
HBB	HGNC:4827	hemoglobin subunit beta	protein-coding gene	11p15.4
HBEGF	HGNC:3059	heparin binding EGF like growth factor	protein-coding gene	05q31.3
HCAR2	HGNC:24827	hydroxycarboxylic acid receptor 2	protein-coding gene	12q24.31
HCAR3	HGNC:16824	hydroxycarboxylic acid receptor 3	protein-coding gene	12q24.31
HCG20	HGNC:31334	HLA complex group 20	non-coding RNA	06p21
HCK	HGNC:4840	HCK proto-oncogene, Src family tyrosine kinase	protein-coding gene	20q11.21
HCLS1	HGNC:4844	hematopoietic cell-specific Lyn substrate 1	protein-coding gene	03q13.33
HCN2	HGNC:4846	hyperpolarization activated cyclic nucleotide gated potassium and sodium channel 2	protein-coding gene	19p13.3
HCP5	HGNC:21659	HLA complex P5	non-coding RNA	06p21.33
HCST	HGNC:16977	hematopoietic cell signal transducer	protein-coding gene	19q13.12
HDAC10	HGNC:18128	histone deacetylase 10	protein-coding gene	22q13.33
HDAC9	HGNC:14065	histone deacetylase 9	protein-coding gene	07p21.1
HEATR9	HGNC:26548	HEAT repeat containing 9	protein-coding gene	17q12
HES4	HGNC:24149	hes family bHLH transcription factor 4	protein-coding gene	01p36.33
HEXD	HGNC:26307	hexosaminidase D	protein-coding gene	17q25.3
HIC1	HGNC:4909	HIC ZBTB transcriptional repressor 1	protein-coding gene	17p13.3
HIF1A-AS3	HGNC:54284	HIF1A antisense RNA 3	non-coding RNA	14q23.2
HIVEP3	HGNC:13561	HIVEP zinc finger 3	protein-coding gene	01p34.2
HK3	HGNC:4925	hexokinase 3	protein-coding gene	05q35.2
HLA-A	HGNC:4931	major histocompatibility complex, class I, A	protein-coding gene	06p22.1
HLA-B	HGNC:4932	major histocompatibility complex, class I, B	protein-coding gene	06p21.33
HLA-C	HGNC:4933	major histocompatibility complex, class I, C	protein-coding gene	06p21.33
HLA-DMB	HGNC:4935	major histocompatibility complex, class II, DM beta	protein-coding gene	06p21.32
HLA-DOA	HGNC:4936	major histocompatibility complex, class II, DO alpha	protein-coding gene	06p21.32
HLA-DOB	HGNC:4937	major histocompatibility complex, class II, DO beta	protein-coding gene	06p21.32
HLA-DPA1	HGNC:4938	major histocompatibility complex, class II, DP alpha 1	protein-coding gene	06p21.32
HLA-DPB1	HGNC:4940	major histocompatibility complex, class II, DP beta 1	protein-coding gene	06p21.32
HLA-DQA1	HGNC:4942	major histocompatibility complex, class II, DQ alpha 1	protein-coding gene	06p21.32
HLA-DQA2	HGNC:4943	major histocompatibility complex, class II, DQ alpha 2	protein-coding gene	06p21.32
HLA-DQB1	HGNC:4944	major histocompatibility complex, class II, DQ beta 1	protein-coding gene	06p21.32
HLA-DQB2	HGNC:4945	major histocompatibility complex, class II, DQ beta 2	protein-coding gene	06p21.32
HLA-DRA	HGNC:4947	major histocompatibility complex, class II, DR alpha	protein-coding gene	06p21.32
HLA-DRB1	HGNC:4948	major histocompatibility complex, class II, DR beta 1	protein-coding gene	06p21.32
HLA-DRB5	HGNC:4953	major histocompatibility complex, class II, DR beta 5	protein-coding gene	06p21.32
HLA-DRB6	HGNC:4954	major histocompatibility complex, class II, DR beta 6 (pseudogene)	pseudogene	06p21.32
HLA-E	HGNC:4962	major histocompatibility complex, class I, E	protein-coding gene	06p22.1
HLA-F	HGNC:4963	major histocompatibility complex, class I, F	protein-coding gene	06p22.1
HLA-G	HGNC:4964	major histocompatibility complex, class I, G	protein-coding gene	06p22.1
HLA-H	HGNC:4965	major histocompatibility complex, class I, H (pseudogene)	pseudogene	06p22.1
HLA-K	HGNC:4969	major histocompatibility complex, class I, K (pseudogene)	pseudogene	06p22.1
HM13-IT1	HGNC:41424	HM13 intronic transcript 1	non-coding RNA	20q11.21
HMGA2-AS1	HGNC:53973	HMGA2 antisense RNA 1	non-coding RNA	12q14.3
HMGB1P3	HGNC:4995	high mobility group box 1 pseudogene 3	pseudogene	02q37.1
HMOX1	HGNC:5013	heme oxygenase 1	protein-coding gene	22q12.3
HORMAD1	HGNC:25245	HORMA domain containing 1	protein-coding gene	01q21.3
HOTAIRM1	HGNC:37117	HOXA transcript antisense RNA, myeloid-specific 1	non-coding RNA	07p15.2
HOXA10	HGNC:5100	homeobox A10	protein-coding gene	07p15.2
HOXA11	HGNC:5101	homeobox A11	protein-coding gene	07p15.2
HOXA3	HGNC:5104	homeobox A3	protein-coding gene	07p15.2
HOXB-AS1	HGNC:43744	HOXB cluster antisense RNA 1	non-coding RNA	17q21.32
HOXB13	HGNC:5112	homeobox B13	protein-coding gene	17q21.32
HOXB3	HGNC:5114	homeobox B3	protein-coding gene	17q21.32
HOXB4	HGNC:5115	homeobox B4	protein-coding gene	17q21.32
HOXB6	HGNC:5117	homeobox B6	protein-coding gene	17q21.32
HOXB7	HGNC:5118	homeobox B7	protein-coding gene	17q21.32
HOXC10	HGNC:5122	homeobox C10	protein-coding gene	12q13.13
HOXC4	HGNC:5126	homeobox C4	protein-coding gene	12q13.13
HOXC6	HGNC:5128	homeobox C6	protein-coding gene	12q13.13
HOXC8	HGNC:5129	homeobox C8	protein-coding gene	12q13.13
HOXD9	HGNC:5140	homeobox D9	protein-coding gene	02q31.1
HPSE	HGNC:5164	heparanase	protein-coding gene	04q21.23
HPSE2	HGNC:18374	heparanase 2 (inactive)	protein-coding gene	10q24.2
HRH2	HGNC:5183	histamine receptor H2	protein-coding gene	05q35.2
HS3ST3A1	HGNC:5196	heparan sulfate-glucosamine 3-sulfotransferase 3A1	protein-coding gene	17p12
HS3ST3B1	HGNC:5198	heparan sulfate-glucosamine 3-sulfotransferase 3B1	protein-coding gene	17p12
HSH2D	HGNC:24920	hematopoietic SH2 domain containing	protein-coding gene	19p13.11
HSPA6	HGNC:5239	heat shock protein family A (Hsp70) member 6	protein-coding gene	01q23.3
HSPA7	HGNC:5240	heat shock protein family A (Hsp70) member 7 (pseudogene)	pseudogene	01q23.3
HTRA4	HGNC:26909	HtrA serine peptidase 4	protein-coding gene	08p11.22
ICAM2	HGNC:5345	intercellular adhesion molecule 2	protein-coding gene	17q23.3
ICAM3	HGNC:5346	intercellular adhesion molecule 3	protein-coding gene	19p13.2
ICAM4	HGNC:5347	intercellular adhesion molecule 4 (Landsteiner-Wiener blood group)	protein-coding gene	19p13.2
ICAM5	HGNC:5348	intercellular adhesion molecule 5	protein-coding gene	19p13.2
ICOS	HGNC:5351	inducible T cell costimulator	protein-coding gene	02q33.2
ICOSLG	HGNC:17087	inducible T cell costimulator ligand	protein-coding gene	21q22.3
ID1	HGNC:5360	inhibitor of DNA binding 1, HLH protein	protein-coding gene	20q11.21
ID2	HGNC:5361	inhibitor of DNA binding 2	protein-coding gene	02p25.1
IDO1	HGNC:6059	indoleamine 2,3-dioxygenase 1	protein-coding gene	08p11.21
IER2	HGNC:28871	immediate early response 2	protein-coding gene	19p13.13
IER3	HGNC:5392	immediate early response 3	protein-coding gene	06p21.33
IER5	HGNC:5393	immediate early response 5	protein-coding gene	01q25.3
IFFO1	HGNC:24970	intermediate filament family orphan 1	protein-coding gene	12p13.31
IFI16	HGNC:5395	interferon gamma inducible protein 16	protein-coding gene	01q23.1
IFI27	HGNC:5397	interferon alpha inducible protein 27	protein-coding gene	14q32.12
IFI30	HGNC:5398	IFI30 lysosomal thiol reductase	protein-coding gene	19p13.11
IFI44	HGNC:16938	interferon induced protein 44	protein-coding gene	01p31.1
IFI44L	HGNC:17817	interferon induced protein 44 like	protein-coding gene	01p31.1
IFI6	HGNC:4054	interferon alpha inducible protein 6	protein-coding gene	01p35.3
IFIT1	HGNC:5407	interferon induced protein with tetratricopeptide repeats 1	protein-coding gene	10q23.31
IFIT2	HGNC:5409	interferon induced protein with tetratricopeptide repeats 2	protein-coding gene	10q23.31
IFITM1	HGNC:5412	interferon induced transmembrane protein 1	protein-coding gene	11p15.5
IFITM10	HGNC:40022	interferon induced transmembrane protein 10	protein-coding gene	11p15.5
IFITM2	HGNC:5413	interferon induced transmembrane protein 2	protein-coding gene	11p15.5
IFITM3P3	HGNC:54541	IFITM3 pseudogene 3	pseudogene	06p21.31
IFNG	HGNC:5438	interferon gamma	protein-coding gene	12q15
IFNG-AS1	HGNC:43910	IFNG antisense RNA 1	non-coding RNA	12q15
IFRD1	HGNC:5456	interferon related developmental regulator 1	protein-coding gene	07q31.1
IGF2BP3	HGNC:28868	insulin like growth factor 2 mRNA binding protein 3	protein-coding gene	07p15.3
IGHA1	HGNC:5478	immunoglobulin heavy constant alpha 1	other	14q32.33
IGHA2	HGNC:5479	immunoglobulin heavy constant alpha 2 (A2m marker)	other	14q32.33
IGHD	HGNC:5480	immunoglobulin heavy constant delta	other	14q32.33
IGHG1	HGNC:5525	immunoglobulin heavy constant gamma 1 (G1m marker)	other	14q32.33
IGHG2	HGNC:5526	immunoglobulin heavy constant gamma 2 (G2m marker)	other	14q32.33
IGHG3	HGNC:5527	immunoglobulin heavy constant gamma 3 (G3m marker)	other	14q32.33
IGHG4	HGNC:5528	immunoglobulin heavy constant gamma 4 (G4m marker)	other	14q32.33
IGHGP	HGNC:5529	immunoglobulin heavy constant gamma P (non-functional)	other	14q32.33
IGHJ3P	HGNC:5537	immunoglobulin heavy joining 3P (pseudogene)	pseudogene	14q32.33
IGHJ4	HGNC:5538	immunoglobulin heavy joining 4	other	14q32.33
IGHJ5	HGNC:5539	immunoglobulin heavy joining 5	other	14q32.33
IGHJ6	HGNC:5540	immunoglobulin heavy joining 6	other	14q32.33
IGHM	HGNC:5541	immunoglobulin heavy constant mu	other	14q32.33
IGHV1-18	HGNC:5549	immunoglobulin heavy variable 1-18	other	14q32.33
IGHV1-2	HGNC:5550	immunoglobulin heavy variable 1-2	other	14q32.33
IGHV1-24	HGNC:5551	immunoglobulin heavy variable 1-24	other	14q32.33
IGHV1-3	HGNC:5552	immunoglobulin heavy variable 1-3	other	14q32.33
IGHV1-46	HGNC:5554	immunoglobulin heavy variable 1-46	other	14q32.33
IGHV1-58	HGNC:5555	immunoglobulin heavy variable 1-58	other	14q32.33
IGHV1-69	HGNC:5558	immunoglobulin heavy variable 1-69	other	14q32.33
IGHV1-69D	HGNC:49601	immunoglobulin heavy variable 1-69D	other	14q32.33
IGHV2-26	HGNC:5575	immunoglobulin heavy variable 2-26	other	14q32.33
IGHV2-5	HGNC:5576	immunoglobulin heavy variable 2-5	other	14q32.33
IGHV2-70	HGNC:5577	immunoglobulin heavy variable 2-70	other	14q32.33
IGHV2-70D	HGNC:49602	immunoglobulin heavy variable 2-70D	other	14q32.33
IGHV3-11	HGNC:5580	immunoglobulin heavy variable 3-11	other	14q32.33
IGHV3-13	HGNC:5581	immunoglobulin heavy variable 3-13	other	14q32.33
IGHV3-15	HGNC:5582	immunoglobulin heavy variable 3-15	other	14q32.33
IGHV3-20	HGNC:5585	immunoglobulin heavy variable 3-20	other	14q32.33
IGHV3-21	HGNC:5586	immunoglobulin heavy variable 3-21	other	14q32.33
IGHV3-23	HGNC:5588	immunoglobulin heavy variable 3-23	other	14q32.33
IGHV3-30	HGNC:5591	immunoglobulin heavy variable 3-30	other	14q32.33
IGHV3-33	HGNC:5596	immunoglobulin heavy variable 3-33	other	14q32.33
IGHV3-43	HGNC:5604	immunoglobulin heavy variable 3-43	other	14q32.33
IGHV3-48	HGNC:5606	immunoglobulin heavy variable 3-48	other	14q32.33
IGHV3-49	HGNC:5607	immunoglobulin heavy variable 3-49	other	14q32.33
IGHV3-53	HGNC:5610	immunoglobulin heavy variable 3-53	other	14q32.33
IGHV3-64D	HGNC:49603	immunoglobulin heavy variable 3-64D	other	14q32.33
IGHV3-66	HGNC:5619	immunoglobulin heavy variable 3-66	other	14q32.33
IGHV3-7	HGNC:5620	immunoglobulin heavy variable 3-7	other	14q32.33
IGHV3-72	HGNC:5622	immunoglobulin heavy variable 3-72	other	14q32.33
IGHV3-73	HGNC:5623	immunoglobulin heavy variable 3-73	other	14q32.33
IGHV3-74	HGNC:5624	immunoglobulin heavy variable 3-74	other	14q32.33
IGHV4-31	HGNC:5649	immunoglobulin heavy variable 4-31	other	14q32.33 not on reference assembly
IGHV4-34	HGNC:5650	immunoglobulin heavy variable 4-34	other	14q32.33
IGHV4-39	HGNC:5651	immunoglobulin heavy variable 4-39	other	14q32.33
IGHV4-4	HGNC:5652	immunoglobulin heavy variable 4-4	other	14q32.33
IGHV4-59	HGNC:5654	immunoglobulin heavy variable 4-59	other	14q32.33
IGHV4-61	HGNC:5655	immunoglobulin heavy variable 4-61	other	14q32.33
IGHV5-10-1	HGNC:5661	immunoglobulin heavy variable 5-10-1	other	14q32.33
IGHV5-51	HGNC:5659	immunoglobulin heavy variable 5-51	other	14q32.33
IGHV6-1	HGNC:5662	immunoglobulin heavy variable 6-1	other	14q32.33
IGKC	HGNC:5716	immunoglobulin kappa constant	other	02p11.2
IGKV1-12	HGNC:5730	immunoglobulin kappa variable 1-12	other	02p11.2
IGKV1-16	HGNC:5732	immunoglobulin kappa variable 1-16	other	02p11.2
IGKV1-17	HGNC:5733	immunoglobulin kappa variable 1-17	other	02p11.2
IGKV1-27	HGNC:5735	immunoglobulin kappa variable 1-27	other	02p11.2
IGKV1-5	HGNC:5741	immunoglobulin kappa variable 1-5	other	02p11.2
IGKV1-6	HGNC:5742	immunoglobulin kappa variable 1-6	other	02p11.2
IGKV1-9	HGNC:5744	immunoglobulin kappa variable 1-9	other	02p11.2
IGKV2-24	HGNC:5781	immunoglobulin kappa variable 2-24	other	02p11.2
IGKV2-30	HGNC:5785	immunoglobulin kappa variable 2-30	other	02p11.2
IGKV2D-29	HGNC:5800	immunoglobulin kappa variable 2D-29	other	02p11.2
IGKV3-11	HGNC:5815	immunoglobulin kappa variable 3-11	other	02p11.2
IGKV3-15	HGNC:5816	immunoglobulin kappa variable 3-15	other	02p11.2
IGKV3-20	HGNC:5817	immunoglobulin kappa variable 3-20	other	02p11.2
IGKV3D-20	HGNC:5825	immunoglobulin kappa variable 3D-20	other	02p11.2
IGKV4-1	HGNC:5834	immunoglobulin kappa variable 4-1	other	02p11.2
IGLC2	HGNC:5856	immunoglobulin lambda constant 2	other	22q11.22
IGLC3	HGNC:5857	immunoglobulin lambda constant 3 (Kern-Oz+ marker)	other	22q11.22
IGLC7	HGNC:5861	immunoglobulin lambda constant 7	other	22q11.22
IGLL5	HGNC:38476	immunoglobulin lambda like polypeptide 5	protein-coding gene	22q11.22
IGLV1-40	HGNC:5877	immunoglobulin lambda variable 1-40	other	22q11.22
IGLV1-44	HGNC:5879	immunoglobulin lambda variable 1-44	other	22q11.22
IGLV1-47	HGNC:5880	immunoglobulin lambda variable 1-47	other	22q11.22
IGLV1-51	HGNC:5882	immunoglobulin lambda variable 1-51	other	22q11.22
IGLV2-11	HGNC:5887	immunoglobulin lambda variable 2-11	other	22q11.22
IGLV2-14	HGNC:5888	immunoglobulin lambda variable 2-14	other	22q11.22
IGLV2-23	HGNC:5890	immunoglobulin lambda variable 2-23	other	22q11.22
IGLV2-8	HGNC:5895	immunoglobulin lambda variable 2-8	other	22q11.22
IGLV3-1	HGNC:5896	immunoglobulin lambda variable 3-1	other	22q11.22
IGLV3-10	HGNC:5897	immunoglobulin lambda variable 3-10	other	22q11.22
IGLV3-19	HGNC:5903	immunoglobulin lambda variable 3-19	other	22q11.22
IGLV3-21	HGNC:5905	immunoglobulin lambda variable 3-21	other	22q11.22
IGLV3-25	HGNC:5908	immunoglobulin lambda variable 3-25	other	22q11.22
IGLV4-69	HGNC:5921	immunoglobulin lambda variable 4-69	other	22q11.22
IGLV6-57	HGNC:5927	immunoglobulin lambda variable 6-57	other	22q11.22
IGLV7-43	HGNC:5929	immunoglobulin lambda variable 7-43	other	22q11.22
IGLV7-46	HGNC:5930	immunoglobulin lambda variable 7-46	other	22q11.22
IGLV8-61	HGNC:5931	immunoglobulin lambda variable 8-61	other	22q11.22
IGLV9-49	HGNC:5933	immunoglobulin lambda variable 9-49	other	22q11.22
IGSF6	HGNC:5953	immunoglobulin superfamily member 6	protein-coding gene	16p12.2
IGSF9B	HGNC:32326	immunoglobulin superfamily member 9B	protein-coding gene	11q25
IKZF1	HGNC:13176	IKAROS family zinc finger 1	protein-coding gene	07p12.2
IKZF3	HGNC:13178	IKAROS family zinc finger 3	protein-coding gene	17q12-q21.1
IL10RA	HGNC:5964	interleukin 10 receptor subunit alpha	protein-coding gene	11q23.3
IL12RB1	HGNC:5971	interleukin 12 receptor subunit beta 1	protein-coding gene	19p13.11
IL12RB2	HGNC:5972	interleukin 12 receptor subunit beta 2	protein-coding gene	01p31.3
IL15	HGNC:5977	interleukin 15	protein-coding gene	04q31.21
IL18	HGNC:5986	interleukin 18	protein-coding gene	11q23.1
IL18BP	HGNC:5987	interleukin 18 binding protein	protein-coding gene	11q13.4
IL18R1	HGNC:5988	interleukin 18 receptor 1	protein-coding gene	02q12.1
IL18RAP	HGNC:5989	interleukin 18 receptor accessory protein	protein-coding gene	02q12.1
IL1B	HGNC:5992	interleukin 1 beta	protein-coding gene	02q14.1
IL1R2	HGNC:5994	interleukin 1 receptor type 2	protein-coding gene	02q11.2
IL1RN	HGNC:6000	interleukin 1 receptor antagonist	protein-coding gene	02q14.1
IL21R	HGNC:6006	interleukin 21 receptor	protein-coding gene	16p12.1
IL24	HGNC:11346	interleukin 24	protein-coding gene	01q32.1
IL27RA	HGNC:17290	interleukin 27 receptor subunit alpha	protein-coding gene	19p13.12
IL2RB	HGNC:6009	interleukin 2 receptor subunit beta	protein-coding gene	22q12.3
IL2RG	HGNC:6010	interleukin 2 receptor subunit gamma	protein-coding gene	Xq13.1
IL32	HGNC:16830	interleukin 32	protein-coding gene	16p13.3
IL4I1	HGNC:19094	interleukin 4 induced 1	protein-coding gene	19q13.33
IL6	HGNC:6018	interleukin 6	protein-coding gene	07p15.3
IL7R	HGNC:6024	interleukin 7 receptor	protein-coding gene	05p13.2
INAFM1	HGNC:27406	InaF motif containing 1	protein-coding gene	19q13.32
INE1	HGNC:6060	inactivation escape 1	non-coding RNA	Xp11.3
INPP5D	HGNC:6079	inositol polyphosphate-5-phosphatase D	protein-coding gene	02q37.1
INSIG1	HGNC:6083	insulin induced gene 1	protein-coding gene	07q36.3
IPCEF1	HGNC:21204	interaction protein for cytohesin exchange factors 1	protein-coding gene	06q25.2
IQCJ-SCHIP1	HGNC:38842	IQCJ-SCHIP1 readthrough	other	03q25.32-q25.33
IQCN	HGNC:29350	IQ motif containing N	protein-coding gene	19p13.11
IRAG1	HGNC:7237	inositol 1,4,5-triphosphate receptor associated 1	protein-coding gene	11p15.4
IRAG2	HGNC:6690	inositol 1,4,5-triphosphate receptor associated 2	protein-coding gene	12p12.1
IRAK2	HGNC:6113	interleukin 1 receptor associated kinase 2	protein-coding gene	03p25.3
IRAK3	HGNC:17020	interleukin 1 receptor associated kinase 3	protein-coding gene	12q14.3
IRF1	HGNC:6116	interferon regulatory factor 1	protein-coding gene	05q31.1
IRF1-AS1	HGNC:33838	IRF1 antisense RNA 1	non-coding RNA	05q31.1
IRF7	HGNC:6122	interferon regulatory factor 7	protein-coding gene	11p15.5
IRF8	HGNC:5358	interferon regulatory factor 8	protein-coding gene	16q24.1
ISG15	HGNC:4053	ISG15 ubiquitin like modifier	protein-coding gene	01p36.33
ISG20	HGNC:6130	interferon stimulated exonuclease gene 20	protein-coding gene	15q26.1
ITGA2B	HGNC:6138	integrin subunit alpha 2b	protein-coding gene	17q21.31
ITGA4	HGNC:6140	integrin subunit alpha 4	protein-coding gene	02q31.3
ITGA7	HGNC:6143	integrin subunit alpha 7	protein-coding gene	12q13.2
ITGAD	HGNC:6146	integrin subunit alpha D	protein-coding gene	16p11.2
ITGAL	HGNC:6148	integrin subunit alpha L	protein-coding gene	16p11.2
ITGAM	HGNC:6149	integrin subunit alpha M	protein-coding gene	16p11.2
ITGAX	HGNC:6152	integrin subunit alpha X	protein-coding gene	16p11.2
ITGB2	HGNC:6155	integrin subunit beta 2	protein-coding gene	21q22.3
ITGB2-AS1	HGNC:44304	ITGB2 antisense RNA 1	non-coding RNA	21q22.3
ITGB3	HGNC:6156	integrin subunit beta 3	protein-coding gene	17q21.32
ITGB7	HGNC:6162	integrin subunit beta 7	protein-coding gene	12q13.13
ITK	HGNC:6171	IL2 inducible T cell kinase	protein-coding gene	05q33.3
ITM2A	HGNC:6173	integral membrane protein 2A	protein-coding gene	Xq21.1
ITPKB-IT1	HGNC:41349	ITPKB intronic transcript 1	non-coding RNA	01q42.12
JAK3	HGNC:6193	Janus kinase 3	protein-coding gene	19p13.11
JAKMIP2	HGNC:29067	janus kinase and microtubule interacting protein 2	protein-coding gene	05q32
JAML	HGNC:19084	junction adhesion molecule like	protein-coding gene	11q23.3
JCHAIN	HGNC:5713	joining chain of multimeric IgA and IgM	protein-coding gene	04q13.3
JMJD7-PLA2G4B	HGNC:34449	JMJD7-PLA2G4B readthrough	other	15q15.1
JUN	HGNC:6204	Jun proto-oncogene, AP-1 transcription factor subunit	protein-coding gene	01p32.1
JUNB	HGNC:6205	JunB proto-oncogene, AP-1 transcription factor subunit	protein-coding gene	19p13.13
JUND	HGNC:6206	JunD proto-oncogene, AP-1 transcription factor subunit	protein-coding gene	19p13.11
KBTBD8	HGNC:30691	kelch repeat and BTB domain containing 8	protein-coding gene	03p14.1
KCNA3	HGNC:6221	potassium voltage-gated channel subfamily A member 3	protein-coding gene	01p13.3
KCNAB3	HGNC:6230	potassium voltage-gated channel subfamily A regulatory beta subunit 3	protein-coding gene	17p13.1
KCNC3	HGNC:6235	potassium voltage-gated channel subfamily C member 3	protein-coding gene	19q13.33
KCNE1	HGNC:6240	potassium voltage-gated channel subfamily E regulatory subunit 1	protein-coding gene	21q22.12
KCNIP2	HGNC:15522	potassium voltage-gated channel interacting protein 2	protein-coding gene	10q24.32
KCNJ10	HGNC:6256	potassium inwardly rectifying channel subfamily J member 10	protein-coding gene	01q23.2
KCNJ15	HGNC:6261	potassium inwardly rectifying channel subfamily J member 15	protein-coding gene	21q22.13-q22.2
KCNJ2	HGNC:6263	potassium inwardly rectifying channel subfamily J member 2	protein-coding gene	17q24.3
KCNJ6	HGNC:6267	potassium inwardly rectifying channel subfamily J member 6	protein-coding gene	21q22.13
KCNK6	HGNC:6281	potassium two pore domain channel subfamily K member 6	protein-coding gene	19q13.2
KCNMA1	HGNC:6284	potassium calcium-activated channel subfamily M alpha 1	protein-coding gene	10q22.3
KCNMB1	HGNC:6285	potassium calcium-activated channel subfamily M regulatory beta subunit 1	protein-coding gene	05q35.1
KCNN4	HGNC:6293	potassium calcium-activated channel subfamily N member 4	protein-coding gene	19q13.31
KCP	HGNC:17585	kielin cysteine rich BMP regulator	protein-coding gene	07q32.1
KDM5D	HGNC:11115	lysine demethylase 5D	protein-coding gene	Yq11.223
KDM6B	HGNC:29012	lysine demethylase 6B	protein-coding gene	17p13.1
KEL	HGNC:6308	Kell metallo-endopeptidase (Kell blood group)	protein-coding gene	07q34
KHDRBS2	HGNC:18114	KH RNA binding domain containing, signal transduction associated 2	protein-coding gene	06q11.1
KIAA0319	HGNC:21580	KIAA0319	protein-coding gene	06p22.3
KIF19	HGNC:26735	kinesin family member 19	protein-coding gene	17q25.1
KIF21B	HGNC:29442	kinesin family member 21B	protein-coding gene	01q32.1
KIFC2	HGNC:29530	kinesin family member C2	protein-coding gene	08q24.3
KLF10	HGNC:11810	Kruppel like factor 10	protein-coding gene	08q22.3
KLF2	HGNC:6347	Kruppel like factor 2	protein-coding gene	19p13.11
KLF3P1	HGNC:41518	Kruppel like factor 3 pseudogene 1	pseudogene	05q35.1
KLF4	HGNC:6348	Kruppel like factor 4	protein-coding gene	09q31.2
KLF8	HGNC:6351	Kruppel like factor 8	protein-coding gene	Xp11.21
KLHDC7B	HGNC:25145	kelch domain containing 7B	protein-coding gene	22q13.33
KLHL6	HGNC:18653	kelch like family member 6	protein-coding gene	03q27.1
KLRB1	HGNC:6373	killer cell lectin like receptor B1	protein-coding gene	12p13.31
KLRD1	HGNC:6378	killer cell lectin like receptor D1	protein-coding gene	12p13.2
KLRK1	HGNC:18788	killer cell lectin like receptor K1	protein-coding gene	12p13.2
KMO	HGNC:6381	kynurenine 3-monooxygenase	protein-coding gene	01q43
KMT2B	HGNC:15840	lysine methyltransferase 2B	protein-coding gene	19q13.12
KMT5C	HGNC:28405	lysine methyltransferase 5C	protein-coding gene	19q13.42
KRI1	HGNC:25769	KRI1 homolog	protein-coding gene	19p13.2
KRT17P8	HGNC:50726	keratin 17 pseudogene 8	pseudogene	12p13.31
KRT18P31	HGNC:33400	keratin 18 pseudogene 31	pseudogene	05p13.2
KRT18P4	HGNC:16604	keratin 18 pseudogene 4	pseudogene	20q13.13
KRT8P15	HGNC:33367	keratin 8 pseudogene 15	pseudogene	02q33.2
KRT8P33	HGNC:39867	keratin 8 pseudogene 33	pseudogene	05q23.2
KRT8P46	HGNC:39880	keratin 8 pseudogene 46	pseudogene	04q24
KYNU	HGNC:6469	kynureninase	protein-coding gene	02q22.2
L1CAM	HGNC:6470	L1 cell adhesion molecule	protein-coding gene	Xq28
L3MBTL1	HGNC:15905	L3MBTL histone methyl-lysine binding protein 1	protein-coding gene	20q13.12
LAG3	HGNC:6476	lymphocyte activating 3	protein-coding gene	12p13.31
LAIR1	HGNC:6477	leukocyte associated immunoglobulin like receptor 1	protein-coding gene	19q13.42
LAMB3	HGNC:6490	laminin subunit beta 3	protein-coding gene	01q32.2
LAMP3	HGNC:14582	lysosomal associated membrane protein 3	protein-coding gene	03q27.1
LAPTM5	HGNC:29612	lysosomal protein transmembrane 5	protein-coding gene	01p35.2
LAT	HGNC:18874	linker for activation of T cells	protein-coding gene	16q13
LAT2	HGNC:12749	linker for activation of T cells family member 2	protein-coding gene	07q11.23
LAX1	HGNC:26005	lymphocyte transmembrane adaptor 1	protein-coding gene	01q32.1
LCK	HGNC:6524	LCK proto-oncogene, Src family tyrosine kinase	protein-coding gene	01p35.2
LCN2	HGNC:6526	lipocalin 2	protein-coding gene	09q34.11
LCNL1	HGNC:34436	lipocalin like 1	protein-coding gene	09q34.3
LCP1	HGNC:6528	lymphocyte cytosolic protein 1	protein-coding gene	13q14.13
LCP2	HGNC:6529	lymphocyte cytosolic protein 2	protein-coding gene	05q35.1
LDHC	HGNC:6544	lactate dehydrogenase C	protein-coding gene	11p15.1
LDLR	HGNC:6547	low density lipoprotein receptor	protein-coding gene	19p13.2
LEF1	HGNC:6551	lymphoid enhancer binding factor 1	protein-coding gene	04q25
LEKR1	HGNC:33765	leucine, glutamate and lysine rich 1	protein-coding gene	03q25.31
LENG8	HGNC:15500	leukocyte receptor cluster member 8	protein-coding gene	19q13.42
LFNG	HGNC:6560	LFNG O-fucosylpeptide 3-beta-N-acetylglucosaminyltransferase	protein-coding gene	07p22.3
LGALS17A	NA	NA	NA	NA
LGALS2	HGNC:6562	galectin 2	protein-coding gene	22q13.1
LGALS3	HGNC:6563	galectin 3	protein-coding gene	14q22.3
LGALS9	HGNC:6570	galectin 9	protein-coding gene	17q11.2
LGI4	HGNC:18712	leucine rich repeat LGI family member 4	protein-coding gene	19q13.12
LGR6	HGNC:19719	leucine rich repeat containing G protein-coupled receptor 6	protein-coding gene	01q32.1
LIF	HGNC:6596	LIF interleukin 6 family cytokine	protein-coding gene	22q12.2
LILRA1	HGNC:6602	leukocyte immunoglobulin like receptor A1	protein-coding gene	19q13.42
LILRA2	HGNC:6603	leukocyte immunoglobulin like receptor A2	protein-coding gene	19q13.4
LILRA4	HGNC:15503	leukocyte immunoglobulin like receptor A4	protein-coding gene	19q13.42
LILRA5	HGNC:16309	leukocyte immunoglobulin like receptor A5	protein-coding gene	19q13.42
LILRA6	HGNC:15495	leukocyte immunoglobulin like receptor A6	protein-coding gene	19q13.42
LILRB1	HGNC:6605	leukocyte immunoglobulin like receptor B1	protein-coding gene	19q13.42
LILRB2	HGNC:6606	leukocyte immunoglobulin like receptor B2	protein-coding gene	19q13.4
LILRB3	HGNC:6607	leukocyte immunoglobulin like receptor B3	protein-coding gene	19q13.42
LILRB4	HGNC:6608	leukocyte immunoglobulin like receptor B4	protein-coding gene	19q13.42
LINC00115	HGNC:26211	long intergenic non-protein coding RNA 115	non-coding RNA	01p36.33
LINC00173	HGNC:33791	long intergenic non-protein coding RNA 173	non-coding RNA	12q24.22
LINC00189	HGNC:18461	long intergenic non-protein coding RNA 189	non-coding RNA	21q21.3
LINC00265	HGNC:28019	long intergenic non-protein coding RNA 265	non-coding RNA	07p14.1
LINC00278	HGNC:38712	long intergenic non-protein coding RNA 278	non-coding RNA	Yp11.31
LINC00299	HGNC:27940	long intergenic non-protein coding RNA 299	non-coding RNA	02p25.1
LINC00334	HGNC:16425	long intergenic non-protein coding RNA 334	non-coding RNA	21q22.3
LINC00426	HGNC:42761	long intergenic non-protein coding RNA 426	non-coding RNA	13q12.3
LINC00461	HGNC:42810	long intergenic non-protein coding RNA 461	non-coding RNA	05q14.3
LINC00528	HGNC:26875	long intergenic non-protein coding RNA 528	non-coding RNA	22q11.21
LINC00565	HGNC:43709	long intergenic non-protein coding RNA 565	non-coding RNA	13q34
LINC00641	HGNC:27511	long intergenic non-protein coding RNA 641	non-coding RNA	14q11.2
LINC00649	HGNC:44305	long intergenic non-protein coding RNA 649	non-coding RNA	21q22.11
LINC00664	HGNC:44319	long intergenic non-protein coding RNA 664	non-coding RNA	19p12
LINC00858	HGNC:27276	long intergenic non-protein coding RNA 858	non-coding RNA	10q23.1
LINC00861	HGNC:45133	long intergenic non-protein coding RNA 861	non-coding RNA	08q24.13
LINC00877	HGNC:27706	long intergenic non-protein coding RNA 877	non-coding RNA	03p13
LINC00884	NA	NA	NA	NA
LINC00926	HGNC:27514	long intergenic non-protein coding RNA 926	non-coding RNA	15q21.3
LINC00937	HGNC:48629	long intergenic non-protein coding RNA 937	non-coding RNA	12p13.31
LINC00989	HGNC:48918	long intergenic non-protein coding RNA 989	non-coding RNA	04q21.21
LINC01001	HGNC:38540	long intergenic non-protein coding RNA 1001	non-coding RNA	11p15.5
LINC01004	HGNC:48961	long intergenic non-protein coding RNA 1004	non-coding RNA	07q22.3
LINC01010	HGNC:48978	long intergenic non-protein coding RNA 1010	non-coding RNA	06q23.2
LINC01036	HGNC:49024	long intergenic non-protein coding RNA 1036	non-coding RNA	01q31.1
LINC01060	HGNC:49081	long intergenic non-protein coding RNA 1060	non-coding RNA	04q35.2
LINC01089	HGNC:27886	long intergenic non-protein coding RNA 1089	non-coding RNA	12q24.31
LINC01094	HGNC:49219	long intergenic non-protein coding RNA 1094	non-coding RNA	04q21.21
LINC01102	HGNC:27165	long intergenic non-protein coding RNA 1102	non-coding RNA	02q12.1
LINC01127	HGNC:49292	long intergenic non-protein coding RNA 1127	non-coding RNA	02q11.2
LINC01136	NA	NA	NA	NA
LINC01191	HGNC:49595	long intergenic non-protein coding RNA 1191	non-coding RNA	02q14.1
LINC01215	HGNC:49651	long intergenic non-protein coding RNA 1215	non-coding RNA	03q13.12
LINC01238	HGNC:49795	long intergenic non-protein coding RNA 1238	non-coding RNA	02q37.3
LINC01293	HGNC:50362	long intergenic non-protein coding RNA 1293	non-coding RNA	02p12
LINC01436	HGNC:50754	long intergenic non-protein coding RNA 1436	non-coding RNA	21q22.12
LINC01446	HGNC:50773	long intergenic non-protein coding RNA 1446	non-coding RNA	07p12.1
LINC01480	HGNC:51124	long intergenic non-protein coding RNA 1480	non-coding RNA	19q13.2
LINC01484	HGNC:51136	long intergenic non-protein coding RNA 1484	non-coding RNA	05q35.2
LINC01504	HGNC:51185	long intergenic non-protein coding RNA 1504	non-coding RNA	09q21.13
LINC01608	HGNC:51662	long intergenic non-protein coding RNA 1608	non-coding RNA	08q23.2
LINC01619	HGNC:27409	long intergenic non-protein coding RNA 1619	non-coding RNA	12q21.33
LINC01934	HGNC:52757	long intergenic non-protein coding RNA 1934	non-coding RNA	02q31.3
LINC01968	HGNC:52794	long intergenic non-protein coding RNA 1968	non-coding RNA	03q29
LINC02021	HGNC:52856	long intergenic non-protein coding RNA 2021	non-coding RNA	03q22.1
LINC02303	HGNC:53222	long intergenic non-protein coding RNA 2303	non-coding RNA	14q21.2
LINC02362	HGNC:53284	long intergenic non-protein coding RNA 2362	non-coding RNA	04q35.1
LINC02384	HGNC:53308	long intergenic non-protein coding RNA 2384	non-coding RNA	12q15
LINC02446	HGNC:53378	long intergenic non-protein coding RNA 2446	non-coding RNA	12p13.2
LINC02604	HGNC:53972	long intergenic non-protein coding RNA 2604	non-coding RNA	07q11.21
LINC02605	HGNC:53974	long intergenic non-protein coding RNA 2605	non-coding RNA	08q21.13
LINC02610	HGNC:27177	long intergenic non-protein coding RNA 2610	non-coding RNA	02q37.3
LINC02649	HGNC:54134	long intergenic non-protein coding RNA 2649	non-coding RNA	10p15.1
LINC02656	HGNC:54142	long intergenic non-protein coding RNA 2656	non-coding RNA	10p15.1
LIPA	HGNC:6617	lipase A, lysosomal acid type	protein-coding gene	10q23.31
LIPH	HGNC:18483	lipase H	protein-coding gene	03q27.2
LIPN	HGNC:23452	lipase family member N	protein-coding gene	10q23.31
LMNTD2	HGNC:28561	lamin tail domain containing 2	protein-coding gene	11p15.5
LMNTD2-AS1	HGNC:41204	LMNTD2 antisense RNA 1	non-coding RNA	11p15.5
LMTK3	HGNC:19295	lemur tyrosine kinase 3	protein-coding gene	19q13.33
LONRF3	HGNC:21152	LON peptidase N-terminal domain and ring finger 3	protein-coding gene	Xq24
LOXHD1	HGNC:26521	lipoxygenase homology PLAT domains 1	protein-coding gene	18q21.1
LPAR1	HGNC:3166	lysophosphatidic acid receptor 1	protein-coding gene	09q31.3
LPAR2	HGNC:3168	lysophosphatidic acid receptor 2	protein-coding gene	19p13.11
LRCH4	HGNC:6691	leucine rich repeats and calponin homology domain containing 4	protein-coding gene	07q22.1
LRP5L	HGNC:25323	LDL receptor related protein 5 like	protein-coding gene	22q11.23
LRRC15	HGNC:20818	leucine rich repeat containing 15	protein-coding gene	03q29
LRRC25	HGNC:29806	leucine rich repeat containing 25	protein-coding gene	19p13.11
LRRC37A	HGNC:29069	leucine rich repeat containing 37A	protein-coding gene	17q21.31
LRRC37A17P	HGNC:48365	leucine rich repeat containing 37 member A17, pseudogene	pseudogene	17q21.32
LRRC37A2	HGNC:32404	leucine rich repeat containing 37 member A2	protein-coding gene	17q21.31
LRRC56	HGNC:25430	leucine rich repeat containing 56	protein-coding gene	11p15.5
LRRK2	HGNC:18618	leucine rich repeat kinase 2	protein-coding gene	12q12
LRRTM2	HGNC:19409	leucine rich repeat transmembrane neuronal 2	protein-coding gene	05q31.2
LSMEM1	HGNC:22036	leucine rich single-pass membrane protein 1	protein-coding gene	07q31.1
LSP1	HGNC:6707	lymphocyte specific protein 1	protein-coding gene	11p15.5
LST1	HGNC:14189	leukocyte specific transcript 1	protein-coding gene	06p21.33
LTB	HGNC:6711	lymphotoxin beta	protein-coding gene	06p21.33
LTB4R	HGNC:6713	leukotriene B4 receptor	protein-coding gene	14q12
LTF	HGNC:6720	lactotransferrin	protein-coding gene	03p21.31
LUCAT1	HGNC:48498	lung cancer associated transcript 1	non-coding RNA	05q14.3
LY6G5B	HGNC:13931	lymphocyte antigen 6 family member G5B	protein-coding gene	06p21.33
LY6K	HGNC:24225	lymphocyte antigen 6 family member K	protein-coding gene	08q24.3
LY75	HGNC:6729	lymphocyte antigen 75	protein-coding gene	02q24.2
LY9	HGNC:6730	lymphocyte antigen 9	protein-coding gene	01q23.3
LYPD5	HGNC:26397	LY6/PLAUR domain containing 5	protein-coding gene	19q13.31
LYZ	HGNC:6740	lysozyme	protein-coding gene	12q15
MACC1	HGNC:30215	MET transcriptional regulator MACC1	protein-coding gene	07p21.1
MADCAM1	HGNC:6765	mucosal vascular addressin cell adhesion molecule 1	protein-coding gene	19p13.3
MAFA	HGNC:23145	MAF bZIP transcription factor A	protein-coding gene	08q24.3
MAFB	HGNC:6408	MAF bZIP transcription factor B	protein-coding gene	20q12
MAFF	HGNC:6780	MAF bZIP transcription factor F	protein-coding gene	22q13.1
MALAT1	HGNC:29665	metastasis associated lung adenocarcinoma transcript 1	non-coding RNA	11q13.1
MAN1A1	HGNC:6821	mannosidase alpha class 1A member 1	protein-coding gene	06q22.31
MAP3K10	HGNC:6849	mitogen-activated protein kinase kinase kinase 10	protein-coding gene	19q13.2
MAP3K5	HGNC:6857	mitogen-activated protein kinase kinase kinase 5	protein-coding gene	06q23.3
MAP3K8	HGNC:6860	mitogen-activated protein kinase kinase kinase 8	protein-coding gene	10p11.23
MAP4K1	HGNC:6863	mitogen-activated protein kinase kinase kinase kinase 1	protein-coding gene	19q13.2
MAPK13	HGNC:6875	mitogen-activated protein kinase 13	protein-coding gene	06p21.31
MAPK8IP1P1	HGNC:6885	mitogen-activated protein kinase 8 interacting protein 1 pseudogene 1	pseudogene	17q21.31
MAPK8IP1P2	HGNC:52402	mitogen-activated protein kinase 8 interacting protein 1 pseudogene 2	pseudogene	17q21.31
MAPK8IP3	HGNC:6884	mitogen-activated protein kinase 8 interacting protein 3	protein-coding gene	16p13.3
MARCHF1	HGNC:26077	membrane associated ring-CH-type finger 1	protein-coding gene	04q32.2-q32.3
MARCO	HGNC:6895	macrophage receptor with collagenous structure	protein-coding gene	02q14.2
MATK	HGNC:6906	megakaryocyte-associated tyrosine kinase	protein-coding gene	19p13.3
MBD6	HGNC:20445	methyl-CpG binding domain protein 6	protein-coding gene	12q13.3
MBNL3	HGNC:20564	muscleblind like splicing regulator 3	protein-coding gene	Xq26.2
MCEMP1	HGNC:27291	mast cell expressed membrane protein 1	protein-coding gene	19p13.2
MCTP1	HGNC:26183	multiple C2 and transmembrane domain containing 1	protein-coding gene	05q15
MCTP2	HGNC:25636	multiple C2 and transmembrane domain containing 2	protein-coding gene	15q26.2
MCUB	HGNC:26076	mitochondrial calcium uniporter dominant negative subunit beta	protein-coding gene	04q25
MEDAG	HGNC:25926	mesenteric estrogen dependent adipogenesis	protein-coding gene	13q12.3
MEFV	HGNC:6998	MEFV innate immuity regulator, pyrin	protein-coding gene	16p13.3
MFAP5	HGNC:29673	microfibril associated protein 5	protein-coding gene	12p13.31
MFNG	HGNC:7038	MFNG O-fucosylpeptide 3-beta-N-acetylglucosaminyltransferase	protein-coding gene	22q13.1
MFSD2A	HGNC:25897	major facilitator superfamily domain containing 2A	protein-coding gene	01p34.2
MGAM	HGNC:7043	maltase-glucoamylase	protein-coding gene	07q34
MGAT3	HGNC:7046	beta-1,4-mannosyl-glycoprotein 4-beta-N-acetylglucosaminyltransferase	protein-coding gene	22q13.1
MGLL	HGNC:17038	monoglyceride lipase	protein-coding gene	03q21.3
MIA	HGNC:7076	MIA SH3 domain containing	protein-coding gene	19q13.2
MIAT	HGNC:33425	myocardial infarction associated transcript	non-coding RNA	22q12.1
MIB2	HGNC:30577	MIB E3 ubiquitin protein ligase 2	protein-coding gene	01p36.33
MICAL1	HGNC:20619	microtubule associated monooxygenase, calponin and LIM domain containing 1	protein-coding gene	06q21
MIDN	HGNC:16298	midnolin	protein-coding gene	19p13.3
MIF-AS1	HGNC:27669	MIF antisense RNA 1	non-coding RNA	22q11.23
MIR1244-2	HGNC:38321	microRNA 1244-2	non-coding RNA	05q23.1
MIR132	HGNC:31516	microRNA 132	non-coding RNA	17p13.3
MIR1537	HGNC:35381	microRNA 1537	non-coding RNA	01q42.3
MIR155HG	HGNC:35460	MIR155 host gene	non-coding RNA	21q21.3
MIR186	HGNC:31557	microRNA 186	non-coding RNA	01p31.1
MIR194-2HG	HGNC:51946	MIR194-2 host gene	non-coding RNA	11q13.1
MIR212	HGNC:31589	microRNA 212	non-coding RNA	17p13.3
MIR222HG	HGNC:49555	miR222/221 cluster host gene	non-coding RNA	Xp11.3
MIR223HG	HGNC:54520	MIR223 host gene	non-coding RNA	Xq12
MIR22HG	HGNC:28219	MIR22 host gene	non-coding RNA	17p13.3
MIR23AHG	HGNC:27620	miR-23a/27a/24-2 cluster host gene	non-coding RNA	19p13.12
MIR29B2CHG	HGNC:32018	MIR29B2 and MIR29C host gene	non-coding RNA	01q32.2
MIR3161	HGNC:38285	microRNA 3161	non-coding RNA	11p11.2
MIR3183	HGNC:38237	microRNA 3183	non-coding RNA	17p13.3
MIR3609	HGNC:38956	microRNA 3609	non-coding RNA	07q22.1
MIR3648-1	HGNC:38941	microRNA 3648-1	non-coding RNA	21p11.2
MIR3648-2	HGNC:50843	microRNA 3648-2	non-coding RNA	21p11.2
MIR3680-1	HGNC:38989	microRNA 3680-1	non-coding RNA	16p12.2
MIR3681HG	HGNC:52001	MIR3681 host gene	non-coding RNA	02p24.3
MIR616	HGNC:32872	microRNA 616	non-coding RNA	12q13.3
MIR646HG	HGNC:27659	MIR646 host gene	non-coding RNA	20q13.33
MIR663AHG	HGNC:27662	MIR663A host gene	non-coding RNA	20p11.1
MIR9-1HG	HGNC:30780	MIR9-1 host gene	non-coding RNA	01q22
MIRLET7A1HG	HGNC:53970	miRlet-7a-1/let-7f-1/let-7d cluster host gene	non-coding RNA	09q22.32
MKRN3	HGNC:7114	makorin ring finger protein 3	protein-coding gene	15q11.2
MMADHCP2	HGNC:54997	MMADHC pseudogene 2	pseudogene	11p13
MMP12	HGNC:7158	matrix metallopeptidase 12	protein-coding gene	11q22.2
MMP19	HGNC:7165	matrix metallopeptidase 19	protein-coding gene	12q13.2
MMP2-AS1	HGNC:53142	MMP2 antisense RNA 1	non-coding RNA	16q12.2
MMP23B	HGNC:7171	matrix metallopeptidase 23B	protein-coding gene	01p36.33
MMP25	HGNC:14246	matrix metallopeptidase 25	protein-coding gene	16p13.3
MMP25-AS1	HGNC:51372	MMP25 antisense RNA 1	non-coding RNA	16p13.3
MMP9	HGNC:7176	matrix metallopeptidase 9	protein-coding gene	20q13.12
MMRN1	HGNC:7178	multimerin 1	protein-coding gene	04q22.1
MN1	HGNC:7180	MN1 proto-oncogene, transcriptional regulator	protein-coding gene	22q12.1
MNDA	HGNC:7183	myeloid cell nuclear differentiation antigen	protein-coding gene	01q23.1
MNT	HGNC:7188	MAX network transcriptional repressor	protein-coding gene	17p13.3
MPIG6B	HGNC:13937	megakaryocyte and platelet inhibitory receptor G6b	protein-coding gene	06p21.33
MPZ	HGNC:7225	myelin protein zero	protein-coding gene	01q23.3
MROH6	HGNC:27814	maestro heat like repeat family member 6	protein-coding gene	08q24.3
MRPL37P1	HGNC:31003	mitochondrial ribosomal protein L37 pseudogene 1	pseudogene	18q21.32
MS4A1	HGNC:7315	membrane spanning 4-domains A1	protein-coding gene	11q12.2
MS4A14	HGNC:30706	membrane spanning 4-domains A14	protein-coding gene	11q12.2
MS4A4E	HGNC:14284	membrane spanning 4-domains A4E	protein-coding gene	11q12.2
MS4A6A	HGNC:13375	membrane spanning 4-domains A6A	protein-coding gene	11q12.2
MS4A7	HGNC:13378	membrane spanning 4-domains A7	protein-coding gene	11q12.2
MSH5	HGNC:7328	mutS homolog 5	protein-coding gene	06p21.33
MSH5-SAPCD1	HGNC:41994	MSH5-SAPCD1 readthrough (NMD candidate)	other	06p21.33
MT-ATP6	HGNC:7414	mitochondrially encoded ATP synthase membrane subunit 6	protein-coding gene	mitochondria
MT-ATP8	HGNC:7415	mitochondrially encoded ATP synthase membrane subunit 8	protein-coding gene	mitochondria
MT-CO1	HGNC:7419	mitochondrially encoded cytochrome c oxidase I	protein-coding gene	mitochondria
MT-CO2	HGNC:7421	mitochondrially encoded cytochrome c oxidase II	protein-coding gene	mitochondria
MT-CO3	HGNC:7422	mitochondrially encoded cytochrome c oxidase III	protein-coding gene	mitochondria
MT-CYB	HGNC:7427	mitochondrially encoded cytochrome b	protein-coding gene	mitochondria
MT-ND1	HGNC:7455	mitochondrially encoded NADH:ubiquinone oxidoreductase core subunit 1	protein-coding gene	mitochondria
MT-ND2	HGNC:7456	mitochondrially encoded NADH:ubiquinone oxidoreductase core subunit 2	protein-coding gene	mitochondria
MT-ND3	HGNC:7458	mitochondrially encoded NADH:ubiquinone oxidoreductase core subunit 3	protein-coding gene	mitochondria
MT-ND4	HGNC:7459	mitochondrially encoded NADH:ubiquinone oxidoreductase core subunit 4	protein-coding gene	mitochondria
MT-ND4L	HGNC:7460	mitochondrially encoded NADH:ubiquinone oxidoreductase core subunit 4L	protein-coding gene	mitochondria
MT-ND5	HGNC:7461	mitochondrially encoded NADH:ubiquinone oxidoreductase core subunit 5	protein-coding gene	mitochondria
MT-ND6	HGNC:7462	mitochondrially encoded NADH:ubiquinone oxidoreductase core subunit 6	protein-coding gene	mitochondria
MT-TA	HGNC:7475	mitochondrially encoded tRNA-Ala (GCN)	non-coding RNA	mitochondria
MT-TD	HGNC:7478	mitochondrially encoded tRNA-Asp (GAU/C)	non-coding RNA	mitochondria
MT-TE	HGNC:7479	mitochondrially encoded tRNA-Glu (GAA/G)	non-coding RNA	mitochondria
MT-TF	HGNC:7481	mitochondrially encoded tRNA-Phe (UUU/C)	non-coding RNA	mitochondria
MT-TI	HGNC:7488	mitochondrially encoded tRNA-Ile (AUU/C)	non-coding RNA	mitochondria
MT-TM	HGNC:7492	mitochondrially encoded tRNA-Met (AUA/G)	non-coding RNA	mitochondria
MT-TP	HGNC:7494	mitochondrially encoded tRNA-Pro (CCN)	non-coding RNA	mitochondria
MT-TQ	HGNC:7495	mitochondrially encoded tRNA-Gln (CAA/G)	non-coding RNA	mitochondria
MT-TS1	HGNC:7497	mitochondrially encoded tRNA-Ser (UCN) 1	non-coding RNA	mitochondria
MT-TT	HGNC:7499	mitochondrially encoded tRNA-Thr (ACN)	non-coding RNA	mitochondria
MT-TW	HGNC:7501	mitochondrially encoded tRNA-Trp (UGA/G)	non-coding RNA	mitochondria
MTATP6P1	HGNC:44575	MT-ATP6 pseudogene 1	pseudogene	01p36.33
MTATP6P2	HGNC:44576	MT-ATP6 pseudogene 2	pseudogene	05q21.1
MTATP8P1	HGNC:44571	MT-ATP8 pseudogene 1	pseudogene	01p36.33
MTATP8P2	HGNC:44572	MT-ATP8 pseudogene 2	pseudogene	02p11.2
MTCO1P12	HGNC:52014	MT-CO1 pseudogene 12	pseudogene	01p36.33
MTCO1P2	HGNC:19932	MT-CO1 pseudogene 2	pseudogene	14q12
MTCO1P40	HGNC:52105	MT-CO1 pseudogene 40	pseudogene	17q22
MTCO1P53	HGNC:52118	MT-CO1 pseudogene 53	pseudogene	Xq25
MTCO2P12	HGNC:52028	MT-CO2 pseudogene 12	pseudogene	01p36.33
MTCO2P2	HGNC:25354	MT-CO2 pseudogene 2	pseudogene	18q21.1
MTCO2P22	HGNC:52151	MT-CO2 pseudogene 22	pseudogene	05q21.1
MTCO3P12	HGNC:52042	MT-CO3 pseudogene 12	pseudogene	01p36.33
MTCYBP18	HGNC:51976	MT-CYB pseudogene 18	pseudogene	05q31.1
MTCYBP23	HGNC:51980	MT-CYB pseudogene 23	pseudogene	15q21.3
MTCYBP3	HGNC:39579	MT-CYB pseudogene 3	pseudogene	13q32.1
MTND1P23	HGNC:42092	MT-ND1 pseudogene 23	pseudogene	01p36.33
MTND2P28	HGNC:42129	MT-ND2 pseudogene 28	pseudogene	01p36.33
MTND4LP30	HGNC:42264	MT-ND4L pseudogene 30	pseudogene	05q31.1
MTND4P12	HGNC:42199	MT-ND4 pseudogene 12	pseudogene	05q31.1
MTND4P24	HGNC:42220	MT-ND4 pseudogene 24	pseudogene	Xq25
MTND4P35	HGNC:51949	MT-ND4 pseudogene 35	pseudogene	05q21.1
MTND5P10	HGNC:42272	MT-ND5 pseudogene 10	pseudogene	05q21.1
MTND5P11	HGNC:42273	MT-ND5 pseudogene 11	pseudogene	05q31.1
MTND5P32	HGNC:51951	MT-ND5 pseudogene 32	pseudogene	15q21.3
MTND6P4	HGNC:39467	MT-ND6 pseudogene 4	pseudogene	05q31.1
MTND6P5	HGNC:39468	MT-ND6 pseudogene 5	pseudogene	09p24.1
MUC1	HGNC:7508	mucin 1, cell surface associated	protein-coding gene	01q22
MUC16	HGNC:15582	mucin 16, cell surface associated	protein-coding gene	19p13.2
MUC20	HGNC:23282	mucin 20, cell surface associated	protein-coding gene	03q29
MX1	HGNC:7532	MX dynamin like GTPase 1	protein-coding gene	21q22.3
MX2	HGNC:7533	MX dynamin like GTPase 2	protein-coding gene	21q22.3
MXD1	HGNC:6761	MAX dimerization protein 1	protein-coding gene	02p13.3
MYB	HGNC:7545	MYB proto-oncogene, transcription factor	protein-coding gene	06q23.3
MYBL2	HGNC:7548	MYB proto-oncogene like 2	protein-coding gene	20q13.12
MYBPC3	HGNC:7551	myosin binding protein C3	protein-coding gene	11p11.2
MYCN	HGNC:7559	MYCN proto-oncogene, bHLH transcription factor	protein-coding gene	02p24.3
MYH3	HGNC:7573	myosin heavy chain 3	protein-coding gene	17p13.1
MYO15A	HGNC:7594	myosin XVA	protein-coding gene	17p11.2
MYO15B	HGNC:14083	myosin XVB	protein-coding gene	17q25.1
MYO18B	HGNC:18150	myosin XVIIIB	protein-coding gene	22q12.1
MYO1F	HGNC:7600	myosin IF	protein-coding gene	19p13.2
MYO1G	HGNC:13880	myosin IG	protein-coding gene	07p13
MYO7A	HGNC:7606	myosin VIIA	protein-coding gene	11q13.5
MYO7B	HGNC:7607	myosin VIIB	protein-coding gene	02q14.3
MZB1	HGNC:30125	marginal zone B and B1 cell specific protein	protein-coding gene	05q31.2
MZT1	HGNC:33830	mitotic spindle organizing protein 1	protein-coding gene	13q21.33
NAMPT	HGNC:30092	nicotinamide phosphoribosyltransferase	protein-coding gene	07q22.3
NANOGP4	HGNC:23102	Nanog homeobox pseudogene 4	pseudogene	07p14.3
NAP1L2	HGNC:7638	nucleosome assembly protein 1 like 2	protein-coding gene	Xq13.2
NAP1L4P1	HGNC:39740	nucleosome assembly protein 1 like 4 pseudogene 1	pseudogene	01p13.1
NAPSB	HGNC:13396	napsin B aspartic peptidase, pseudogene	pseudogene	19q13.33
NARF-IT1	HGNC:43651	NARF intronic transcript 1	non-coding RNA	17q25.3
NBEAL2	HGNC:31928	neurobeachin like 2	protein-coding gene	03p21.31
NBPF19	HGNC:31999	NBPF member 19	protein-coding gene	01q21.2
NBPF26	HGNC:49571	NBPF member 26	protein-coding gene	01p11.2
NCAM1	HGNC:7656	neural cell adhesion molecule 1	protein-coding gene	11q23.2
NCF1	HGNC:7660	neutrophil cytosolic factor 1	protein-coding gene	07q11.23
NCF1B	HGNC:32522	neutrophil cytosolic factor 1B pseudogene	pseudogene	07q11.23
NCF1C	HGNC:32523	neutrophil cytosolic factor 1C pseudogene	pseudogene	07q11.23
NCF2	HGNC:7661	neutrophil cytosolic factor 2	protein-coding gene	01q25.3
NCF4	HGNC:7662	neutrophil cytosolic factor 4	protein-coding gene	22q12.3
NCKAP1L	HGNC:4862	NCK associated protein 1 like	protein-coding gene	12q13.13-q13.2
NCR1	HGNC:6731	natural cytotoxicity triggering receptor 1	protein-coding gene	19q13.42
NEAT1	HGNC:30815	nuclear paraspeckle assembly transcript 1	non-coding RNA	11q13.1
NEDD9	HGNC:7733	neural precursor cell expressed, developmentally down-regulated 9	protein-coding gene	06p24.2
NEFH	HGNC:7737	neurofilament heavy chain	protein-coding gene	22q12.2
NEFL	HGNC:7739	neurofilament light chain	protein-coding gene	08p21.2
NEIL1	HGNC:18448	nei like DNA glycosylase 1	protein-coding gene	15q24.2
NELL2	HGNC:7751	neural EGFL like 2	protein-coding gene	12q12
NFAM1	HGNC:29872	NFAT activating protein with ITAM motif 1	protein-coding gene	22q13.2
NFATC1	HGNC:7775	nuclear factor of activated T cells 1	protein-coding gene	18q23
NFATC2	HGNC:7776	nuclear factor of activated T cells 2	protein-coding gene	20q13.2
NFE2	HGNC:7780	nuclear factor, erythroid 2	protein-coding gene	12q13.13
NFKBIA	HGNC:7797	NFKB inhibitor alpha	protein-coding gene	14q13.2
NFKBID	HGNC:15671	NFKB inhibitor delta	protein-coding gene	19q13.12
NFKBIZ	HGNC:29805	NFKB inhibitor zeta	protein-coding gene	03q12.3
NIBAN1	HGNC:16784	niban apoptosis regulator 1	protein-coding gene	01q25.3
NIBAN3	HGNC:24130	niban apoptosis regulator 3	protein-coding gene	19p13.11
NKG7	HGNC:7830	natural killer cell granule protein 7	protein-coding gene	19q13.41
NKX2-2	HGNC:7835	NK2 homeobox 2	protein-coding gene	20p11.22
NLRC3	HGNC:29889	NLR family CARD domain containing 3	protein-coding gene	16p13.3
NLRC4	HGNC:16412	NLR family CARD domain containing 4	protein-coding gene	02p22.3
NLRC5	HGNC:29933	NLR family CARD domain containing 5	protein-coding gene	16q13
NLRP1	HGNC:14374	NLR family pyrin domain containing 1	protein-coding gene	17p13
NLRP12	HGNC:22938	NLR family pyrin domain containing 12	protein-coding gene	19q13.42
NLRP2	HGNC:22948	NLR family pyrin domain containing 2	protein-coding gene	19q13.42
NLRP3	HGNC:16400	NLR family pyrin domain containing 3	protein-coding gene	01q44
NLRP6	HGNC:22944	NLR family pyrin domain containing 6	protein-coding gene	11p15.5
NOD2	HGNC:5331	nucleotide binding oligomerization domain containing 2	protein-coding gene	16q12.1
NOP2	HGNC:7867	NOP2 nucleolar protein	protein-coding gene	12p13.31
NOTCH2NLC	HGNC:53924	notch 2 N-terminal like C	protein-coding gene	01q21.2
NOXA1	HGNC:10668	NADPH oxidase activator 1	protein-coding gene	09q34.3
NPEPPSP1	HGNC:44259	NPEPPS pseudogene 1	pseudogene	17q12
NPIPB11	HGNC:37453	nuclear pore complex interacting protein family member B11	protein-coding gene	16p11.2
NPIPB3	HGNC:28989	nuclear pore complex interacting protein family member B3	protein-coding gene	16p12.2
NPIPB4	HGNC:41985	nuclear pore complex interacting protein family member B4	protein-coding gene	16p12.2
NPIPB5	HGNC:37233	nuclear pore complex interacting protein family member B5	protein-coding gene	16p12.2
NPTN-IT1	HGNC:45091	NPTN intronic transcript 1	non-coding RNA	15q24.1
NPTX1	HGNC:7952	neuronal pentraxin 1	protein-coding gene	17q25.3
NPTX2	HGNC:7953	neuronal pentraxin 2	protein-coding gene	07q22.1
NR4A1	HGNC:7980	nuclear receptor subfamily 4 group A member 1	protein-coding gene	12q13.13
NR4A2	HGNC:7981	nuclear receptor subfamily 4 group A member 2	protein-coding gene	02q22-q23
NR6A1	HGNC:7985	nuclear receptor subfamily 6 group A member 1	protein-coding gene	09q33.3
NRGN	HGNC:8000	neurogranin	protein-coding gene	11q24.2
NRIP3	HGNC:1167	nuclear receptor interacting protein 3	protein-coding gene	11p15.4
NRROS	HGNC:24613	negative regulator of reactive oxygen species	protein-coding gene	03q29
NT5C3AP2	HGNC:54578	NT5C3A pseudogene 2	pseudogene	03q13.2
NTNG2	HGNC:14288	netrin G2	protein-coding gene	09q34.13
NUAK2	HGNC:29558	NUAK family kinase 2	protein-coding gene	01q32.1
NUGGC	HGNC:33550	nuclear GTPase, germinal center associated	protein-coding gene	08p21.1
OAS1	HGNC:8086	2'-5'-oligoadenylate synthetase 1	protein-coding gene	12q24.13
OAS2	HGNC:8087	2'-5'-oligoadenylate synthetase 2	protein-coding gene	12q24.13
OASL	HGNC:8090	2'-5'-oligoadenylate synthetase like	protein-coding gene	12q24.31
ODF3B	HGNC:34388	outer dense fiber of sperm tails 3B	protein-coding gene	22q13.33
OLIG1	HGNC:16983	oligodendrocyte transcription factor 1	protein-coding gene	21q22.11
OLIG2	HGNC:9398	oligodendrocyte transcription factor 2	protein-coding gene	21q22.11
OLR1	HGNC:8133	oxidized low density lipoprotein receptor 1	protein-coding gene	12p13.2
OMG	HGNC:8135	oligodendrocyte myelin glycoprotein	protein-coding gene	17q11.2
OPRD1	HGNC:8153	opioid receptor delta 1	protein-coding gene	01p35.3
OR2A1-AS1	HGNC:49168	OR2A1 antisense RNA 1	non-coding RNA	07q35
OR7E38P	HGNC:8411	olfactory receptor family 7 subfamily E member 38 pseudogene	pseudogene	07q21.3
OSCAR	HGNC:29960	osteoclast associated Ig-like receptor	protein-coding gene	19q13.42
OSM	HGNC:8506	oncostatin M	protein-coding gene	22q12.2
P2RX1	HGNC:8533	purinergic receptor P2X 1	protein-coding gene	17p13.2
P2RX5	HGNC:8536	purinergic receptor P2X 5	protein-coding gene	17p13.2
P2RY10	HGNC:19906	P2Y receptor family member 10	protein-coding gene	Xq21.1
P2RY13	HGNC:4537	purinergic receptor P2Y13	protein-coding gene	03q25.1
P2RY14	HGNC:16442	purinergic receptor P2Y14	protein-coding gene	03q25.1
PABPN1	HGNC:8565	poly(A) binding protein nuclear 1	protein-coding gene	14q11.2
PACSIN1	HGNC:8570	protein kinase C and casein kinase substrate in neurons 1	protein-coding gene	06p21.3
PADI2	HGNC:18341	peptidyl arginine deiminase 2	protein-coding gene	01p36.13
PADI4	HGNC:18368	peptidyl arginine deiminase 4	protein-coding gene	01p36.13
PANX2	HGNC:8600	pannexin 2	protein-coding gene	22q13.33
PAQR6	HGNC:30132	progestin and adipoQ receptor family member 6	protein-coding gene	01q22
PARM1	HGNC:24536	prostate androgen-regulated mucin-like protein 1	protein-coding gene	04q13.3
PARP15	HGNC:26876	poly(ADP-ribose) polymerase family member 15	protein-coding gene	03q21.1
PARP8	HGNC:26124	poly(ADP-ribose) polymerase family member 8	protein-coding gene	05q11.1
PARVG	HGNC:14654	parvin gamma	protein-coding gene	22q13.31
PATL2	HGNC:33630	PAT1 homolog 2	protein-coding gene	15q21.1
PAX5	HGNC:8619	paired box 5	protein-coding gene	09p13.2
PAX8	HGNC:8622	paired box 8	protein-coding gene	02q14.1
PAX8-AS1	HGNC:49271	PAX8 antisense RNA 1	non-coding RNA	02q14.1
PBX4	HGNC:13403	PBX homeobox 4	protein-coding gene	19p13.11
PCBP2-OT1	HGNC:49150	PCBP2 overlapping transcript 1	non-coding RNA	12q13.13
PCDHA10	HGNC:8664	protocadherin alpha 10	other	05q31.3
PCDHA3	HGNC:8669	protocadherin alpha 3	other	05q31.3
PCDHA4	HGNC:8670	protocadherin alpha 4	other	05q31.3
PCDHA5	HGNC:8671	protocadherin alpha 5	other	05q31.3
PCDHA7	HGNC:8673	protocadherin alpha 7	other	05q31.3
PCDHA8	HGNC:8674	protocadherin alpha 8	other	05q31.3
PCDHA9	HGNC:8675	protocadherin alpha 9	other	05q31.3
PCED1B	HGNC:28255	PC-esterase domain containing 1B	protein-coding gene	12q13.11
PCED1B-AS1	HGNC:44166	PCED1B antisense RNA 1	non-coding RNA	12q13.11
PCNX2	HGNC:8736	pecanex 2	protein-coding gene	01q42.2
PDCD1	HGNC:8760	programmed cell death 1	protein-coding gene	02q37.3
PDCL3P4	HGNC:44505	PDCL3 pseudogene 4	pseudogene	03q12.3
PDE1B	HGNC:8775	phosphodiesterase 1B	protein-coding gene	12q13.2
PDE2A	HGNC:8777	phosphodiesterase 2A	protein-coding gene	11q13.4
PDE3B	HGNC:8779	phosphodiesterase 3B	protein-coding gene	11p15.2
PDE4B	HGNC:8781	phosphodiesterase 4B	protein-coding gene	01p31.3
PDE4C	HGNC:8782	phosphodiesterase 4C	protein-coding gene	19p13.11
PDE4D	HGNC:8783	phosphodiesterase 4D	protein-coding gene	05q11.2-q12.1
PDGFD	HGNC:30620	platelet derived growth factor D	protein-coding gene	11q22.3
PDLIM7	HGNC:22958	PDZ and LIM domain 7	protein-coding gene	05q35.3
PEG13	HGNC:19969	paternally expressed 13	non-coding RNA	08q24.3
PELATON	HGNC:50328	plaque enriched lncRNA in atherosclerotic and inflammatory bowel macrophage regulation	non-coding RNA	20q13.13
PELI1	HGNC:8827	pellino E3 ubiquitin protein ligase 1	protein-coding gene	02p14
PER1	HGNC:8845	period circadian regulator 1	protein-coding gene	17p13.1
PERM1	HGNC:28208	PPARGC1 and ESRR induced regulator, muscle 1	protein-coding gene	01p36.33
PF4	HGNC:8861	platelet factor 4	protein-coding gene	04q13.3
PGGHG	HGNC:26210	protein-glucosylgalactosylhydroxylysine glucosidase	protein-coding gene	11p15.5
PHACTR1	HGNC:20990	phosphatase and actin regulator 1	protein-coding gene	06p24.1
PHF21B	HGNC:25161	PHD finger protein 21B	protein-coding gene	22q13.31
PHLDA2	HGNC:12385	pleckstrin homology like domain family A member 2	protein-coding gene	11p15.4
PHLDB3	HGNC:30499	pleckstrin homology like domain family B member 3	protein-coding gene	19q13.31
PI16	HGNC:21245	peptidase inhibitor 16	protein-coding gene	06p21.2
PI3	HGNC:8947	peptidase inhibitor 3	protein-coding gene	20q13.12
PI4KAP1	HGNC:33576	phosphatidylinositol 4-kinase alpha pseudogene 1	pseudogene	22q11.21
PI4KAP2	HGNC:33577	phosphatidylinositol 4-kinase alpha pseudogene 2	pseudogene	22q11.21
PID1	HGNC:26084	phosphotyrosine interaction domain containing 1	protein-coding gene	02q36.3
PIDD1	HGNC:16491	p53-induced death domain protein 1	protein-coding gene	11p15.5
PIGA	HGNC:8957	phosphatidylinositol glycan anchor biosynthesis class A	protein-coding gene	Xp22.2
PIK3AP1	HGNC:30034	phosphoinositide-3-kinase adaptor protein 1	protein-coding gene	10q24.1
PIK3CG	HGNC:8978	phosphatidylinositol-4,5-bisphosphate 3-kinase catalytic subunit gamma	protein-coding gene	07q22.3
PIK3R5	HGNC:30035	phosphoinositide-3-kinase regulatory subunit 5	protein-coding gene	17p13.1
PIK3R6	HGNC:27101	phosphoinositide-3-kinase regulatory subunit 6	protein-coding gene	17p13.1
PILRA	HGNC:20396	paired immunoglobin like type 2 receptor alpha	protein-coding gene	07q22.1
PILRB	HGNC:18297	paired immunoglobin like type 2 receptor beta	protein-coding gene	07q22.1
PIM1	HGNC:8986	Pim-1 proto-oncogene, serine/threonine kinase	protein-coding gene	06p21.2
PIM2	HGNC:8987	Pim-2 proto-oncogene, serine/threonine kinase	protein-coding gene	Xp11.23
PKD1P4	HGNC:30068	polycystin 1, transient receptor potential channel interacting pseudogene 4	pseudogene	16p12.3
PKHD1L1	HGNC:20313	PKHD1 like 1	protein-coding gene	08q23.1-q23.2
PKIA	HGNC:9017	cAMP-dependent protein kinase inhibitor alpha	protein-coding gene	08q21.13
PLA2G2D	HGNC:9033	phospholipase A2 group IID	protein-coding gene	01p36.12
PLA2G7	HGNC:9040	phospholipase A2 group VII	protein-coding gene	06p12.3
PLAAT4	HGNC:9869	phospholipase A and acyltransferase 4	protein-coding gene	11q12.3
PLAC8	HGNC:19254	placenta associated 8	protein-coding gene	04q21.22
PLAU	HGNC:9052	plasminogen activator, urokinase	protein-coding gene	10q22.2
PLAUR	HGNC:9053	plasminogen activator, urokinase receptor	protein-coding gene	19q13
PLBD1	HGNC:26215	phospholipase B domain containing 1	protein-coding gene	12p13.1
PLCB1	HGNC:15917	phospholipase C beta 1	protein-coding gene	20p12.3
PLCB2	HGNC:9055	phospholipase C beta 2	protein-coding gene	15q15.1
PLCH2	HGNC:29037	phospholipase C eta 2	protein-coding gene	01p36.32
PLCXD2	HGNC:26462	phosphatidylinositol specific phospholipase C X domain containing 2	protein-coding gene	03q13.2
PLD4	HGNC:23792	phospholipase D family member 4	protein-coding gene	14q32.33
PLEK	HGNC:9070	pleckstrin	protein-coding gene	02p14
PLEKHG2	HGNC:29515	pleckstrin homology and RhoGEF domain containing G2	protein-coding gene	19q13.2
PLEKHG4	HGNC:24501	pleckstrin homology and RhoGEF domain containing G4	protein-coding gene	16q22.1
PLEKHM1P1	HGNC:35411	pleckstrin homology and RUN domain containing M1 pseudogene 1	pseudogene	17q24.1
PLEKHN1	HGNC:25284	pleckstrin homology domain containing N1	protein-coding gene	01p36.33
PLIN2	HGNC:248	perilipin 2	protein-coding gene	09p22.1
PLK3	HGNC:2154	polo like kinase 3	protein-coding gene	01p34.1
PLP2	HGNC:9087	proteolipid protein 2	protein-coding gene	Xp11.23
PLPPR4	HGNC:23496	phospholipid phosphatase related 4	protein-coding gene	01p21.3-p21.2
PLXDC2	HGNC:21013	plexin domain containing 2	protein-coding gene	10p12.31
PMAIP1	HGNC:9108	phorbol-12-myristate-13-acetate-induced protein 1	protein-coding gene	18q21.32
PMFBP1	HGNC:17728	polyamine modulated factor 1 binding protein 1	protein-coding gene	16q22.2
PNLDC1	HGNC:21185	PARN like ribonuclease domain containing exonuclease 1	protein-coding gene	06q25.3
PNP	HGNC:7892	purine nucleoside phosphorylase	protein-coding gene	14q11.2
POLQ	HGNC:9186	DNA polymerase theta	protein-coding gene	03q13.33
POLR2J2	HGNC:23208	RNA polymerase II subunit J2	protein-coding gene	07q22.1
POLR2J3	HGNC:33853	RNA polymerase II subunit J3	protein-coding gene	07q22.1
POLR3DP1	HGNC:45107	RNA polymerase III subunit D pseudogene 1	pseudogene	10q22.2
POM121B	HGNC:34004	POM121 transmembrane nucleoporin B (pseudogene)	pseudogene	07q11.23
POMC	HGNC:9201	proopiomelanocortin	protein-coding gene	02p23.3
POU2AF1	HGNC:9211	POU class 2 homeobox associating factor 1	protein-coding gene	11q23.1
POU2F2	HGNC:9213	POU class 2 homeobox 2	protein-coding gene	19q13.2
PPAN	HGNC:9227	peter pan homolog	protein-coding gene	19p13.2
PPBP	HGNC:9240	pro-platelet basic protein	protein-coding gene	04q13.3
PPIEL	HGNC:33195	peptidylprolyl isomerase E like pseudogene	pseudogene	01p34.3
PPP1R12C	HGNC:14947	protein phosphatase 1 regulatory subunit 12C	protein-coding gene	19q13.42
PPP1R13L	HGNC:18838	protein phosphatase 1 regulatory subunit 13 like	protein-coding gene	19q13.32
PPP1R14BP3	HGNC:16330	protein phosphatase 1 regulatory inhibitor subunit 14B pseudogene 3	pseudogene	04q31.1
PPP1R15A	HGNC:14375	protein phosphatase 1 regulatory subunit 15A	protein-coding gene	19q13.2
PPP1R16B	HGNC:15850	protein phosphatase 1 regulatory subunit 16B	protein-coding gene	20q11.23
PPP2R2B	HGNC:9305	protein phosphatase 2 regulatory subunit Bbeta	protein-coding gene	05q32
PRAM1	HGNC:30091	PML-RARA regulated adaptor molecule 1	protein-coding gene	19p13.2
PRDM1	HGNC:9346	PR/SET domain 1	protein-coding gene	06q21
PRDM7	HGNC:9351	PR/SET domain 7	protein-coding gene	16q24.3
PRDM8	HGNC:13993	PR/SET domain 8	protein-coding gene	04q21.21
PRF1	HGNC:9360	perforin 1	protein-coding gene	10q22.1
PRKCB	HGNC:9395	protein kinase C beta	protein-coding gene	16p12.2-p12.1
PRKCG	HGNC:9402	protein kinase C gamma	protein-coding gene	19q13.42
PRKCQ	HGNC:9410	protein kinase C theta	protein-coding gene	10p15.1
PRKCQ-AS1	HGNC:44689	PRKCQ antisense RNA 1	non-coding RNA	10p14
PRKXP1	HGNC:9442	PRKX pseudogene 1	pseudogene	15q26.3
PRKY	HGNC:9444	protein kinase Y-linked (pseudogene)	pseudogene	Yp11.2
PROK2	HGNC:18455	prokineticin 2	protein-coding gene	03p13
PRR12	HGNC:29217	proline rich 12	protein-coding gene	19q13.33
PRR7	HGNC:28130	proline rich 7, synaptic	protein-coding gene	05q35.3
PRRG4	HGNC:30799	proline rich and Gla domain 4	protein-coding gene	11p13
PRRT2	HGNC:30500	proline rich transmembrane protein 2	protein-coding gene	16p11.2
PRSS21	HGNC:9485	serine protease 21	protein-coding gene	16p13.3
PRSS23	HGNC:14370	serine protease 23	protein-coding gene	11q14.2
PRSS30P	HGNC:28753	serine protease 30, pseudogene	pseudogene	16p13.3
PRSS53	HGNC:34407	serine protease 53	protein-coding gene	16p11.2
PSD4	HGNC:19096	pleckstrin and Sec7 domain containing 4	protein-coding gene	02q14.1
PSMA2	HGNC:9531	proteasome 20S subunit alpha 2	protein-coding gene	07p14.1
PSMB8	HGNC:9545	proteasome 20S subunit beta 8	protein-coding gene	06p21.32
PSMB9	HGNC:9546	proteasome 20S subunit beta 9	protein-coding gene	06p21.32
PSMD6-AS2	HGNC:44125	PSMD6 antisense RNA 2	non-coding RNA	03p14.1
PSTPIP1	HGNC:9580	proline-serine-threonine phosphatase interacting protein 1	protein-coding gene	15q24.3
PTAFR	HGNC:9582	platelet activating factor receptor	protein-coding gene	01p35.3
PTCRA	HGNC:21290	pre T cell antigen receptor alpha	protein-coding gene	06p21.1
PTGDR	HGNC:9591	prostaglandin D2 receptor	protein-coding gene	14q22.1
PTGDS	HGNC:9592	prostaglandin D2 synthase	protein-coding gene	09q34.3
PTGER2	HGNC:9594	prostaglandin E receptor 2	protein-coding gene	14q22.1
PTGER4	HGNC:9596	prostaglandin E receptor 4	protein-coding gene	05p13.1
PTGES	HGNC:9599	prostaglandin E synthase	protein-coding gene	09q34.11
PTGIR	HGNC:9602	prostaglandin I2 receptor	protein-coding gene	19q13.32
PTGS2	HGNC:9605	prostaglandin-endoperoxide synthase 2	protein-coding gene	01q31.1
PTK2B	HGNC:9612	protein tyrosine kinase 2 beta	protein-coding gene	08p21.2
PTK6	HGNC:9617	protein tyrosine kinase 6	protein-coding gene	20q13.33
PTOV1-AS2	HGNC:51284	PTOV1 antisense RNA 2	non-coding RNA	19q13.33
PTP4A1	HGNC:9634	protein tyrosine phosphatase 4A1	protein-coding gene	06q12
PTPN22	HGNC:9652	protein tyrosine phosphatase non-receptor type 22	protein-coding gene	01p13.2
PTPN6	HGNC:9658	protein tyrosine phosphatase non-receptor type 6	protein-coding gene	12p13.31
PTPN7	HGNC:9659	protein tyrosine phosphatase non-receptor type 7	protein-coding gene	01q32.1
PTPRC	HGNC:9666	protein tyrosine phosphatase receptor type C	protein-coding gene	01q31.3-q32.1
PTPRE	HGNC:9669	protein tyrosine phosphatase receptor type E	protein-coding gene	10q26.2
PTX3	HGNC:9692	pentraxin 3	protein-coding gene	03q25.32
PYCARD	HGNC:16608	PYD and CARD domain containing	protein-coding gene	16p11.2
PYCARD-AS1	HGNC:45036	PYCARD antisense RNA 1	non-coding RNA	16p11.2
PYHIN1	HGNC:28894	pyrin and HIN domain family member 1	protein-coding gene	01q23.1
RAB1AP1	HGNC:54644	RAB1A pseudogene 1	pseudogene	02q32.2
RAB20	HGNC:18260	RAB20, member RAS oncogene family	protein-coding gene	13q34
RAB27B	HGNC:9767	RAB27B, member RAS oncogene family	protein-coding gene	18q21.2
RAB31	HGNC:9771	RAB31, member RAS oncogene family	protein-coding gene	18p11.22
RAB33A	HGNC:9773	RAB33A, member RAS oncogene family	protein-coding gene	Xq26.1
RAB37	HGNC:30268	RAB37, member RAS oncogene family	protein-coding gene	17q25.1
RAB39B	HGNC:16499	RAB39B, member RAS oncogene family	protein-coding gene	Xq28
RAB44	HGNC:21068	RAB44, member RAS oncogene family	protein-coding gene	06p21.2
RAB4B	HGNC:9782	RAB4B, member RAS oncogene family	protein-coding gene	19q13.2
RAC2	HGNC:9802	Rac family small GTPase 2	protein-coding gene	22q13.1
RAD54L	HGNC:9826	RAD54 like	protein-coding gene	01p34.1
RAP1GAP2	HGNC:29176	RAP1 GTPase activating protein 2	protein-coding gene	17p13.3
RASA3-IT1	HGNC:39938	RASA3 intronic transcript 1	non-coding RNA	13q34
RASAL1	HGNC:9873	RAS protein activator like 1	protein-coding gene	12q24.13
RASAL3	HGNC:26129	RAS protein activator like 3	protein-coding gene	19p13.12
RASD2	HGNC:18229	RASD family member 2	protein-coding gene	22q12.3
RASGEF1B	HGNC:24881	RasGEF domain family member 1B	protein-coding gene	04q21.21
RASGRP1	HGNC:9878	RAS guanyl releasing protein 1	protein-coding gene	15q14
RASGRP2	HGNC:9879	RAS guanyl releasing protein 2	protein-coding gene	11q13.1
RASGRP4	HGNC:18958	RAS guanyl releasing protein 4	protein-coding gene	19q13.2
RASSF5	HGNC:17609	Ras association domain family member 5	protein-coding gene	01q32.1
RBP7	HGNC:30316	retinol binding protein 7	protein-coding gene	01p36.22
RCN3	HGNC:21145	reticulocalbin 3	protein-coding gene	19q13.33
RCSD1	HGNC:28310	RCSD domain containing 1	protein-coding gene	01q24.2
REC8	HGNC:16879	REC8 meiotic recombination protein	protein-coding gene	14q12
RELB	HGNC:9956	RELB proto-oncogene, NF-kB subunit	protein-coding gene	19q13.32
RELT	HGNC:13764	RELT TNF receptor	protein-coding gene	11q13.4
REXO1	HGNC:24616	RNA exonuclease 1 homolog	protein-coding gene	19p13.3
RFPL1S	HGNC:9978	RFPL1 antisense RNA 1	non-coding RNA	22q12.2
RGCC	HGNC:20369	regulator of cell cycle	protein-coding gene	13q14.11
RGL4	HGNC:31911	ral guanine nucleotide dissociation stimulator like 4	protein-coding gene	22q11.23
RGPD2	HGNC:32415	RANBP2 like and GRIP domain containing 2	protein-coding gene	02p11.2
RGS1	HGNC:9991	regulator of G protein signaling 1	protein-coding gene	01q31.2
RGS18	HGNC:14261	regulator of G protein signaling 18	protein-coding gene	01q31.2
RGS2	HGNC:9998	regulator of G protein signaling 2	protein-coding gene	01q31.2
RHCG	HGNC:18140	Rh family C glycoprotein	protein-coding gene	15q26.1
RHOA-IT1	HGNC:41308	RHOA intronic transcript 1	non-coding RNA	03p21.31
RHOB	HGNC:668	ras homolog family member B	protein-coding gene	02p24.1
RHOH	HGNC:686	ras homolog family member H	protein-coding gene	04p14
RILPL2	HGNC:28787	Rab interacting lysosomal protein like 2	protein-coding gene	12q24.31
RIMBP2	HGNC:30339	RIMS binding protein 2	protein-coding gene	12q24.33
RIPK3	HGNC:10021	receptor interacting serine/threonine kinase 3	protein-coding gene	14q12
RIPOR2	HGNC:13872	RHO family interacting cell polarization regulator 2	protein-coding gene	06p22.3
RN7SL1	HGNC:10038	RNA component of signal recognition particle 7SL1	non-coding RNA	14q21.3
RN7SL116P	HGNC:46132	RNA, 7SL, cytoplasmic 116, pseudogene	pseudogene	20q11.23
RN7SL128P	HGNC:46144	RNA, 7SL, cytoplasmic 128, pseudogene	pseudogene	06p22.3
RN7SL151P	HGNC:46167	RNA, 7SL, cytoplasmic 151, pseudogene	pseudogene	09p21.3
RN7SL277P	HGNC:46293	RNA, 7SL, cytoplasmic 277, pseudogene	pseudogene	01p36.13
RN7SL296P	HGNC:46312	RNA, 7SL, cytoplasmic 296, pseudogene	pseudogene	03p22.3
RN7SL3	HGNC:23135	RNA component of signal recognition particle 7SL3	non-coding RNA	14q21.3
RN7SL329P	HGNC:46345	RNA, 7SL, cytoplasmic 329, pseudogene	pseudogene	08q24.13
RN7SL368P	HGNC:46384	RNA, 7SL, cytoplasmic 368, pseudogene	pseudogene	19q13.31
RN7SL396P	HGNC:46412	RNA, 7SL, cytoplasmic 396, pseudogene	pseudogene	08q24.12
RN7SL472P	HGNC:46488	RNA, 7SL, cytoplasmic 472, pseudogene	pseudogene	14q32.31
RN7SL473P	HGNC:46489	RNA, 7SL, cytoplasmic 473, pseudogene	pseudogene	01q21.3
RN7SL4P	HGNC:10039	RNA, 7SL, cytoplasmic 4, pseudogene	pseudogene	03p24.3
RN7SL510P	HGNC:46526	RNA, 7SL, cytoplasmic 510, pseudogene	pseudogene	15q24.2
RN7SL558P	HGNC:46574	RNA, 7SL, cytoplasmic 558, pseudogene	pseudogene	04p14
RN7SL5P	HGNC:10040	RNA, 7SL, cytoplasmic 5, pseudogene	pseudogene	09p23
RN7SL600P	HGNC:46616	RNA, 7SL, cytoplasmic 600, pseudogene	pseudogene	01q21.3
RN7SL622P	HGNC:46638	RNA, 7SL, cytoplasmic 622, pseudogene	pseudogene	17q24.2
RN7SL648P	HGNC:46664	RNA, 7SL, cytoplasmic 648, pseudogene	pseudogene	Xq13.2
RN7SL664P	HGNC:46680	RNA, 7SL, cytoplasmic 664, pseudogene	pseudogene	03p21.31
RN7SL674P	HGNC:46690	RNA, 7SL, cytoplasmic 674, pseudogene	pseudogene	02p25.1
RN7SL698P	HGNC:46714	RNA, 7SL, cytoplasmic 698, pseudogene	pseudogene	03q21.3
RN7SL752P	HGNC:46768	RNA, 7SL, cytoplasmic 752, pseudogene	pseudogene	03q22.1
RN7SL767P	HGNC:46783	RNA, 7SL, cytoplasmic 767, pseudogene	pseudogene	03q13.2
RN7SL774P	HGNC:46790	RNA, 7SL, cytoplasmic 774, pseudogene	pseudogene	17p13.2
RN7SL809P	HGNC:46825	RNA, 7SL, cytoplasmic 809, pseudogene	pseudogene	12q13.3
RN7SL834P	HGNC:46850	RNA, 7SL, cytoplasmic 834, pseudogene	pseudogene	02q37.1
RNA5-8SN4	HGNC:53529	RNA, 5.8S ribosomal N4	non-coding RNA	22 unplaced
RNA5SP195	HGNC:43095	RNA, 5S ribosomal pseudogene 195	pseudogene	05q31.2
RNA5SP33	HGNC:42609	RNA, 5S ribosomal pseudogene 33	pseudogene	13q31.1
RNF125	HGNC:21150	ring finger protein 125	protein-coding gene	18q12.1
RNF165	HGNC:31696	ring finger protein 165	protein-coding gene	18q21.1
RNF166	HGNC:28856	ring finger protein 166	protein-coding gene	16q24.2-q24.3
RNF208	HGNC:25420	ring finger protein 208	protein-coding gene	09q34.3
RNF212	HGNC:27729	ring finger protein 212	protein-coding gene	04p16.3
RNF31	HGNC:16031	ring finger protein 31	protein-coding gene	14q12
RNU11	HGNC:10108	RNA, U11 small nuclear	non-coding RNA	01p35.3
RNU4-1	HGNC:10192	RNA, U4 small nuclear 1	non-coding RNA	12q24.31
RNU5A-1	HGNC:10211	RNA, U5A small nuclear 1	non-coding RNA	15q22.31
RNU5B-1	HGNC:10212	RNA, U5B small nuclear 1	non-coding RNA	15q22
RNU5D-1	HGNC:10214	RNA, U5D small nuclear 1	non-coding RNA	01p34.1
RNU5F-1	HGNC:10216	RNA, U5F small nuclear 1	non-coding RNA	01p34.1
RNU6-1010P	HGNC:47973	RNA, U6 small nuclear 1010, pseudogene	pseudogene	07q32.3
RNU6-1016P	HGNC:47979	RNA, U6 small nuclear 1016, pseudogene	pseudogene	06q14.1
RNU6-125P	HGNC:47088	RNA, U6 small nuclear 125, pseudogene	pseudogene	01p22.2
RNU6-2	HGNC:34270	RNA, U6 small nuclear 2	non-coding RNA	19p13.3
RNU7-181P	HGNC:45715	RNA, U7 small nuclear 181 pseudogene	pseudogene	08q24.21
RNVU1-15	HGNC:48320	RNA, variant U1 small nuclear 15	non-coding RNA	01q21.2
RNVU1-27	HGNC:54431	RNA, variant U1 small nuclear 27	non-coding RNA	01q21.2
RNVU1-28	HGNC:54432	RNA, variant U1 small nuclear 28	non-coding RNA	01q21.1
RNVU1-34	HGNC:48427	RNA, variant U1 small nuclear 34	non-coding RNA	17q22
ROBO3	HGNC:13433	roundabout guidance receptor 3	protein-coding gene	11q24.2
RPH3A	HGNC:17056	rabphilin 3A	protein-coding gene	12q24.13
RPL11	HGNC:10301	ribosomal protein L11	protein-coding gene	01p36.11
RPL15	HGNC:10306	ribosomal protein L15	protein-coding gene	03p24.2
RPL21	HGNC:10313	ribosomal protein L21	protein-coding gene	13q12.2
RPL21P123	HGNC:35691	ribosomal protein L21 pseudogene 123	pseudogene	17q11.2
RPL23	HGNC:10316	ribosomal protein L23	protein-coding gene	17q12
RPL23AP34	HGNC:36035	ribosomal protein L23a pseudogene 34	pseudogene	02p23.2
RPL27	HGNC:10328	ribosomal protein L27	protein-coding gene	17q21.31
RPL32	HGNC:10336	ribosomal protein L32	protein-coding gene	03p25.2
RPL32P1	HGNC:10339	ribosomal protein L32 pseudogene 1	pseudogene	06p21.32
RPL35A	HGNC:10345	ribosomal protein L35a	protein-coding gene	03q29
RPL35AP2	HGNC:19914	ribosomal protein L35a pseudogene 2	pseudogene	09p13.3
RPL39	HGNC:10350	ribosomal protein L39	protein-coding gene	Xq24
RPL41	HGNC:10354	ribosomal protein L41	protein-coding gene	12q13
RPL41P1	HGNC:10356	ribosomal protein L41 pseudogene 1	pseudogene	20p11.22
RPL4P7	HGNC:54598	ribosomal protein L4 pseudogene 7	pseudogene	02q33.1
RPS10	HGNC:10383	ribosomal protein S10	protein-coding gene	06p21.31
RPS12	HGNC:10385	ribosomal protein S12	protein-coding gene	06q23.2
RPS13	HGNC:10386	ribosomal protein S13	protein-coding gene	11p15.1
RPS14	HGNC:10387	ribosomal protein S14	protein-coding gene	05q33.1
RPS14P4	HGNC:36419	ribosomal protein S14 pseudogene 4	pseudogene	02q13
RPS15A	HGNC:10389	ribosomal protein S15a	protein-coding gene	16p12.3
RPS16P5	HGNC:36183	ribosomal protein S16 pseudogene 5	pseudogene	06p12.1
RPS18	HGNC:10401	ribosomal protein S18	protein-coding gene	06p21.32
RPS20P22	HGNC:36379	ribosomal protein S20 pseudogene 22	pseudogene	08p11.23
RPS21	HGNC:10409	ribosomal protein S21	protein-coding gene	20q13.33
RPS23	HGNC:10410	ribosomal protein S23	protein-coding gene	05q14.2
RPS27	HGNC:10416	ribosomal protein S27	protein-coding gene	01q21.3
RPS27A	HGNC:10417	ribosomal protein S27a	protein-coding gene	02p16.1
RPS27AP12	HGNC:35732	RPS27A pseudogene 12	pseudogene	07q36.3
RPS28	HGNC:10418	ribosomal protein S28	protein-coding gene	19p13.2
RPS29	HGNC:10419	ribosomal protein S29	protein-coding gene	14q21.3
RPS2P36	HGNC:36784	ribosomal protein S2 pseudogene 36	pseudogene	10q24.1
RPS2P44	HGNC:35811	ribosomal protein S2 pseudogene 44	pseudogene	16q12.1
RPS2P5	HGNC:31386	ribosomal protein S2 pseudogene 5	pseudogene	12q24.23
RPS3AP34	HGNC:36293	RPS3A pseudogene 34	pseudogene	08p23.1
RPS4Y1	HGNC:10425	ribosomal protein S4 Y-linked 1	protein-coding gene	Yp11.2
RPS8	HGNC:10441	ribosomal protein S8	protein-coding gene	01p34.1
RPSAP58	HGNC:36809	ribosomal protein SA pseudogene 58	other	19p12
RRAD	HGNC:10446	RRAD, Ras related glycolysis inhibitor and calcium channel regulator	protein-coding gene	16q22.1
RRN3P2	HGNC:37619	RRN3 pseudogene 2	pseudogene	16p11.2
RRN3P3	HGNC:37620	RRN3 pseudogene 3	pseudogene	16p12.2
RRP7BP	HGNC:30454	ribosomal RNA processing 7 homolog B, pseudogene	pseudogene	22q13.2
RSAD2	HGNC:30908	radical S-adenosyl methionine domain containing 2	protein-coding gene	02p25.2
RSL24D1	HGNC:18479	ribosomal L24 domain containing 1	protein-coding gene	15q21.3
RTEL1-TNFRSF6B	HGNC:44095	RTEL1-TNFRSF6B readthrough (NMD candidate)	other	20q13.33
RTEL1P1	HGNC:44213	regulator of telomere elongation helicase 1 pseudogene 1	pseudogene	04q25
RTN1	HGNC:10467	reticulon 1	protein-coding gene	14q23.1
RTP5	HGNC:26585	receptor transporter protein 5 (putative)	protein-coding gene	02q37.3
RUBCNL	HGNC:20420	rubicon like autophagy enhancer	protein-coding gene	13q14.13
RUFY4	HGNC:24804	RUN and FYVE domain containing 4	protein-coding gene	02q35
RUNX1	HGNC:10471	RUNX family transcription factor 1	protein-coding gene	21q22.12
RUNX2	HGNC:10472	RUNX family transcription factor 2	protein-coding gene	06p21.1
RUNX3	HGNC:10473	RUNX family transcription factor 3	protein-coding gene	01p36.11
S100A4	HGNC:10494	S100 calcium binding protein A4	protein-coding gene	01q21.3
S100A6	HGNC:10496	S100 calcium binding protein A6	protein-coding gene	01q21.3
S100A8	HGNC:10498	S100 calcium binding protein A8	protein-coding gene	01q21.3
S100A9	HGNC:10499	S100 calcium binding protein A9	protein-coding gene	01q21.3
S100B	HGNC:10500	S100 calcium binding protein B	protein-coding gene	21q22.3
S1PR4	HGNC:3170	sphingosine-1-phosphate receptor 4	protein-coding gene	19p13.3
SAFB2	HGNC:21605	scaffold attachment factor B2	protein-coding gene	19p13.3
SAMD14	HGNC:27312	sterile alpha motif domain containing 14	protein-coding gene	17q21.33
SAMD3	HGNC:21574	sterile alpha motif domain containing 3	protein-coding gene	06q23.1
SAMSN1	HGNC:10528	SAM domain, SH3 domain and nuclear localization signals 1	protein-coding gene	21q11.2
SASH3	HGNC:15975	SAM and SH3 domain containing 3	protein-coding gene	Xq26.1
SATB1-AS1	HGNC:50687	SATB1 antisense RNA 1	non-coding RNA	03p24.3
SBNO2	HGNC:29158	strawberry notch homolog 2	protein-coding gene	19p13.3
SCARF1	HGNC:16820	scavenger receptor class F member 1	protein-coding gene	17p13.3
SCARNA10	HGNC:32567	small Cajal body-specific RNA 10	non-coding RNA	12p13.31
SCARNA5	HGNC:32561	small Cajal body-specific RNA 5	non-coding RNA	02q37.1
SCARNA9	HGNC:32566	small Cajal body-specific RNA 9	non-coding RNA	11q21
SCART1	HGNC:32411	scavenger receptor family member expressed on T cells 1	protein-coding gene	10q26.3
SCML4	HGNC:21397	Scm polycomb group protein like 4	protein-coding gene	06q21
SCN1B	HGNC:10586	sodium voltage-gated channel beta subunit 1	protein-coding gene	19q13.11
SDR42E1	HGNC:29834	short chain dehydrogenase/reductase family 42E, member 1	protein-coding gene	16q23.3
SEC31B	HGNC:23197	SEC31 homolog B, COPII coat complex component	protein-coding gene	10q24.31
SECTM1	HGNC:10707	secreted and transmembrane 1	protein-coding gene	17q25.3
SEL1L3	HGNC:29108	SEL1L family member 3	protein-coding gene	04p15.2
SELENOT	HGNC:18136	selenoprotein T	protein-coding gene	03q25.1
SELL	HGNC:10720	selectin L	protein-coding gene	01q24.2
SELP	HGNC:10721	selectin P	protein-coding gene	01q24.2
SELPLG	HGNC:10722	selectin P ligand	protein-coding gene	12q24.11
SEMA3A	HGNC:10723	semaphorin 3A	protein-coding gene	07q21.11
SEMA3B	HGNC:10724	semaphorin 3B	protein-coding gene	03p21.31
SEMA3C	HGNC:10725	semaphorin 3C	protein-coding gene	07q21.11
SEMA4A	HGNC:10729	semaphorin 4A	protein-coding gene	01q22
SEMA6B	HGNC:10739	semaphorin 6B	protein-coding gene	19p13.3
SEMA7A	HGNC:10741	semaphorin 7A (John Milton Hagen blood group)	protein-coding gene	15q24.1
SEPTIN1	HGNC:2879	septin 1	protein-coding gene	16p11.2
SERPINB2	HGNC:8584	serpin family B member 2	protein-coding gene	18q21.33-q22.1
SERPINB9	HGNC:8955	serpin family B member 9	protein-coding gene	06p25.2
SERPINB9P1	HGNC:28590	serpin family B member 9 pseudogene 1	pseudogene	06p25.2
SERTAD1	HGNC:17932	SERTA domain containing 1	protein-coding gene	19q13.2
SETBP1	HGNC:15573	SET binding protein 1	protein-coding gene	18q12.3
SF3A2	HGNC:10766	splicing factor 3a subunit 2	protein-coding gene	19p13.3
SFI1	HGNC:29064	SFI1 centrin binding protein	protein-coding gene	22q12.2
[truncated: 396 more rows]
