# Supplementary material for: Uveal melanoma immunogenomics predict immunotherapy resistance and susceptibility
Source: Nat Commun. 2024 Apr 16;15:2863. doi: 10.1038/s41467-024-46906-4 (PMC11021475; doi:10.1038/s41467-024-46906-4)
Supplement: Supplementary file 8 — Supplementary Data 5 [file 41467_2024_46906_MOESM8_ESM.xlsx]

## Sheet: Supplementary Table 4
Supplementary Data 5 Statistical testing of UMIS associations with clinicogenomic variables. Continuous-continuous associations were assessed with the Spearman’s rank correlation. Unpaired categorical-continuous associations were assessed with the Wilcoxon rank-sum test (two-tailed) or Kruskal-Wallis one-way analysis of variance test as appropriate.
variable	sublevel	sublevel frequency	sublevel proportion	sublevel UMIS mean	test	P	FDR	rho	variable mean	variable median
sex					Wilcoxon rank-sum test	0.527851	0.81772
	female	52	0.52	0.232926
	male	48	0.48	0.240831
age at diagnosis					Spearman's rank correlation	0.135471	0.81772	-0.150327	54.5972	55.6701
AJCC M stage					Kruskal-Wallis test by ranks	0.455813	0.81772
	A (0-3cm)	29	0.29	0.228727
	B (3-8cm)	55	0.55	0.236505
	C (>8cm)	16	0.16	0.251948
tumor extent					Kruskal-Wallis test by ranks	0.850028	0.884029
	extrahepatic only	5	0.05	0.242075
	hepatic only	24	0.24	0.236082
	hepatic and extrahepatic	71	0.71	0.236559
ocular tumor treatment					Kruskal-Wallis test by ranks	0.789043	0.884029
	plaque brachytherapy	63	0.63	0.238148
	proton beam radiation	12	0.12	0.242789
	enucleation	25	0.25	0.230208
alkaline phosphatase					Wilcoxon rank-sum test	0.923899	0.923899
	normal	75	0.75	0.236455
	abnormal	25	0.25	0.237516
lactate dehydrogenase					Wilcoxon rank-sum test	0.534663	0.81772
	normal	25	0.25	0.228216
	abnormal	75	0.75	0.239555
liver directed therapy					Wilcoxon rank-sum test	0.74661	0.882357
	untreated	62	0.62	0.236659
	treated	38	0.38	0.23682
cytotoxic chemotherapy					Wilcoxon rank-sum test	0.321454	0.81772
	untreated	89	0.89	0.234708
	treated	11	0.11	0.253001
kinase inhibition					Wilcoxon rank-sum test	0.23694	0.81772
	untreated	74	0.74	0.233653
	treated	26	0.26	0.245451
antiangiogenic therapy					Wilcoxon rank-sum test	0.704263	0.882357
	untreated	95	0.95	0.236121
	treated	5	0.05	0.248105
checkpoint inhibition					Wilcoxon rank-sum test	0.387982	0.81772
	untreated	47	0.47	0.231946
	treated	53	0.53	0.240953
checkpoint inhibition type					Kruskal-Wallis test by ranks	0.268768	0.81772
	untreated	47	0.47	0.231946
	anti-CTLA4 only	3	0.03	0.204752
	anti-PD-1 only	14	0.14	0.236976
	sequential anti-CTLA4 & anti-PD-1	9	0.09	0.264536
	combination anti-CTLA4 + anti-PD-1	27	0.27	0.239177
tebentafusp					Wilcoxon rank-sum test	0.101255	0.81772
	untreated	88	0.88	0.233857
	treated	12	0.12	0.257719
metastatic site					Kruskal-Wallis test by ranks	0.477285	0.81772
	liver	56	0.56	0.232856
	subcutaneous	20	0.2	0.237097
	lung	6	0.06	0.235732
	omentum	5	0.05	0.239355
	breast	4	0.04	0.262285
	lymph node	2	0.02	0.288864
	mediastinum	2	0.02	0.201727
	retroperitoneum	2	0.02	0.255545
	mesentery	1	0.01	0.258527
	pancreas	1	0.01	0.321165
	spleen	1	0.01	0.157864
tumor mutational burden					Spearman's rank correlation	0.43957	0.81772	0.0781563	1.45101	0.642458
GNAQ					Wilcoxon rank-sum test	0.632373	0.882357
	wild type	58	0.58	0.238763
	mutation	42	0.42	0.233899
GNA11					Wilcoxon rank-sum test	0.830474	0.884029
	wild type	47	0.47	0.234496
	mutation	53	0.53	0.238693
PLCB4					Wilcoxon rank-sum test	0.684564	0.882357
	wild type	98	0.98	0.236496
	mutation	2	0.02	0.247705
CYSLTR2					Wilcoxon rank-sum test	0.731219	0.882357
	wild type	97	0.97	0.237481
	mutation	3	0.03	0.212105
EIF1AX					Wilcoxon rank-sum test	0.273243	0.81772
	wild type	98	0.98	0.2375
	mutation	2	0.02	0.198504
SF3B1					Wilcoxon rank-sum test	0.236511	0.81772
	wild type	58	0.58	0.232771
	mutation	42	0.42	0.242174
BAP1					Wilcoxon rank-sum test	0.208925	0.81772
	wild type	37	0.37	0.242082
	alteration	63	0.63	0.233571
BAP1 mRNA					Spearman's rank correlation	0.296027	0.81772	0.105419	9.71929	9.74736
chromosome 3 loss*					Wilcoxon rank-sum test	0.149304	0.81772
	disomy	51	0.542553	0.234726
	loss	43	0.457447	0.2283
chromosome 8q gain*					Wilcoxon rank-sum test	0.44766	0.81772
	disomy	14	0.148936	0.233217
	gain	80	0.851064	0.231536
*6 samples with unavailable data
