# Supplementary material for: Uveal melanoma immunogenomics predict immunotherapy resistance and susceptibility
Source: Nat Commun. 2024 Apr 16;15:2863. doi: 10.1038/s41467-024-46906-4 (PMC11021475; doi:10.1038/s41467-024-46906-4)
Supplement: Supplementary file 9 — Supplementary Data 6 [file 41467_2024_46906_MOESM9_ESM.xlsx]

## Sheet: Supplementary Table 5
Supplementary Data 6 Statistical testing of UMIS associations with frequent gene mutations. Categorical-categorical associations were assessed with the Fisher’s exact test. Multiple comparison adjustment was performed with the false discovery rate (FDR) method using the p.adjust function with method = “fdr” in R.
gene symbol	high UMIS (n = 43)	low UMIS (n = 49)	P	odds ratio	upper 95% confidence interval	lower 95% confidence interval	FDR
HYDIN	4	0	0.0441672	infinity	infinity	0.776654	1
MT-ND4	5	1	0.0943073	6.20413	304.321	0.654842	1
DYSF	3	0	0.098272	infinity	infinity	0.478619	1
EPHX3	3	0	0.098272	infinity	infinity	0.478619	1
FBXW7	3	0	0.098272	infinity	infinity	0.478619	1
LRP2	3	0	0.098272	infinity	infinity	0.478619	1
MED13L	3	0	0.098272	infinity	infinity	0.478619	1
GOLGA6B	0	4	0.119995	0	1.68712	0	1
UNC13B	0	4	0.119995	0	1.68712	0	1
MUC4	3	9	0.129708	0.337092	1.48121	0.0547094	1
MT-ND5	4	1	0.181315	4.84666	247.066	0.455365	1
ABCC12	2	0	0.215719	infinity	infinity	0.215084	1
ACSS1	2	0	0.215719	infinity	infinity	0.215084	1
ADAMTS10	2	0	0.215719	infinity	infinity	0.215084	1
ADCK1	2	0	0.215719	infinity	infinity	0.215084	1
AGO1	2	0	0.215719	infinity	infinity	0.215084	1
ANAPC5	2	0	0.215719	infinity	infinity	0.215084	1
ANKRD11	2	0	0.215719	infinity	infinity	0.215084	1
AP000812.4	2	0	0.215719	infinity	infinity	0.215084	1
AP1G1	2	0	0.215719	infinity	infinity	0.215084	1
APOBEC3B	2	0	0.215719	infinity	infinity	0.215084	1
ARHGAP44	2	0	0.215719	infinity	infinity	0.215084	1
ATP13A1	2	0	0.215719	infinity	infinity	0.215084	1
ATXN3	2	0	0.215719	infinity	infinity	0.215084	1
BMPR2	2	0	0.215719	infinity	infinity	0.215084	1
CAMSAP1	2	0	0.215719	infinity	infinity	0.215084	1
CAMTA1	2	0	0.215719	infinity	infinity	0.215084	1
CARD11	2	0	0.215719	infinity	infinity	0.215084	1
CAVIN2	2	0	0.215719	infinity	infinity	0.215084	1
CDC42EP2	2	0	0.215719	infinity	infinity	0.215084	1
CDHR2	2	0	0.215719	infinity	infinity	0.215084	1
CDKN2A	2	0	0.215719	infinity	infinity	0.215084	1
CELSR3	2	0	0.215719	infinity	infinity	0.215084	1
CHRD	2	0	0.215719	infinity	infinity	0.215084	1
CLSPN	2	0	0.215719	infinity	infinity	0.215084	1
CNGA4	2	0	0.215719	infinity	infinity	0.215084	1
COL4A2	2	0	0.215719	infinity	infinity	0.215084	1
COL7A1	2	0	0.215719	infinity	infinity	0.215084	1
CRYAA	2	0	0.215719	infinity	infinity	0.215084	1
DGKK	2	0	0.215719	infinity	infinity	0.215084	1
DLG4	2	0	0.215719	infinity	infinity	0.215084	1
DLGAP1	2	0	0.215719	infinity	infinity	0.215084	1
DMRTB1	2	0	0.215719	infinity	infinity	0.215084	1
DPEP3	2	0	0.215719	infinity	infinity	0.215084	1
DPF3	2	0	0.215719	infinity	infinity	0.215084	1
DSCAM	2	0	0.215719	infinity	infinity	0.215084	1
DZIP3	2	0	0.215719	infinity	infinity	0.215084	1
ELMO2	2	0	0.215719	infinity	infinity	0.215084	1
FBXL19	2	0	0.215719	infinity	infinity	0.215084	1
FGD3	2	0	0.215719	infinity	infinity	0.215084	1
FLNA	2	0	0.215719	infinity	infinity	0.215084	1
FRMD4A	2	0	0.215719	infinity	infinity	0.215084	1
FRMPD1	2	0	0.215719	infinity	infinity	0.215084	1
FSIP2	2	0	0.215719	infinity	infinity	0.215084	1
GLRA1	2	0	0.215719	infinity	infinity	0.215084	1
GRIP1	2	0	0.215719	infinity	infinity	0.215084	1
HAO1	2	0	0.215719	infinity	infinity	0.215084	1
HIVEP1	2	0	0.215719	infinity	infinity	0.215084	1
HIVEP3	2	0	0.215719	infinity	infinity	0.215084	1
HKDC1	2	0	0.215719	infinity	infinity	0.215084	1
HNRNPUL2	2	0	0.215719	infinity	infinity	0.215084	1
HOXB1	2	0	0.215719	infinity	infinity	0.215084	1
KAT5	2	0	0.215719	infinity	infinity	0.215084	1
KDM5C	2	0	0.215719	infinity	infinity	0.215084	1
KIRREL3	2	0	0.215719	infinity	infinity	0.215084	1
KLHDC7B	2	0	0.215719	infinity	infinity	0.215084	1
KLHL24	2	0	0.215719	infinity	infinity	0.215084	1
KRT34	2	0	0.215719	infinity	infinity	0.215084	1
KRT35	2	0	0.215719	infinity	infinity	0.215084	1
LARGE2	2	0	0.215719	infinity	infinity	0.215084	1
LRIT1	2	0	0.215719	infinity	infinity	0.215084	1
LRRC4	2	0	0.215719	infinity	infinity	0.215084	1
MBD3L1	2	0	0.215719	infinity	infinity	0.215084	1
ME3	2	0	0.215719	infinity	infinity	0.215084	1
MFSD12	2	0	0.215719	infinity	infinity	0.215084	1
MGAT3	2	0	0.215719	infinity	infinity	0.215084	1
MGRN1	2	0	0.215719	infinity	infinity	0.215084	1
MINPP1	2	0	0.215719	infinity	infinity	0.215084	1
MLH1	2	0	0.215719	infinity	infinity	0.215084	1
MOSPD1	2	0	0.215719	infinity	infinity	0.215084	1
MYH2	2	0	0.215719	infinity	infinity	0.215084	1
NACAD	2	0	0.215719	infinity	infinity	0.215084	1
NCOR1	2	0	0.215719	infinity	infinity	0.215084	1
NDN	2	0	0.215719	infinity	infinity	0.215084	1
NELL1	2	0	0.215719	infinity	infinity	0.215084	1
NIPAL3	2	0	0.215719	infinity	infinity	0.215084	1
NLRX1	2	0	0.215719	infinity	infinity	0.215084	1
NOTCH3	2	0	0.215719	infinity	infinity	0.215084	1
NUTM1	2	0	0.215719	infinity	infinity	0.215084	1
NUTM2G	2	0	0.215719	infinity	infinity	0.215084	1
OR5W2	2	0	0.215719	infinity	infinity	0.215084	1
OXSM	2	0	0.215719	infinity	infinity	0.215084	1
PABPC5	2	0	0.215719	infinity	infinity	0.215084	1
PCDHGA9	2	0	0.215719	infinity	infinity	0.215084	1
PDZK1	2	0	0.215719	infinity	infinity	0.215084	1
PEDS1-UBE2V1	2	0	0.215719	infinity	infinity	0.215084	1
PGPEP1L	2	0	0.215719	infinity	infinity	0.215084	1
PHF8	2	0	0.215719	infinity	infinity	0.215084	1
PLCD3	2	0	0.215719	infinity	infinity	0.215084	1
POFUT2	2	0	0.215719	infinity	infinity	0.215084	1
PRAMEF14	2	0	0.215719	infinity	infinity	0.215084	1
PRAMEF15	2	0	0.215719	infinity	infinity	0.215084	1
PRAMEF5	2	0	0.215719	infinity	infinity	0.215084	1
PRICKLE2	2	0	0.215719	infinity	infinity	0.215084	1
PROS1	2	0	0.215719	infinity	infinity	0.215084	1
PRPF8	2	0	0.215719	infinity	infinity	0.215084	1
PRSS35	2	0	0.215719	infinity	infinity	0.215084	1
PSEN2	2	0	0.215719	infinity	infinity	0.215084	1
PTPN12	2	0	0.215719	infinity	infinity	0.215084	1
PTPRR	2	0	0.215719	infinity	infinity	0.215084	1
QPCTL	2	0	0.215719	infinity	infinity	0.215084	1
RAD21	2	0	0.215719	infinity	infinity	0.215084	1
RASGEF1A	2	0	0.215719	infinity	infinity	0.215084	1
REST	2	0	0.215719	infinity	infinity	0.215084	1
RNF145	2	0	0.215719	infinity	infinity	0.215084	1
RPL7L1	2	0	0.215719	infinity	infinity	0.215084	1
RPL8	2	0	0.215719	infinity	infinity	0.215084	1
RPUSD3	2	0	0.215719	infinity	infinity	0.215084	1
RUSC1	2	0	0.215719	infinity	infinity	0.215084	1
S1PR1	2	0	0.215719	infinity	infinity	0.215084	1
SCNM1	2	0	0.215719	infinity	infinity	0.215084	1
SERPINF2	2	0	0.215719	infinity	infinity	0.215084	1
SH2D2A	2	0	0.215719	infinity	infinity	0.215084	1
SH2D7	2	0	0.215719	infinity	infinity	0.215084	1
SIX2	2	0	0.215719	infinity	infinity	0.215084	1
SLAMF6	2	0	0.215719	infinity	infinity	0.215084	1
SLC7A4	2	0	0.215719	infinity	infinity	0.215084	1
SLITRK3	2	0	0.215719	infinity	infinity	0.215084	1
SMARCA4	2	0	0.215719	infinity	infinity	0.215084	1
SMARCC1	2	0	0.215719	infinity	infinity	0.215084	1
SNPH	2	0	0.215719	infinity	infinity	0.215084	1
SUGP2	2	0	0.215719	infinity	infinity	0.215084	1
TBC1D8	2	0	0.215719	infinity	infinity	0.215084	1
TEAD3	2	0	0.215719	infinity	infinity	0.215084	1
TIE1	2	0	0.215719	infinity	infinity	0.215084	1
TTC30B	2	0	0.215719	infinity	infinity	0.215084	1
TUBB6	2	0	0.215719	infinity	infinity	0.215084	1
TWSG1	2	0	0.215719	infinity	infinity	0.215084	1
USP30	2	0	0.215719	infinity	infinity	0.215084	1
USP53	2	0	0.215719	infinity	infinity	0.215084	1
UTP11	2	0	0.215719	infinity	infinity	0.215084	1
VWF	2	0	0.215719	infinity	infinity	0.215084	1
WDR89	2	0	0.215719	infinity	infinity	0.215084	1
ZC3H12A	2	0	0.215719	infinity	infinity	0.215084	1
ZFYVE26	2	0	0.215719	infinity	infinity	0.215084	1
ARSD	0	3	0.244983	0	2.72938	0	1
ATP1A3	0	3	0.244983	0	2.72938	0	1
CCDC168	0	3	0.244983	0	2.72938	0	1
CRB1	0	3	0.244983	0	2.72938	0	1
FAM136A	0	3	0.244983	0	2.72938	0	1
FGD6	0	3	0.244983	0	2.72938	0	1
HCN2	0	3	0.244983	0	2.72938	0	1
MUC12	0	3	0.244983	0	2.72938	0	1
NADSYN1	0	3	0.244983	0	2.72938	0	1
PPP1R15A	0	3	0.244983	0	2.72938	0	1
PREP	0	3	0.244983	0	2.72938	0	1
PSMD11	0	3	0.244983	0	2.72938	0	1
TENM4	0	3	0.244983	0	2.72938	0	1
XKR6	0	3	0.244983	0	2.72938	0	1
GNAQ	15	23	0.291233	0.608937	1.52076	0.238916	1
AC213203.2	3	1	0.336415	3.55331	192.642	0.273149	1
AL354822.1	3	1	0.336415	3.55331	192.642	0.273149	1
DCHS2	3	1	0.336415	3.55331	192.642	0.273149	1
EGFR	3	1	0.336415	3.55331	192.642	0.273149	1
IGFN1	3	1	0.336415	3.55331	192.642	0.273149	1
LRP1B	3	1	0.336415	3.55331	192.642	0.273149	1
OBSCN	3	1	0.336415	3.55331	192.642	0.273149	1
OR6Y1	3	1	0.336415	3.55331	192.642	0.273149	1
PCLO	3	1	0.336415	3.55331	192.642	0.273149	1
PRSS1	3	1	0.336415	3.55331	192.642	0.273149	1
STAB1	3	1	0.336415	3.55331	192.642	0.273149	1
HLA-A	1	4	0.366578	0.271253	2.88613	0.00531996	1
MT-CO1	1	4	0.366578	0.271253	2.88613	0.00531996	1
AADAT	1	0	0.467391	infinity	infinity	0.0292185	1
AAR2	1	0	0.467391	infinity	infinity	0.0292185	1
ABCB5	1	0	0.467391	infinity	infinity	0.0292185	1
ABHD2	1	0	0.467391	infinity	infinity	0.0292185	1
ABTB1	1	0	0.467391	infinity	infinity	0.0292185	1
AC026410.1	1	0	0.467391	infinity	infinity	0.0292185	1
AC068580.4	1	0	0.467391	infinity	infinity	0.0292185	1
AC145212.1	1	0	0.467391	infinity	infinity	0.0292185	1
ACACA	1	0	0.467391	infinity	infinity	0.0292185	1
ACAD10	1	0	0.467391	infinity	infinity	0.0292185	1
ACADVL	1	0	0.467391	infinity	infinity	0.0292185	1
ACTL10	1	0	0.467391	infinity	infinity	0.0292185	1
ACTL7A	1	0	0.467391	infinity	infinity	0.0292185	1
ACTL7B	1	0	0.467391	infinity	infinity	0.0292185	1
ACTN3	1	0	0.467391	infinity	infinity	0.0292185	1
ADAMTS5	1	0	0.467391	infinity	infinity	0.0292185	1
ADAP2	1	0	0.467391	infinity	infinity	0.0292185	1
ADGRB1	1	0	0.467391	infinity	infinity	0.0292185	1
AFAP1L2	1	0	0.467391	infinity	infinity	0.0292185	1
AFM	1	0	0.467391	infinity	infinity	0.0292185	1
AGK	1	0	0.467391	infinity	infinity	0.0292185	1
AGO3	1	0	0.467391	infinity	infinity	0.0292185	1
AGO4	1	0	0.467391	infinity	infinity	0.0292185	1
AGTR2	1	0	0.467391	infinity	infinity	0.0292185	1
AHNAK	1	0	0.467391	infinity	infinity	0.0292185	1
AK5	1	0	0.467391	infinity	infinity	0.0292185	1
AKR1A1	1	0	0.467391	infinity	infinity	0.0292185	1
AKR1E2	1	0	0.467391	infinity	infinity	0.0292185	1
AKT3	1	0	0.467391	infinity	infinity	0.0292185	1
AL121899.2	1	0	0.467391	infinity	infinity	0.0292185	1
AL359538.2	1	0	0.467391	infinity	infinity	0.0292185	1
ALAS1	1	0	0.467391	infinity	infinity	0.0292185	1
ALDH6A1	1	0	0.467391	infinity	infinity	0.0292185	1
ALOX15B	1	0	0.467391	infinity	infinity	0.0292185	1
AMPH	1	0	0.467391	infinity	infinity	0.0292185	1
AMY2B	1	0	0.467391	infinity	infinity	0.0292185	1
ANGEL2	1	0	0.467391	infinity	infinity	0.0292185	1
ANKFN1	1	0	0.467391	infinity	infinity	0.0292185	1
ANKFY1	1	0	0.467391	infinity	infinity	0.0292185	1
ANKK1	1	0	0.467391	infinity	infinity	0.0292185	1
AP2A2	1	0	0.467391	infinity	infinity	0.0292185	1
AP3B2	1	0	0.467391	infinity	infinity	0.0292185	1
APBB1IP	1	0	0.467391	infinity	infinity	0.0292185	1
APCDD1	1	0	0.467391	infinity	infinity	0.0292185	1
APCDD1L	1	0	0.467391	infinity	infinity	0.0292185	1
APOBR	1	0	0.467391	infinity	infinity	0.0292185	1
APOL4	1	0	0.467391	infinity	infinity	0.0292185	1
ARHGAP21	1	0	0.467391	infinity	infinity	0.0292185	1
ARHGEF10L	1	0	0.467391	infinity	infinity	0.0292185	1
ARID1B	1	0	0.467391	infinity	infinity	0.0292185	1
ARL13B	1	0	0.467391	infinity	infinity	0.0292185	1
ARMC5	1	0	0.467391	infinity	infinity	0.0292185	1
ARMCX1	1	0	0.467391	infinity	infinity	0.0292185	1
ARPC5L	1	0	0.467391	infinity	infinity	0.0292185	1
ARVCF	1	0	0.467391	infinity	infinity	0.0292185	1
ARX	1	0	0.467391	infinity	infinity	0.0292185	1
ASPM	1	0	0.467391	infinity	infinity	0.0292185	1
ATAD2	1	0	0.467391	infinity	infinity	0.0292185	1
ATAD2B	1	0	0.467391	infinity	infinity	0.0292185	1
ATF6	1	0	0.467391	infinity	infinity	0.0292185	1
ATG2A	1	0	0.467391	infinity	infinity	0.0292185	1
ATG7	1	0	0.467391	infinity	infinity	0.0292185	1
ATM	1	0	0.467391	infinity	infinity	0.0292185	1
ATP10B	1	0	0.467391	infinity	infinity	0.0292185	1
ATP11C	1	0	0.467391	infinity	infinity	0.0292185	1
ATP13A2	1	0	0.467391	infinity	infinity	0.0292185	1
ATP2B2	1	0	0.467391	infinity	infinity	0.0292185	1
ATP2C2	1	0	0.467391	infinity	infinity	0.0292185	1
ATP5PB	1	0	0.467391	infinity	infinity	0.0292185	1
ATR	1	0	0.467391	infinity	infinity	0.0292185	1
AWAT1	1	0	0.467391	infinity	infinity	0.0292185	1
B3GALNT2	1	0	0.467391	infinity	infinity	0.0292185	1
B4GALT3	1	0	0.467391	infinity	infinity	0.0292185	1
BAIAP2	1	0	0.467391	infinity	infinity	0.0292185	1
BAZ1A	1	0	0.467391	infinity	infinity	0.0292185	1
BCAS3	1	0	0.467391	infinity	infinity	0.0292185	1
BCDIN3D	1	0	0.467391	infinity	infinity	0.0292185	1
BLM	1	0	0.467391	infinity	infinity	0.0292185	1
BLMH	1	0	0.467391	infinity	infinity	0.0292185	1
BNC2	1	0	0.467391	infinity	infinity	0.0292185	1
BORCS6	1	0	0.467391	infinity	infinity	0.0292185	1
BRCA2	1	0	0.467391	infinity	infinity	0.0292185	1
BUB1B	1	0	0.467391	infinity	infinity	0.0292185	1
C11orf95	1	0	0.467391	infinity	infinity	0.0292185	1
C16orf96	1	0	0.467391	infinity	infinity	0.0292185	1
C17orf97	1	0	0.467391	infinity	infinity	0.0292185	1
C1QB	1	0	0.467391	infinity	infinity	0.0292185	1
C1QTNF9B	1	0	0.467391	infinity	infinity	0.0292185	1
C1orf127	1	0	0.467391	infinity	infinity	0.0292185	1
C1orf174	1	0	0.467391	infinity	infinity	0.0292185	1
C3	1	0	0.467391	infinity	infinity	0.0292185	1
C7orf26	1	0	0.467391	infinity	infinity	0.0292185	1
CA13	1	0	0.467391	infinity	infinity	0.0292185	1
CA3	1	0	0.467391	infinity	infinity	0.0292185	1
CACHD1	1	0	0.467391	infinity	infinity	0.0292185	1
CALB1	1	0	0.467391	infinity	infinity	0.0292185	1
CAPN8	1	0	0.467391	infinity	infinity	0.0292185	1
CARHSP1	1	0	0.467391	infinity	infinity	0.0292185	1
CASP1	1	0	0.467391	infinity	infinity	0.0292185	1
CASP4	1	0	0.467391	infinity	infinity	0.0292185	1
CCDC112	1	0	0.467391	infinity	infinity	0.0292185	1
CCDC113	1	0	0.467391	infinity	infinity	0.0292185	1
CCDC137	1	0	0.467391	infinity	infinity	0.0292185	1
CCDC157	1	0	0.467391	infinity	infinity	0.0292185	1
CCDC174	1	0	0.467391	infinity	infinity	0.0292185	1
CCDC177	1	0	0.467391	infinity	infinity	0.0292185	1
CCDC183	1	0	0.467391	infinity	infinity	0.0292185	1
CCDC185	1	0	0.467391	infinity	infinity	0.0292185	1
CCDC58	1	0	0.467391	infinity	infinity	0.0292185	1
CCDC82	1	0	0.467391	infinity	infinity	0.0292185	1
CCDC85A	1	0	0.467391	infinity	infinity	0.0292185	1
CCDC88A	1	0	0.467391	infinity	infinity	0.0292185	1
CCKBR	1	0	0.467391	infinity	infinity	0.0292185	1
CD1C	1	0	0.467391	infinity	infinity	0.0292185	1
CD1D	1	0	0.467391	infinity	infinity	0.0292185	1
CD247	1	0	0.467391	infinity	infinity	0.0292185	1
CD63	1	0	0.467391	infinity	infinity	0.0292185	1
CD68	1	0	0.467391	infinity	infinity	0.0292185	1
CD69	1	0	0.467391	infinity	infinity	0.0292185	1
CDC40	1	0	0.467391	infinity	infinity	0.0292185	1
CDC42BPB	1	0	0.467391	infinity	infinity	0.0292185	1
CDH1	1	0	0.467391	infinity	infinity	0.0292185	1
CDH13	1	0	0.467391	infinity	infinity	0.0292185	1
CDKL5	1	0	0.467391	infinity	infinity	0.0292185	1
CDON	1	0	0.467391	infinity	infinity	0.0292185	1
CEACAM20	1	0	0.467391	infinity	infinity	0.0292185	1
CENPE	1	0	0.467391	infinity	infinity	0.0292185	1
CENPL	1	0	0.467391	infinity	infinity	0.0292185	1
CEP290	1	0	0.467391	infinity	infinity	0.0292185	1
CERS2	1	0	0.467391	infinity	infinity	0.0292185	1
CFAP221	1	0	0.467391	infinity	infinity	0.0292185	1
CFAP61	1	0	0.467391	infinity	infinity	0.0292185	1
CFAP97D1	1	0	0.467391	infinity	infinity	0.0292185	1
CHADL	1	0	0.467391	infinity	infinity	0.0292185	1
CHMP3	1	0	0.467391	infinity	infinity	0.0292185	1
CHN1	1	0	0.467391	infinity	infinity	0.0292185	1
CHRNB1	1	0	0.467391	infinity	infinity	0.0292185	1
CHST14	1	0	0.467391	infinity	infinity	0.0292185	1
CITED2	1	0	0.467391	infinity	infinity	0.0292185	1
CLCN5	1	0	0.467391	infinity	infinity	0.0292185	1
CLIC2	1	0	0.467391	infinity	infinity	0.0292185	1
CLIP3	1	0	0.467391	infinity	infinity	0.0292185	1
CMTR2	1	0	0.467391	infinity	infinity	0.0292185	1
CNNM4	1	0	0.467391	infinity	infinity	0.0292185	1
CNTNAP2	1	0	0.467391	infinity	infinity	0.0292185	1
COASY	1	0	0.467391	infinity	infinity	0.0292185	1
COBLL1	1	0	0.467391	infinity	infinity	0.0292185	1
COL3A1	1	0	0.467391	infinity	infinity	0.0292185	1
COL4A4	1	0	0.467391	infinity	infinity	0.0292185	1
COL6A3	1	0	0.467391	infinity	infinity	0.0292185	1
COPS5	1	0	0.467391	infinity	infinity	0.0292185	1
CPEB2	1	0	0.467391	infinity	infinity	0.0292185	1
CPED1	1	0	0.467391	infinity	infinity	0.0292185	1
CPNE6	1	0	0.467391	infinity	infinity	0.0292185	1
CRADD	1	0	0.467391	infinity	infinity	0.0292185	1
CRLS1	1	0	0.467391	infinity	infinity	0.0292185	1
CRYZL1	1	0	0.467391	infinity	infinity	0.0292185	1
CSTF3	1	0	0.467391	infinity	infinity	0.0292185	1
CTAGE9	1	0	0.467391	infinity	infinity	0.0292185	1
CTNNB1	1	0	0.467391	infinity	infinity	0.0292185	1
CTNND1	1	0	0.467391	infinity	infinity	0.0292185	1
CUX2	1	0	0.467391	infinity	infinity	0.0292185	1
CXorf21	1	0	0.467391	infinity	infinity	0.0292185	1
CXorf58	1	0	0.467391	infinity	infinity	0.0292185	1
CYB5R4	1	0	0.467391	infinity	infinity	0.0292185	1
CYP26A1	1	0	0.467391	infinity	infinity	0.0292185	1
CYP2D6	1	0	0.467391	infinity	infinity	0.0292185	1
CYP2F2P	1	0	0.467391	infinity	infinity	0.0292185	1
CYP3A4	1	0	0.467391	infinity	infinity	0.0292185	1
CYP4V2	1	0	0.467391	infinity	infinity	0.0292185	1
DAXX	1	0	0.467391	infinity	infinity	0.0292185	1
DCAF15	1	0	0.467391	infinity	infinity	0.0292185	1
DCAF8L2	1	0	0.467391	infinity	infinity	0.0292185	1
DDX39A	1	0	0.467391	infinity	infinity	0.0292185	1
DDX3X	1	0	0.467391	infinity	infinity	0.0292185	1
DDX46	1	0	0.467391	infinity	infinity	0.0292185	1
DEAF1	1	0	0.467391	infinity	infinity	0.0292185	1
DECR2	1	0	0.467391	infinity	infinity	0.0292185	1
DEFB131A	1	0	0.467391	infinity	infinity	0.0292185	1
DGKA	1	0	0.467391	infinity	infinity	0.0292185	1
DGKH	1	0	0.467391	infinity	infinity	0.0292185	1
DGKQ	1	0	0.467391	infinity	infinity	0.0292185	1
DHRS3	1	0	0.467391	infinity	infinity	0.0292185	1
DHX57	1	0	0.467391	infinity	infinity	0.0292185	1
DHX8	1	0	0.467391	infinity	infinity	0.0292185	1
DHX9	1	0	0.467391	infinity	infinity	0.0292185	1
DIABLO	1	0	0.467391	infinity	infinity	0.0292185	1
DIDO1	1	0	0.467391	infinity	infinity	0.0292185	1
DIP2A	1	0	0.467391	infinity	infinity	0.0292185	1
DIPK1B	1	0	0.467391	infinity	infinity	0.0292185	1
DLK1	1	0	0.467391	infinity	infinity	0.0292185	1
DLX3	1	0	0.467391	infinity	infinity	0.0292185	1
DLX4	1	0	0.467391	infinity	infinity	0.0292185	1
DMBT1	1	0	0.467391	infinity	infinity	0.0292185	1
DMRT3	1	0	0.467391	infinity	infinity	0.0292185	1
DNAAF3	1	0	0.467391	infinity	infinity	0.0292185	1
DNAH2	1	0	0.467391	infinity	infinity	0.0292185	1
DNASE1L2	1	0	0.467391	infinity	infinity	0.0292185	1
DND1	1	0	0.467391	infinity	infinity	0.0292185	1
DNM1	1	0	0.467391	infinity	infinity	0.0292185	1
DNM2	1	0	0.467391	infinity	infinity	0.0292185	1
DNMT1	1	0	0.467391	infinity	infinity	0.0292185	1
DOC2A	1	0	0.467391	infinity	infinity	0.0292185	1
DOCK2	1	0	0.467391	infinity	infinity	0.0292185	1
DOCK6	1	0	0.467391	infinity	infinity	0.0292185	1
DOK2	1	0	0.467391	infinity	infinity	0.0292185	1
DOLK	1	0	0.467391	infinity	infinity	0.0292185	1
DOLPP1	1	0	0.467391	infinity	infinity	0.0292185	1
DPF1	1	0	0.467391	infinity	infinity	0.0292185	1
DPH1	1	0	0.467391	infinity	infinity	0.0292185	1
DRAM2	1	0	0.467391	infinity	infinity	0.0292185	1
DRD5	1	0	0.467391	infinity	infinity	0.0292185	1
DSCAML1	1	0	0.467391	infinity	infinity	0.0292185	1
DST	1	0	0.467391	infinity	infinity	0.0292185	1
DUSP13	1	0	0.467391	infinity	infinity	0.0292185	1
DUSP22	1	0	0.467391	infinity	infinity	0.0292185	1
ECEL1	1	0	0.467391	infinity	infinity	0.0292185	1
ECPAS	1	0	0.467391	infinity	infinity	0.0292185	1
ECT2	1	0	0.467391	infinity	infinity	0.0292185	1
EDA	1	0	0.467391	infinity	infinity	0.0292185	1
EEF2	1	0	0.467391	infinity	infinity	0.0292185	1
EEFSEC	1	0	0.467391	infinity	infinity	0.0292185	1
EHHADH	1	0	0.467391	infinity	infinity	0.0292185	1
EIF3L	1	0	0.467391	infinity	infinity	0.0292185	1
EIF4ENIF1	1	0	0.467391	infinity	infinity	0.0292185	1
EIF4G1	1	0	0.467391	infinity	infinity	0.0292185	1
ELAVL2	1	0	0.467391	infinity	infinity	0.0292185	1
ELOVL3	1	0	0.467391	infinity	infinity	0.0292185	1
ENDOD1	1	0	0.467391	infinity	infinity	0.0292185	1
ENOX2	1	0	0.467391	infinity	infinity	0.0292185	1
ENPEP	1	0	0.467391	infinity	infinity	0.0292185	1
ENTPD7	1	0	0.467391	infinity	infinity	0.0292185	1
EPX	1	0	0.467391	infinity	infinity	0.0292185	1
ERC1	1	0	0.467391	infinity	infinity	0.0292185	1
ERC2	1	0	0.467391	infinity	infinity	0.0292185	1
ERCC2	1	0	0.467391	infinity	infinity	0.0292185	1
ERFL	1	0	0.467391	infinity	infinity	0.0292185	1
ERMN	1	0	0.467391	infinity	infinity	0.0292185	1
ESPN	1	0	0.467391	infinity	infinity	0.0292185	1
ESRP2	1	0	0.467391	infinity	infinity	0.0292185	1
ETV5	1	0	0.467391	infinity	infinity	0.0292185	1
EVI5L	1	0	0.467391	infinity	infinity	0.0292185	1
FAM118A	1	0	0.467391	infinity	infinity	0.0292185	1
FAM131B	1	0	0.467391	infinity	infinity	0.0292185	1
FAM13C	1	0	0.467391	infinity	infinity	0.0292185	1
FAM155B	1	0	0.467391	infinity	infinity	0.0292185	1
FAM160A2	1	0	0.467391	infinity	infinity	0.0292185	1
FAM160B1	1	0	0.467391	infinity	infinity	0.0292185	1
FAM171B	1	0	0.467391	infinity	infinity	0.0292185	1
FAM220A	1	0	0.467391	infinity	infinity	0.0292185	1
FAM221B	1	0	0.467391	infinity	infinity	0.0292185	1
FAM246C	1	0	0.467391	infinity	infinity	0.0292185	1
FAM47A	1	0	0.467391	infinity	infinity	0.0292185	1
FAM47B	1	0	0.467391	infinity	infinity	0.0292185	1
FAM50A	1	0	0.467391	infinity	infinity	0.0292185	1
FANK1	1	0	0.467391	infinity	infinity	0.0292185	1
FAT3	1	0	0.467391	infinity	infinity	0.0292185	1
FAT4	1	0	0.467391	infinity	infinity	0.0292185	1
FBN2	1	0	0.467391	infinity	infinity	0.0292185	1
FBRSL1	1	0	0.467391	infinity	infinity	0.0292185	1
FCHSD1	1	0	0.467391	infinity	infinity	0.0292185	1
FDXR	1	0	0.467391	infinity	infinity	0.0292185	1
FGD1	1	0	0.467391	infinity	infinity	0.0292185	1
FGD5	1	0	0.467391	infinity	infinity	0.0292185	1
FGF5	1	0	0.467391	infinity	infinity	0.0292185	1
FGFR4	1	0	0.467391	infinity	infinity	0.0292185	1
FILIP1L	1	0	0.467391	infinity	infinity	0.0292185	1
FLNC	1	0	0.467391	infinity	infinity	0.0292185	1
FMR1	1	0	0.467391	infinity	infinity	0.0292185	1
FOXJ1	1	0	0.467391	infinity	infinity	0.0292185	1
FOXL1	1	0	0.467391	infinity	infinity	0.0292185	1
FOXL2	1	0	0.467391	infinity	infinity	0.0292185	1
FOXM1	1	0	0.467391	infinity	infinity	0.0292185	1
FOXN1	1	0	0.467391	infinity	infinity	0.0292185	1
FOXS1	1	0	0.467391	infinity	infinity	0.0292185	1
FRMD5	1	0	0.467391	infinity	infinity	0.0292185	1
FRYL	1	0	0.467391	infinity	infinity	0.0292185	1
FUT1	1	0	0.467391	infinity	infinity	0.0292185	1
G3BP1	1	0	0.467391	infinity	infinity	0.0292185	1
GABRA5	1	0	0.467391	infinity	infinity	0.0292185	1
GALNT8	1	0	0.467391	infinity	infinity	0.0292185	1
GANAB	1	0	0.467391	infinity	infinity	0.0292185	1
GAREM1	1	0	0.467391	infinity	infinity	0.0292185	1
GARRE1	1	0	0.467391	infinity	infinity	0.0292185	1
GAS2L1	1	0	0.467391	infinity	infinity	0.0292185	1
GATAD2A	1	0	0.467391	infinity	infinity	0.0292185	1
GBP5	1	0	0.467391	infinity	infinity	0.0292185	1
GCDH	1	0	0.467391	infinity	infinity	0.0292185	1
GDAP1	1	0	0.467391	infinity	infinity	0.0292185	1
GDF6	1	0	0.467391	infinity	infinity	0.0292185	1
GDF9	1	0	0.467391	infinity	infinity	0.0292185	1
GFI1B	1	0	0.467391	infinity	infinity	0.0292185	1
GGA2	1	0	0.467391	infinity	infinity	0.0292185	1
GJA3	1	0	0.467391	infinity	infinity	0.0292185	1
GJA5	1	0	0.467391	infinity	infinity	0.0292185	1
GJB6	1	0	0.467391	infinity	infinity	0.0292185	1
GLRB	1	0	0.467391	infinity	infinity	0.0292185	1
GLRX	1	0	0.467391	infinity	infinity	0.0292185	1
GLYR1	1	0	0.467391	infinity	infinity	0.0292185	1
GMEB2	1	0	0.467391	infinity	infinity	0.0292185	1
GMPR	1	0	0.467391	infinity	infinity	0.0292185	1
GOLGA6L10	1	0	0.467391	infinity	infinity	0.0292185	1
GOLIM4	1	0	0.467391	infinity	infinity	0.0292185	1
GPAT4	1	0	0.467391	infinity	infinity	0.0292185	1
GPC4	1	0	0.467391	infinity	infinity	0.0292185	1
GPR137C	1	0	0.467391	infinity	infinity	0.0292185	1
GPR22	1	0	0.467391	infinity	infinity	0.0292185	1
GPR33	1	0	0.467391	infinity	infinity	0.0292185	1
GPS2	1	0	0.467391	infinity	infinity	0.0292185	1
GRAMD1B	1	0	0.467391	infinity	infinity	0.0292185	1
GRAMD2A	1	0	0.467391	infinity	infinity	0.0292185	1
GRAMD2B	1	0	0.467391	infinity	infinity	0.0292185	1
GRID2IP	1	0	0.467391	infinity	infinity	0.0292185	1
GRIP2	1	0	0.467391	infinity	infinity	0.0292185	1
GRK5	1	0	0.467391	infinity	infinity	0.0292185	1
GSN	1	0	0.467391	infinity	infinity	0.0292185	1
GTF3C1	1	0	0.467391	infinity	infinity	0.0292185	1
GTF3C5	1	0	0.467391	infinity	infinity	0.0292185	1
GUSB	1	0	0.467391	infinity	infinity	0.0292185	1
GZF1	1	0	0.467391	infinity	infinity	0.0292185	1
H2BW2	1	0	0.467391	infinity	infinity	0.0292185	1
HBD	1	0	0.467391	infinity	infinity	0.0292185	1
HCLS1	1	0	0.467391	infinity	infinity	0.0292185	1
HCN3	1	0	0.467391	infinity	infinity	0.0292185	1
HEATR5B	1	0	0.467391	infinity	infinity	0.0292185	1
HECTD3	1	0	0.467391	infinity	infinity	0.0292185	1
HECTD4	1	0	0.467391	infinity	infinity	0.0292185	1
HEPHL1	1	0	0.467391	infinity	infinity	0.0292185	1
HIRA	1	0	0.467391	infinity	infinity	0.0292185	1
HLA-C	1	0	0.467391	infinity	infinity	0.0292185	1
HLA-DQB2	1	0	0.467391	infinity	infinity	0.0292185	1
HLA-DRB5	1	0	0.467391	infinity	infinity	0.0292185	1
HMCN2	1	0	0.467391	infinity	infinity	0.0292185	1
HNRNPU	1	0	0.467391	infinity	infinity	0.0292185	1
HP1BP3	1	0	0.467391	infinity	infinity	0.0292185	1
HPRT1	1	0	0.467391	infinity	infinity	0.0292185	1
HS3ST4	1	0	0.467391	infinity	infinity	0.0292185	1
HS3ST6	1	0	0.467391	infinity	infinity	0.0292185	1
HS6ST2	1	0	0.467391	infinity	infinity	0.0292185	1
HSD17B4	1	0	0.467391	infinity	infinity	0.0292185	1
HSD3B1	1	0	0.467391	infinity	infinity	0.0292185	1
HSDL1	1	0	0.467391	infinity	infinity	0.0292185	1
HSPA9	1	0	0.467391	infinity	infinity	0.0292185	1
HTR7	1	0	0.467391	infinity	infinity	0.0292185	1
IDO2	1	0	0.467391	infinity	infinity	0.0292185	1
IER3	1	0	0.467391	infinity	infinity	0.0292185	1
IFFO2	1	0	0.467391	infinity	infinity	0.0292185	1
IGDCC4	1	0	0.467391	infinity	infinity	0.0292185	1
IGF1R	1	0	0.467391	infinity	infinity	0.0292185	1
IGF2R	1	0	0.467391	infinity	infinity	0.0292185	1
IGHV1-69	1	0	0.467391	infinity	infinity	0.0292185	1
IGHV4-39	1	0	0.467391	infinity	infinity	0.0292185	1
IGKV1D-33	1	0	0.467391	infinity	infinity	0.0292185	1
IGLON5	1	0	0.467391	infinity	infinity	0.0292185	1
IGLV3-9	1	0	0.467391	infinity	infinity	0.0292185	1
IL10RB	1	0	0.467391	infinity	infinity	0.0292185	1
IL1RAPL2	1	0	0.467391	infinity	infinity	0.0292185	1
IL6ST	1	0	0.467391	infinity	infinity	0.0292185	1
ILK	1	0	0.467391	infinity	infinity	0.0292185	1
INAFM2	1	0	0.467391	infinity	infinity	0.0292185	1
INAVA	1	0	0.467391	infinity	infinity	0.0292185	1
INCENP	1	0	0.467391	infinity	infinity	0.0292185	1
INKA2	1	0	0.467391	infinity	infinity	0.0292185	1
INSYN2B	1	0	0.467391	infinity	infinity	0.0292185	1
IQGAP3	1	0	0.467391	infinity	infinity	0.0292185	1
IRF2	1	0	0.467391	infinity	infinity	0.0292185	1
IRX2	1	0	0.467391	infinity	infinity	0.0292185	1
ISOC1	1	0	0.467391	infinity	infinity	0.0292185	1
ISY1-RAB43	1	0	0.467391	infinity	infinity	0.0292185	1
ITPKB	1	0	0.467391	infinity	infinity	0.0292185	1
ITPRIPL1	1	0	0.467391	infinity	infinity	0.0292185	1
JAK1	1	0	0.467391	infinity	infinity	0.0292185	1
JAKMIP2	1	0	0.467391	infinity	infinity	0.0292185	1
JUND	1	0	0.467391	infinity	infinity	0.0292185	1
KAT6A	1	0	0.467391	infinity	infinity	0.0292185	1
KCNH5	1	0	0.467391	infinity	infinity	0.0292185	1
KCNK6	1	0	0.467391	infinity	infinity	0.0292185	1
KCNS1	1	0	0.467391	infinity	infinity	0.0292185	1
KDM5D	1	0	0.467391	infinity	infinity	0.0292185	1
KIAA0586	1	0	0.467391	infinity	infinity	0.0292185	1
KIAA1109	1	0	0.467391	infinity	infinity	0.0292185	1
KIAA1217	1	0	0.467391	infinity	infinity	0.0292185	1
KIF13B	1	0	0.467391	infinity	infinity	0.0292185	1
KIF3B	1	0	0.467391	infinity	infinity	0.0292185	1
KIF4A	1	0	0.467391	infinity	infinity	0.0292185	1
KIRREL1	1	0	0.467391	infinity	infinity	0.0292185	1
KLF13	1	0	0.467391	infinity	infinity	0.0292185	1
KLF18	1	0	0.467391	infinity	infinity	0.0292185	1
KLHDC7A	1	0	0.467391	infinity	infinity	0.0292185	1
KLHL20	1	0	0.467391	infinity	infinity	0.0292185	1
KLHL40	1	0	0.467391	infinity	infinity	0.0292185	1
KLHL7	1	0	0.467391	infinity	infinity	0.0292185	1
KLK2	1	0	0.467391	infinity	infinity	0.0292185	1
KRT15	1	0	0.467391	infinity	infinity	0.0292185	1
KRT18	1	0	0.467391	infinity	infinity	0.0292185	1
KRTAP4-7	1	0	0.467391	infinity	infinity	0.0292185	1
KRTAP5-11	1	0	0.467391	infinity	infinity	0.0292185	1
L1CAM	1	0	0.467391	infinity	infinity	0.0292185	1
L2HGDH	1	0	0.467391	infinity	infinity	0.0292185	1
LAG3	1	0	0.467391	infinity	infinity	0.0292185	1
LAMA3	1	0	0.467391	infinity	infinity	0.0292185	1
LARS1	1	0	0.467391	infinity	infinity	0.0292185	1
LCLAT1	1	0	0.467391	infinity	infinity	0.0292185	1
LIG3	1	0	0.467391	infinity	infinity	0.0292185	1
LIN28A	1	0	0.467391	infinity	infinity	0.0292185	1
LINC01856	1	0	0.467391	infinity	infinity	0.0292185	1
LNCAROD	1	0	0.467391	infinity	infinity	0.0292185	1
LRCH3	1	0	0.467391	infinity	infinity	0.0292185	1
LRIT3	1	0	0.467391	infinity	infinity	0.0292185	1
LRRC15	1	0	0.467391	infinity	infinity	0.0292185	1
LRRC43	1	0	0.467391	infinity	infinity	0.0292185	1
LRRC45	1	0	0.467391	infinity	infinity	0.0292185	1
LRRK2	1	0	0.467391	infinity	infinity	0.0292185	1
LRRTM4	1	0	0.467391	infinity	infinity	0.0292185	1
LRWD1	1	0	0.467391	infinity	infinity	0.0292185	1
LTF	1	0	0.467391	infinity	infinity	0.0292185	1
LUC7L3	1	0	0.467391	infinity	infinity	0.0292185	1
LY96	1	0	0.467391	infinity	infinity	0.0292185	1
LYST	1	0	0.467391	infinity	infinity	0.0292185	1
LYVE1	1	0	0.467391	infinity	infinity	0.0292185	1
MACO1	1	0	0.467391	infinity	infinity	0.0292185	1
MAGEA4	1	0	0.467391	infinity	infinity	0.0292185	1
MAGEB6B	1	0	0.467391	infinity	infinity	0.0292185	1
MAPK3	1	0	0.467391	infinity	infinity	0.0292185	1
MAPK6	1	0	0.467391	infinity	infinity	0.0292185	1
MAPK8IP2	1	0	0.467391	infinity	infinity	0.0292185	1
MAPK8IP3	1	0	0.467391	infinity	infinity	0.0292185	1
MAPKBP1	1	0	0.467391	infinity	infinity	0.0292185	1
MATN4	1	0	0.467391	infinity	infinity	0.0292185	1
MAZ	1	0	0.467391	infinity	infinity	0.0292185	1
MBD3L3	1	0	0.467391	infinity	infinity	0.0292185	1
MBOAT4	1	0	0.467391	infinity	infinity	0.0292185	1
MCCC1	1	0	0.467391	infinity	infinity	0.0292185	1
MCM2	1	0	0.467391	infinity	infinity	0.0292185	1
MCM3	1	0	0.467391	infinity	infinity	0.0292185	1
MDC1	1	0	0.467391	infinity	infinity	0.0292185	1
MDH1	1	0	0.467391	infinity	infinity	0.0292185	1
MED12	1	0	0.467391	infinity	infinity	0.0292185	1
MED16	1	0	0.467391	infinity	infinity	0.0292185	1
MED24	1	0	0.467391	infinity	infinity	0.0292185	1
MEF2C	1	0	0.467391	infinity	infinity	0.0292185	1
MEGF8	1	0	0.467391	infinity	infinity	0.0292185	1
MEIS2	1	0	0.467391	infinity	infinity	0.0292185	1
MEPCE	1	0	0.467391	infinity	infinity	0.0292185	1
MET	1	0	0.467391	infinity	infinity	0.0292185	1
METAP2	1	0	0.467391	infinity	infinity	0.0292185	1
METTL22	1	0	0.467391	infinity	infinity	0.0292185	1
MGAM2	1	0	0.467391	infinity	infinity	0.0292185	1
MICAL1	1	0	0.467391	infinity	infinity	0.0292185	1
MICALL2	1	0	0.467391	infinity	infinity	0.0292185	1
MID2	1	0	0.467391	infinity	infinity	0.0292185	1
MINK1	1	0	0.467391	infinity	infinity	0.0292185	1
MON2	1	0	0.467391	infinity	infinity	0.0292185	1
MORN5	1	0	0.467391	infinity	infinity	0.0292185	1
MROH7	1	0	0.467391	infinity	infinity	0.0292185	1
MROH9	1	0	0.467391	infinity	infinity	0.0292185	1
MRPL10	1	0	0.467391	infinity	infinity	0.0292185	1
MRPL17	1	0	0.467391	infinity	infinity	0.0292185	1
MRPS31	1	0	0.467391	infinity	infinity	0.0292185	1
MRTO4	1	0	0.467391	infinity	infinity	0.0292185	1
MSR1	1	0	0.467391	infinity	infinity	0.0292185	1
MST1	1	0	0.467391	infinity	infinity	0.0292185	1
MTHFR	1	0	0.467391	infinity	infinity	0.0292185	1
MTNR1B	1	0	0.467391	infinity	infinity	0.0292185	1
MTPN	1	0	0.467391	infinity	infinity	0.0292185	1
MUC5AC	1	0	0.467391	infinity	infinity	0.0292185	1
MVP	1	0	0.467391	infinity	infinity	0.0292185	1
MYDGF	1	0	0.467391	infinity	infinity	0.0292185	1
MYH11	1	0	0.467391	infinity	infinity	0.0292185	1
MYH4	1	0	0.467391	infinity	infinity	0.0292185	1
MYO9A	1	0	0.467391	infinity	infinity	0.0292185	1
NAALADL1	1	0	0.467391	infinity	infinity	0.0292185	1
NAALADL2	1	0	0.467391	infinity	infinity	0.0292185	1
NACC2	1	0	0.467391	infinity	infinity	0.0292185	1
NAPB	1	0	0.467391	infinity	infinity	0.0292185	1
NAT1	1	0	0.467391	infinity	infinity	0.0292185	1
NAT2	1	0	0.467391	infinity	infinity	0.0292185	1
NBEA	1	0	0.467391	infinity	infinity	0.0292185	1
NBEAL2	1	0	0.467391	infinity	infinity	0.0292185	1
NBPF1	1	0	0.467391	infinity	infinity	0.0292185	1
NCBP2	1	0	0.467391	infinity	infinity	0.0292185	1
NCKAP5L	1	0	0.467391	infinity	infinity	0.0292185	1
NCOA1	1	0	0.467391	infinity	infinity	0.0292185	1
NDFIP2	1	0	0.467391	infinity	infinity	0.0292185	1
NDUFC2	1	0	0.467391	infinity	infinity	0.0292185	1
NF2	1	0	0.467391	infinity	infinity	0.0292185	1
NFATC3	1	0	0.467391	infinity	infinity	0.0292185	1
NFILZ	1	0	0.467391	infinity	infinity	0.0292185	1
NFKB2	1	0	0.467391	infinity	infinity	0.0292185	1
NIBAN3	1	0	0.467391	infinity	infinity	0.0292185	1
NLRC3	1	0	0.467391	infinity	infinity	0.0292185	1
NLRP13	1	0	0.467391	infinity	infinity	0.0292185	1
NOP10	1	0	0.467391	infinity	infinity	0.0292185	1
NOS1	1	0	0.467391	infinity	infinity	0.0292185	1
NPAT	1	0	0.467391	infinity	infinity	0.0292185	1
NPIPA5	1	0	0.467391	infinity	infinity	0.0292185	1
NPRL3	1	0	0.467391	infinity	infinity	0.0292185	1
NPTX1	1	0	0.467391	infinity	infinity	0.0292185	1
NRBF2	1	0	0.467391	infinity	infinity	0.0292185	1
NSDHL	1	0	0.467391	infinity	infinity	0.0292185	1
NSUN5	1	0	0.467391	infinity	infinity	0.0292185	1
NSUN7	1	0	0.467391	infinity	infinity	0.0292185	1
NUDT13	1	0	0.467391	infinity	infinity	0.0292185	1
NUP155	1	0	0.467391	infinity	infinity	0.0292185	1
NUP188	1	0	0.467391	infinity	infinity	0.0292185	1
NUP210	1	0	0.467391	infinity	infinity	0.0292185	1
NUTM2A	1	0	0.467391	infinity	infinity	0.0292185	1
NWD2	1	0	0.467391	infinity	infinity	0.0292185	1
NXPE4	1	0	0.467391	infinity	infinity	0.0292185	1
NXT2	1	0	0.467391	infinity	infinity	0.0292185	1
OGDHL	1	0	0.467391	infinity	infinity	0.0292185	1
OMP	1	0	0.467391	infinity	infinity	0.0292185	1
OPN5	1	0	0.467391	infinity	infinity	0.0292185	1
OR11H4	1	0	0.467391	infinity	infinity	0.0292185	1
OR12D2	1	0	0.467391	infinity	infinity	0.0292185	1
OR2T3	1	0	0.467391	infinity	infinity	0.0292185	1
OR4A47	1	0	0.467391	infinity	infinity	0.0292185	1
OR52E2	1	0	0.467391	infinity	infinity	0.0292185	1
OR52N2	1	0	0.467391	infinity	infinity	0.0292185	1
OR56B2P	1	0	0.467391	infinity	infinity	0.0292185	1
OR5H1	1	0	0.467391	infinity	infinity	0.0292185	1
OR6B2	1	0	0.467391	infinity	infinity	0.0292185	1
OR6C74	1	0	0.467391	infinity	infinity	0.0292185	1
OTOAP1	1	0	0.467391	infinity	infinity	0.0292185	1
OTX2	1	0	0.467391	infinity	infinity	0.0292185	1
P2RY12	1	0	0.467391	infinity	infinity	0.0292185	1
P3H2	1	0	0.467391	infinity	infinity	0.0292185	1
PABPC3	1	0	0.467391	infinity	infinity	0.0292185	1
PADI3	1	0	0.467391	infinity	infinity	0.0292185	1
PALB2	1	0	0.467391	infinity	infinity	0.0292185	1
PAPOLB	1	0	0.467391	infinity	infinity	0.0292185	1
PATJ	1	0	0.467391	infinity	infinity	0.0292185	1
PCBP4	1	0	0.467391	infinity	infinity	0.0292185	1
PCCB	1	0	0.467391	infinity	infinity	0.0292185	1
PCDHA3	1	0	0.467391	infinity	infinity	0.0292185	1
PCDHA4	1	0	0.467391	infinity	infinity	0.0292185	1
PCDHA8	1	0	0.467391	infinity	infinity	0.0292185	1
PCDHB11	1	0	0.467391	infinity	infinity	0.0292185	1
PCDHB16	1	0	0.467391	infinity	infinity	0.0292185	1
PCDHB4	1	0	0.467391	infinity	infinity	0.0292185	1
PCDHGA8	1	0	0.467391	infinity	infinity	0.0292185	1
PCDHGB3	1	0	0.467391	infinity	infinity	0.0292185	1
PCSK4	1	0	0.467391	infinity	infinity	0.0292185	1
PDCD11	1	0	0.467391	infinity	infinity	0.0292185	1
PDE10A	1	0	0.467391	infinity	infinity	0.0292185	1
PDZD2	1	0	0.467391	infinity	infinity	0.0292185	1
PEG3	1	0	0.467391	infinity	infinity	0.0292185	1
PER1	1	0	0.467391	infinity	infinity	0.0292185	1
PER3	1	0	0.467391	infinity	infinity	0.0292185	1
PHLPP1	1	0	0.467391	infinity	infinity	0.0292185	1
PHYHD1	1	0	0.467391	infinity	infinity	0.0292185	1
PIAS2	1	0	0.467391	infinity	infinity	0.0292185	1
PIAS4	1	0	0.467391	infinity	infinity	0.0292185	1
PIGN	1	0	0.467391	infinity	infinity	0.0292185	1
PIK3CA	1	0	0.467391	infinity	infinity	0.0292185	1
PIK3R2	1	0	0.467391	infinity	infinity	0.0292185	1
PITPNM3	1	0	0.467391	infinity	infinity	0.0292185	1
PLA2R1	1	0	0.467391	infinity	infinity	0.0292185	1
PLCB4	1	0	0.467391	infinity	infinity	0.0292185	1
PLCD1	1	0	0.467391	infinity	infinity	0.0292185	1
PLEKHB2	1	0	0.467391	infinity	infinity	0.0292185	1
PLEKHG3	1	0	0.467391	infinity	infinity	0.0292185	1
PLEKHG4	1	0	0.467391	infinity	infinity	0.0292185	1
PLEKHM2	1	0	0.467391	infinity	infinity	0.0292185	1
PLK4	1	0	0.467391	infinity	infinity	0.0292185	1
PLTP	1	0	0.467391	infinity	infinity	0.0292185	1
PLXNA3	1	0	0.467391	infinity	infinity	0.0292185	1
PLXNC1	1	0	0.467391	infinity	infinity	0.0292185	1
PNKP	1	0	0.467391	infinity	infinity	0.0292185	1
PNMA6F	1	0	0.467391	infinity	infinity	0.0292185	1
PNMA8A	1	0	0.467391	infinity	infinity	0.0292185	1
POF1B	1	0	0.467391	infinity	infinity	0.0292185	1
POLQ	1	0	0.467391	infinity	infinity	0.0292185	1
POLR1H	1	0	0.467391	infinity	infinity	0.0292185	1
POLRMT	1	0	0.467391	infinity	infinity	0.0292185	1
POM121L12	1	0	0.467391	infinity	infinity	0.0292185	1
POR	1	0	0.467391	infinity	infinity	0.0292185	1
POTEB3	1	0	0.467391	infinity	infinity	0.0292185	1
PPARG	1	0	0.467391	infinity	infinity	0.0292185	1
PPFIBP1	1	0	0.467391	infinity	infinity	0.0292185	1
PPM1K	1	0	0.467391	infinity	infinity	0.0292185	1
PPP1R13L	1	0	0.467391	infinity	infinity	0.0292185	1
PPP1R14C	1	0	0.467391	infinity	infinity	0.0292185	1
PPP1R18	1	0	0.467391	infinity	infinity	0.0292185	1
PRAM1	1	0	0.467391	infinity	infinity	0.0292185	1
PRAMEF20	1	0	0.467391	infinity	infinity	0.0292185	1
PRAMEF4	1	0	0.467391	infinity	infinity	0.0292185	1
PRAMEF8	1	0	0.467391	infinity	infinity	0.0292185	1
PRDX6	1	0	0.467391	infinity	infinity	0.0292185	1
PRG4	1	0	0.467391	infinity	infinity	0.0292185	1
PRICKLE1	1	0	0.467391	infinity	infinity	0.0292185	1
PRMT2	1	0	0.467391	infinity	infinity	0.0292185	1
PRPS2	1	0	0.467391	infinity	infinity	0.0292185	1
PRR23B	1	0	0.467391	infinity	infinity	0.0292185	1
PRSS45P	1	0	0.467391	infinity	infinity	0.0292185	1
PRSS56	1	0	0.467391	infinity	infinity	0.0292185	1
PRTFDC1	1	0	0.467391	infinity	infinity	0.0292185	1
PRX	1	0	0.467391	infinity	infinity	0.0292185	1
PTCRA	1	0	0.467391	infinity	infinity	0.0292185	1
PTGER4	1	0	0.467391	infinity	infinity	0.0292185	1
PTPRC	1	0	0.467391	infinity	infinity	0.0292185	1
PTPRE	1	0	0.467391	infinity	infinity	0.0292185	1
PWWP3B	1	0	0.467391	infinity	infinity	0.0292185	1
PXK	1	0	0.467391	infinity	infinity	0.0292185	1
PYHIN1	1	0	0.467391	infinity	infinity	0.0292185	1
RAB11FIP4	1	0	0.467391	infinity	infinity	0.0292185	1
RAB40C	1	0	0.467391	infinity	infinity	0.0292185	1
RADIL	1	0	0.467391	infinity	infinity	0.0292185	1
RAPGEF1	1	0	0.467391	infinity	infinity	0.0292185	1
RAPGEF3	1	0	0.467391	infinity	infinity	0.0292185	1
RAPGEF4	1	0	0.467391	infinity	infinity	0.0292185	1
RASAL1	1	0	0.467391	infinity	infinity	0.0292185	1
RASGRP2	1	0	0.467391	infinity	infinity	0.0292185	1
RAVER1	1	0	0.467391	infinity	infinity	0.0292185	1
RAX2	1	0	0.467391	infinity	infinity	0.0292185	1
RBBP8NL	1	0	0.467391	infinity	infinity	0.0292185	1
RBFOX1	1	0	0.467391	infinity	infinity	0.0292185	1
RBM10	1	0	0.467391	infinity	infinity	0.0292185	1
RBM15	1	0	0.467391	infinity	infinity	0.0292185	1
RBM23	1	0	0.467391	infinity	infinity	0.0292185	1
RBM5	1	0	0.467391	infinity	infinity	0.0292185	1
RBMXL3	1	0	0.467391	infinity	infinity	0.0292185	1
RDH16	1	0	0.467391	infinity	infinity	0.0292185	1
RFLNA	1	0	0.467391	infinity	infinity	0.0292185	1
RFX1	1	0	0.467391	infinity	infinity	0.0292185	1
RFX7	1	0	0.467391	infinity	infinity	0.0292185	1
RHOA	1	0	0.467391	infinity	infinity	0.0292185	1
RIN3	1	0	0.467391	infinity	infinity	0.0292185	1
RINL	1	0	0.467391	infinity	infinity	0.0292185	1
RNASET2	1	0	0.467391	infinity	infinity	0.0292185	1
RNF183	1	0	0.467391	infinity	infinity	0.0292185	1
RNF20	1	0	0.467391	infinity	infinity	0.0292185	1
RNF43	1	0	0.467391	infinity	infinity	0.0292185	1
RNMT	1	0	0.467391	infinity	infinity	0.0292185	1
ROBO3	1	0	0.467391	infinity	infinity	0.0292185	1
ROS1	1	0	0.467391	infinity	infinity	0.0292185	1
RPGRIP1	1	0	0.467391	infinity	infinity	0.0292185	1
RPH3A	1	0	0.467391	infinity	infinity	0.0292185	1
RPL37A	1	0	0.467391	infinity	infinity	0.0292185	1
RPL5	1	0	0.467391	infinity	infinity	0.0292185	1
RPN2	1	0	0.467391	infinity	infinity	0.0292185	1
RPS5	1	0	0.467391	infinity	infinity	0.0292185	1
RRAD	1	0	0.467391	infinity	infinity	0.0292185	1
RRNAD1	1	0	0.467391	infinity	infinity	0.0292185	1
RTBDN	1	0	0.467391	infinity	infinity	0.0292185	1
RTKN	1	0	0.467391	infinity	infinity	0.0292185	1
RTKN2	1	0	0.467391	infinity	infinity	0.0292185	1
RTL1	1	0	0.467391	infinity	infinity	0.0292185	1
RTN4IP1	1	0	0.467391	infinity	infinity	0.0292185	1
RUFY2	1	0	0.467391	infinity	infinity	0.0292185	1
RUVBL1	1	0	0.467391	infinity	infinity	0.0292185	1
S100A11	1	0	0.467391	infinity	infinity	0.0292185	1
SAMD12	1	0	0.467391	infinity	infinity	0.0292185	1
SAMD4B	1	0	0.467391	infinity	infinity	0.0292185	1
SCAF11	1	0	0.467391	infinity	infinity	0.0292185	1
SEC23IP	1	0	0.467391	infinity	infinity	0.0292185	1
SEC24A	1	0	0.467391	infinity	infinity	0.0292185	1
SEC24C	1	0	0.467391	infinity	infinity	0.0292185	1
SELE	1	0	0.467391	infinity	infinity	0.0292185	1
SEPTIN2	1	0	0.467391	infinity	infinity	0.0292185	1
SEPTIN3	1	0	0.467391	infinity	infinity	0.0292185	1
SERHL2	1	0	0.467391	infinity	infinity	0.0292185	1
SERPINB9	1	0	0.467391	infinity	infinity	0.0292185	1
SERPINC1	1	0	0.467391	infinity	infinity	0.0292185	1
SERPING1	1	0	0.467391	infinity	infinity	0.0292185	1
SERPINI1	1	0	0.467391	infinity	infinity	0.0292185	1
SETDB1	1	0	0.467391	infinity	infinity	0.0292185	1
SETMAR	1	0	0.467391	infinity	infinity	0.0292185	1
SETX	1	0	0.467391	infinity	infinity	0.0292185	1
SH3D21	1	0	0.467391	infinity	infinity	0.0292185	1
SH3TC2	1	0	0.467391	infinity	infinity	0.0292185	1
SHMT1	1	0	0.467391	infinity	infinity	0.0292185	1
SHOC1	1	0	0.467391	infinity	infinity	0.0292185	1
SHPRH	1	0	0.467391	infinity	infinity	0.0292185	1
SIDT2	1	0	0.467391	infinity	infinity	0.0292185	1
SIPA1L1	1	0	0.467391	infinity	infinity	0.0292185	1
SLC10A4	1	0	0.467391	infinity	infinity	0.0292185	1
SLC13A1	1	0	0.467391	infinity	infinity	0.0292185	1
SLC13A4	1	0	0.467391	infinity	infinity	0.0292185	1
SLC14A1	1	0	0.467391	infinity	infinity	0.0292185	1
SLC17A3	1	0	0.467391	infinity	infinity	0.0292185	1
SLC1A6	1	0	0.467391	infinity	infinity	0.0292185	1
SLC23A2	1	0	0.467391	infinity	infinity	0.0292185	1
SLC25A14	1	0	0.467391	infinity	infinity	0.0292185	1
SLC35F3	1	0	0.467391	infinity	infinity	0.0292185	1
SLC45A1	1	0	0.467391	infinity	infinity	0.0292185	1
SLC52A3	1	0	0.467391	infinity	infinity	0.0292185	1
SLC6A13	1	0	0.467391	infinity	infinity	0.0292185	1
SLC6A4	1	0	0.467391	infinity	infinity	0.0292185	1
SLC7A3	1	0	0.467391	infinity	infinity	0.0292185	1
SLC8A3	1	0	0.467391	infinity	infinity	0.0292185	1
SLC9A4	1	0	0.467391	infinity	infinity	0.0292185	1
SLCO3A1	1	0	0.467391	infinity	infinity	0.0292185	1
SLFN11	1	0	0.467391	infinity	infinity	0.0292185	1
SLX1B	1	0	0.467391	infinity	infinity	0.0292185	1
SMARCAL1	1	0	0.467391	infinity	infinity	0.0292185	1
SMC1A	1	0	0.467391	infinity	infinity	0.0292185	1
SMC5	1	0	0.467391	infinity	infinity	0.0292185	1
SMIM20	1	0	0.467391	infinity	infinity	0.0292185	1
SMIM22	1	0	0.467391	infinity	infinity	0.0292185	1
SMTN	1	0	0.467391	infinity	infinity	0.0292185	1
SMURF2	1	0	0.467391	infinity	infinity	0.0292185	1
SNAI1	1	0	0.467391	infinity	infinity	0.0292185	1
SNX12	1	0	0.467391	infinity	infinity	0.0292185	1
SNX31	1	0	0.467391	infinity	infinity	0.0292185	1
SPANXC	1	0	0.467391	infinity	infinity	0.0292185	1
SPANXD	1	0	0.467391	infinity	infinity	0.0292185	1
SPEN	1	0	0.467391	infinity	infinity	0.0292185	1
SPOCD1	1	0	0.467391	infinity	infinity	0.0292185	1
SPOCK3	1	0	0.467391	infinity	infinity	0.0292185	1
SPOUT1	1	0	0.467391	infinity	infinity	0.0292185	1
SPRR3	1	0	0.467391	infinity	infinity	0.0292185	1
SRM	1	0	0.467391	infinity	infinity	0.0292185	1
SRPX2	1	0	0.467391	infinity	infinity	0.0292185	1
SRRT	1	0	0.467391	infinity	infinity	0.0292185	1
ST6GAL2	1	0	0.467391	infinity	infinity	0.0292185	1
ST6GALNAC3	1	0	0.467391	infinity	infinity	0.0292185	1
STAC	1	0	0.467391	infinity	infinity	0.0292185	1
SUPT20HL1	1	0	0.467391	infinity	infinity	0.0292185	1
SUSD1	1	0	0.467391	infinity	infinity	0.0292185	1
SUSD2	1	0	0.467391	infinity	infinity	0.0292185	1
SUSD4	1	0	0.467391	infinity	infinity	0.0292185	1
SYNGR1	1	0	0.467391	infinity	infinity	0.0292185	1
SYNRG	1	0	0.467391	infinity	infinity	0.0292185	1
SYTL5	1	0	0.467391	infinity	infinity	0.0292185	1
TAB3	1	0	0.467391	infinity	infinity	0.0292185	1
TACSTD2	1	0	0.467391	infinity	infinity	0.0292185	1
TAF1L	1	0	0.467391	infinity	infinity	0.0292185	1
TAF7	1	0	0.467391	infinity	infinity	0.0292185	1
TAS2R43	1	0	0.467391	infinity	infinity	0.0292185	1
TATDN2	1	0	0.467391	infinity	infinity	0.0292185	1
TATDN3	1	0	0.467391	infinity	infinity	0.0292185	1
TBC1D1	1	0	0.467391	infinity	infinity	0.0292185	1
TBX3	1	0	0.467391	infinity	infinity	0.0292185	1
TCAIM	1	0	0.467391	infinity	infinity	0.0292185	1
TCERG1	1	0	0.467391	infinity	infinity	0.0292185	1
TCF7L1	1	0	0.467391	infinity	infinity	0.0292185	1
TCHH	1	0	0.467391	infinity	infinity	0.0292185	1
TDO2	1	0	0.467391	infinity	infinity	0.0292185	1
TDRD1	1	0	0.467391	infinity	infinity	0.0292185	1
TEKT2	1	0	0.467391	infinity	infinity	0.0292185	1
TEKT5	1	0	0.467391	infinity	infinity	0.0292185	1
TENM1	1	0	0.467391	infinity	infinity	0.0292185	1
TENT4A	1	0	0.467391	infinity	infinity	0.0292185	1
TENT4B	1	0	0.467391	infinity	infinity	0.0292185	1
TEP1	1	0	0.467391	infinity	infinity	0.0292185	1
TET2	1	0	0.467391	infinity	infinity	0.0292185	1
TFAP2D	1	0	0.467391	infinity	infinity	0.0292185	1
TFR2	1	0	0.467391	infinity	infinity	0.0292185	1
TGFBR1	1	0	0.467391	infinity	infinity	0.0292185	1
TGFBRAP1	1	0	0.467391	infinity	infinity	0.0292185	1
TGM1	1	0	0.467391	infinity	infinity	0.0292185	1
THADA	1	0	0.467391	infinity	infinity	0.0292185	1
THBS2	1	0	0.467391	infinity	infinity	0.0292185	1
THOC5	1	0	0.467391	infinity	infinity	0.0292185	1
THOP1	1	0	0.467391	infinity	infinity	0.0292185	1
THSD7B	1	0	0.467391	infinity	infinity	0.0292185	1
TICRR	1	0	0.467391	infinity	infinity	0.0292185	1
TJP3	1	0	0.467391	infinity	infinity	0.0292185	1
TKTL2	1	0	0.467391	infinity	infinity	0.0292185	1
TLE2	1	0	0.467391	infinity	infinity	0.0292185	1
TLN2	1	0	0.467391	infinity	infinity	0.0292185	1
TMEM102	1	0	0.467391	infinity	infinity	0.0292185	1
TMEM132E	1	0	0.467391	infinity	infinity	0.0292185	1
TMEM184B	1	0	0.467391	infinity	infinity	0.0292185	1
TMEM256	1	0	0.467391	infinity	infinity	0.0292185	1
TMEM39B	1	0	0.467391	infinity	infinity	0.0292185	1
TMEM51	1	0	0.467391	infinity	infinity	0.0292185	1
TMEM63C	1	0	0.467391	infinity	infinity	0.0292185	1
TMEM87A	1	0	0.467391	infinity	infinity	0.0292185	1
TMEM8B	1	0	0.467391	infinity	infinity	0.0292185	1
TMPRSS5	1	0	0.467391	infinity	infinity	0.0292185	1
TNF	1	0	0.467391	infinity	infinity	0.0292185	1
TNFAIP2	1	0	0.467391	infinity	infinity	0.0292185	1
TNFRSF1B	1	0	0.467391	infinity	infinity	0.0292185	1
TNIP1	1	0	0.467391	infinity	infinity	0.0292185	1
TNS2	1	0	0.467391	infinity	infinity	0.0292185	1
TOX3	1	0	0.467391	infinity	infinity	0.0292185	1
TP53I3	1	0	0.467391	infinity	infinity	0.0292185	1
TPBGL	1	0	0.467391	infinity	infinity	0.0292185	1
TRAFD1	1	0	0.467391	infinity	infinity	0.0292185	1
TRAIP	1	0	0.467391	infinity	infinity	0.0292185	1
TRBC2	1	0	0.467391	infinity	infinity	0.0292185	1
TRBV7-2	1	0	0.467391	infinity	infinity	0.0292185	1
TREM1	1	0	0.467391	infinity	infinity	0.0292185	1
TRGV4	1	0	0.467391	infinity	infinity	0.0292185	1
TRIM62	1	0	0.467391	infinity	infinity	0.0292185	1
TRIM69	1	0	0.467391	infinity	infinity	0.0292185	1
TRIP12	1	0	0.467391	infinity	infinity	0.0292185	1
TRO	1	0	0.467391	infinity	infinity	0.0292185	1
TRPC3	1	0	0.467391	infinity	infinity	0.0292185	1
TTLL4	1	0	0.467391	infinity	infinity	0.0292185	1
TTPAL	1	0	0.467391	infinity	infinity	0.0292185	1
TUBA8	1	0	0.467391	infinity	infinity	0.0292185	1
TUT7	1	0	0.467391	infinity	infinity	0.0292185	1
TXNDC2	1	0	0.467391	infinity	infinity	0.0292185	1
TYRP1	1	0	0.467391	infinity	infinity	0.0292185	1
UAP1L1	1	0	0.467391	infinity	infinity	0.0292185	1
UBA2	1	0	0.467391	infinity	infinity	0.0292185	1
UBE2F	1	0	0.467391	infinity	infinity	0.0292185	1
UBQLN3	1	0	0.467391	infinity	infinity	0.0292185	1
UBR1	1	0	0.467391	infinity	infinity	0.0292185	1
UGT1A6	1	0	0.467391	infinity	infinity	0.0292185	1
UNC50	1	0	0.467391	infinity	infinity	0.0292185	1
UNC5C	1	0	0.467391	infinity	infinity	0.0292185	1
URB2	1	0	0.467391	infinity	infinity	0.0292185	1
USF2	1	0	0.467391	infinity	infinity	0.0292185	1
USP17L1	1	0	0.467391	infinity	infinity	0.0292185	1
USP49	1	0	0.467391	infinity	infinity	0.0292185	1
USP51	1	0	0.467391	infinity	infinity	0.0292185	1
UTP20	1	0	0.467391	infinity	infinity	0.0292185	1
UXS1	1	0	0.467391	infinity	infinity	0.0292185	1
VKORC1L1	1	0	0.467391	infinity	infinity	0.0292185	1
VPS13C	1	0	0.467391	infinity	infinity	0.0292185	1
VPS37D	1	0	0.467391	infinity	infinity	0.0292185	1
VPS41	1	0	0.467391	infinity	infinity	0.0292185	1
VSTM4	1	0	0.467391	infinity	infinity	0.0292185	1
VWA1	1	0	0.467391	infinity	infinity	0.0292185	1
VWA5B2	1	0	0.467391	infinity	infinity	0.0292185	1
VWC2L	1	0	0.467391	infinity	infinity	0.0292185	1
WBP4	1	0	0.467391	infinity	infinity	0.0292185	1
WDFY4	1	0	0.467391	infinity	infinity	0.0292185	1
WDR18	1	0	0.467391	infinity	infinity	0.0292185	1
WDR45B	1	0	0.467391	infinity	infinity	0.0292185	1
WDR7	1	0	0.467391	infinity	infinity	0.0292185	1
WDR90	1	0	0.467391	infinity	infinity	0.0292185	1
WFIKKN2	1	0	0.467391	infinity	infinity	0.0292185	1
WLS	1	0	0.467391	infinity	infinity	0.0292185	1
WNK1	1	0	0.467391	infinity	infinity	0.0292185	1
WNT9B	1	0	0.467391	infinity	infinity	0.0292185	1
XK	1	0	0.467391	infinity	infinity	0.0292185	1
XPO1	1	0	0.467391	infinity	infinity	0.0292185	1
XRCC4	1	0	0.467391	infinity	infinity	0.0292185	1
YTHDC2	1	0	0.467391	infinity	infinity	0.0292185	1
ZEB1	1	0	0.467391	infinity	infinity	0.0292185	1
ZMAT4	1	0	0.467391	infinity	infinity	0.0292185	1
ZNF221	1	0	0.467391	infinity	infinity	0.0292185	1
ZNF285	1	0	0.467391	infinity	infinity	0.0292185	1
ZNF33A	1	0	0.467391	infinity	infinity	0.0292185	1
ZNF341	1	0	0.467391	infinity	infinity	0.0292185	1
ZNF37A	1	0	0.467391	infinity	infinity	0.0292185	1
ZNF454	1	0	0.467391	infinity	infinity	0.0292185	1
ZNF500	1	0	0.467391	infinity	infinity	0.0292185	1
ZNF521	1	0	0.467391	infinity	infinity	0.0292185	1
ZNF587	1	0	0.467391	infinity	infinity	0.0292185	1
ZNF608	1	0	0.467391	infinity	infinity	0.0292185	1
ZNF660	1	0	0.467391	infinity	infinity	0.0292185	1
ZNF674	1	0	0.467391	infinity	infinity	0.0292185	1
ZNF679	1	0	0.467391	infinity	infinity	0.0292185	1
ZNF697	1	0	0.467391	infinity	infinity	0.0292185	1
ZNF709	1	0	0.467391	infinity	infinity	0.0292185	1
ZNF721	1	0	0.467391	infinity	infinity	0.0292185	1
ZNF730	1	0	0.467391	infinity	infinity	0.0292185	1
ZNF774	1	0	0.467391	infinity	infinity	0.0292185	1
ZNF787	1	0	0.467391	infinity	infinity	0.0292185	1
ZNF831	1	0	0.467391	infinity	infinity	0.0292185	1
ZNF853	1	0	0.467391	infinity	infinity	0.0292185	1
ZSCAN31	1	0	0.467391	infinity	infinity	0.0292185	1
ABI3BP	0	2	0.496656	0	6.05497	0	1
AC025287.4	0	2	0.496656	0	6.05497	0	1
AC233755.1	0	2	0.496656	0	6.05497	0	1
ACOT13	0	2	0.496656	0	6.05497	0	1
ADAMTS4	0	2	0.496656	0	6.05497	0	1
ADAMTSL3	0	2	0.496656	0	6.05497	0	1
ADGRG3	0	2	0.496656	0	6.05497	0	1
ADGRL1	0	2	0.496656	0	6.05497	0	1
ALDH1B1	0	2	0.496656	0	6.05497	0	1
ALDH2	0	2	0.496656	0	6.05497	0	1
ANKRD10	0	2	0.496656	0	6.05497	0	1
ARFGEF1	0	2	0.496656	0	6.05497	0	1
ARIH1	0	2	0.496656	0	6.05497	0	1
ARMCX4	0	2	0.496656	0	6.05497	0	1
ATF7IP2	0	2	0.496656	0	6.05497	0	1
ATP2B3	0	2	0.496656	0	6.05497	0	1
BICD1	0	2	0.496656	0	6.05497	0	1
BIRC6	0	2	0.496656	0	6.05497	0	1
BRWD3	0	2	0.496656	0	6.05497	0	1
BTBD3	0	2	0.496656	0	6.05497	0	1
C8orf58	0	2	0.496656	0	6.05497	0	1
CACNA1C	0	2	0.496656	0	6.05497	0	1
CAMSAP2	0	2	0.496656	0	6.05497	0	1
CCDC138	0	2	0.496656	0	6.05497	0	1
CD93	0	2	0.496656	0	6.05497	0	1
CELSR2	0	2	0.496656	0	6.05497	0	1
CHD2	0	2	0.496656	0	6.05497	0	1
CHMP1B	0	2	0.496656	0	6.05497	0	1
CHRNA2	0	2	0.496656	0	6.05497	0	1
CILP	0	2	0.496656	0	6.05497	0	1
COG8	0	2	0.496656	0	6.05497	0	1
COL4A3	0	2	0.496656	0	6.05497	0	1
CPLANE1	0	2	0.496656	0	6.05497	0	1
CPN1	0	2	0.496656	0	6.05497	0	1
CRIP3	0	2	0.496656	0	6.05497	0	1
CTSA	0	2	0.496656	0	6.05497	0	1
DAGLA	0	2	0.496656	0	6.05497	0	1
DCAF11	0	2	0.496656	0	6.05497	0	1
DCAF8	0	2	0.496656	0	6.05497	0	1
DCLK1	0	2	0.496656	0	6.05497	0	1
DCLK3	0	2	0.496656	0	6.05497	0	1
DNAH17	0	2	0.496656	0	6.05497	0	1
DNAH8	0	2	0.496656	0	6.05497	0	1
DNAJC30	0	2	0.496656	0	6.05497	0	1
DNMBP	0	2	0.496656	0	6.05497	0	1
DSG1	0	2	0.496656	0	6.05497	0	1
EIF1AX	0	2	0.496656	0	6.05497	0	1
F8	0	2	0.496656	0	6.05497	0	1
FAAH2	0	2	0.496656	0	6.05497	0	1
FAM120C	0	2	0.496656	0	6.05497	0	1
FAM171A1	0	2	0.496656	0	6.05497	0	1
FCAMR	0	2	0.496656	0	6.05497	0	1
FES	0	2	0.496656	0	6.05497	0	1
FIZ1	0	2	0.496656	0	6.05497	0	1
FOCAD	0	2	0.496656	0	6.05497	0	1
GABRA3	0	2	0.496656	0	6.05497	0	1
GBP1	0	2	0.496656	0	6.05497	0	1
GIGYF1	0	2	0.496656	0	6.05497	0	1
GOLGA6L7	0	2	0.496656	0	6.05497	0	1
GOLGA8K	0	2	0.496656	0	6.05497	0	1
GPR27	0	2	0.496656	0	6.05497	0	1
GPR37L1	0	2	0.496656	0	6.05497	0	1
GPX7	0	2	0.496656	0	6.05497	0	1
HERC1	0	2	0.496656	0	6.05497	0	1
HYOU1	0	2	0.496656	0	6.05497	0	1
INO80	0	2	0.496656	0	6.05497	0	1
IQGAP1	0	2	0.496656	0	6.05497	0	1
IRS2	0	2	0.496656	0	6.05497	0	1
JARID2	0	2	0.496656	0	6.05497	0	1
KDM4D	0	2	0.496656	0	6.05497	0	1
KIF7	0	2	0.496656	0	6.05497	0	1
LAMA5	0	2	0.496656	0	6.05497	0	1
LCOR	0	2	0.496656	0	6.05497	0	1
LENG9	0	2	0.496656	0	6.05497	0	1
LRRC47	0	2	0.496656	0	6.05497	0	1
LY6G6F-LY6G6D	0	2	0.496656	0	6.05497	0	1
MAGED1	0	2	0.496656	0	6.05497	0	1
MAGEL2	0	2	0.496656	0	6.05497	0	1
MAST4	0	2	0.496656	0	6.05497	0	1
MED1	0	2	0.496656	0	6.05497	0	1
MEP1A	0	2	0.496656	0	6.05497	0	1
MRPL9	0	2	0.496656	0	6.05497	0	1
MRPS18B	0	2	0.496656	0	6.05497	0	1
MT-ND6	0	2	0.496656	0	6.05497	0	1
MTM1	0	2	0.496656	0	6.05497	0	1
MUC3A	0	2	0.496656	0	6.05497	0	1
MYEOV	0	2	0.496656	0	6.05497	0	1
NAA16	0	2	0.496656	0	6.05497	0	1
NACA	0	2	0.496656	0	6.05497	0	1
NCAM2	0	2	0.496656	0	6.05497	0	1
NINL	0	2	0.496656	0	6.05497	0	1
OR1D2	0	2	0.496656	0	6.05497	0	1
OR1S1	0	2	0.496656	0	6.05497	0	1
OR2A1	0	2	0.496656	0	6.05497	0	1
OR2H2	0	2	0.496656	0	6.05497	0	1
OR2M3	0	2	0.496656	0	6.05497	0	1
OR51G2	0	2	0.496656	0	6.05497	0	1
OR5L2	0	2	0.496656	0	6.05497	0	1
OR7A10	0	2	0.496656	0	6.05497	0	1
OR7C2	0	2	0.496656	0	6.05497	0	1
P2RY13	0	2	0.496656	0	6.05497	0	1
PBRM1	0	2	0.496656	0	6.05497	0	1
PBXIP1	0	2	0.496656	0	6.05497	0	1
PCDHA1	0	2	0.496656	0	6.05497	0	1
PIK3CD	0	2	0.496656	0	6.05497	0	1
PLXNA1	0	2	0.496656	0	6.05497	0	1
POLG	0	2	0.496656	0	6.05497	0	1
PPP1R3E	0	2	0.496656	0	6.05497	0	1
PRDM16	0	2	0.496656	0	6.05497	0	1
PRDM9	0	2	0.496656	0	6.05497	0	1
PRKDC	0	2	0.496656	0	6.05497	0	1
PRSS3P1	0	2	0.496656	0	6.05497	0	1
PTPRF	0	2	0.496656	0	6.05497	0	1
PTPRG	0	2	0.496656	0	6.05497	0	1
PTPRQ	0	2	0.496656	0	6.05497	0	1
PTPRT	0	2	0.496656	0	6.05497	0	1
RBM25	0	2	0.496656	0	6.05497	0	1
RERE	0	2	0.496656	0	6.05497	0	1
RNF152	0	2	0.496656	0	6.05497	0	1
ROCK1	0	2	0.496656	0	6.05497	0	1
SALL3	0	2	0.496656	0	6.05497	0	1
SAMD11	0	2	0.496656	0	6.05497	0	1
SHROOM2	0	2	0.496656	0	6.05497	0	1
SLC25A3	0	2	0.496656	0	6.05497	0	1
SLC29A3	0	2	0.496656	0	6.05497	0	1
SLC30A9	0	2	0.496656	0	6.05497	0	1
SLFN12	0	2	0.496656	0	6.05497	0	1
SLITRK5	0	2	0.496656	0	6.05497	0	1
SMG1	0	2	0.496656	0	6.05497	0	1
SPTB	0	2	0.496656	0	6.05497	0	1
SSTR4	0	2	0.496656	0	6.05497	0	1
SYBU	0	2	0.496656	0	6.05497	0	1
TARBP1	0	2	0.496656	0	6.05497	0	1
TNXB	0	2	0.496656	0	6.05497	0	1
TPTE2	0	2	0.496656	0	6.05497	0	1
TRIM66	0	2	0.496656	0	6.05497	0	1
TRIP4	0	2	0.496656	0	6.05497	0	1
TSPOAP1	0	2	0.496656	0	6.05497	0	1
TTBK1	0	2	0.496656	0	6.05497	0	1
TTC28	0	2	0.496656	0	6.05497	0	1
UBL7	0	2	0.496656	0	6.05497	0	1
VGLL2	0	2	0.496656	0	6.05497	0	1
WAPL	0	2	0.496656	0	6.05497	0	1
WASHC2A	0	2	0.496656	0	6.05497	0	1
WDR81	0	2	0.496656	0	6.05497	0	1
ZFPM2	0	2	0.496656	0	6.05497	0	1
ZIC2	0	2	0.496656	0	6.05497	0	1
ZNF142	0	2	0.496656	0	6.05497	0	1
ZNF236	0	2	0.496656	0	6.05497	0	1
ZNF335	0	2	0.496656	0	6.05497	0	1
ZNF541	0	2	0.496656	0	6.05497	0	1
ZNF723	0	2	0.496656	0	6.05497	0	1
ZNF735	0	2	0.496656	0	6.05497	0	1
ZNF850	0	2	0.496656	0	6.05497	0	1
ZNFX1	0	2	0.496656	0	6.05497	0	1
ABCC6	2	1	0.597324	2.32043	140.845	0.116854	1
AC236972.4	2	1	0.597324	2.32043	140.845	0.116854	1
ADGRG4	2	1	0.597324	2.32043	140.845	0.116854	1
ANK2	2	1	0.597324	2.32043	140.845	0.116854	1
ANK3	2	1	0.597324	2.32043	140.845	0.116854	1
ANKRD36	2	1	0.597324	2.32043	140.845	0.116854	1
ARAP2	2	1	0.597324	2.32043	140.845	0.116854	1
ARID5B	2	1	0.597324	2.32043	140.845	0.116854	1
ARSF	2	1	0.597324	2.32043	140.845	0.116854	1
BCORL1	2	1	0.597324	2.32043	140.845	0.116854	1
BRD7	2	1	0.597324	2.32043	140.845	0.116854	1
CACNA1A	2	1	0.597324	2.32043	140.845	0.116854	1
CACNA1E	2	1	0.597324	2.32043	140.845	0.116854	1
CACNA1G	2	1	0.597324	2.32043	140.845	0.116854	1
CACNA1I	2	1	0.597324	2.32043	140.845	0.116854	1
CASZ1	2	1	0.597324	2.32043	140.845	0.116854	1
DHCR7	2	1	0.597324	2.32043	140.845	0.116854	1
F13B	2	1	0.597324	2.32043	140.845	0.116854	1
FAT2	2	1	0.597324	2.32043	140.845	0.116854	1
FHOD3	2	1	0.597324	2.32043	140.845	0.116854	1
GCNA	2	1	0.597324	2.32043	140.845	0.116854	1
GOLGA6L6	2	1	0.597324	2.32043	140.845	0.116854	1
HUWE1	2	1	0.597324	2.32043	140.845	0.116854	1
IARS2	2	1	0.597324	2.32043	140.845	0.116854	1
ILVBL	2	1	0.597324	2.32043	140.845	0.116854	1
KIR2DL3	2	1	0.597324	2.32043	140.845	0.116854	1
KMT2C	2	1	0.597324	2.32043	140.845	0.116854	1
LRBA	2	1	0.597324	2.32043	140.845	0.116854	1
LRP1	2	1	0.597324	2.32043	140.845	0.116854	1
LVRN	2	1	0.597324	2.32043	140.845	0.116854	1
MACF1	2	1	0.597324	2.32043	140.845	0.116854	1
MDN1	2	1	0.597324	2.32043	140.845	0.116854	1
MUC16	2	1	0.597324	2.32043	140.845	0.116854	1
MYO15A	2	1	0.597324	2.32043	140.845	0.116854	1
MYO16	2	1	0.597324	2.32043	140.845	0.116854	1
NRF1	2	1	0.597324	2.32043	140.845	0.116854	1
OR5AP2	2	1	0.597324	2.32043	140.845	0.116854	1
PKD1	2	1	0.597324	2.32043	140.845	0.116854	1
PLAGL2	2	1	0.597324	2.32043	140.845	0.116854	1
PLXNB3	2	1	0.597324	2.32043	140.845	0.116854	1
PPARGC1B	2	1	0.597324	2.32043	140.845	0.116854	1
PRORP	2	1	0.597324	2.32043	140.845	0.116854	1
PRRC2C	2	1	0.597324	2.32043	140.845	0.116854	1
PRSS55	2	1	0.597324	2.32043	140.845	0.116854	1
SEC16A	2	1	0.597324	2.32043	140.845	0.116854	1
SEMA7A	2	1	0.597324	2.32043	140.845	0.116854	1
SLC12A5	2	1	0.597324	2.32043	140.845	0.116854	1
STARD9	2	1	0.597324	2.32043	140.845	0.116854	1
SYNPO2	2	1	0.597324	2.32043	140.845	0.116854	1
TPK1	2	1	0.597324	2.32043	140.845	0.116854	1
TRRAP	2	1	0.597324	2.32043	140.845	0.116854	1
UNC80	2	1	0.597324	2.32043	140.845	0.116854	1
VPS13D	2	1	0.597324	2.32043	140.845	0.116854	1
XIRP1	2	1	0.597324	2.32043	140.845	0.116854	1
XPO6	2	1	0.597324	2.32043	140.845	0.116854	1
ZNF407	2	1	0.597324	2.32043	140.845	0.116854	1
ZNF574	2	1	0.597324	2.32043	140.845	0.116854	1
AC240274.1	1	3	0.619947	0.368771	4.79624	0.00680066	1
CACNA2D1	1	3	0.619947	0.368771	4.79624	0.00680066	1
DCDC1	1	3	0.619947	0.368771	4.79624	0.00680066	1
DNAH5	1	3	0.619947	0.368771	4.79624	0.00680066	1
DNAH9	1	3	0.619947	0.368771	4.79624	0.00680066	1
FRMPD3	1	3	0.619947	0.368771	4.79624	0.00680066	1
STK11IP	1	3	0.619947	0.368771	4.79624	0.00680066	1
A2ML1	3	2	0.661695	1.75168	21.9426	0.190749	1
LCT	3	2	0.661695	1.75168	21.9426	0.190749	1
MT-ATP6	3	2	0.661695	1.75168	21.9426	0.190749	1
TEX13D	3	2	0.661695	1.75168	21.9426	0.190749	1
BAP1	19	24	0.679939	0.826389	2.0296	0.334207	1
ACLY	2	4	0.681138	0.552245	4.08758	0.0476043	1
FOXD4L3	5	4	0.72912	1.47392	7.98389	0.294032	1
SF3B1	16	17	0.830491	1.11414	2.85204	0.434946	1
AANAT	0	1	1	0	44.4117	0	1
AARD	0	1	1	0	44.4117	0	1
ABCA3	0	1	1	0	44.4117	0	1
ABCB4	0	1	1	0	44.4117	0	1
ABCC10	0	1	1	0	44.4117	0	1
ABCC2	0	1	1	0	44.4117	0	1
ABCC8	0	1	1	0	44.4117	0	1
ABHD14A-ACY1	0	1	1	0	44.4117	0	1
ABHD17C	0	1	1	0	44.4117	0	1
ABHD18	0	1	1	0	44.4117	0	1
ABL1	0	1	1	0	44.4117	0	1
AC002456.2	0	1	1	0	44.4117	0	1
AC004593.2	0	1	1	0	44.4117	0	1
AC005537.1	0	1	1	0	44.4117	0	1
AC007092.1	0	1	1	0	44.4117	0	1
AC011005.1	0	1	1	0	44.4117	0	1
AC016292.1	0	1	1	0	44.4117	0	1
AC016590.4	0	1	1	0	44.4117	0	1
AC023491.2	0	1	1	0	44.4117	0	1
AC104452.1	0	1	1	0	44.4117	0	1
AC105411.1	0	1	1	0	44.4117	0	1
AC207130.1	0	1	1	0	44.4117	0	1
AC233755.2	0	1	1	0	44.4117	0	1
ACER3	0	1	1	0	44.4117	0	1
ACIN1	0	1	1	0	44.4117	0	1
ACOT11	0	1	1	0	44.4117	0	1
ACOX1	0	1	1	0	44.4117	0	1
ACSF2	0	1	1	0	44.4117	0	1
ACSL6	0	1	1	0	44.4117	0	1
ACTA2	0	1	1	0	44.4117	0	1
ACTR6	0	1	1	0	44.4117	0	1
ACTRT1	0	1	1	0	44.4117	0	1
ACVRL1	0	1	1	0	44.4117	0	1
ACY3	0	1	1	0	44.4117	0	1
ADA2	0	1	1	0	44.4117	0	1
ADAM10	0	1	1	0	44.4117	0	1
ADAM18	0	1	1	0	44.4117	0	1
ADAM7	0	1	1	0	44.4117	0	1
ADAMTS2	0	1	1	0	44.4117	0	1
ADAMTS20	0	1	1	0	44.4117	0	1
ADAMTS7	0	1	1	0	44.4117	0	1
ADAMTSL4	0	1	1	0	44.4117	0	1
ADAR	0	1	1	0	44.4117	0	1
ADARB2	0	1	1	0	44.4117	0	1
ADCK2	0	1	1	0	44.4117	0	1
ADCK5	0	1	1	0	44.4117	0	1
ADCY6	0	1	1	0	44.4117	0	1
ADCY9	0	1	1	0	44.4117	0	1
ADGRB2	0	1	1	0	44.4117	0	1
ADGRB3	0	1	1	0	44.4117	0	1
ADGRF4	0	1	1	0	44.4117	0	1
ADGRL2	0	1	1	0	44.4117	0	1
ADH1B	0	1	1	0	44.4117	0	1
ADH7	0	1	1	0	44.4117	0	1
AFF1	0	1	1	0	44.4117	0	1
AFF3	0	1	1	0	44.4117	0	1
AFTPH	0	1	1	0	44.4117	0	1
AGAP5	0	1	1	0	44.4117	0	1
AGO2	0	1	1	0	44.4117	0	1
AGPAT2	0	1	1	0	44.4117	0	1
AHCYL2	0	1	1	0	44.4117	0	1
AJM1	0	1	1	0	44.4117	0	1
AJUBA	0	1	1	0	44.4117	0	1
AKAP9	0	1	1	0	44.4117	0	1
AKR1B10	0	1	1	0	44.4117	0	1
AL008633.1	0	1	1	0	44.4117	0	1
AL109984.1	0	1	1	0	44.4117	0	1
AL121900.1	0	1	1	0	44.4117	0	1
AL583852.1	0	1	1	0	44.4117	0	1
ALDH1A1	0	1	1	0	44.4117	0	1
ALDH3A1	0	1	1	0	44.4117	0	1
ALDOA	0	1	1	0	44.4117	0	1
ALG9	0	1	1	0	44.4117	0	1
ALK	0	1	1	0	44.4117	0	1
ALKAL1	0	1	1	0	44.4117	0	1
ALKBH3	0	1	1	0	44.4117	0	1
ALOX5AP	0	1	1	0	44.4117	0	1
ALX1	0	1	1	0	44.4117	0	1
ALX3	0	1	1	0	44.4117	0	1
AMIGO3	0	1	1	0	44.4117	0	1
AMOTL1	0	1	1	0	44.4117	0	1
AMPD2	0	1	1	0	44.4117	0	1
ANAPC2	0	1	1	0	44.4117	0	1
ANAPC4	0	1	1	0	44.4117	0	1
ANGPTL1	0	1	1	0	44.4117	0	1
ANKRD12	0	1	1	0	44.4117	0	1
ANKRD13A	0	1	1	0	44.4117	0	1
ANKRD13D	0	1	1	0	44.4117	0	1
ANKRD17	0	1	1	0	44.4117	0	1
ANKRD30A	0	1	1	0	44.4117	0	1
ANKRD36C	0	1	1	0	44.4117	0	1
ANKRD42	0	1	1	0	44.4117	0	1
ANKRD50	0	1	1	0	44.4117	0	1
ANKS1A	0	1	1	0	44.4117	0	1
ANO4	0	1	1	0	44.4117	0	1
ANTXR2	0	1	1	0	44.4117	0	1
AP003108.2	0	1	1	0	44.4117	0	1
AP2A1	0	1	1	0	44.4117	0	1
AP3B1	0	1	1	0	44.4117	0	1
AP4B1	0	1	1	0	44.4117	0	1
AP5Z1	0	1	1	0	44.4117	0	1
APC2	0	1	1	0	44.4117	0	1
APIP	0	1	1	0	44.4117	0	1
APLP2	0	1	1	0	44.4117	0	1
APOB	0	1	1	0	44.4117	0	1
APOBEC1	0	1	1	0	44.4117	0	1
APOH	0	1	1	0	44.4117	0	1
APP	0	1	1	0	44.4117	0	1
AREL1	0	1	1	0	44.4117	0	1
ARFGEF3	0	1	1	0	44.4117	0	1
ARHGAP30	0	1	1	0	44.4117	0	1
ARHGEF1	0	1	1	0	44.4117	0	1
ARHGEF17	0	1	1	0	44.4117	0	1
ARHGEF28	0	1	1	0	44.4117	0	1
ARHGEF4	0	1	1	0	44.4117	0	1
ARHGEF40	0	1	1	0	44.4117	0	1
ARHGEF7	0	1	1	0	44.4117	0	1
ARHGEF9	0	1	1	0	44.4117	0	1
ARID2	0	1	1	0	44.4117	0	1
ARID3A	0	1	1	0	44.4117	0	1
ARL10	0	1	1	0	44.4117	0	1
ARL4A	0	1	1	0	44.4117	0	1
ARMC2	0	1	1	0	44.4117	0	1
ARMC3	0	1	1	0	44.4117	0	1
ARMCX2	0	1	1	0	44.4117	0	1
ARR3	0	1	1	0	44.4117	0	1
ARSA	0	1	1	0	44.4117	0	1
ART1	0	1	1	0	44.4117	0	1
ASAP1	0	1	1	0	44.4117	0	1
ASB11	0	1	1	0	44.4117	0	1
ASB6	0	1	1	0	44.4117	0	1
ASCL4	0	1	1	0	44.4117	0	1
ASF1B	0	1	1	0	44.4117	0	1
ASIC2	0	1	1	0	44.4117	0	1
ASPHD2	0	1	1	0	44.4117	0	1
ASPRV1	0	1	1	0	44.4117	0	1
ASXL2	0	1	1	0	44.4117	0	1
ATAD3A	0	1	1	0	44.4117	0	1
ATF7IP	0	1	1	0	44.4117	0	1
ATG9B	0	1	1	0	44.4117	0	1
ATP10D	0	1	1	0	44.4117	0	1
ATRNL1	0	1	1	0	44.4117	0	1
ATXN7L1	0	1	1	0	44.4117	0	1
AXL	0	1	1	0	44.4117	0	1
AZIN2	0	1	1	0	44.4117	0	1
AZU1	0	1	1	0	44.4117	0	1
B3GLCT	0	1	1	0	44.4117	0	1
B3GNT9	0	1	1	0	44.4117	0	1
B9D2	0	1	1	0	44.4117	0	1
BAALC	0	1	1	0	44.4117	0	1
BACH2	0	1	1	0	44.4117	0	1
BAIAP2L2	0	1	1	0	44.4117	0	1
BARX1	0	1	1	0	44.4117	0	1
BARX2	0	1	1	0	44.4117	0	1
BBS12	0	1	1	0	44.4117	0	1
BBS4	0	1	1	0	44.4117	0	1
BBS7	0	1	1	0	44.4117	0	1
BBS9	0	1	1	0	44.4117	0	1
BCAM	0	1	1	0	44.4117	0	1
BCAN	0	1	1	0	44.4117	0	1
BCAT2	0	1	1	0	44.4117	0	1
BCL9L	0	1	1	0	44.4117	0	1
BCOR	0	1	1	0	44.4117	0	1
BCR	0	1	1	0	44.4117	0	1
BECN2	0	1	1	0	44.4117	0	1
BEGAIN	0	1	1	0	44.4117	0	1
BEST1	0	1	1	0	44.4117	0	1
BFSP1	0	1	1	0	44.4117	0	1
BICD2	0	1	1	0	44.4117	0	1
BIRC5	0	1	1	0	44.4117	0	1
BLZF1	0	1	1	0	44.4117	0	1
BMP1	0	1	1	0	44.4117	0	1
BMP7	0	1	1	0	44.4117	0	1
BMX	0	1	1	0	44.4117	0	1
BOD1L1	0	1	1	0	44.4117	0	1
BPI	0	1	1	0	44.4117	0	1
BRCA1	0	1	1	0	44.4117	0	1
BRD3	0	1	1	0	44.4117	0	1
BRPF3	0	1	1	0	44.4117	0	1
BRWD1	0	1	1	0	44.4117	0	1
BTBD17	0	1	1	0	44.4117	0	1
BTBD8	0	1	1	0	44.4117	0	1
BTG4	0	1	1	0	44.4117	0	1
BTLA	0	1	1	0	44.4117	0	1
BUD31	0	1	1	0	44.4117	0	1
BZW2	0	1	1	0	44.4117	0	1
C10orf71	0	1	1	0	44.4117	0	1
C11orf80	0	1	1	0	44.4117	0	1
C14orf119	0	1	1	0	44.4117	0	1
C16orf72	0	1	1	0	44.4117	0	1
C17orf107	0	1	1	0	44.4117	0	1
C17orf67	0	1	1	0	44.4117	0	1
C17orf75	0	1	1	0	44.4117	0	1
C1QTNF6	0	1	1	0	44.4117	0	1
C1orf112	0	1	1	0	44.4117	0	1
C1orf167	0	1	1	0	44.4117	0	1
C20orf96	0	1	1	0	44.4117	0	1
C22orf31	0	1	1	0	44.4117	0	1
C2CD3	0	1	1	0	44.4117	0	1
C4A	0	1	1	0	44.4117	0	1
C5AR1	0	1	1	0	44.4117	0	1
C6orf141	0	1	1	0	44.4117	0	1
C6orf47	0	1	1	0	44.4117	0	1
C8orf76	0	1	1	0	44.4117	0	1
C8orf89	0	1	1	0	44.4117	0	1
C9orf50	0	1	1	0	44.4117	0	1
CAAP1	0	1	1	0	44.4117	0	1
CABIN1	0	1	1	0	44.4117	0	1
CABP4	0	1	1	0	44.4117	0	1
CACNA1B	0	1	1	0	44.4117	0	1
CACNA2D4	0	1	1	0	44.4117	0	1
CADM4	0	1	1	0	44.4117	0	1
CAMK1G	0	1	1	0	44.4117	0	1
CAMK2A	0	1	1	0	44.4117	0	1
CAMKK1	0	1	1	0	44.4117	0	1
CAMLG	0	1	1	0	44.4117	0	1
CAPN3	0	1	1	0	44.4117	0	1
CAPN7	0	1	1	0	44.4117	0	1
CASD1	0	1	1	0	44.4117	0	1
CASKIN2	0	1	1	0	44.4117	0	1
CASP8	0	1	1	0	44.4117	0	1
CASS4	0	1	1	0	44.4117	0	1
CATIP	0	1	1	0	44.4117	0	1
CATSPERB	0	1	1	0	44.4117	0	1
CATSPERG	0	1	1	0	44.4117	0	1
CBARP	0	1	1	0	44.4117	0	1
CBX8	0	1	1	0	44.4117	0	1
CCDC116	0	1	1	0	44.4117	0	1
CCDC178	0	1	1	0	44.4117	0	1
CCDC18	0	1	1	0	44.4117	0	1
CCDC184	0	1	1	0	44.4117	0	1
CCDC71L	0	1	1	0	44.4117	0	1
CCDC87	0	1	1	0	44.4117	0	1
CCDC91	0	1	1	0	44.4117	0	1
CCDC96	0	1	1	0	44.4117	0	1
CCDC97	0	1	1	0	44.4117	0	1
CCHCR1	0	1	1	0	44.4117	0	1
CCIN	0	1	1	0	44.4117	0	1
CCL7	0	1	1	0	44.4117	0	1
CCN2	0	1	1	0	44.4117	0	1
CCN3	0	1	1	0	44.4117	0	1
CCSER1	0	1	1	0	44.4117	0	1
CCT3	0	1	1	0	44.4117	0	1
CD44	0	1	1	0	44.4117	0	1
CD5L	0	1	1	0	44.4117	0	1
CD8B2	0	1	1	0	44.4117	0	1
CDC25A	0	1	1	0	44.4117	0	1
CDC42BPA	0	1	1	0	44.4117	0	1
CDC45	0	1	1	0	44.4117	0	1
CDCA2	0	1	1	0	44.4117	0	1
CDCA5	0	1	1	0	44.4117	0	1
CDH18	0	1	1	0	44.4117	0	1
CDH23	0	1	1	0	44.4117	0	1
CDH9	0	1	1	0	44.4117	0	1
CDHR1	0	1	1	0	44.4117	0	1
CDK11B	0	1	1	0	44.4117	0	1
CDK12	0	1	1	0	44.4117	0	1
CDK17	0	1	1	0	44.4117	0	1
CDK18	0	1	1	0	44.4117	0	1
CDK2	0	1	1	0	44.4117	0	1
CDK5R1	0	1	1	0	44.4117	0	1
CDK5RAP2	0	1	1	0	44.4117	0	1
CDK7	0	1	1	0	44.4117	0	1
CDK9	0	1	1	0	44.4117	0	1
CDR2L	0	1	1	0	44.4117	0	1
CDX4	0	1	1	0	44.4117	0	1
CDYL	0	1	1	0	44.4117	0	1
CEACAM5	0	1	1	0	44.4117	0	1
CEBPD	0	1	1	0	44.4117	0	1
CELA1	0	1	1	0	44.4117	0	1
CELA3A	0	1	1	0	44.4117	0	1
CELSR1	0	1	1	0	44.4117	0	1
CENPJ	0	1	1	0	44.4117	0	1
CEP104	0	1	1	0	44.4117	0	1
CEP162	0	1	1	0	44.4117	0	1
CEP170B	0	1	1	0	44.4117	0	1
CEP250	0	1	1	0	44.4117	0	1
CEP295	0	1	1	0	44.4117	0	1
CEP55	0	1	1	0	44.4117	0	1
CEP57	0	1	1	0	44.4117	0	1
CFAP157	0	1	1	0	44.4117	0	1
CFAP300	0	1	1	0	44.4117	0	1
CFAP45	0	1	1	0	44.4117	0	1
CFAP74	0	1	1	0	44.4117	0	1
CFAP97	0	1	1	0	44.4117	0	1
CHAD	0	1	1	0	44.4117	0	1
CHCHD6	0	1	1	0	44.4117	0	1
CHD1L	0	1	1	0	44.4117	0	1
CHD4	0	1	1	0	44.4117	0	1
CHD6	0	1	1	0	44.4117	0	1
CHD9	0	1	1	0	44.4117	0	1
CHIC1	0	1	1	0	44.4117	0	1
CHM	0	1	1	0	44.4117	0	1
CHPT1	0	1	1	0	44.4117	0	1
CHST2	0	1	1	0	44.4117	0	1
CHST4	0	1	1	0	44.4117	0	1
CHUK	0	1	1	0	44.4117	0	1
CILP2	0	1	1	0	44.4117	0	1
CKAP5	0	1	1	0	44.4117	0	1
CLASP1	0	1	1	0	44.4117	0	1
CLEC12A	0	1	1	0	44.4117	0	1
CLIC3	0	1	1	0	44.4117	0	1
CLIP2	0	1	1	0	44.4117	0	1
CLK2	0	1	1	0	44.4117	0	1
CLOCK	0	1	1	0	44.4117	0	1
CLPSL2	0	1	1	0	44.4117	0	1
CMYA5	0	1	1	0	44.4117	0	1
CNBD1	0	1	1	0	44.4117	0	1
CNGA2	0	1	1	0	44.4117	0	1
CNKSR3	0	1	1	0	44.4117	0	1
CNOT2	0	1	1	0	44.4117	0	1
CNOT4	0	1	1	0	44.4117	0	1
CNPY3	0	1	1	0	44.4117	0	1
CNR2	0	1	1	0	44.4117	0	1
CNTN5	0	1	1	0	44.4117	0	1
CNTNAP5	0	1	1	0	44.4117	0	1
CNTROB	0	1	1	0	44.4117	0	1
COBL	0	1	1	0	44.4117	0	1
COCH	0	1	1	0	44.4117	0	1
COG2	0	1	1	0	44.4117	0	1
COG4	0	1	1	0	44.4117	0	1
COL11A2	0	1	1	0	44.4117	0	1
COL17A1	0	1	1	0	44.4117	0	1
COL18A1	0	1	1	0	44.4117	0	1
COL1A2	0	1	1	0	44.4117	0	1
COL22A1	0	1	1	0	44.4117	0	1
COL23A1	0	1	1	0	44.4117	0	1
COL27A1	0	1	1	0	44.4117	0	1
COL4A6	0	1	1	0	44.4117	0	1
COL5A2	0	1	1	0	44.4117	0	1
COL5A3	0	1	1	0	44.4117	0	1
COL8A2	0	1	1	0	44.4117	0	1
COLEC12	0	1	1	0	44.4117	0	1
COLGALT1	0	1	1	0	44.4117	0	1
COMMD4	0	1	1	0	44.4117	0	1
COMTD1	0	1	1	0	44.4117	0	1
CP	0	1	1	0	44.4117	0	1
CPA2	0	1	1	0	44.4117	0	1
CPAMD8	0	1	1	0	44.4117	0	1
CPE	0	1	1	0	44.4117	0	1
CPHXL	0	1	1	0	44.4117	0	1
CPSF7	0	1	1	0	44.4117	0	1
CPVL	0	1	1	0	44.4117	0	1
CPXCR1	0	1	1	0	44.4117	0	1
CR1	0	1	1	0	44.4117	0	1
CR382285.1	0	1	1	0	44.4117	0	1
CRAMP1	0	1	1	0	44.4117	0	1
CREBBP	0	1	1	0	44.4117	0	1
CREBRF	0	1	1	0	44.4117	0	1
CREG1	0	1	1	0	44.4117	0	1
CRELD1	0	1	1	0	44.4117	0	1
CRLF1	0	1	1	0	44.4117	0	1
CRLF2	0	1	1	0	44.4117	0	1
CRNN	0	1	1	0	44.4117	0	1
CROCC2	0	1	1	0	44.4117	0	1
CRTC2	0	1	1	0	44.4117	0	1
CRYBG1	0	1	1	0	44.4117	0	1
CRYBG2	0	1	1	0	44.4117	0	1
CRYGN	0	1	1	0	44.4117	0	1
CSE1L	0	1	1	0	44.4117	0	1
CSMD3	0	1	1	0	44.4117	0	1
CSPP1	0	1	1	0	44.4117	0	1
CTAGE15	0	1	1	0	44.4117	0	1
CTNNA3	0	1	1	0	44.4117	0	1
CTNND2	0	1	1	0	44.4117	0	1
CTSV	0	1	1	0	44.4117	0	1
CTTNBP2	0	1	1	0	44.4117	0	1
CUBN	0	1	1	0	44.4117	0	1
CUL4B	0	1	1	0	44.4117	0	1
CUL9	0	1	1	0	44.4117	0	1
CXCR2	0	1	1	0	44.4117	0	1
CXXC4	0	1	1	0	44.4117	0	1
CYB5R2	0	1	1	0	44.4117	0	1
CYFIP1	0	1	1	0	44.4117	0	1
CYP2F1	0	1	1	0	44.4117	0	1
CYP2S1	0	1	1	0	44.4117	0	1
CYP4A11	0	1	1	0	44.4117	0	1
CYP4F12	0	1	1	0	44.4117	0	1
DACH2	0	1	1	0	44.4117	0	1
DACT2	0	1	1	0	44.4117	0	1
DAGLB	0	1	1	0	44.4117	0	1
DAO	0	1	1	0	44.4117	0	1
DAOA	0	1	1	0	44.4117	0	1
DAPK1	0	1	1	0	44.4117	0	1
DCC	0	1	1	0	44.4117	0	1
DCHS1	0	1	1	0	44.4117	0	1
DCLRE1C	0	1	1	0	44.4117	0	1
DCTN5	0	1	1	0	44.4117	0	1
DCUN1D5	0	1	1	0	44.4117	0	1
DDB2	0	1	1	0	44.4117	0	1
DDHD2	0	1	1	0	44.4117	0	1
DDIT3	0	1	1	0	44.4117	0	1
DDR2	0	1	1	0	44.4117	0	1
DDX11	0	1	1	0	44.4117	0	1
DDX27	0	1	1	0	44.4117	0	1
DDX49	0	1	1	0	44.4117	0	1
DEFA4	0	1	1	0	44.4117	0	1
DENND1A	0	1	1	0	44.4117	0	1
DENND2B	0	1	1	0	44.4117	0	1
DENND3	0	1	1	0	44.4117	0	1
DENND4A	0	1	1	0	44.4117	0	1
DENND4B	0	1	1	0	44.4117	0	1
DENND4C	0	1	1	0	44.4117	0	1
DEPDC5	0	1	1	0	44.4117	0	1
DERA	0	1	1	0	44.4117	0	1
DGCR2	0	1	1	0	44.4117	0	1
DGCR8	0	1	1	0	44.4117	0	1
DGKD	0	1	1	0	44.4117	0	1
DHX16	0	1	1	0	44.4117	0	1
DIAPH2	0	1	1	0	44.4117	0	1
DIP2B	0	1	1	0	44.4117	0	1
DIP2C	0	1	1	0	44.4117	0	1
DIS3	0	1	1	0	44.4117	0	1
DISP1	0	1	1	0	44.4117	0	1
DISP2	0	1	1	0	44.4117	0	1
DISP3	0	1	1	0	44.4117	0	1
DKK1	0	1	1	0	44.4117	0	1
DKK3	0	1	1	0	44.4117	0	1
DLGAP3	0	1	1	0	44.4117	0	1
DLL1	0	1	1	0	44.4117	0	1
DMBX1	0	1	1	0	44.4117	0	1
DMD	0	1	1	0	44.4117	0	1
DMKN	0	1	1	0	44.4117	0	1
DMXL1	0	1	1	0	44.4117	0	1
DNAAF1	0	1	1	0	44.4117	0	1
DNAH10	0	1	1	0	44.4117	0	1
DNAH11	0	1	1	0	44.4117	0	1
DNAH12	0	1	1	0	44.4117	0	1
DNAH3	0	1	1	0	44.4117	0	1
DNAI1	0	1	1	0	44.4117	0	1
DNAI3	0	1	1	0	44.4117	0	1
DNAJA1	0	1	1	0	44.4117	0	1
DNAJB14	0	1	1	0	44.4117	0	1
DNM3	0	1	1	0	44.4117	0	1
DNPEP	0	1	1	0	44.4117	0	1
DNPH1	0	1	1	0	44.4117	0	1
DOCK1	0	1	1	0	44.4117	0	1
DOCK10	0	1	1	0	44.4117	0	1
DOCK8	0	1	1	0	44.4117	0	1
DOCK9	0	1	1	0	44.4117	0	1
DOP1A	0	1	1	0	44.4117	0	1
DOT1L	0	1	1	0	44.4117	0	1
DPEP1	0	1	1	0	44.4117	0	1
DPP3	0	1	1	0	44.4117	0	1
DPP8	0	1	1	0	44.4117	0	1
DPY19L1	0	1	1	0	44.4117	0	1
DPY19L2	0	1	1	0	44.4117	0	1
DPYS	0	1	1	0	44.4117	0	1
DR1	0	1	1	0	44.4117	0	1
DRC7	0	1	1	0	44.4117	0	1
DRG1	0	1	1	0	44.4117	0	1
DSE	0	1	1	0	44.4117	0	1
DSEL	0	1	1	0	44.4117	0	1
DSN1	0	1	1	0	44.4117	0	1
DUSP14	0	1	1	0	44.4117	0	1
DUSP8	0	1	1	0	44.4117	0	1
DYNC1LI2	0	1	1	0	44.4117	0	1
DYNC2I1	0	1	1	0	44.4117	0	1
DYTN	0	1	1	0	44.4117	0	1
E2F6	0	1	1	0	44.4117	0	1
EBNA1BP2	0	1	1	0	44.4117	0	1
ECM1	0	1	1	0	44.4117	0	1
EDN2	0	1	1	0	44.4117	0	1
EEF1D	0	1	1	0	44.4117	0	1
EFTUD2	0	1	1	0	44.4117	0	1
EHD1	0	1	1	0	44.4117	0	1
EIF2S3	0	1	1	0	44.4117	0	1
EIF3E	0	1	1	0	44.4117	0	1
EIF4A2	0	1	1	0	44.4117	0	1
EIF5AL1	0	1	1	0	44.4117	0	1
ELK3	0	1	1	0	44.4117	0	1
ELL2	0	1	1	0	44.4117	0	1
ELMOD2	0	1	1	0	44.4117	0	1
ELN	0	1	1	0	44.4117	0	1
ELOA2	0	1	1	0	44.4117	0	1
EMC1	0	1	1	0	44.4117	0	1
EMC7	0	1	1	0	44.4117	0	1
EML4	0	1	1	0	44.4117	0	1
EMX2	0	1	1	0	44.4117	0	1
ENOSF1	0	1	1	0	44.4117	0	1
ENPP3	0	1	1	0	44.4117	0	1
ENTPD2	0	1	1	0	44.4117	0	1
EPB42	0	1	1	0	44.4117	0	1
EPHA7	0	1	1	0	44.4117	0	1
EPHB4	0	1	1	0	44.4117	0	1
EPHX1	0	1	1	0	44.4117	0	1
EPS8L1	0	1	1	0	44.4117	0	1
ERBIN	0	1	1	0	44.4117	0	1
ERG	0	1	1	0	44.4117	0	1
ERICH3	0	1	1	0	44.4117	0	1
ERICH5	0	1	1	0	44.4117	0	1
ERO1B	0	1	1	0	44.4117	0	1
ERVFRD-1	0	1	1	0	44.4117	0	1
ESPL1	0	1	1	0	44.4117	0	1
ESRRA	0	1	1	0	44.4117	0	1
ESRRB	0	1	1	0	44.4117	0	1
ESX1	0	1	1	0	44.4117	0	1
ESYT1	0	1	1	0	44.4117	0	1
ETF1	0	1	1	0	44.4117	0	1
ETFBKMT	0	1	1	0	44.4117	0	1
ETV2	0	1	1	0	44.4117	0	1
EVL	0	1	1	0	44.4117	0	1
EXD3	0	1	1	0	44.4117	0	1
EXO1	0	1	1	0	44.4117	0	1
EXOC1	0	1	1	0	44.4117	0	1
EXOC3L4	0	1	1	0	44.4117	0	1
EXOC8	0	1	1	0	44.4117	0	1
EXOSC10	0	1	1	0	44.4117	0	1
EXOSC5	0	1	1	0	44.4117	0	1
EXT2	0	1	1	0	44.4117	0	1
EYA1	0	1	1	0	44.4117	0	1
EZR	0	1	1	0	44.4117	0	1
F5	0	1	1	0	44.4117	0	1
FAAP100	0	1	1	0	44.4117	0	1
FADS2	0	1	1	0	44.4117	0	1
FADS3	0	1	1	0	44.4117	0	1
FAM111B	0	1	1	0	44.4117	0	1
FAM120B	0	1	1	0	44.4117	0	1
FAM135A	0	1	1	0	44.4117	0	1
FAM13B	0	1	1	0	44.4117	0	1
FAM149B1	0	1	1	0	44.4117	0	1
FAM161A	0	1	1	0	44.4117	0	1
FAM171A2	0	1	1	0	44.4117	0	1
FAM184A	0	1	1	0	44.4117	0	1
FAM186A	0	1	1	0	44.4117	0	1
FAM189B	0	1	1	0	44.4117	0	1
FAM200A	0	1	1	0	44.4117	0	1
FAM20A	0	1	1	0	44.4117	0	1
FAM214B	0	1	1	0	44.4117	0	1
FAM216A	0	1	1	0	44.4117	0	1
FAM217B	0	1	1	0	44.4117	0	1
FAM221A	0	1	1	0	44.4117	0	1
FAM237A	0	1	1	0	44.4117	0	1
FAM240A	0	1	1	0	44.4117	0	1
FAM25C	0	1	1	0	44.4117	0	1
FAM3D	0	1	1	0	44.4117	0	1
FAM71E2	0	1	1	0	44.4117	0	1
FAM83B	0	1	1	0	44.4117	0	1
FAM83E	0	1	1	0	44.4117	0	1
FAM83H	0	1	1	0	44.4117	0	1
FAM89B	0	1	1	0	44.4117	0	1
FAM90A26	0	1	1	0	44.4117	0	1
FANCE	0	1	1	0	44.4117	0	1
FANCI	0	1	1	0	44.4117	0	1
FAP	0	1	1	0	44.4117	0	1
FAR2	0	1	1	0	44.4117	0	1
FARP2	0	1	1	0	44.4117	0	1
FARSA	0	1	1	0	44.4117	0	1
FASTKD1	0	1	1	0	44.4117	0	1
FASTKD2	0	1	1	0	44.4117	0	1
FBF1	0	1	1	0	44.4117	0	1
FBLIM1	0	1	1	0	44.4117	0	1
FBN3	0	1	1	0	44.4117	0	1
FBXL13	0	1	1	0	44.4117	0	1
FBXO21	0	1	1	0	44.4117	0	1
FBXO24	0	1	1	0	44.4117	0	1
FBXO38	0	1	1	0	44.4117	0	1
FBXO7	0	1	1	0	44.4117	0	1
FBXW4	0	1	1	0	44.4117	0	1
FCER2	0	1	1	0	44.4117	0	1
FCGBP	0	1	1	0	44.4117	0	1
FCRL2	0	1	1	0	44.4117	0	1
FCRLB	0	1	1	0	44.4117	0	1
FER1L5	0	1	1	0	44.4117	0	1
FER1L6	0	1	1	0	44.4117	0	1
FGD4	0	1	1	0	44.4117	0	1
FGF23	0	1	1	0	44.4117	0	1
FGF7	0	1	1	0	44.4117	0	1
FGFR1	0	1	1	0	44.4117	0	1
FGFR2	0	1	1	0	44.4117	0	1
FGL1	0	1	1	0	44.4117	0	1
FGL2	0	1	1	0	44.4117	0	1
FHAD1	0	1	1	0	44.4117	0	1
FIBCD1	0	1	1	0	44.4117	0	1
FKBP14	0	1	1	0	44.4117	0	1
FKTN	0	1	1	0	44.4117	0	1
FLRT3	0	1	1	0	44.4117	0	1
FMO1	0	1	1	0	44.4117	0	1
FMO3	0	1	1	0	44.4117	0	1
FNDC4	0	1	1	0	44.4117	0	1
FNIP2	0	1	1	0	44.4117	0	1
FO681492.1	0	1	1	0	44.4117	0	1
FOLR3	0	1	1	0	44.4117	0	1
FOSB	0	1	1	0	44.4117	0	1
FOXB2	0	1	1	0	44.4117	0	1
FOXK1	0	1	1	0	44.4117	0	1
FOXO1	0	1	1	0	44.4117	0	1
FOXRED1	0	1	1	0	44.4117	0	1
FPR2	0	1	1	0	44.4117	0	1
FPR3	0	1	1	0	44.4117	0	1
FREM1	0	1	1	0	44.4117	0	1
FSIP1	0	1	1	0	44.4117	0	1
FUBP3	0	1	1	0	44.4117	0	1
FUZ	0	1	1	0	44.4117	0	1
FYB1	0	1	1	0	44.4117	0	1
FZD1	0	1	1	0	44.4117	0	1
FZD2	0	1	1	0	44.4117	0	1
FZD3	0	1	1	0	44.4117	0	1
FZD5	0	1	1	0	44.4117	0	1
FZD6	0	1	1	0	44.4117	0	1
FZD8	0	1	1	0	44.4117	0	1
FZR1	0	1	1	0	44.4117	0	1
G6PC3	0	1	1	0	44.4117	0	1
GAB4	0	1	1	0	44.4117	0	1
GABBR1	0	1	1	0	44.4117	0	1
GABRD	0	1	1	0	44.4117	0	1
GADD45GIP1	0	1	1	0	44.4117	0	1
GAK	0	1	1	0	44.4117	0	1
GALNT13	0	1	1	0	44.4117	0	1
GALNT5	0	1	1	0	44.4117	0	1
GALR3	0	1	1	0	44.4117	0	1
GAP43	0	1	1	0	44.4117	0	1
GAS8	0	1	1	0	44.4117	0	1
GBA	0	1	1	0	44.4117	0	1
GBP6	0	1	1	0	44.4117	0	1
GCC1	0	1	1	0	44.4117	0	1
GCC2	0	1	1	0	44.4117	0	1
GCKR	0	1	1	0	44.4117	0	1
GDF7	0	1	1	0	44.4117	0	1
GDPD5	0	1	1	0	44.4117	0	1
GEMIN2	0	1	1	0	44.4117	0	1
GEMIN5	0	1	1	0	44.4117	0	1
GEN1	0	1	1	0	44.4117	0	1
GFRA3	0	1	1	0	44.4117	0	1
GGA3	0	1	1	0	44.4117	0	1
GGN	0	1	1	0	44.4117	0	1
GIMD1	0	1	1	0	44.4117	0	1
GJD3	0	1	1	0	44.4117	0	1
GK2	0	1	1	0	44.4117	0	1
GLB1L2	0	1	1	0	44.4117	0	1
GLIS1	0	1	1	0	44.4117	0	1
GLRX5	0	1	1	0	44.4117	0	1
GLS	0	1	1	0	44.4117	0	1
GMEB1	0	1	1	0	44.4117	0	1
GMPPA	0	1	1	0	44.4117	0	1
GNA12	0	1	1	0	44.4117	0	1
GNA13	0	1	1	0	44.4117	0	1
GNB2	0	1	1	0	44.4117	0	1
GNPTAB	0	1	1	0	44.4117	0	1
GOLGA3	0	1	1	0	44.4117	0	1
GOLGA5	0	1	1	0	44.4117	0	1
GOLGA8N	0	1	1	0	44.4117	0	1
GON4L	0	1	1	0	44.4117	0	1
GOPC	0	1	1	0	44.4117	0	1
GP9	0	1	1	0	44.4117	0	1
GPATCH1	0	1	1	0	44.4117	0	1
GPCPD1	0	1	1	0	44.4117	0	1
GPD2	0	1	1	0	44.4117	0	1
GPN1	0	1	1	0	44.4117	0	1
GPR101	0	1	1	0	44.4117	0	1
GPR139	0	1	1	0	44.4117	0	1
GPR161	0	1	1	0	44.4117	0	1
GPR162	0	1	1	0	44.4117	0	1
GPR176	0	1	1	0	44.4117	0	1
GPR55	0	1	1	0	44.4117	0	1
GPRIN1	0	1	1	0	44.4117	0	1
GRB2	0	1	1	0	44.4117	0	1
GREB1	0	1	1	0	44.4117	0	1
GREB1L	0	1	1	0	44.4117	0	1
GRHL2	0	1	1	0	44.4117	0	1
GRIN2B	0	1	1	0	44.4117	0	1
GRK2	0	1	1	0	44.4117	0	1
GRM2	0	1	1	0	44.4117	0	1
GRP	0	1	1	0	44.4117	0	1
GSDMD	0	1	1	0	44.4117	0	1
GSDME	0	1	1	0	44.4117	0	1
GSK3A	0	1	1	0	44.4117	0	1
GSX1	0	1	1	0	44.4117	0	1
GTF2IRD1	0	1	1	0	44.4117	0	1
GTF2IRD2	0	1	1	0	44.4117	0	1
GTF3A	0	1	1	0	44.4117	0	1
GTF3C3	0	1	1	0	44.4117	0	1
GTF3C6	0	1	1	0	44.4117	0	1
GTPBP1	0	1	1	0	44.4117	0	1
GTPBP10	0	1	1	0	44.4117	0	1
GTPBP6	0	1	1	0	44.4117	0	1
GTSE1	0	1	1	0	44.4117	0	1
GUCY1A1	0	1	1	0	44.4117	0	1
GYS1	0	1	1	0	44.4117	0	1
GYS2	0	1	1	0	44.4117	0	1
H1-4	0	1	1	0	44.4117	0	1
H2AB1	0	1	1	0	44.4117	0	1
H2AC13	0	1	1	0	44.4117	0	1
H2BC15	0	1	1	0	44.4117	0	1
HADH	0	1	1	0	44.4117	0	1
HAPLN3	0	1	1	0	44.4117	0	1
HAS2	0	1	1	0	44.4117	0	1
HAUS2	0	1	1	0	44.4117	0	1
HBP1	0	1	1	0	44.4117	0	1
HCFC1	0	1	1	0	44.4117	0	1
HDAC11	0	1	1	0	44.4117	0	1
HDAC2	0	1	1	0	44.4117	0	1
HDAC4	0	1	1	0	44.4117	0	1
HDLBP	0	1	1	0	44.4117	0	1
HEATR1	0	1	1	0	44.4117	0	1
HEATR5A	0	1	1	0	44.4117	0	1
HECA	0	1	1	0	44.4117	0	1
HECTD1	0	1	1	0	44.4117	0	1
HECW2	0	1	1	0	44.4117	0	1
HELB	0	1	1	0	44.4117	0	1
HELT	0	1	1	0	44.4117	0	1
HEPH	0	1	1	0	44.4117	0	1
HERC2P10	0	1	1	0	44.4117	0	1
HERPUD2	0	1	1	0	44.4117	0	1
HES2	0	1	1	0	44.4117	0	1
HGS	0	1	1	0	44.4117	0	1
HGSNAT	0	1	1	0	44.4117	0	1
HIC1	0	1	1	0	44.4117	0	1
HINT2	0	1	1	0	44.4117	0	1
HIPK1	0	1	1	0	44.4117	0	1
HLA-DRB1	0	1	1	0	44.4117	0	1
HLA-F	0	1	1	0	44.4117	0	1
HMGB2	0	1	1	0	44.4117	0	1
HMMR	0	1	1	0	44.4117	0	1
HNRNPL	0	1	1	0	44.4117	0	1
HOMEZ	0	1	1	0	44.4117	0	1
HOXA4	0	1	1	0	44.4117	0	1
HOXA5	0	1	1	0	44.4117	0	1
HPGDS	0	1	1	0	44.4117	0	1
HPN	0	1	1	0	44.4117	0	1
HPX	0	1	1	0	44.4117	0	1
HRNR	0	1	1	0	44.4117	0	1
HSD11B2	0	1	1	0	44.4117	0	1
HSDL2	0	1	1	0	44.4117	0	1
HSF1	0	1	1	0	44.4117	0	1
HSP90AA1	0	1	1	0	44.4117	0	1
HSPA2	0	1	1	0	44.4117	0	1
HSPG2	0	1	1	0	44.4117	0	1
HTR3A	0	1	1	0	44.4117	0	1
HUNK	0	1	1	0	44.4117	0	1
ICE1	0	1	1	0	44.4117	0	1
ICOSLG	0	1	1	0	44.4117	0	1
IFNGR1	0	1	1	0	44.4117	0	1
IFNLR1	0	1	1	0	44.4117	0	1
IFT74	0	1	1	0	44.4117	0	1
IGF2BP1	0	1	1	0	44.4117	0	1
IGHA1	0	1	1	0	44.4117	0	1
IGHG2	0	1	1	0	44.4117	0	1
IGHG4	0	1	1	0	44.4117	0	1
IGHV2-70	0	1	1	0	44.4117	0	1
[truncated: 1,404 more rows]
