# Supplementary material for: Uveal melanoma immunogenomics predict immunotherapy resistance and susceptibility
Source: Nat Commun. 2024 Apr 16;15:2863. doi: 10.1038/s41467-024-46906-4 (PMC11021475; doi:10.1038/s41467-024-46906-4)
Supplement: Supplementary file 10 — Supplementary Data 7 [file 41467_2024_46906_MOESM10_ESM.xlsx]

## Sheet: Supplementary Table 6
Supplementary Data 7 Statistical testing of UMIS associations with copy number alterations. Unpaired categorical-continuous associations were assessed with the Wilcoxon rank-sum test (two-tailed) or Kruskal-Wallis one-way analysis of variance test as appropriate.
variable	sublevel	sublevel frequency	sublevel proportion	sublevel UMIS mean	test	P	FDR
chr1					Kruskal-Wallis test by ranks	0.440513	0.790664
	disomy	89	0.956989	0.231571
	gain	1	0.0107527	0.227377
	loss	3	0.0322581	0.209851
chr1p					Wilcoxon rank-sum test	0.159068	0.654985
	disomy	67	0.72043	0.233583
	loss	26	0.27957	0.22372
chr1q					Wilcoxon rank-sum test	0.0395019	0.654985
	disomy	69	0.741935	0.234904
	gain	24	0.258065	0.2191
chr2					Wilcoxon rank-sum test	0.723429	0.895124
	disomy	92	0.989247	0.230907
	gain	1	0.0107527	0.223372
chr2p					Kruskal-Wallis test by ranks	0.277566	0.744143
	disomy	86	0.924731	0.231903
	gain	6	0.0645161	0.228378
	loss	1	0.0107527	0.152849
chr2q					Wilcoxon rank-sum test	0.723429	0.895124
	disomy	92	0.989247	0.230907
	gain	1	0.0107527	0.223372
chr3					Wilcoxon rank-sum test	0.0977342	0.654985
	disomy	51	0.548387	0.234726
	loss	42	0.451613	0.226089
chr3p					Wilcoxon rank-sum test	0.170369	0.662547
	disomy	49	0.526882	0.233899
	loss	44	0.473118	0.227403
chr3q					Wilcoxon rank-sum test	0.121656	0.654985
	disomy	51	0.548387	0.234315
	loss	42	0.451613	0.226588
chr4					Wilcoxon rank-sum test	0.223268	0.744143
	disomy	88	0.946237	0.232138
	gain	5	0.0537634	0.207729
chr4p					Wilcoxon rank-sum test	0.373655	0.769289
	disomy	76	0.817204	0.23193
	gain	17	0.182796	0.225888
chr4q					Wilcoxon rank-sum test	0.0599883	0.654985
	disomy	90	0.967742	0.232343
	gain	3	0.0322581	0.185304
chr5					Kruskal-Wallis test by ranks	0.634589	0.895124
	disomy	90	0.967742	0.230254
	gain	2	0.0215054	0.254657
	loss	1	0.0107527	0.234605
chr5p					Kruskal-Wallis test by ranks	0.728886	0.895124
	disomy	83	0.892473	0.232157
	gain	9	0.0967742	0.218128
	loss	1	0.0107527	0.234605
chr5q					Wilcoxon rank-sum test	0.347116	0.744143
	disomy	91	0.978495	0.230302
	gain	2	0.0215054	0.254657
chr6					Kruskal-Wallis test by ranks	0.278661	0.744143
	disomy	82	0.88172	0.232593
	gain	2	0.0215054	0.229247
	loss	9	0.0967742	0.215076
chr6p					Wilcoxon rank-sum test	0.834434	0.909532
	disomy	57	0.612903	0.23149
	gain	36	0.387097	0.229774
chr6q					Wilcoxon rank-sum test	0.0802679	0.654985
	disomy	45	0.483871	0.224182
	loss	48	0.516129	0.237054
chr7					Wilcoxon rank-sum test	0.726795	0.895124
	disomy	85	0.913978	0.23125
	gain	8	0.0860215	0.226317
chr7p					Kruskal-Wallis test by ranks	0.27077	0.744143
	disomy	84	0.903226	0.232183
	gain	8	0.0860215	0.226317
	loss	1	0.0107527	0.152849
chr7q					Wilcoxon rank-sum test	0.539795	0.81018
	disomy	81	0.870968	0.229875
	gain	12	0.129032	0.237244
chr8					Wilcoxon rank-sum test	0.322638	0.744143
	disomy	17	0.182796	0.233369
	gain	76	0.817204	0.230257
chr8p					Kruskal-Wallis test by ranks	0.555552	0.81018
	disomy	47	0.505376	0.233298
	gain	18	0.193548	0.231554
	loss	28	0.301075	0.226208
chr8q					Wilcoxon rank-sum test	0.727092	0.895124
	disomy	13	0.139785	0.226452
	gain	80	0.860215	0.231536
chr9					Kruskal-Wallis test by ranks	0.151088	0.654985
	disomy	85	0.913978	0.229987
	gain	3	0.0322581	0.209238
	loss	5	0.0537634	0.25804
chr9p					Kruskal-Wallis test by ranks	0.803532	0.900021
	disomy	73	0.784946	0.230435
	gain	1	0.0107527	0.238701
	loss	19	0.204301	0.231911
chr9q					Kruskal-Wallis test by ranks	0.11611	0.654985
	disomy	83	0.892473	0.232052
	gain	3	0.0322581	0.175746
	loss	7	0.0752688	0.239886
chr10					Wilcoxon rank-sum test	0.992446	0.993205
	disomy	89	0.956989	0.23137
	loss	4	0.0430108	0.218722
chr10p					Wilcoxon rank-sum test	0.479638	0.794832
	disomy	88	0.946237	0.230691
	loss	5	0.0537634	0.233188
chr10q					Wilcoxon rank-sum test	0.143329	0.654985
	disomy	86	0.924731	0.229608
	loss	7	0.0752688	0.245789
chr11					Wilcoxon rank-sum test	0.293268	0.744143
	disomy	89	0.956989	0.231857
	gain	4	0.0430108	0.207884
chr11p					Kruskal-Wallis test by ranks	0.425881	0.790664
	disomy	86	0.924731	0.232162
	gain	4	0.0430108	0.214593
	loss	3	0.0322581	0.214146
chr11q					Kruskal-Wallis test by ranks	0.510963	0.794832
	disomy	85	0.913978	0.231923
	gain	6	0.0645161	0.222705
	loss	2	0.0215054	0.208557
chr12					Wilcoxon rank-sum test	0.870454	0.909532
	disomy	90	0.967742	0.230789
	gain	3	0.0322581	0.231912
chr12p					Wilcoxon rank-sum test	0.724941	0.895124
	disomy	87	0.935484	0.231159
	gain	6	0.0645161	0.225986
chr12q					Wilcoxon rank-sum test	0.870454	0.909532
	disomy	90	0.967742	0.230789
	gain	3	0.0322581	0.231912
chr13					Kruskal-Wallis test by ranks	0.883545	0.909532
	disomy	91	0.978495	0.230683
	gain	1	0.0107527	0.246391
	loss	1	0.0107527	0.228265
chr13p					Kruskal-Wallis test by ranks	0.399903	0.77759
	disomy	32	0.344086	0.235618
	gain	59	0.634409	0.229276
	loss	2	0.0215054	0.199866
chr13q					Kruskal-Wallis test by ranks	0.883545	0.909532
	disomy	91	0.978495	0.230683
	gain	1	0.0107527	0.246391
	loss	1	0.0107527	0.228265
chr14					Wilcoxon rank-sum test	0.109087	0.654985
	disomy	91	0.978495	0.231757
	gain	2	0.0215054	0.18845
chr14p					Kruskal-Wallis test by ranks	0.757253	0.900021
	disomy	84	0.903226	0.230018
	gain	6	0.0645161	0.234228
	loss	3	0.0322581	0.246644
chr14q					Wilcoxon rank-sum test	0.109087	0.654985
	disomy	91	0.978495	0.231757
	gain	2	0.0215054	0.18845
chr15					Wilcoxon rank-sum test	0.810019	0.900021
	disomy	84	0.903226	0.231052
	loss	9	0.0967742	0.228716
chr15p					Kruskal-Wallis test by ranks	0.274455	0.744143
	disomy	48	0.516129	0.228068
	gain	42	0.451613	0.235416
	loss	3	0.0322581	0.210667
chr15q					Wilcoxon rank-sum test	0.810019	0.900021
	disomy	84	0.903226	0.231052
	loss	9	0.0967742	0.228716
chr16					Wilcoxon rank-sum test	0.0141257	0.654985
	disomy	80	0.860215	0.235138
	loss	13	0.139785	0.20429
chr16p					Wilcoxon rank-sum test	0.465966	0.794832
	disomy	89	0.956989	0.231272
	gain	4	0.0430108	0.220901
chr16q					Wilcoxon rank-sum test	0.495714	0.794832
	disomy	54	0.580645	0.232849
	loss	39	0.419355	0.228024
chr17					Wilcoxon rank-sum test	0.695701	0.895124
	disomy	92	0.989247	0.230664
	gain	1	0.0107527	0.245706
chr17p					Wilcoxon rank-sum test	0.135316	0.654985
	disomy	87	0.935484	0.232262
	loss	6	0.0645161	0.210004
chr17q					Wilcoxon rank-sum test	0.993205	0.993205
	disomy	88	0.946237	0.231003
	gain	5	0.0537634	0.227701
chr18					Kruskal-Wallis test by ranks	0.136534	0.654985
	disomy	89	0.956989	0.230095
	gain	1	0.0107527	0.194023
	loss	3	0.0322581	0.264762
chr18p					Kruskal-Wallis test by ranks	0.223204	0.744143
	disomy	88	0.946237	0.229207
	gain	2	0.0215054	0.251147
	loss	3	0.0322581	0.264762
chr18q					Kruskal-Wallis test by ranks	0.436881	0.790664
	disomy	88	0.946237	0.230973
	gain	1	0.0107527	0.194023
	loss	4	0.0430108	0.236784
chr19	disomy	93	1	0.230826	NA	NA	NA
chr19p					Wilcoxon rank-sum test	0.06567	0.654985
	disomy	91	0.978495	0.232094
	loss	2	0.0215054	0.173128
chr19q	disomy	93	1	0.230826	NA	NA	NA
chr20					Wilcoxon rank-sum test	0.501063	0.794832
	disomy	88	0.946237	0.231532
	gain	5	0.0537634	0.218395
chr20p					Kruskal-Wallis test by ranks	0.340112	0.744143
	disomy	83	0.892473	0.233214
	gain	5	0.0537634	0.222735
	loss	5	0.0537634	0.19927
chr20q					Wilcoxon rank-sum test	0.385433	0.770866
	disomy	87	0.935484	0.231697
	gain	6	0.0645161	0.218193
chr21					Wilcoxon rank-sum test	0.342565	0.744143
	disomy	73	0.784946	0.232856
	gain	20	0.215054	0.223416
chr21p					Wilcoxon rank-sum test	0.785954	0.900021
	disomy	74	0.795699	0.232012
	gain	19	0.204301	0.226206
chr21q					Wilcoxon rank-sum test	0.503761	0.794832
	disomy	73	0.784946	0.232273
	gain	20	0.215054	0.225542
chr22					Wilcoxon rank-sum test	0.0619738	0.654985
	disomy	83	0.892473	0.228293
	gain	10	0.107527	0.251843
chr22p					Kruskal-Wallis test by ranks	0.274436	0.744143
	disomy	76	0.817204	0.228386
	gain	16	0.172043	0.243334
	loss	1	0.0107527	0.216137
chr22q					Wilcoxon rank-sum test	0.0619738	0.654985
	disomy	83	0.892473	0.228293
	gain	10	0.107527	0.251843
chrX					Kruskal-Wallis test by ranks	0.680007	0.895124
	disomy	85	0.913978	0.230647
	gain	1	0.0107527	0.258527
	loss	7	0.0752688	0.229036
chrXp					Kruskal-Wallis test by ranks	0.344929	0.744143
	disomy	82	0.88172	0.229307
	gain	2	0.0215054	0.267049
	loss	9	0.0967742	0.236615
chrXq					Kruskal-Wallis test by ranks	0.322196	0.744143
	disomy	84	0.903226	0.229629
	gain	1	0.0107527	0.287198
	loss	8	0.0860215	0.236345
chrY					Wilcoxon rank-sum test	0.550702	0.81018
	disomy	66	0.709677	0.232048
	loss	27	0.290323	0.227837
chrYp					Kruskal-Wallis test by ranks	0.780155	0.900021
	disomy	64	0.688172	0.232898
	gain	2	0.0215054	0.196053
	loss	27	0.290323	0.22849
chrYq					Wilcoxon rank-sum test	0.35081	0.744143
	disomy	64	0.688172	0.233167
	loss	29	0.311828	0.225657
