# Supplementary material for: Uveal melanoma immunogenomics predict immunotherapy resistance and susceptibility
Source: Nat Commun. 2024 Apr 16;15:2863. doi: 10.1038/s41467-024-46906-4 (PMC11021475; doi:10.1038/s41467-024-46906-4)
Supplement: Supplementary file 11 — Supplementary Data 8 [file 41467_2024_46906_MOESM11_ESM.xlsx]

## Sheet: Supplementary Table 7
Supplementary Data 8 Single cell transcriptomic immune atlas marker genes.
A single-cell tumor immune atlas for precision oncology. Nieto et al., Genome Research 2021, Supplemental Table 3: notable marker genes for level 2 clustering
B cells naive	B cells activated	B cells memory	B cells unswitched memory	B cells proliferative	Plasma B cells	Plasma blast	CD4 memory stem cells	CD4 effector memory RA	CD4 activated	CD4 transitional memory	CD4 resident effector memory	CD8 activated	CD8 cytotoxic	CD8 exhausted	CD8 IFN activated	T cells regulatory	T cells proliferative	Th17/helper	NK	Macrophages SPP1	TAMs C1QC	Macrophages CXCL10	Macro. and mono. prolif.	Monocytes tumor infiltrating	DC1	DC2 CD1C+	DC3 LAMP3	DC4 CD1C-	pDC	Mast cells
IGHM	CD69	CD27	IGHM	TCL1A	JCHAIN	IGHGP	IL7R	TXNIP	DUSP2	CXCL13	KLRB1	IFI6	GZMK	CXCL13	IFITM1	TNFRSF4	HMGB2	IL17A	GNLY	SPP1	C1QB	CXCL10	SPP1	S100A9	HLA-DPA1	HLA-DRA	FSCN1	LST1	IRF7	TPSB2
IGHD	CD83	XBP1	IGHD	CD79B	IGHGP	IGHG4	CCR7	KLRD1	CD69	TNFRSF4	IL7R	IFIT3	DUSP2	LAG3	IFITM3	FOXP3	MKI67	IL17F	PRF1	APOE	C1QA	IL1RN	C1QC	S100A8	IDO1	CST3	LAMP3	AIF1	IRF8	TPSAB1
CCR7	JUN	CLEC2D	CD27	CD79A	IGKC	JCHAIN	TCF7	KLF2	JUN	TIGIT	LTB	IFI44L	CCL5	HAVCR2	NFKBIA	TNFRSF18	HMGN2	BATF	NKG7	C1QB	C1QC	CCL2	C1QB	CXCL8	C1orf54	HLA-DPB1	CCR7	SERPINA1	TCF4	KIT
SELL	IRF4	SSPN	FCRL5	MS4A1	IGHM	IGLC3	KLRB1	PRF1	JUNB	IL6ST	S100A4	LY6E	ANXA1	TIGIT	CD69	BATF	TOP2A	IL2RA	KLRD1	C1QA	APOE	CCL8	C1QA	IL1B	CLEC9A	HLA-DPA1	IDO1	FCGR3A	GZMB
	MYC			MKI67	IGHG3	IGHG1	GPR183	TRBC2		PASK	RORA	IFI44	NKG7	PDCD1	IFITM2	IL2RA	CXCL13	DUSP4	SPON2	APOC1	SELENOP	CXCL11	PLTP	CCL3L3	SERPINB1	HLA-DQB1	HLA-DQA1	LILRB2	IL3RA
					IGKV1D-39	MZB1	SELL	TRBC1		KLRB1	CD40LG	STAT1	FYN	PRF1	FOS	IL32		IL21R	CTSW	C1QC	CD14	LYZ	SELENOP	LYZ	XCR1	FCER1A	CD274	CSF1R
					IGHG2	IGKC	LEF1	TGFBI		CD40LG	CXCR6	IFI35	XCL2	TOX	IL32	TIGIT		CTLA4	FCGR3A	HLA.DRA	SPP1	FCN1	LYVE1	G0S2		CD1C
					IGLC3	IGHM	CXCR4	SPON2		TOX	CD69	IRF7	GZMM			CTLA4		IRF4	GZMB	CTSB	CD68	S100A9		SOD2
					IGHG1	XBP1	RORA	CCL4		LEF1	IL32	IFITM1	EOMES			ICOS		CCL20	CX3CR1	CD68	CD163	S100A8		CXCL2
					IGHG4		FOXP1	IL7R		ICOS		IFI16	CCL4					IL26	CMC1	SELENOP	CXCL2	CD68		CXCL3
					IGHV4-4		CCL5			CD28		CD38	GZMA					BATF3	FOSL2	HLA.DRB1	CSF1R	CD14		CD14
					XBP1		CD3E			TOX2		IFNG	CXCR3					IL4R	KLRC3	HLA.DPB1	FCGR3A	SERPINA1		CSF3R
					CD79A		CXCR6			CCR7		GZMA	KLRG1					STAT3	KLRC4	CD14	IL1B	LILRB2
					CD38					CD247		GZMK	XCL1					RORA		FCER1G	PLTP	LGALS9
					MZB1					RORA		CXCL13								CD74	MRC1	FCGR2A
					SSR4					PDCD1		CD69								FCGR3A	SIRPA	IL1B
					DERL3							RUNX3								CD163	CD40	LILRB4
					FKBP11							IL32								MSR1		CD274
					PRDX4							IL2RG								A2M
