# Supplementary material for: Uveal melanoma immunogenomics predict immunotherapy resistance and susceptibility
Source: Nat Commun. 2024 Apr 16;15:2863. doi: 10.1038/s41467-024-46906-4 (PMC11021475; doi:10.1038/s41467-024-46906-4)
Supplement: Supplementary file 12 — Supplementary Data 9 [file 41467_2024_46906_MOESM12_ESM.xlsx]

## Sheet: Supplementary Table 8
Supplementary Data 9 Levels of immune cellular labels in single cell transcroptomic analysis.
overall	broad	granular
Lymphoid	B cells	B cells activated
Lymphoid	B cells	B cells memory
Lymphoid	B cells	B cells proliferative
Lymphoid	B cells	B cells unswitched memory
Lymphoid	CD4 T cells	CD4 activated
Lymphoid	CD4 T cells	CD4 effector memory RA
Lymphoid	CD4 T cells	CD4 memory stem cells
Lymphoid	CD4 T cells	CD4 resident effector memory
Lymphoid	CD4 T cells	CD4 transitional memory
Myeloid	CD8 T cells	CD8 activated
Lymphoid	CD8 T cells	CD8 cytotoxic
Lymphoid	CD8 T cells	CD8 exhausted
Lymphoid	CD8 T cells	CD8 IFN activated
Myeloid	Dendritic cells	DC1
Myeloid	Dendritic cells	DC2 CD1C+
Myeloid	Dendritic cells	DC3 LAMP3
Myeloid	Dendritic cells	DC4 CD1C-
Myeloid	Macrophages	Macro. and mono. prolif.
Myeloid	Macrophages	Macrophages CXCL10
Myeloid	Macrophages	Macrophages SPP1
Myeloid	Mast cells	Mast cells
Myeloid	Macrophages	Monocytes tumor infiltrating
Lymphoid	NK	NK
Myeloid	Dendritic cells	pDC
Lymphoid	Plasma cells	Plasma B cells
Lymphoid	Plasma cells	Plasma blasts
Stroma	Stroma	Stroma
Lymphoid	T cells proliferative	T cells proliferative
Lymphoid	T cells regulatory	T cells regulatory
Lymphoid	T helper/Th17	T helper/Th17
Myeloid	Macrophages	TAMs C1QC
Tumor	Tumor	Tumor
