# Supplementary material for: Uveal melanoma immunogenomics predict immunotherapy resistance and susceptibility
Source: Nat Commun. 2024 Apr 16;15:2863. doi: 10.1038/s41467-024-46906-4 (PMC11021475; doi:10.1038/s41467-024-46906-4)
Supplement: Supplementary file 13 — Supplementary Data 10 [file 41467_2024_46906_MOESM13_ESM.xlsx]

## Sheet: Supplementary Table 9
Supplementary Data 10 Differential gene expression of lymphoid cells in high UMIS versus low UMIS metastases using the Wilcoxon rank-sum test (two-tailed).
gene symbol	P	log2(fold change)	high UMIS cell fraction with expression	low UMIS cell fraction with expression	FDR
DNAJB1	4.76517e-141	1.58198	0.969	0.483	1.18872e-136
IL7R	5.54362e-60	1.56821	0.449	0.126	1.38291e-55
HSPA1A	8.94132e-115	1.56426	0.902	0.403	2.2305e-110
DUSP4	7.43658e-85	1.52869	0.609	0.219	1.85513e-80
ZFP36L2	1.51861e-96	1.41559	0.9	0.596	3.78831e-92
TSC22D3	8.6136e-99	1.3649	0.84	0.497	2.14875e-94
HSP90AA1	1.29109e-55	1.35028	0.999	0.982	3.22074e-51
HSPH1	3.96288e-72	1.34355	0.624	0.256	9.88581e-68
HSPA6	6.36185e-13	1.3396	0.196	0.085	1.58703e-08
KLF2	3.65898e-93	1.32645	0.81	0.41	9.12768e-89
SARAF	1.27454e-144	1.26638	0.971	0.593	3.17948e-140
BTG1	2.58015e-135	1.25573	0.997	0.958	6.43644e-131
RGCC	6.24582e-69	1.25552	0.631	0.282	1.55808e-64
HSPA8	1.20744e-111	1.23981	0.997	0.932	3.01208e-107
HLA-E	1.95942e-182	1.23144	0.999	0.757	4.88798e-178
DNAJA1	1.83792e-126	1.22935	0.826	0.324	4.58488e-122
CREM	3.77079e-66	1.21666	0.558	0.217	9.40662e-62
HSPE1	1.32659e-44	1.17834	0.921	0.914	3.30932e-40
UBC	3.50935e-140	1.17203	1	0.982	8.75442e-136
HLA-C	1.2902e-161	1.16926	1	0.942	3.21854e-157
HSPA1B	4.66533e-81	1.13082	0.836	0.392	1.16381e-76
TUBA4A	1.25185e-60	1.12249	0.598	0.247	3.12287e-56
ZNF331	1.85509e-70	1.11924	0.599	0.236	4.62771e-66
EZR	6.71009e-78	1.09651	0.693	0.319	1.6739e-73
NR4A2	5.10266e-83	1.0815	0.795	0.414	1.27291e-78
YPEL5	1.46212e-69	1.04163	0.659	0.304	3.64741e-65
CACYBP	2.50275e-41	1.01124	0.505	0.254	6.24336e-37
HLA-B	1.99121e-176	1.00997	1	0.963	4.96728e-172
JUNB	2.63961e-66	0.983224	0.997	0.979	6.58477e-62
SRSF7	5.04147e-106	0.982667	0.943	0.536	1.25765e-101
JUND	1.40921e-118	0.970797	0.999	0.993	3.51541e-114
DDIT4	2.02806e-52	0.969855	0.572	0.264	5.0592e-48
HLA-A	5.4712e-146	0.957755	1	0.933	1.36485e-141
TNFAIP3	3.0999e-60	0.896706	0.806	0.528	7.73302e-56
CD7	4.36174e-52	0.894636	0.678	0.36	1.08808e-47
NFKBIA	7.88791e-84	0.885166	0.939	0.521	1.96772e-79
B2M	3.15753e-172	0.880569	1	0.985	7.87677e-168
H3F3B	1.10942e-123	0.878859	1	0.986	2.76755e-119
PPP1R15A	3.52797e-107	0.875902	0.959	0.499	8.80088e-103
ANXA1	1.00407e-14	0.875523	0.434	0.293	2.50474e-10
CD74	1.5808e-51	0.859705	0.956	0.731	3.94348e-47
CD2	3.38009e-63	0.845194	0.644	0.271	8.43198e-59
ZFP36	2.90068e-57	0.842977	0.99	0.961	7.23605e-53
IFI27	6.13881e-136	0.834284	0.562	0.029	1.53139e-131
METRNL	1.2554e-28	0.821819	0.364	0.162	3.13171e-24
UBB	3.52246e-61	0.821686	0.989	0.949	8.78714e-57
PNRC1	3.29911e-92	0.819096	0.989	0.783	8.22996e-88
BAG3	9.11079e-39	0.815714	0.402	0.144	2.27278e-34
FAM177A1	3.32692e-32	0.813982	0.496	0.297	8.29934e-28
BIRC3	1.35662e-38	0.810768	0.363	0.114	3.38422e-34
CXCR4	6.63678e-57	0.80525	0.818	0.532	1.65561e-52
LINC01578	1.17693e-87	0.80373	0.867	0.438	2.93596e-83
TUBB4B	8.0571e-72	0.798597	0.645	0.262	2.00992e-67
CCR7	1.30494e-20	0.787767	0.155	0.026	3.25531e-16
AREG	4.82308e-22	0.787542	0.222	0.065	1.20316e-17
HSPD1	2.32393e-06	0.777561	0.898	0.907	0.0579728
RBM39	3.56025e-77	0.773141	0.853	0.461	8.8814e-73
RBM8A	2.52343e-62	0.7712	0.662	0.325	6.29494e-58
SAMSN1	6.86522e-44	0.771026	0.38	0.106	1.7126e-39
SRGN	1.03357e-65	0.768053	0.898	0.699	2.57834e-61
TNFRSF9	1.48694e-26	0.767495	0.247	0.067	3.70932e-22
SERTAD1	5.89861e-68	0.767399	0.562	0.185	1.47147e-63
DDX5	2.04056e-79	0.746398	0.984	0.8	5.09038e-75
RGS2	4.62357e-37	0.745335	0.402	0.149	1.1534e-32
PTMA	3.14355e-122	0.743061	1	0.996	7.8419e-118
LAG3	8.47085e-28	0.74272	0.391	0.171	2.11314e-23
DNAJB6	6.6563e-38	0.742387	0.489	0.24	1.66048e-33
SH2D2A	6.82886e-39	0.738782	0.434	0.165	1.70353e-34
MCL1	1.87923e-56	0.727747	0.784	0.456	4.68794e-52
LEPROTL1	5.39593e-43	0.727534	0.638	0.365	1.34607e-38
GADD45B	9.04458e-55	0.727134	0.696	0.321	2.25626e-50
SRSF5	5.47703e-73	0.724393	0.892	0.556	1.3663e-68
YWHAZ	2.84142e-85	0.720167	0.985	0.86	7.08821e-81
CSRNP1	1.3092e-50	0.716278	0.51	0.19	3.26594e-46
CD27	2.06502e-37	0.713019	0.526	0.24	5.1514e-33
BRD2	7.7546e-92	0.712836	0.81	0.322	1.93446e-87
MYADM	5.96549e-44	0.706532	0.601	0.312	1.48815e-39
HSPA5	6.21582e-75	0.70348	0.917	0.508	1.5506e-70
PPP1R2	4.80166e-39	0.698327	0.515	0.26	1.19782e-34
ELF1	6.69329e-45	0.697356	0.565	0.281	1.66971e-40
CRTAM	1.78698e-18	0.697211	0.195	0.058	4.45779e-14
UBE2S	1.25447e-54	0.695489	0.647	0.301	3.12939e-50
SLA	3.44741e-31	0.689743	0.288	0.081	8.59991e-27
PIM3	8.17515e-29	0.686613	0.427	0.225	2.03937e-24
KLF6	1.57351e-49	0.686018	0.983	0.806	3.92529e-45
LITAF	3.96145e-29	0.684007	0.539	0.332	9.88224e-25
ATF3	2.40081e-85	0.682204	0.767	0.311	5.98905e-81
CTLA4	5.30526e-26	0.675808	0.253	0.072	1.32345e-21
RHOB	6.64259e-63	0.673843	0.879	0.504	1.65706e-58
RHOH	1.24007e-44	0.673004	0.528	0.224	3.09348e-40
RBM38	3.08328e-33	0.668565	0.361	0.133	7.69155e-29
SELENOK	2.0612e-33	0.667181	0.579	0.356	5.14188e-29
HLA-DRB5	3.87301e-35	0.65995	0.418	0.16	9.6616e-31
CD55	2.1295e-30	0.658916	0.374	0.162	5.31225e-26
ODC1	1.82765e-30	0.651779	0.353	0.14	4.55927e-26
PDIA3	5.84102e-74	0.650333	0.801	0.369	1.4571e-69
IDS	3.40013e-43	0.639672	0.506	0.203	8.48196e-39
SYTL3	1.39632e-28	0.639079	0.311	0.108	3.48327e-24
CTSW	1.93945e-33	0.638629	0.53	0.256	4.83815e-29
CXCL13	1.60499e-12	0.636446	0.128	0.036	4.0038e-08
STAT3	8.57682e-35	0.63556	0.522	0.279	2.13957e-30
ARPC2	1.09423e-50	0.634469	0.804	0.507	2.72967e-46
TRAT1	5.87249e-28	0.62862	0.229	0.049	1.46495e-23
NR3C1	6.6305e-26	0.628188	0.415	0.217	1.65405e-21
TAGLN2	1.66988e-55	0.626418	0.826	0.494	4.16568e-51
PGK1	1.90255e-51	0.625586	0.71	0.392	4.74611e-47
TNFRSF1B	1.40106e-32	0.623786	0.379	0.143	3.49508e-28
LMNA	6.64154e-27	0.623235	0.883	0.824	1.6568e-22
TMBIM6	7.68164e-55	0.61122	0.771	0.449	1.91626e-50
OAZ1	4.07434e-52	0.605139	0.957	0.893	1.01639e-47
PCBP1	1.22112e-59	0.600651	0.776	0.414	3.04621e-55
PELI1	2.10346e-22	0.60009	0.248	0.083	5.2473e-18
ICOS	8.71451e-26	0.585974	0.309	0.11	2.17392e-21
EIF5	5.7693e-42	0.585588	0.716	0.454	1.43921e-37
PTGES3	1.49451e-21	0.580754	0.803	0.804	3.72821e-17
CD82	6.9587e-26	0.579908	0.284	0.097	1.73592e-21
P2RY10	1.19794e-26	0.575029	0.246	0.064	2.98838e-22
PRF1	2.52507e-19	0.572323	0.361	0.182	6.29905e-15
FOSB	1.16893e-58	0.570095	0.891	0.478	2.91602e-54
SOD1	6.52762e-30	0.567389	0.92	0.907	1.62838e-25
ISG20	1.05078e-37	0.566432	0.593	0.308	2.62127e-33
CD5	2.24536e-20	0.560838	0.223	0.075	5.60127e-16
CNOT6L	2.7431e-25	0.560199	0.296	0.111	6.84293e-21
RNF19A	3.21081e-32	0.559455	0.476	0.219	8.0097e-28
ARF1	4.65071e-54	0.559435	0.775	0.432	1.16017e-49
BHLHE40	7.28772e-26	0.558449	0.441	0.232	1.818e-21
ETS1	2.73919e-35	0.557199	0.504	0.242	6.83319e-31
EIF1	5.55581e-74	0.556758	1	0.999	1.38595e-69
CD8B	1.93003e-22	0.5564	0.41	0.207	4.81465e-18
SQSTM1	7.6974e-46	0.55566	0.889	0.7	1.92019e-41
ZC3HAV1	5.796e-30	0.555004	0.329	0.117	1.44587e-25
HNRNPA0	3.01787e-47	0.554953	0.72	0.408	7.52839e-43
CD3E	4.09101e-52	0.554857	0.838	0.51	1.02054e-47
GPR183	5.00524e-16	0.553989	0.233	0.099	1.24861e-11
SOCS1	3.04318e-28	0.553618	0.278	0.082	7.59153e-24
VPS37B	7.895e-25	0.552695	0.277	0.096	1.96949e-20
PSME1	3.14921e-53	0.550642	0.913	0.635	7.85602e-49
HLA-DQB1	5.13817e-20	0.550603	0.285	0.118	1.28177e-15
PIK3IP1	1.72031e-26	0.550208	0.225	0.05	4.29148e-22
SYNE2	1.47778e-70	0.549846	0.661	0.228	3.68646e-66
SELL	5.29868e-19	0.54731	0.168	0.039	1.32181e-14
GZMB	5.96405e-11	0.544178	0.217	0.107	1.48779e-06
HNRNPU	2.34646e-51	0.543264	0.795	0.433	5.85349e-47
MAPK1IP1L	1.14612e-24	0.542212	0.36	0.181	2.8591e-20
CYTOR	1.38113e-30	0.541483	0.487	0.243	3.44537e-26
REL	2.36187e-28	0.536656	0.46	0.235	5.89192e-24
FUS	7.64998e-52	0.535124	0.729	0.376	1.90836e-47
ARHGEF1	1.60782e-34	0.532325	0.42	0.168	4.01088e-30
YWHAB	1.84859e-43	0.532113	0.793	0.493	4.61149e-39
NCL	2.34243e-48	0.531649	0.928	0.779	5.84342e-44
TOB1	1.12757e-19	0.531577	0.268	0.117	2.81284e-15
SMAP2	3.17056e-30	0.52981	0.372	0.149	7.90927e-26
SYNGR2	5.65578e-18	0.529743	0.378	0.226	1.41089e-13
FXYD5	2.78208e-56	0.529206	0.836	0.454	6.94017e-52
SLC38A1	1.77408e-24	0.528827	0.347	0.156	4.42561e-20
PIK3R1	4.58799e-22	0.528256	0.398	0.207	1.14452e-17
IFITM1	4.94846e-42	0.5252	0.936	0.7	1.23444e-37
FAM118A	3.74888e-31	0.52476	0.223	0.035	9.35196e-27
CDK17	6.27817e-27	0.52441	0.258	0.075	1.56615e-22
KDM6B	2.39855e-22	0.523644	0.227	0.069	5.98341e-18
NOP58	2.31528e-27	0.52312	0.378	0.175	5.7757e-23
LAPTM5	3.27567e-43	0.522798	0.693	0.354	8.1715e-39
HNRNPDL	1.97842e-39	0.521846	0.907	0.815	4.93537e-35
UBE2B	8.46516e-23	0.521672	0.445	0.269	2.11172e-18
PGAM1	7.19722e-24	0.521223	0.464	0.271	1.79542e-19
STAT1	9.86756e-31	0.520546	0.446	0.208	2.46156e-26
SFPQ	1.16034e-33	0.519818	0.605	0.353	2.89459e-29
FYN	5.10269e-38	0.517525	0.519	0.226	1.27292e-33
RPS27	7.50574e-68	0.51453	1	1	1.87238e-63
CDKN1A	7.94361e-32	0.514186	0.404	0.158	1.98161e-27
PKM	1.68278e-29	0.513448	0.594	0.347	4.19785e-25
STK17B	5.0953e-36	0.512989	0.57	0.282	1.27107e-31
RBM3	6.60189e-54	0.512922	0.868	0.504	1.64691e-49
TUBA1A	1.26172e-31	0.512591	0.455	0.201	3.14749e-27
SON	1.19258e-39	0.512092	0.739	0.462	2.97501e-35
CLEC2B	2.85106e-31	0.511983	0.563	0.303	7.11225e-27
TNF	1.49319e-12	0.511957	0.189	0.081	3.72491e-08
GBP5	9.40568e-24	0.5111	0.326	0.133	2.34634e-19
ARID4B	1.14775e-27	0.510962	0.43	0.207	2.86318e-23
CLEC2D	5.29472e-34	0.507646	0.38	0.138	1.32082e-29
NR4A1	9.60322e-28	0.506915	0.892	0.739	2.39562e-23
LSP1	1.26037e-32	0.506131	0.676	0.403	3.14411e-28
LIMD2	2.95662e-30	0.505825	0.667	0.421	7.37559e-26
NFKB1	1.31364e-26	0.50533	0.326	0.124	3.277e-22
UBE2D3	1.27005e-33	0.503525	0.696	0.464	3.16827e-29
SBDS	1.1516e-25	0.503331	0.478	0.282	2.87279e-21
JMY	3.41774e-23	0.502342	0.214	0.057	8.52589e-19
SPOCK2	5.11582e-26	0.501897	0.413	0.186	1.27619e-21
CHD1	2.02508e-23	0.501412	0.353	0.171	5.05177e-19
SDCBP	2.20104e-36	0.498512	0.843	0.688	5.49072e-32
VCAM1	1.65564e-12	0.498135	0.105	0.022	4.13015e-08
TNFSF9	3.03158e-38	0.497983	0.428	0.15	7.56259e-34
CALM1	6.19015e-45	0.497814	0.986	0.919	1.54419e-40
EMD	1.73025e-24	0.497124	0.419	0.231	4.31629e-20
ARHGDIB	1.09576e-40	0.496851	0.856	0.565	2.73347e-36
IFRD1	6.92729e-37	0.496619	0.539	0.251	1.72808e-32
SERPINH1	4.00814e-15	0.493119	0.295	0.15	9.99871e-11
SRRT	1.22052e-18	0.492926	0.286	0.131	3.04472e-14
CD8A	8.21451e-19	0.492758	0.493	0.297	2.04919e-14
MBNL1	1.1944e-27	0.492383	0.562	0.338	2.97956e-23
ZFAND5	4.25801e-33	0.491657	0.574	0.331	1.0622e-28
DUSP1	5.7754e-25	0.489919	0.975	0.938	1.44073e-20
HNRNPLL	2.08546e-23	0.489649	0.304	0.122	5.20239e-19
ARID5A	5.20351e-29	0.48881	0.271	0.076	1.29807e-24
IL21R	7.04088e-22	0.487407	0.175	0.035	1.75642e-17
TAP1	4.63931e-36	0.487293	0.439	0.169	1.15732e-31
PDE3B	1.14441e-19	0.484667	0.138	0.019	2.85485e-15
TRBC1	1.02592e-22	0.480945	0.407	0.203	2.55926e-18
JUN	4.58067e-19	0.480852	0.988	0.99	1.14269e-14
SLC2A3	8.1638e-31	0.479767	0.658	0.385	2.03654e-26
DOK2	4.13761e-19	0.479674	0.334	0.16	1.03217e-14
CD37	1.55278e-37	0.479566	0.682	0.367	3.87357e-33
WIPF1	3.76297e-31	0.477943	0.458	0.203	9.38711e-27
CD3D	3.13335e-36	0.4767	0.787	0.494	7.81646e-32
CALM2	4.20985e-37	0.474509	0.938	0.778	1.05019e-32
CBLB	6.50569e-30	0.473171	0.394	0.157	1.62291e-25
PDE4D	1.34259e-14	0.472752	0.252	0.126	3.34922e-10
PLK3	3.6944e-22	0.472037	0.199	0.05	9.21605e-18
PMAIP1	5.90354e-21	0.471893	0.389	0.2	1.4727e-16
TUBB2A	7.77568e-37	0.470939	0.325	0.089	1.93972e-32
RELB	9.70045e-26	0.470109	0.282	0.093	2.41987e-21
STK17A	2.56031e-30	0.469902	0.543	0.281	6.38694e-26
TSPYL2	2.12455e-20	0.46963	0.349	0.171	5.29989e-16
AHSA1	6.34224e-11	0.467845	0.234	0.139	1.58214e-06
HNRNPK	5.38848e-37	0.467378	0.733	0.472	1.34421e-32
FOXP1	2.54899e-17	0.466943	0.237	0.096	6.35871e-13
NSD3	2.95344e-25	0.465228	0.423	0.218	7.36766e-21
RILPL2	1.82794e-21	0.4639	0.237	0.076	4.55997e-17
RUNX3	1.29916e-22	0.462881	0.296	0.115	3.24089e-18
AKAP13	2.21172e-29	0.4626	0.422	0.192	5.51736e-25
TIGIT	1.47385e-21	0.462569	0.345	0.156	3.67665e-17
LCK	1.27507e-40	0.46236	0.565	0.243	3.18079e-36
GATA3	2.54716e-21	0.461738	0.278	0.106	6.35414e-17
CLDND1	9.98006e-19	0.459975	0.28	0.125	2.48963e-14
LYST	3.1672e-17	0.458596	0.418	0.256	7.90091e-13
PRRC2C	4.24633e-29	0.458212	0.657	0.428	1.05929e-24
SLC38A2	1.62522e-17	0.457985	0.426	0.274	4.05428e-13
CD28	1.43188e-20	0.45748	0.21	0.061	3.57198e-16
SRSF2	9.19784e-28	0.456597	0.614	0.388	2.29449e-23
ARL6IP1	6.23767e-31	0.454005	0.648	0.375	1.55605e-26
ITM2A	5.72945e-25	0.453349	0.532	0.299	1.42927e-20
ARPC3	4.65865e-36	0.453248	0.908	0.747	1.16215e-31
MOB4	1.48518e-19	0.453059	0.267	0.114	3.70492e-15
ZC3H12A	9.2375e-23	0.452717	0.23	0.067	2.30439e-18
ELOC	9.33514e-47	0.452331	0.56	0.239	2.32874e-42
ORAI1	3.02838e-20	0.451361	0.346	0.175	7.5546e-16
HNRNPA1	5.87943e-34	0.451128	0.994	0.946	1.46668e-29
GBP2	1.0057e-27	0.450195	0.33	0.114	2.50883e-23
SPN	1.99158e-22	0.449367	0.228	0.065	4.96819e-18
NELL2	2.41356e-17	0.449165	0.12	0.015	6.02086e-13
S1PR4	4.93117e-19	0.44697	0.185	0.05	1.23013e-14
DAZAP2	1.22285e-28	0.446502	0.632	0.4	3.05053e-24
IER2	3.14663e-25	0.446421	0.947	0.762	7.84959e-21
H2AFX	2.40583e-19	0.44606	0.241	0.092	6.00158e-15
SEPTIN9	4.4611e-23	0.44541	0.401	0.207	1.11287e-18
KMT2E	1.02154e-16	0.445324	0.462	0.322	2.54832e-12
CHORDC1	7.02543e-12	0.444719	0.276	0.165	1.75256e-07
KPNA2	2.3189e-16	0.444502	0.258	0.122	5.78474e-12
LCP1	1.66774e-31	0.443504	0.579	0.306	4.16035e-27
BCAP31	3.16831e-34	0.4429	0.578	0.311	7.90366e-30
RPS25	5.83405e-51	0.442599	1	0.999	1.45536e-46
TGFB1	4.44191e-26	0.4418	0.488	0.257	1.10808e-21
GPBP1	3.48972e-20	0.441693	0.394	0.224	8.70546e-16
TPI1	4.31573e-26	0.440864	0.905	0.844	1.0766e-21
TLE5	9.06165e-25	0.440303	0.614	0.41	2.26052e-20
IER5L	6.91869e-20	0.439535	0.185	0.047	1.72594e-15
CDC42SE2	3.60226e-21	0.438708	0.319	0.142	8.9862e-17
ID3	1.12599e-12	0.43849	0.181	0.074	2.8089e-08
EMB	3.66531e-22	0.43839	0.309	0.125	9.14349e-18
DEDD2	1.23336e-20	0.437619	0.212	0.062	3.07674e-16
EIF4G2	7.0925e-28	0.437015	0.559	0.326	1.7693e-23
MAP1LC3B	1.33145e-27	0.435211	0.491	0.262	3.32143e-23
ACAP1	2.98684e-31	0.435113	0.401	0.157	7.45097e-27
GEM	3.75979e-31	0.43361	0.286	0.072	9.37918e-27
AMD1	1.94732e-17	0.433316	0.287	0.146	4.85777e-13
NEU1	7.53126e-19	0.432524	0.356	0.192	1.87875e-14
GAPDH	9.49751e-14	0.432413	1	0.997	2.36925e-09
DENND2D	1.42471e-26	0.432324	0.283	0.086	3.55408e-22
HLA-DQA1	7.55846e-16	0.431496	0.212	0.082	1.88553e-11
B3GNT2	1.01378e-18	0.431434	0.216	0.074	2.52897e-14
HERPUD2	2.15171e-23	0.431147	0.308	0.122	5.36765e-19
SNX9	1.42005e-16	0.429543	0.233	0.1	3.54246e-12
TANK	9.03705e-22	0.429203	0.256	0.089	2.25438e-17
SF3B1	3.53426e-24	0.429025	0.537	0.338	8.81657e-20
HLA-DPA1	2.27898e-25	0.428615	0.565	0.326	5.68513e-21
SYAP1	3.92679e-17	0.428237	0.262	0.122	9.79577e-13
GSPT1	5.21043e-16	0.426919	0.385	0.24	1.29979e-11
MORF4L1	1.95358e-37	0.426903	0.67	0.369	4.87339e-33
GDF15	5.88851e-33	0.426664	0.199	0.015	1.46895e-28
GNAS	2.03122e-31	0.426022	0.991	0.957	5.06708e-27
LDLRAD4	5.3904e-14	0.42508	0.14	0.04	1.34469e-09
ADGRE5	2.21378e-27	0.424597	0.489	0.25	5.52249e-23
IGFLR1	5.40534e-21	0.423745	0.292	0.121	1.34842e-16
BCLAF1	3.4836e-17	0.421832	0.364	0.217	8.69018e-13
ARL6IP5	1.2761e-28	0.421813	0.628	0.389	3.18335e-24
HNRNPL	2.11976e-20	0.421106	0.462	0.292	5.28794e-16
SAP18	4.14777e-41	0.421095	0.778	0.444	1.0347e-36
SUB1	8.93642e-39	0.420968	0.857	0.565	2.22928e-34
COTL1	6.14722e-25	0.420912	0.674	0.433	1.53349e-20
NUDC	1.22596e-12	0.419603	0.29	0.178	3.05827e-08
FTH1	5.33167e-07	0.417625	0.999	1	0.0133004
PSMB8	2.37003e-41	0.417446	0.626	0.294	5.91227e-37
FAM107B	2.39943e-22	0.41467	0.383	0.182	5.98562e-18
PPP1R16B	1.33171e-16	0.41406	0.182	0.057	3.32208e-12
PDE7A	1.47442e-18	0.413755	0.278	0.124	3.67808e-14
PDCD1	9.03177e-18	0.412451	0.19	0.058	2.25307e-13
SLBP	3.96821e-18	0.412335	0.287	0.136	9.89909e-14
RGS10	1.48433e-18	0.411892	0.416	0.249	3.70281e-14
ISCU	2.49441e-18	0.411824	0.455	0.293	6.22255e-14
NSMCE3	2.48829e-22	0.411233	0.319	0.135	6.20728e-18
FCMR	2.49071e-26	0.411065	0.331	0.122	6.21333e-22
CYTIP	1.88411e-26	0.409827	0.584	0.343	4.70011e-22
AZIN1	2.4276e-23	0.409635	0.287	0.112	6.05589e-19
CDC42SE1	3.85092e-23	0.409067	0.288	0.107	9.60651e-19
JAK1	1.19955e-22	0.408264	0.504	0.3	2.99239e-18
XRCC6	1.39627e-23	0.40735	0.49	0.29	3.48313e-19
TOX	1.47744e-18	0.404417	0.237	0.088	3.68563e-14
PSTPIP1	6.2118e-23	0.404262	0.28	0.099	1.54959e-18
SRP14	1.22024e-30	0.403814	0.983	0.929	3.04401e-26
TUBA1B	1.48712e-37	0.403643	0.784	0.553	3.70978e-33
WARS	6.04878e-25	0.403074	0.232	0.062	1.50893e-20
DDOST	5.12031e-19	0.402002	0.384	0.228	1.27731e-14
EML4	3.09527e-23	0.401442	0.53	0.314	7.72146e-19
ITGB2	1.02462e-28	0.400856	0.547	0.282	2.55601e-24
STX11	4.48964e-19	0.399723	0.192	0.053	1.11999e-14
SRRM1	1.52163e-19	0.398964	0.529	0.358	3.79585e-15
EGR1	3.48758e-57	0.398201	0.588	0.203	8.70012e-53
CHMP1B	3.81366e-12	0.397899	0.218	0.11	9.51356e-08
MKNK2	6.68588e-19	0.397592	0.236	0.089	1.66786e-14
SMCHD1	2.89e-20	0.397114	0.403	0.214	7.20939e-16
KLF10	1.2078e-29	0.39627	0.292	0.088	3.01297e-25
RSRC2	2.16373e-20	0.39549	0.4	0.225	5.39763e-16
YWHAQ	2.20969e-26	0.395281	0.605	0.378	5.5123e-22
ITSN2	5.48415e-19	0.394994	0.25	0.097	1.36808e-14
HLA-F	5.11682e-34	0.394984	0.525	0.244	1.27644e-29
ZNF683	6.03838e-10	0.394347	0.102	0.029	1.50633e-05
SOCS3	1.16736e-20	0.393473	0.297	0.125	2.91211e-16
SELPLG	4.81628e-17	0.39273	0.285	0.129	1.20147e-12
CASP4	1.78999e-23	0.392621	0.256	0.082	4.4653e-19
PER1	2.51305e-20	0.390805	0.255	0.094	6.26904e-16
HIST1H4C	8.27082e-24	0.387948	0.511	0.293	2.06324e-19
ZFP36L1	5.4412e-22	0.387707	0.944	0.854	1.35736e-17
ARPC1B	6.34099e-26	0.387702	0.74	0.518	1.58182e-21
LRRFIP1	3.84114e-28	0.387596	0.577	0.318	9.5821e-24
P2RY8	3.86955e-15	0.387558	0.153	0.044	9.65297e-11
ITGB1	1.36028e-08	0.387457	0.326	0.239	0.000339335
ALDOA	2.15782e-34	0.387186	0.64	0.365	5.3829e-30
CKS2	6.34669e-33	0.386792	0.506	0.236	1.58325e-28
SURF4	1.89598e-18	0.386626	0.253	0.107	4.7297e-14
CALR	3.72588e-30	0.386193	0.87	0.661	9.29458e-26
CD96	2.27332e-26	0.38529	0.445	0.203	5.67102e-22
RAP1B	6.91268e-20	0.384459	0.408	0.228	1.72444e-15
STIP1	2.95993e-12	0.384257	0.278	0.162	7.38383e-08
MAP3K8	3.77163e-16	0.383561	0.286	0.14	9.40872e-12
EEF1A1	9.33672e-41	0.383179	1	1	2.32914e-36
CD99	1.12284e-24	0.383116	0.9	0.828	2.80103e-20
MYH9	4.54079e-17	0.383014	0.424	0.258	1.13274e-12
ACTB	6.56148e-33	0.381814	1	0.993	1.63683e-28
SKIL	4.11722e-18	0.380004	0.168	0.043	1.02708e-13
ELMO1	2.74603e-16	0.379999	0.17	0.05	6.85024e-12
CCNI	3.0718e-27	0.379393	0.967	0.903	7.66292e-23
FYB1	3.2504e-30	0.379308	0.613	0.335	8.10845e-26
DOCK8	5.78362e-19	0.378244	0.274	0.118	1.44278e-14
HLA-DMA	3.09829e-18	0.37821	0.285	0.126	7.72898e-14
TXNIP	4.40924e-10	0.378167	0.325	0.212	1.09993e-05
DNTTIP2	2.76717e-15	0.3776	0.26	0.129	6.90298e-11
SPON2	8.51882e-22	0.377311	0.236	0.075	2.1251e-17
CD6	1.09514e-22	0.37704	0.28	0.099	2.73194e-18
NFKB2	5.97961e-17	0.376868	0.181	0.057	1.49167e-12
GNAI2	2.76475e-23	0.376352	0.542	0.325	6.89694e-19
GABARAPL1	1.11434e-13	0.375754	0.248	0.125	2.77983e-09
SH3BGRL	4.75927e-27	0.375526	0.509	0.274	1.18725e-22
GLIPR1	2.01373e-14	0.375155	0.239	0.11	5.02345e-10
ANKRD37	9.84625e-13	0.37409	0.152	0.054	2.45625e-08
RAB27A	3.69177e-22	0.373288	0.295	0.114	9.20948e-18
PLIN2	5.67852e-09	0.372544	0.204	0.114	0.000141656
SLC3A2	6.64554e-24	0.371906	0.785	0.672	1.6578e-19
PLP2	1.00451e-18	0.371857	0.429	0.244	2.50585e-14
EVL	5.31368e-29	0.371523	0.634	0.36	1.32555e-24
HSP90AB1	5.57051e-05	0.371161	0.995	0.976	1
CXCR3	4.79034e-17	0.371101	0.323	0.158	1.195e-12
PRDX2	1.23429e-30	0.370917	0.541	0.278	3.07906e-26
HAVCR2	3.76161e-14	0.37066	0.134	0.035	9.38372e-10
CLK1	9.57573e-26	0.370615	0.448	0.226	2.38876e-21
ANKRD12	4.0686e-16	0.370567	0.425	0.267	1.01495e-11
H3F3A	6.97497e-27	0.370447	0.991	0.967	1.73998e-22
ARRDC2	6.2158e-15	0.369969	0.142	0.038	1.55059e-10
C16orf54	9.76228e-10	0.369463	0.113	0.04	2.4353e-05
ITM2B	4.23633e-27	0.368197	0.942	0.874	1.05679e-22
BAZ1A	3.09625e-15	0.366845	0.323	0.178	7.7239e-11
IL2RG	5.94932e-32	0.366752	0.742	0.449	1.48412e-27
PPP2R5C	3.25072e-21	0.366223	0.404	0.208	8.10925e-17
PFN1	7.93289e-31	0.364953	0.999	0.978	1.97894e-26
NBL1	1.21436e-16	0.364416	0.135	0.026	3.02935e-12
G3BP2	2.57376e-19	0.364014	0.352	0.176	6.42051e-15
EWSR1	1.7991e-18	0.363692	0.386	0.218	4.48804e-14
FNBP1	2.14307e-21	0.363197	0.411	0.226	5.3461e-17
TMSB10	5.84032e-32	0.362392	1	1	1.45693e-27
SLC7A5	1.55442e-11	0.36206	0.321	0.203	3.87766e-07
OCIAD2	6.91486e-20	0.361627	0.324	0.154	1.72498e-15
PSMD8	6.1231e-26	0.361424	0.562	0.333	1.52747e-21
AKIRIN1	8.28385e-17	0.361405	0.237	0.099	2.06649e-12
PHF20	1.00551e-11	0.360497	0.258	0.149	2.50835e-07
SP140	1.13554e-16	0.359725	0.227	0.088	2.83273e-12
CST7	3.1159e-16	0.359621	0.723	0.565	7.77292e-12
EIF4A3	1.83438e-28	0.359264	0.412	0.185	4.57604e-24
CMC1	4.74104e-07	0.359159	0.274	0.194	0.011827
SNRPB	1.57062e-20	0.358517	0.477	0.283	3.91807e-16
SELENOW	6.95913e-25	0.358516	0.609	0.39	1.73603e-20
CD247	1.02004e-23	0.357598	0.345	0.139	2.54458e-19
SRSF3	3.4984e-25	0.356907	0.84	0.682	8.7271e-21
PSME2	3.28264e-21	0.356734	0.681	0.486	8.18888e-17
MIDN	4.5775e-18	0.355907	0.281	0.129	1.1419e-13
KLRK1	1.85267e-17	0.355597	0.325	0.153	4.62166e-13
DNAJA4	6.87802e-10	0.355444	0.139	0.057	1.71579e-05
APMAP	9.98705e-19	0.355425	0.281	0.122	2.49137e-14
SF3A1	5.43173e-17	0.354745	0.263	0.121	1.355e-12
C12orf57	1.14682e-22	0.354442	0.94	0.886	2.86086e-18
CEMIP2	9.37114e-17	0.354334	0.236	0.094	2.33772e-12
ICAM3	4.80674e-21	0.353789	0.461	0.26	1.19909e-16
ITK	2.81253e-18	0.353668	0.25	0.096	7.01614e-14
PDCL3	8.12237e-12	0.353437	0.191	0.089	2.02621e-07
SCAND1	1.08172e-17	0.352799	0.48	0.307	2.69847e-13
CDC42	5.33367e-19	0.352703	0.563	0.376	1.33054e-14
PARK7	8.43258e-13	0.352509	0.798	0.792	2.10359e-08
BATF	1.49161e-13	0.351772	0.231	0.106	3.72096e-09
APRT	5.83094e-25	0.351609	0.745	0.526	1.45459e-20
ARHGAP45	1.73155e-09	0.351556	0.179	0.093	4.31953e-05
JMJD6	3.71332e-18	0.351356	0.242	0.094	9.26325e-14
FABP5	7.25971e-11	0.349942	0.405	0.274	1.81101e-06
ITGB7	2.38924e-18	0.349471	0.252	0.099	5.9602e-14
GLS	2.82474e-16	0.349172	0.35	0.194	7.04659e-12
GUK1	3.08407e-24	0.349158	0.803	0.585	7.69353e-20
FOSL2	6.59151e-17	0.348448	0.209	0.072	1.64432e-12
CEBPD	5.65059e-66	0.34827	0.558	0.147	1.4096e-61
HCLS1	5.58243e-29	0.347771	0.475	0.225	1.39259e-24
AL135905.2	8.64381e-12	0.34774	0.181	0.081	2.15628e-07
MRPL18	3.86732e-05	0.347703	0.198	0.142	0.964743
HLA-DQA2	5.38257e-14	0.347611	0.161	0.053	1.34273e-09
ANXA6	2.01844e-16	0.347342	0.442	0.281	5.03521e-12
SSR2	2.96374e-22	0.347021	0.74	0.553	7.39335e-18
ANXA11	3.03244e-14	0.345402	0.349	0.212	7.56472e-10
PABPC1	6.99269e-22	0.345293	0.996	0.969	1.7444e-17
EPC1	1.28239e-16	0.345103	0.43	0.271	3.19905e-12
EVI2A	9.1946e-17	0.342925	0.203	0.071	2.29369e-12
IL2RB	2.33125e-17	0.34274	0.232	0.088	5.81554e-13
PNPLA2	4.57064e-14	0.342503	0.268	0.14	1.14019e-09
CAPZB	4.02611e-19	0.341823	0.597	0.399	1.00435e-14
OFD1	2.37158e-13	0.341755	0.213	0.099	5.91615e-09
STRAP	1.48591e-09	0.341629	0.29	0.199	3.70676e-05
PPP2CA	2.31621e-15	0.341592	0.375	0.229	5.77801e-11
PTGER4	1.16357e-21	0.341486	0.394	0.185	2.90265e-17
SAT1	3.392e-05	0.340702	0.976	0.967	0.84617
CMC2	3.04817e-15	0.340477	0.344	0.192	7.60395e-11
PHLDA1	4.2745e-10	0.340451	0.51	0.392	1.06632e-05
HLA-DRA	4.06001e-09	0.340108	0.392	0.262	0.000101281
BST2	3.78878e-26	0.339726	0.508	0.265	9.4515e-22
GMFG	1.58904e-28	0.339418	0.61	0.339	3.96403e-24
CYBA	3.63241e-25	0.339306	0.93	0.739	9.0614e-21
HNRNPF	5.14547e-22	0.338789	0.537	0.329	1.28359e-17
CFLAR	1.11873e-16	0.337542	0.311	0.157	2.79078e-12
SH3KBP1	4.75798e-20	0.337109	0.335	0.158	1.18693e-15
CYLD	6.41871e-18	0.336904	0.266	0.111	1.60121e-13
CIB1	4.65939e-25	0.336475	0.55	0.315	1.16233e-20
CCNL1	2.40723e-21	0.336253	0.714	0.482	6.00507e-17
NR4A3	2.80013e-13	0.33437	0.311	0.181	6.98521e-09
CD3G	3.79397e-27	0.333744	0.496	0.242	9.46445e-23
TECR	1.39876e-12	0.333424	0.375	0.249	3.48935e-08
PSIP1	7.32001e-15	0.332985	0.236	0.106	1.82605e-10
WTAP	6.7444e-15	0.332891	0.289	0.15	1.68246e-10
POMP	2.75377e-22	0.332691	0.534	0.321	6.86954e-18
APOBEC3G	1.27003e-18	0.332297	0.355	0.171	3.16822e-14
UBALD2	1.39662e-20	0.332134	0.507	0.304	3.484e-16
HSPA9	1.24311e-14	0.331979	0.443	0.296	3.10107e-10
DDX3X	3.07763e-15	0.33164	0.414	0.257	7.67745e-11
BCL11B	4.48865e-19	0.331121	0.276	0.11	1.11974e-14
CDC37	3.57688e-17	0.328946	0.522	0.354	8.92289e-13
DDX24	6.14155e-20	0.328723	0.654	0.461	1.53207e-15
HLA-DPB1	2.66636e-28	0.327601	0.538	0.275	6.65151e-24
GBP1	1.83418e-17	0.327539	0.21	0.072	4.57555e-13
ZNRF1	5.93454e-16	0.327371	0.131	0.026	1.48043e-11
TRAF1	4.40517e-12	0.326379	0.161	0.062	1.09891e-07
BCL7B	1.06143e-14	0.326356	0.222	0.099	2.64783e-10
HNRNPA2B1	1.34051e-22	0.326294	0.985	0.949	3.34404e-18
JMJD1C	7.34942e-13	0.325586	0.328	0.201	1.83339e-08
RHOA	5.12058e-19	0.325078	0.894	0.878	1.27738e-14
RPL6	4.61712e-29	0.324837	1	0.994	1.15179e-24
ENSA	6.25866e-15	0.323654	0.341	0.197	1.56129e-10
CD83	0.00121407	0.323031	0.129	0.089	1
RHBDD2	8.83268e-17	0.322889	0.277	0.126	2.2034e-12
FMNL1	8.51158e-16	0.322634	0.249	0.108	2.1233e-11
CD47	1.42764e-12	0.321951	0.326	0.2	3.5614e-08
VCP	9.24232e-16	0.321491	0.417	0.26	2.30559e-11
SRRM2	3.2551e-16	0.32141	0.771	0.678	8.12016e-12
TAGAP	1.53979e-13	0.320772	0.358	0.212	3.84116e-09
PPP2R1A	8.43128e-21	0.320045	0.426	0.236	2.10327e-16
IRF1	2.53666e-19	0.319671	0.493	0.296	6.32795e-15
HMGB1	2.29843e-22	0.319668	0.98	0.929	5.73366e-18
HTN1	6.95426e-20	0.319358	0.105	0	1.73481e-15
UBE2L6	5.65781e-26	0.319076	0.418	0.192	1.4114e-21
RCSD1	5.47651e-14	0.319058	0.181	0.067	1.36617e-09
HMGB2	4.49798e-21	0.31897	0.422	0.215	1.12207e-16
GTF2B	5.29038e-12	0.318778	0.238	0.128	1.31974e-07
BCAS2	1.92167e-12	0.318291	0.377	0.247	4.7938e-08
ATP1B3	1.38989e-11	0.318204	0.273	0.158	3.46721e-07
TCP1	6.14384e-10	0.318107	0.265	0.168	1.53264e-05
RNF114	6.08217e-13	0.31756	0.271	0.15	1.51726e-08
TRIR	2.73239e-19	0.317484	0.789	0.71	6.81621e-15
CITED1	5.30146e-32	0.317152	0.289	0.076	1.3225e-27
TAP2	4.17355e-21	0.316185	0.326	0.14	1.04113e-16
FKBP5	4.35221e-15	0.3159	0.137	0.032	1.0857e-10
FAS	9.47035e-13	0.315888	0.169	0.065	2.36247e-08
RFTN1	7.14423e-17	0.315856	0.182	0.054	1.7822e-12
HNRNPA3	1.70562e-17	0.3153	0.639	0.462	4.25484e-13
INSIG1	3.81772e-08	0.313983	0.171	0.093	0.00095237
ABLIM1	1.233e-14	0.313587	0.153	0.046	3.07584e-10
TERF2IP	2.7276e-17	0.312854	0.448	0.278	6.80428e-13
HIF1A	1.04299e-12	0.312658	0.27	0.147	2.60185e-08
VSIR	2.95267e-13	0.312122	0.248	0.121	7.36573e-09
RIPOR2	1.10787e-13	0.31194	0.19	0.076	2.76368e-09
RASGEF1B	1.47647e-10	0.311847	0.134	0.05	3.68319e-06
RANBP2	1.65841e-13	0.310775	0.216	0.097	4.13707e-09
UFC1	2.47115e-23	0.31012	0.527	0.311	6.16452e-19
NOP53	2.88844e-11	0.309199	0.81	0.833	7.2055e-07
CYCS	9.18461e-07	0.309038	0.762	0.814	0.0229119
NDUFV2	1.30074e-16	0.308571	0.527	0.353	3.24483e-12
GALM	1.45501e-09	0.308231	0.173	0.086	3.62967e-05
DUSP5	4.29041e-14	0.306522	0.425	0.257	1.07028e-09
MYL12B	2.61498e-21	0.306366	0.938	0.829	6.52332e-17
KTN1	8.24911e-10	0.306244	0.343	0.236	2.05782e-05
CAMK4	1.55119e-12	0.306143	0.127	0.036	3.86959e-08
PASK	1.05459e-12	0.306051	0.1	0.018	2.63078e-08
NBDY	1.80635e-08	0.305134	0.266	0.178	0.000450612
GADD45G	5.4594e-13	0.304646	0.16	0.056	1.3619e-08
GPR65	3.17913e-13	0.304645	0.163	0.057	7.93065e-09
RSRP1	1.14415e-14	0.304226	0.407	0.25	2.8542e-10
PDE4B	1.15983e-06	0.303651	0.305	0.225	0.0289331
MSN	5.02918e-18	0.303587	0.449	0.258	1.25458e-13
NAB1	2.16512e-12	0.302411	0.13	0.039	5.40111e-08
ALG13	5.51781e-10	0.301136	0.203	0.108	1.37647e-05
HLA-DRB1	2.36534e-19	0.300539	0.542	0.328	5.90059e-15
BTG3	1.22356e-13	0.299948	0.376	0.238	3.05229e-09
GIMAP4	4.76378e-15	0.299514	0.3	0.147	1.18837e-10
NASP	7.06709e-13	0.2995	0.263	0.138	1.76296e-08
NFE2L2	6.32519e-10	0.298508	0.249	0.15	1.57788e-05
FKBP4	0.0322751	0.298081	0.18	0.158	1
UPP1	2.57728e-09	0.297995	0.145	0.064	6.42929e-05
CCDC107	1.0656e-08	0.297552	0.29	0.197	0.000265826
MZT2A	2.83185e-13	0.297329	0.353	0.224	7.06434e-09
TNFRSF4	4.2149e-12	0.297096	0.158	0.058	1.05145e-07
TGIF1	8.36772e-13	0.296638	0.274	0.147	2.08741e-08
PLAAT4	1.52137e-26	0.296444	0.712	0.454	3.79521e-22
PPP1CB	1.80387e-08	0.296355	0.26	0.169	0.000449993
ATP2B1	9.22341e-10	0.296279	0.183	0.093	2.30087e-05
HERC1	1.38693e-09	0.296113	0.155	0.071	3.45985e-05
DUSP10	1.51827e-12	0.295393	0.152	0.053	3.78748e-08
GRK2	1.53036e-15	0.294887	0.214	0.085	3.81763e-11
UBE2A	3.56389e-11	0.294771	0.283	0.171	8.89049e-07
TRAF5	2.75695e-16	0.294747	0.178	0.056	6.8775e-12
LYAR	6.27809e-12	0.294311	0.218	0.107	1.56613e-07
FLNA	1.21769e-15	0.293998	0.313	0.157	3.03764e-11
RBIS	2.39023e-25	0.293963	0.53	0.288	5.96266e-21
SMC5	1.13956e-11	0.293663	0.157	0.062	2.84276e-07
DGKA	3.69614e-10	0.293588	0.129	0.049	9.2204e-06
MYLIP	4.99115e-09	0.293578	0.259	0.161	0.000124509
TCF7	8.7679e-12	0.293576	0.19	0.082	2.18724e-07
BZW1	4.96921e-16	0.293209	0.381	0.219	1.23962e-11
SERPINB9	5.48894e-12	0.29247	0.235	0.119	1.36927e-07
TOPORS	1.78827e-10	0.292404	0.143	0.058	4.46101e-06
IQGAP2	4.1732e-14	0.291873	0.227	0.101	1.04105e-09
GPCPD1	3.74807e-10	0.291739	0.175	0.085	9.34993e-06
CUL3	6.37135e-14	0.291397	0.209	0.09	1.5894e-09
PPIB	1.37219e-25	0.291185	0.97	0.887	3.42307e-21
SOD2	2.08457e-08	0.290966	0.212	0.126	0.000520018
EVI2B	4.35226e-16	0.290067	0.286	0.133	1.08572e-11
PTP4A2	2.01525e-14	0.289329	0.439	0.293	5.02724e-10
PNPLA8	7.79472e-11	0.289147	0.187	0.092	1.94447e-06
ARHGDIA	3.01913e-13	0.288664	0.441	0.296	7.53152e-09
THEMIS	5.11773e-12	0.287324	0.145	0.05	1.27667e-07
PGGHG	1.53065e-11	0.287257	0.12	0.035	3.81836e-07
SUMO1	1.74816e-14	0.287244	0.331	0.186	4.36096e-10
PRPF38B	1.13644e-10	0.2864	0.317	0.207	2.83495e-06
STK4	6.6123e-23	0.286267	0.483	0.26	1.64951e-18
PFKFB3	1.36841e-10	0.286235	0.151	0.062	3.41364e-06
HBP1	1.07273e-08	0.285998	0.221	0.133	0.000267603
ARID5B	7.51197e-10	0.284915	0.725	0.644	1.87394e-05
CFL1	1.55119e-21	0.284453	0.999	0.979	3.8696e-17
CITED2	8.38047e-11	0.284399	0.378	0.243	2.09059e-06
GLCCI1	2.95987e-11	0.284081	0.215	0.108	7.3837e-07
LCP2	7.05955e-21	0.282792	0.356	0.16	1.76108e-16
DDX6	3.27007e-16	0.282478	0.317	0.162	8.15751e-12
NR1H2	5.65755e-11	0.28189	0.196	0.097	1.41133e-06
MCUB	2.72207e-14	0.281515	0.226	0.096	6.79048e-10
PHF1	3.94332e-10	0.280961	0.172	0.082	9.83701e-06
TNFAIP8	1.49121e-15	0.280775	0.232	0.094	3.71997e-11
RAB8B	4.64162e-14	0.28044	0.21	0.089	1.1579e-09
PPP1CA	2.70714e-14	0.280032	0.542	0.388	6.75323e-10
LRP10	3.48487e-10	0.279918	0.197	0.103	8.69335e-06
HNRNPM	1.22834e-10	0.279792	0.29	0.179	3.06421e-06
KIF5B	1.32103e-11	0.279584	0.331	0.212	3.29544e-07
TIPARP	9.38566e-11	0.279389	0.212	0.108	2.34135e-06
RBMX	9.49006e-09	0.27926	0.326	0.235	0.000236739
RNF138	1.85799e-13	0.279236	0.174	0.067	4.63495e-09
STAT4	1.58807e-13	0.27891	0.223	0.097	3.9616e-09
LIMS1	7.59192e-11	0.278083	0.2	0.1	1.89388e-06
RPL10	9.00942e-25	0.277797	1	0.997	2.24749e-20
SH2D1A	1.95846e-14	0.277282	0.285	0.14	4.88557e-10
MARCKSL1	4.36025e-33	0.276808	0.47	0.203	1.08771e-28
PAIP2	5.34413e-10	0.276751	0.398	0.292	1.33315e-05
NFATC2	4.12384e-18	0.276744	0.271	0.11	1.02873e-13
UTRN	3.17839e-12	0.2767	0.202	0.09	7.92881e-08
PDCD4	5.15559e-09	0.27665	0.379	0.274	0.000128611
CHIC2	1.37466e-12	0.276585	0.215	0.103	3.42922e-08
USP36	1.49437e-12	0.274822	0.202	0.09	3.72785e-08
SEMA4D	3.73296e-15	0.274817	0.188	0.067	9.31224e-11
TCF25	3.45917e-16	0.274324	0.446	0.276	8.62925e-12
ABCC1	4.44009e-11	0.274187	0.115	0.035	1.10762e-06
PAFAH1B1	3.52475e-09	0.274153	0.234	0.142	8.79284e-05
SF1	1.02583e-09	0.274096	0.721	0.721	2.55903e-05
CHST11	1.14356e-16	0.27369	0.249	0.106	2.85272e-12
ISG15	9.83214e-24	0.273442	0.423	0.203	2.45273e-19
ABHD17A	3.41857e-16	0.273361	0.44	0.262	8.52796e-12
RPL41	7.71338e-28	0.273307	1	1	1.92418e-23
UBE2I	4.7928e-11	0.273221	0.337	0.221	1.19561e-06
RABGAP1L	3.92973e-11	0.272805	0.235	0.126	9.80311e-07
FAM3C	0.000128334	0.272805	0.159	0.108	1
ATP5IF1	4.00718e-17	0.272675	0.689	0.489	9.99632e-13
IER5	1.40243e-10	0.272582	0.268	0.158	3.49851e-06
ZFAND2A	1.14635e-14	0.27234	0.23	0.1	2.85969e-10
ABI3	4.841e-12	0.271792	0.16	0.06	1.20764e-07
ELL2	1.21358e-07	0.271533	0.135	0.067	0.00302739
DUSP8	7.29499e-11	0.271471	0.147	0.058	1.81981e-06
MAP4K1	1.38262e-13	0.271402	0.195	0.078	3.44909e-09
SNRPG	4.66045e-11	0.271016	0.483	0.357	1.16259e-06
CSDE1	3.83894e-08	0.270409	0.405	0.312	0.000957662
PIM1	7.85513e-06	0.2704	0.19	0.124	0.195954
PBXIP1	4.46669e-12	0.26968	0.228	0.112	1.11426e-07
MFGE8	1.52446e-29	0.269526	0.308	0.094	3.80292e-25
RBBP6	5.16919e-12	0.269385	0.416	0.282	1.28951e-07
TMEM50B	3.09927e-06	0.269315	0.161	0.1	0.0773143
NAF1	7.02483e-10	0.269117	0.12	0.043	1.75241e-05
NKG7	1.71909e-05	0.268181	0.618	0.554	0.428845
RPL28	4.40257e-26	0.267904	1	1	1.09826e-21
COPE	3.0989e-11	0.267672	0.477	0.356	7.73052e-07
WSB1	3.77098e-12	0.267539	0.715	0.629	9.40708e-08
TRABD	1.17414e-08	0.267332	0.232	0.142	0.000292901
VPS13C	3.69058e-12	0.267136	0.216	0.104	9.20651e-08
AKIRIN2	2.82706e-09	0.267058	0.235	0.139	7.05237e-05
H2AFV	3.94709e-11	0.266725	0.481	0.349	9.8464e-07
LY9	4.51242e-10	0.266668	0.163	0.071	1.12567e-05
SMAD7	4.69144e-14	0.266657	0.202	0.078	1.17033e-09
RNMT	4.18146e-08	0.266639	0.21	0.128	0.00104311
STAT5B	1.37576e-12	0.266272	0.163	0.06	3.43197e-08
NUFIP2	1.12071e-08	0.26622	0.203	0.118	0.000279573
DNAJC1	1.14272e-10	0.266103	0.281	0.169	2.85063e-06
TUBA1C	3.57334e-19	0.265864	0.426	0.233	8.91406e-15
CNOT2	1.71192e-12	0.265592	0.24	0.122	4.27055e-08
NRBP1	3.7754e-12	0.265458	0.225	0.111	9.41813e-08
PSMB1	1.14958e-16	0.265416	0.552	0.381	2.86773e-12
LAMP1	7.95417e-09	0.265286	0.261	0.169	0.000198425
ZNF267	8.63558e-11	0.265277	0.126	0.043	2.15423e-06
SGK1	1.06343e-26	0.26443	0.24	0.057	2.65284e-22
SP100	1.36272e-14	0.264171	0.368	0.221	3.39945e-10
ILF2	9.17058e-12	0.264132	0.334	0.21	2.28769e-07
PTPN7	3.54026e-12	0.26395	0.241	0.119	8.83154e-08
MTHFD2	1.47996e-07	0.26381	0.22	0.142	0.00369191
ANKRD44	5.12972e-14	0.263781	0.243	0.114	1.27966e-09
WAS	3.91214e-17	0.263206	0.344	0.175	9.75922e-13
S100A10	6.24569e-17	0.263086	0.867	0.722	1.55805e-12
FKBP8	1.10835e-12	0.263044	0.424	0.282	2.7649e-08
HMGN1	3.69952e-10	0.263033	0.755	0.767	9.22883e-06
XRCC5	2.53572e-19	0.262423	0.456	0.253	6.3256e-15
MFSD12	1.38859e-31	0.262286	0.361	0.125	3.46398e-27
IDI1	3.25565e-06	0.262173	0.268	0.193	0.0812155
TMEM243	3.94851e-07	0.262046	0.221	0.144	0.00984996
RAB2A	2.02456e-15	0.261465	0.431	0.269	5.05047e-11
ANP32A	3.08575e-11	0.260815	0.329	0.21	7.69772e-07
TMEM50A	4.11806e-15	0.260785	0.51	0.34	1.02729e-10
TAF15	8.38548e-09	0.260772	0.267	0.171	0.000209184
OAT	6.20856e-12	0.260708	0.153	0.058	1.54879e-07
ZBTB1	4.65904e-12	0.260591	0.175	0.072	1.16224e-07
FOXO1	5.58562e-12	0.260057	0.174	0.071	1.39339e-07
PAPOLA	7.24739e-08	0.259368	0.351	0.265	0.00180793
TCEA1	1.11566e-17	0.259355	0.464	0.283	2.78313e-13
CELF2	4.85652e-17	0.259253	0.31	0.147	1.21151e-12
HSPA2	2.68689e-29	0.259055	0.341	0.119	6.70272e-25
B4GALT1	7.33313e-13	0.258395	0.17	0.064	1.82932e-08
UBAC2	2.74584e-13	0.258208	0.202	0.086	6.84978e-09
USP15	3.65628e-17	0.257878	0.339	0.168	9.12096e-13
EIF4A1	6.69722e-13	0.257629	0.982	0.91	1.67069e-08
CLIC1	1.63002e-17	0.257597	0.97	0.893	4.06624e-13
MGAT4A	4.1696e-08	0.257544	0.168	0.089	0.00104015
PCED1B	8.22766e-12	0.257489	0.147	0.053	2.05247e-07
ARF4	1.1517e-10	0.257337	0.419	0.293	2.87302e-06
SLC9A3R1	2.08716e-12	0.257119	0.362	0.225	5.20664e-08
GSTK1	4.21539e-10	0.257056	0.668	0.601	1.05157e-05
PARP8	1.31091e-16	0.256947	0.271	0.115	3.2702e-12
PAXX	2.82014e-11	0.256863	0.428	0.303	7.03511e-07
MAPRE2	2.12506e-12	0.256658	0.31	0.174	5.30117e-08
TRA2B	3.1206e-09	0.256573	0.383	0.278	7.78464e-05
TSPYL1	7.40657e-07	0.256394	0.159	0.092	0.0184764
CRIP1	4.3189e-19	0.25608	0.816	0.631	1.07739e-14
VAPA	5.26648e-10	0.255829	0.373	0.264	1.31378e-05
TXLNG	1.27705e-10	0.255498	0.11	0.033	3.18572e-06
FCRL3	4.24887e-12	0.254383	0.113	0.028	1.05992e-07
NDUFB8	3.38356e-16	0.254284	0.595	0.419	8.44064e-12
TC2N	1.99018e-14	0.254224	0.202	0.075	4.96469e-10
TSC22D2	1.59932e-08	0.25422	0.131	0.058	0.000398966
RNF125	8.65873e-12	0.253974	0.168	0.067	2.16001e-07
RASA2	3.76612e-13	0.253933	0.174	0.067	9.39496e-09
DGKZ	8.91846e-14	0.253907	0.225	0.1	2.2248e-09
GIMAP5	2.87573e-11	0.253865	0.157	0.06	7.17379e-07
DNM2	1.44548e-10	0.253639	0.18	0.085	3.6059e-06
RNF149	3.80626e-14	0.253479	0.294	0.154	9.49509e-10
PRDM2	2.652e-10	0.253479	0.156	0.068	6.61569e-06
JAK3	1.51878e-12	0.25346	0.178	0.072	3.78876e-08
SLTM	6.01955e-10	0.253385	0.28	0.175	1.50164e-05
MALAT1	3.06225e-14	0.253222	0.999	1	7.6391e-10
LMBRD1	3.05362e-07	0.253097	0.194	0.119	0.00761755
CRYBG1	1.83315e-11	0.253089	0.145	0.051	4.57296e-07
TNFRSF14	3.20575e-13	0.252924	0.483	0.34	7.99707e-09
AKNA	5.35707e-13	0.252288	0.189	0.076	1.33637e-08
TOX2	5.86354e-11	0.251719	0.157	0.064	1.46272e-06
SERINC1	1.67377e-12	0.251482	0.278	0.151	4.17539e-08
SYF2	3.13695e-07	0.251315	0.292	0.21	0.00782542
VOPP1	2.98206e-10	0.251086	0.206	0.107	7.43905e-06
MFSD10	1.18274e-10	0.25032	0.228	0.124	2.95046e-06
TMEM173	3.52423e-10	0.250297	0.179	0.085	8.79155e-06
KLF3	2.16222e-06	0.250132	0.138	0.076	0.0539388
CTSA	1.4072e-08	0.249793	0.219	0.131	0.000351041
FBXO7	4.23425e-09	0.24974	0.247	0.151	0.000105628
AHI1	1.69488e-09	0.249168	0.107	0.036	4.22805e-05
MORC3	2.46456e-07	0.248874	0.134	0.068	0.0061481
CCND3	2.1306e-13	0.24864	0.355	0.207	5.315e-09
ZNF292	9.44189e-10	0.248291	0.226	0.126	2.35537e-05
MALT1	4.97512e-12	0.248248	0.165	0.064	1.24109e-07
FBXO33	6.08066e-09	0.248143	0.119	0.047	0.000151688
ATF7IP	2.33638e-10	0.248102	0.208	0.108	5.82832e-06
TAF7	1.20487e-07	0.247718	0.396	0.301	0.00300566
PPP1R12A	2.02692e-13	0.247066	0.32	0.182	5.05635e-09
LPAR2	3.36089e-10	0.246968	0.117	0.039	8.38407e-06
CENPM	1.47784e-07	0.24653	0.128	0.06	0.00368662
RALA	2.89104e-05	0.24594	0.208	0.15	0.721199
COQ10B	7.30137e-10	0.245921	0.165	0.078	1.8214e-05
THRAP3	6.9432e-09	0.244586	0.28	0.185	0.000173205
DHX36	7.32831e-08	0.244581	0.265	0.178	0.00182812
ARGLU1	3.6031e-10	0.243973	0.445	0.322	8.98829e-06
CORO7	1.18258e-09	0.243896	0.139	0.057	2.95007e-05
ID2	2.66235e-11	0.243819	0.413	0.275	6.6415e-07
ARF5	4.73463e-09	0.24361	0.46	0.354	0.00011811
OPTN	2.00074e-13	0.243362	0.299	0.165	4.99106e-09
SH3BP1	1.89148e-14	0.243312	0.195	0.074	4.71848e-10
GPI	1.05748e-08	0.242996	0.41	0.3	0.000263799
ENO1	6.58269e-10	0.242863	0.759	0.74	1.64212e-05
PIM2	1.94387e-08	0.242761	0.202	0.114	0.000484918
KRAS	8.7076e-13	0.24252	0.282	0.15	2.1722e-08
TMBIM1	1.21358e-06	0.24244	0.14	0.078	0.0302739
SERPINB1	5.64643e-06	0.24204	0.294	0.221	0.140856
HERPUD1	5.26088e-39	0.241537	0.602	0.262	1.31238e-34
GON4L	6.10814e-10	0.241525	0.167	0.078	1.52374e-05
NCK2	3.17345e-12	0.241311	0.162	0.061	7.91648e-08
CCNY	1.7813e-08	0.241086	0.16	0.082	0.000444363
TRAM1	1.75679e-14	0.24095	0.394	0.242	4.38248e-10
ELOVL5	1.23576e-10	0.240751	0.256	0.147	3.08274e-06
LAT	2.30268e-22	0.240549	0.43	0.204	5.74426e-18
GBP4	2.1179e-16	0.239967	0.225	0.085	5.28331e-12
RARA	5.71454e-09	0.239681	0.12	0.046	0.000142555
CHST12	5.38238e-08	0.239596	0.193	0.11	0.00134269
RPL21	1.52665e-13	0.23931	0.999	0.999	3.80838e-09
RNF167	3.30928e-11	0.239188	0.3	0.179	8.25534e-07
GFOD1	1.80386e-10	0.239188	0.117	0.038	4.49992e-06
IFNGR1	7.87682e-08	0.239188	0.114	0.049	0.00196495
HOXB2	8.24744e-09	0.238945	0.118	0.046	0.000205741
RNF168	1.75503e-08	0.238445	0.125	0.053	0.00043781
SLC2A4RG	3.80283e-13	0.238356	0.223	0.104	9.48654e-09
SRSF11	1.8714e-13	0.238268	0.52	0.354	4.66838e-09
TAB2	1.45721e-09	0.237966	0.133	0.053	3.63515e-05
RBMS1	6.55253e-12	0.236812	0.196	0.088	1.63459e-07
CNTRL	2.32792e-10	0.236582	0.142	0.056	5.80724e-06
CEBPB	4.36362e-19	0.236541	0.333	0.16	1.08855e-14
APH1A	2.28292e-09	0.236498	0.255	0.157	5.69496e-05
HNRNPC	3.0529e-09	0.235919	0.763	0.749	7.61576e-05
ARC	4.8019e-26	0.235772	0.143	0.003	1.19788e-21
HDAC1	7.91223e-12	0.235644	0.23	0.115	1.97379e-07
SERINC3	3.35568e-08	0.235519	0.189	0.108	0.000837107
MXD4	1.60055e-07	0.234666	0.246	0.162	0.00399274
RBM25	2.17915e-08	0.234659	0.415	0.317	0.000543611
TPM3	6.78921e-14	0.234325	0.744	0.581	1.69364e-09
PSMA3	4.53908e-05	0.234238	0.253	0.197	1
GADD45A	2.30446e-06	0.233668	0.181	0.111	0.0574871
RIC8A	1.18389e-07	0.233423	0.14	0.071	0.00295332
ROCK1	1.87037e-11	0.23337	0.296	0.174	4.66584e-07
RALGAPA1	1.29943e-10	0.232906	0.251	0.142	3.24155e-06
IL10RA	1.68927e-14	0.232406	0.282	0.138	4.21406e-10
UBE2F	1.07823e-08	0.232288	0.204	0.112	0.000268976
TRBC2	1.42188e-14	0.232191	0.546	0.346	3.54702e-10
ALYREF	2.63805e-09	0.232165	0.286	0.181	6.58089e-05
RAD21	8.19412e-12	0.23216	0.439	0.294	2.0441e-07
EID1	2.3741e-06	0.23168	0.657	0.635	0.0592244
RNF166	4.85356e-12	0.231639	0.154	0.056	1.21077e-07
CDV3	2.04098e-05	0.231611	0.395	0.333	0.509143
AGFG1	9.29688e-09	0.231023	0.167	0.085	0.00023192
ANXA7	2.81521e-11	0.230998	0.215	0.11	7.02283e-07
EXOSC6	1.43573e-13	0.230988	0.154	0.05	3.58156e-09
KIF2A	4.40012e-09	0.230173	0.248	0.149	0.000109765
DECR1	3.14071e-15	0.229047	0.3	0.156	7.83482e-11
RNF126	1.31396e-10	0.228745	0.2	0.1	3.27779e-06
SNRPA1	2.10516e-10	0.228681	0.207	0.106	5.25153e-06
ARHGAP4	4.16646e-15	0.228636	0.225	0.09	1.03937e-10
PRKDC	4.75938e-15	0.228559	0.317	0.168	1.18728e-10
GZMK	3.00138e-08	0.228493	0.546	0.421	0.000748724
PTPN22	2.60117e-15	0.228401	0.295	0.14	6.48889e-11
ABHD14B	0.000268644	0.228208	0.271	0.225	1
NUDT4	5.63585e-06	0.228181	0.187	0.122	0.140592
GRAMD1A	1.28303e-08	0.228132	0.185	0.1	0.000320065
IPCEF1	2.2914e-10	0.228113	0.107	0.032	5.71611e-06
NCOR1	2.69482e-11	0.227438	0.32	0.197	6.72249e-07
LTB	3.23201e-17	0.227424	0.474	0.279	8.06256e-13
PPIG	7.52411e-06	0.226833	0.304	0.233	0.187697
RAC2	2.81638e-22	0.226481	0.808	0.557	7.02574e-18
BCL3	4.09252e-10	0.226299	0.211	0.108	1.02092e-05
HAUS3	2.38789e-09	0.226173	0.136	0.057	5.95682e-05
EMP3	6.99012e-19	0.22597	0.761	0.518	1.74375e-14
CDC14A	2.33834e-06	0.225961	0.1	0.046	0.0583323
PTPRCAP	2.3746e-14	0.225887	0.219	0.09	5.92368e-10
ILF3	1.98306e-07	0.225658	0.263	0.179	0.00494693
CSK	1.15118e-13	0.225382	0.385	0.226	2.87173e-09
MOB1A	1.60598e-10	0.225126	0.242	0.135	4.00628e-06
CARD16	5.36783e-13	0.224995	0.273	0.136	1.33906e-08
ITGA4	1.32648e-16	0.224802	0.412	0.231	3.30903e-12
SDHA	1.81919e-07	0.224255	0.229	0.149	0.00453814
FAM102A	8.96869e-09	0.22423	0.117	0.046	0.000223733
KAT6A	1.04884e-10	0.224016	0.135	0.049	2.61643e-06
HBS1L	2.90092e-11	0.223991	0.13	0.043	7.23662e-07
TBX21	1.2835e-08	0.223986	0.109	0.04	0.000320181
HIST1H3D	2.28009e-07	0.223953	0.127	0.06	0.00568791
ASXL1	3.84e-08	0.223939	0.274	0.183	0.000957926
CALM3	4.02625e-06	0.223669	0.447	0.362	0.100439
LBR	1.14564e-11	0.223575	0.216	0.103	2.8579e-07
RGS1	1.06708e-11	0.223565	0.618	0.451	2.66193e-07
CCND2	2.04931e-07	0.223351	0.211	0.128	0.0051122
DDX21	2.11178e-05	0.223177	0.297	0.232	0.526806
RAB1B	5.4705e-07	0.222951	0.279	0.197	0.0136467
MAP2K2	2.12936e-10	0.222944	0.418	0.299	5.31189e-06
MTCH1	6.28901e-06	0.222867	0.271	0.2	0.156886
PSMB10	2.09499e-12	0.222838	0.473	0.325	5.22616e-08
UBXN4	1.20063e-10	0.222742	0.449	0.322	2.9951e-06
RIN3	5.83293e-10	0.222344	0.113	0.038	1.45508e-05
CWC25	1.53469e-10	0.222244	0.136	0.051	3.82844e-06
PITHD1	2.51078e-05	0.222206	0.202	0.143	0.626339
MIA	4.00472e-13	0.222078	0.185	0.074	9.99018e-09
GIMAP2	3.02968e-10	0.221992	0.119	0.039	7.55785e-06
ERN1	3.81093e-06	0.221571	0.196	0.124	0.0950676
RMND5A	2.1899e-08	0.221519	0.137	0.062	0.000546293
DBF4	3.17985e-07	0.221426	0.161	0.09	0.00793246
STAG2	5.26641e-09	0.221225	0.17	0.085	0.000131376
HMGN2	1.00206e-08	0.221051	0.502	0.394	0.000249974
YTHDC1	1.36851e-08	0.220524	0.263	0.172	0.000341388
TSTD1	1.71602e-10	0.220406	0.407	0.283	4.28077e-06
PBX4	2.17023e-10	0.220237	0.107	0.031	5.41386e-06
PPP3CC	2.45873e-12	0.219854	0.233	0.112	6.13355e-08
TARSL2	1.98625e-06	0.219587	0.101	0.047	0.0495489
DNAJC8	3.26464e-09	0.219451	0.287	0.188	8.14396e-05
TUT4	2.44905e-09	0.219392	0.185	0.097	6.10941e-05
ZMYM2	3.18267e-07	0.219224	0.137	0.069	0.00793949
PSMB6	4.84722e-09	0.21888	0.447	0.331	0.000120919
SERPINE2	3.74097e-10	0.21869	0.185	0.085	9.33222e-06
PCIF1	5.85047e-08	0.218594	0.159	0.082	0.00145946
HNRNPR	1.39294e-09	0.218394	0.327	0.212	3.47483e-05
KDM2A	8.01771e-10	0.218387	0.211	0.112	2.0001e-05
PRKCH	1.75922e-16	0.218229	0.337	0.169	4.38854e-12
SS18L2	4.04672e-07	0.217994	0.247	0.164	0.010095
GCHFR	6.02254e-10	0.217943	0.137	0.054	1.50238e-05
CCSER2	1.04819e-08	0.217553	0.189	0.103	0.000261482
HP1BP3	2.63724e-10	0.21754	0.426	0.301	6.57887e-06
ARL4C	3.11423e-14	0.217291	0.579	0.392	7.76875e-10
ZNF217	1.82367e-08	0.217288	0.11	0.042	0.000454933
RTN4	1.44487e-15	0.217053	0.385	0.222	3.60437e-11
GPN1	1.62739e-08	0.216982	0.107	0.04	0.00040597
MYL6	2.59437e-14	0.216886	0.996	0.979	6.47193e-10
MAN2A1	7.1961e-11	0.216668	0.137	0.05	1.79514e-06
NXT1	3.13348e-09	0.216605	0.227	0.129	7.81679e-05
ALKBH5	6.5771e-10	0.216491	0.134	0.053	1.64072e-05
RHOG	1.90136e-09	0.216234	0.4	0.283	4.74313e-05
RNPEPL1	1.79495e-12	0.216104	0.197	0.083	4.47768e-08
CTR9	7.18963e-08	0.21605	0.152	0.079	0.00179352
YPEL3	1.31072e-10	0.215927	0.404	0.283	3.26973e-06
KLRD1	3.23405e-08	0.215863	0.222	0.125	0.000806765
TRIM26	2.08858e-08	0.21581	0.102	0.038	0.000521016
RAP1A	2.27318e-12	0.215652	0.302	0.167	5.67069e-08
ZEB2	7.543e-05	0.215382	0.273	0.208	1
RLF	1.77439e-09	0.215291	0.164	0.078	4.4264e-05
SLA2	8.63156e-07	0.215181	0.128	0.064	0.0215323
MFNG	1.26285e-10	0.215085	0.121	0.039	3.15031e-06
HIST1H1D	2.572e-07	0.215071	0.161	0.088	0.00641611
TMBIM4	4.86596e-13	0.214663	0.486	0.325	1.21386e-08
LRMP	4.83138e-10	0.214435	0.108	0.033	1.20524e-05
TBC1D10C	1.00225e-15	0.214433	0.311	0.15	2.50022e-11
IRF7	2.50429e-09	0.214403	0.165	0.078	6.2472e-05
RNF139	8.52791e-09	0.214389	0.197	0.11	0.000212737
RNF187	9.2177e-08	0.214191	0.243	0.158	0.00229945
HMGN4	1.35631e-09	0.214014	0.211	0.115	3.38346e-05
MCM5	1.24371e-08	0.213995	0.114	0.044	0.000310255
SUMO2	5.11546e-13	0.213985	0.921	0.875	1.2761e-08
BLOC1S2	2.66901e-08	0.213883	0.178	0.096	0.000665812
ANKHD1	1.74413e-07	0.213583	0.228	0.146	0.0043509
PAF1	2.61951e-09	0.21325	0.171	0.085	6.53463e-05
NAA50	1.5647e-08	0.213247	0.192	0.106	0.000390331
BUD31	5.79516e-06	0.212975	0.28	0.211	0.144566
SETD2	4.39156e-09	0.212783	0.167	0.082	0.000109552
ORMDL3	3.80175e-08	0.212772	0.109	0.043	0.000948384
IQGAP1	5.07262e-17	0.212554	0.427	0.239	1.26542e-12
SCAMP2	1.03887e-10	0.212205	0.231	0.124	2.59156e-06
RNASEK	5.35028e-13	0.212184	0.962	0.944	1.33468e-08
ZNRF2	1.2767e-09	0.211973	0.114	0.039	3.18485e-05
PRR13	1.53191e-11	0.211958	0.529	0.375	3.8215e-07
TSEN54	1.7296e-07	0.21175	0.151	0.078	0.00431466
LMF2	9.86276e-07	0.211556	0.152	0.086	0.0246036
PCGF5	4.93968e-09	0.211253	0.197	0.106	0.000123225
TMX1	1.28103e-05	0.211012	0.169	0.11	0.319567
RPS6KA3	1.26791e-08	0.210899	0.181	0.097	0.000316294
JPT1	4.64244e-09	0.210858	0.327	0.214	0.00011581
RAD23A	3.68562e-06	0.210789	0.316	0.242	0.0919414
BRD4	8.26959e-08	0.21074	0.25	0.161	0.00206293
HIVEP2	1.30874e-08	0.210668	0.112	0.043	0.000326478
SF3B2	4.69019e-07	0.210662	0.39	0.301	0.0117002
SEPTIN2	3.09129e-10	0.210164	0.24	0.136	7.71154e-06
USP3	5.21714e-09	0.209672	0.157	0.074	0.000130147
TRAF4	8.61504e-06	0.209663	0.124	0.069	0.214911
CNN2	2.59084e-13	0.209589	0.476	0.306	6.46311e-09
POLR2K	1.4257e-11	0.209585	0.407	0.271	3.55656e-07
PNP	5.18992e-08	0.209473	0.169	0.089	0.00129468
SAMD3	9.55951e-11	0.20947	0.181	0.081	2.38472e-06
SELENOT	1.08937e-09	0.208855	0.315	0.2	2.71753e-05
EIF3I	2.02708e-09	0.208601	0.394	0.274	5.05675e-05
SIRPG	1.63467e-15	0.208482	0.277	0.125	4.07786e-11
LPIN2	1.2406e-07	0.208443	0.175	0.097	0.00309481
AC007384.1	4.33382e-06	0.208209	0.136	0.075	0.108112
OASL	1.2455e-07	0.208178	0.169	0.088	0.00310703
TMEM259	4.03321e-10	0.207997	0.248	0.14	1.00612e-05
MAP2K3	5.32505e-11	0.207902	0.184	0.083	1.32839e-06
IRF9	1.26581e-09	0.207781	0.228	0.131	3.15769e-05
RPL13	6.05673e-17	0.207543	1	1	1.51091e-12
PNISR	2.05631e-11	0.207058	0.407	0.275	5.12968e-07
TMF1	1.14684e-08	0.20691	0.202	0.114	0.00028609
ARHGAP9	4.8678e-19	0.206779	0.356	0.16	1.21432e-14
TRPS1	1.45232e-08	0.206744	0.109	0.04	0.000362295
HAPLN3	1.70219e-11	0.206726	0.103	0.024	4.24629e-07
SP3	1.16189e-08	0.206705	0.133	0.058	0.000289846
GHITM	5.73079e-08	0.206487	0.356	0.26	0.0014296
EIF1AX	2.04513e-06	0.2064	0.385	0.308	0.0510178
PTP4A3	3.90236e-20	0.206215	0.165	0.033	9.73483e-16
SUN2	6.89453e-11	0.205539	0.265	0.144	1.71991e-06
ZBTB7A	1.00339e-08	0.205484	0.187	0.101	0.000250305
ZYX	1.59265e-11	0.205448	0.381	0.242	3.97303e-07
TBRG1	6.11495e-10	0.205333	0.221	0.122	1.52544e-05
SELENOM	1.11426e-07	0.205097	0.18	0.101	0.00277963
PLEKHO1	1.09167e-09	0.205049	0.147	0.061	2.72328e-05
CSNK1A1	1.31761e-07	0.205023	0.327	0.236	0.00328691
TNIP1	4.88131e-10	0.205014	0.2	0.101	1.21769e-05
SMARCA5	2.04039e-11	0.204992	0.246	0.129	5.08996e-07
POLR2E	8.74837e-07	0.204978	0.309	0.226	0.0218237
NUCKS1	2.88043e-09	0.204797	0.419	0.306	7.18551e-05
LPXN	3.11198e-14	0.204711	0.246	0.108	7.76315e-10
UBE3A	2.0712e-07	0.204249	0.241	0.158	0.0051668
LAPTM4A	2.51339e-15	0.204112	0.492	0.307	6.26991e-11
N4BP2L1	1.68967e-07	0.203998	0.112	0.049	0.00421505
ZFAND2B	3.65644e-09	0.203515	0.139	0.06	9.12137e-05
ABRACL	1.15452e-13	0.203218	0.414	0.251	2.88006e-09
CNBP	6.25597e-09	0.20312	0.828	0.847	0.000156061
TRIM28	1.25588e-05	0.203089	0.222	0.157	0.313293
RALY	6.14908e-09	0.203051	0.41	0.304	0.000153395
IL6ST	0.000492961	0.202902	0.17	0.125	1
TMED5	7.80316e-08	0.202623	0.199	0.118	0.00194658
DNAJB14	1.50371e-08	0.202593	0.171	0.088	0.000375115
ANKRD11	2.14701e-09	0.202363	0.247	0.149	5.35594e-05
LRBA	4.81917e-10	0.202285	0.171	0.078	1.20219e-05
RANBP1	6.1948e-05	0.202216	0.295	0.233	1
DEF6	1.19656e-17	0.202173	0.281	0.117	2.98493e-13
FNBP4	1.53379e-05	0.202005	0.303	0.236	0.38262
TAPBP	2.77202e-12	0.201705	0.396	0.246	6.91508e-08
PSMA7	1.98387e-11	0.201559	0.832	0.796	4.94897e-07
BOD1L1	2.14255e-07	0.201558	0.26	0.172	0.00534481
ARL4A	0.0247799	0.201422	0.212	0.186	1
MACF1	3.49358e-11	0.201412	0.25	0.129	8.71508e-07
APOBEC3C	5.33682e-08	0.201261	0.179	0.097	0.00133132
ZEB1	2.11768e-09	0.201125	0.102	0.032	5.28276e-05
MAGOH	1.61633e-06	0.201007	0.319	0.24	0.040321
RNF213	3.08229e-12	0.200779	0.408	0.264	7.68908e-08
CAPNS1	1.14555e-05	0.200167	0.305	0.235	0.28577
MAP1LC3A	9.52621e-08	0.20016	0.127	0.058	0.00237641
MBD2	2.07152e-09	0.200065	0.275	0.169	5.16762e-05
RALGDS	1.68674e-09	0.200045	0.163	0.075	4.20773e-05
ANKRD10	1.93957e-07	0.19979	0.248	0.162	0.00483846
BBX	6.75523e-06	0.199619	0.198	0.132	0.168516
ASXL2	3.48619e-10	0.199561	0.139	0.056	8.69666e-06
HPCAL1	1.56168e-09	0.199466	0.167	0.079	3.89578e-05
MED10	1.337e-08	0.199407	0.222	0.129	0.000333529
STAT5A	5.38667e-07	0.199362	0.129	0.065	0.0134376
PAM	1.6472e-09	0.199268	0.125	0.047	4.10911e-05
SIGIRR	2.55925e-10	0.199179	0.421	0.292	6.3843e-06
MAT2B	4.01722e-08	0.199143	0.265	0.171	0.00100213
NUP98	2.41488e-08	0.199076	0.181	0.097	0.000602415
WDR82	1.56961e-08	0.198903	0.14	0.064	0.000391554
CMTM3	6.46615e-12	0.198771	0.201	0.09	1.61304e-07
CTSB	6.27993e-13	0.198717	0.38	0.238	1.56659e-08
NPDC1	7.40349e-09	0.198661	0.109	0.039	0.000184687
ATM	9.41874e-07	0.198601	0.187	0.112	0.023496
ATP2B4	5.25141e-07	0.198402	0.179	0.104	0.0131002
NAPA	9.57198e-08	0.198184	0.274	0.183	0.00238783
GGA2	1.24153e-07	0.197948	0.147	0.075	0.00309712
HNRNPH3	1.91818e-07	0.197945	0.307	0.212	0.00478508
RAB21	9.29588e-12	0.197929	0.174	0.072	2.31895e-07
WHAMM	4.83064e-07	0.197909	0.132	0.065	0.0120505
ZAP70	1.16634e-16	0.197721	0.317	0.147	2.90954e-12
CAPZA1	7.63267e-08	0.197648	0.333	0.242	0.00190404
PIP4K2A	3.27295e-05	0.197518	0.273	0.207	0.81647
TSC22D1	0.000415573	0.197468	0.11	0.068	1
RHOF	4.72504e-15	0.197436	0.295	0.14	1.17871e-10
PRKX	1.22839e-07	0.197049	0.157	0.083	0.00306434
CORO1A	1.12158e-15	0.197017	0.792	0.593	2.79789e-11
SMARCE1	3.12387e-08	0.196807	0.185	0.104	0.00077928
EMP1	3.7989e-20	0.196403	0.193	0.05	9.47675e-16
CHMP4A	7.34803e-09	0.19623	0.237	0.14	0.000183304
ACTR2	6.03111e-12	0.196002	0.373	0.231	1.50452e-07
AC004687.1	8.83178e-07	0.195844	0.11	0.05	0.0220318
RNASET2	1.06036e-09	0.195591	0.297	0.183	2.64517e-05
CTDNEP1	8.71375e-07	0.195232	0.237	0.158	0.0217373
GIMAP7	3.46917e-14	0.194959	0.314	0.16	8.65419e-10
CHCHD7	2.53713e-06	0.194756	0.152	0.088	0.0632914
CCAR1	9.05383e-09	0.193999	0.181	0.094	0.000225857
PPM1G	3.55779e-06	0.193942	0.32	0.243	0.0887526
STOM	1.92436e-20	0.193708	0.303	0.121	4.8005e-16
UBE2L3	2.03558e-06	0.193697	0.298	0.219	0.0507796
FAM160B1	1.08435e-06	0.193695	0.115	0.056	0.0270501
RESF1	9.64479e-14	0.193685	0.38	0.222	2.40599e-09
DOCK10	8.41196e-12	0.193624	0.172	0.068	2.09845e-07
DDIT3	1.58447e-07	0.193505	0.191	0.112	0.00395263
HNRNPD	7.45472e-08	0.193337	0.39	0.286	0.00185965
PTBP1	6.42841e-09	0.193269	0.217	0.125	0.000160363
LBH	6.65856e-14	0.192791	0.367	0.206	1.66104e-09
DYNLT1	6.22212e-07	0.19272	0.19	0.115	0.0155217
MEAF6	2.14588e-07	0.192714	0.24	0.154	0.00535311
NDEL1	2.54106e-09	0.192673	0.141	0.061	6.33893e-05
TNIK	7.00211e-09	0.192645	0.124	0.049	0.000174675
PRPF8	5.90307e-08	0.192525	0.214	0.128	0.00147258
TACC1	3.28735e-06	0.192407	0.217	0.144	0.0820062
ATRX	1.27598e-06	0.192355	0.354	0.265	0.0318307
WDR1	9.19614e-07	0.192354	0.368	0.275	0.0229407
CHD2	2.47288e-08	0.192187	0.324	0.219	0.000616885
MAZ	2.17375e-08	0.191803	0.2	0.112	0.000542264
GSDMD	2.44772e-08	0.191599	0.228	0.136	0.000610608
DRAP1	1.07132e-06	0.191299	0.552	0.478	0.0267253
SZRD1	7.7916e-09	0.191266	0.166	0.083	0.000194369
SMARCA2	6.4245e-10	0.191208	0.234	0.129	1.60266e-05
RASAL3	5.31693e-14	0.190982	0.286	0.139	1.32636e-09
STX5	1.90906e-07	0.190691	0.148	0.078	0.00476234
SFXN1	3.09766e-12	0.190612	0.197	0.085	7.72742e-08
DYNC1H1	5.48419e-08	0.190484	0.335	0.233	0.00136809
EXOSC9	3.87879e-08	0.190462	0.114	0.047	0.000967602
SRSF10	4.7258e-05	0.190303	0.293	0.228	1
PDS5A	2.27738e-07	0.1899	0.193	0.115	0.00568115
SMG1	2.9014e-06	0.189647	0.248	0.174	0.0723783
CSNK1G2	1.73427e-10	0.189567	0.163	0.069	4.32631e-06
SYNCRIP	2.46285e-05	0.189524	0.208	0.144	0.614383
RIF1	1.04371e-05	0.189426	0.113	0.06	0.260363
ATP1A1	4.84352e-15	0.189359	0.426	0.25	1.20826e-10
FAM53C	3.27985e-07	0.189237	0.1	0.042	0.00818192
ITPKB	7.31802e-06	0.18913	0.127	0.071	0.182555
KMT2A	1.59075e-12	0.188974	0.342	0.204	3.96828e-08
CDKN1B	1.10365e-09	0.18897	0.373	0.247	2.75316e-05
MYO1F	0.00108188	0.188846	0.107	0.069	1
TBCC	1.17337e-09	0.188805	0.202	0.106	2.9271e-05
HMCES	1.45599e-09	0.188788	0.151	0.067	3.6321e-05
SIPA1	2.59635e-07	0.188506	0.167	0.092	0.00647685
GCC2	1.14809e-06	0.188497	0.272	0.193	0.0286404
CPNE3	3.72861e-10	0.188425	0.27	0.158	9.30139e-06
ARIH1	5.47769e-06	0.18821	0.266	0.192	0.136646
COPS5	4.44541e-15	0.187852	0.267	0.126	1.10895e-10
OCIAD1	7.67029e-08	0.18781	0.33	0.231	0.00191343
UBE2N	5.7502e-08	0.187255	0.278	0.186	0.00143445
ECH1	8.24513e-08	0.187241	0.371	0.271	0.00205683
SNRNP70	6.66738e-06	0.187033	0.321	0.249	0.166324
LINC01943	2.63682e-06	0.187026	0.102	0.046	0.0657782
R3HDM4	1.77167e-08	0.186772	0.226	0.132	0.000441961
SPSB3	4.93666e-07	0.186517	0.238	0.156	0.012315
NIBAN1	0.0942124	0.186426	0.138	0.121	1
S100A6	2.47582e-19	0.185932	0.969	0.731	6.17618e-15
PAG1	2.77537e-11	0.185788	0.201	0.094	6.92343e-07
RAB5IF	1.72457e-06	0.185493	0.325	0.24	0.043021
TIAL1	8.40095e-07	0.185482	0.198	0.124	0.020957
ISCA1	3.89125e-05	0.185456	0.181	0.124	0.970712
SESN3	0.000198966	0.185435	0.104	0.061	1
EMC3	3.05702e-06	0.18526	0.183	0.115	0.0762603
ZC3H7A	9.55804e-09	0.185235	0.142	0.065	0.000238435
GIMAP1	1.04251e-09	0.185174	0.169	0.075	2.60064e-05
CXCR6	1.02302e-06	0.185059	0.141	0.072	0.0255202
HSF1	2.85082e-10	0.184884	0.248	0.139	7.11167e-06
TGFBR2	3.47908e-10	0.184785	0.196	0.096	8.67892e-06
PRMT1	2.80191e-06	0.184776	0.272	0.199	0.0698965
PSMA5	4.73234e-07	0.184644	0.332	0.242	0.0118053
ANXA2R	2.60639e-10	0.184595	0.141	0.053	6.50189e-06
ARIH2	4.88487e-05	0.184581	0.188	0.129	1
GPSM3	4.66563e-21	0.184549	0.554	0.304	1.16389e-16
DDX27	6.84042e-08	0.184221	0.142	0.069	0.00170641
SAFB2	4.76545e-08	0.184179	0.163	0.085	0.00118879
YME1L1	8.49653e-07	0.183895	0.296	0.212	0.0211954
CCT4	0.24286	0.183879	0.581	0.649	1
IRF2BP2	0.00166153	0.183872	0.221	0.179	1
DYNLL2	7.38367e-08	0.183707	0.135	0.064	0.00184193
TESPA1	6.86356e-09	0.183409	0.109	0.039	0.000171218
STUB1	9.08073e-06	0.183405	0.323	0.25	0.226528
CHMP1A	4.99863e-09	0.183352	0.104	0.035	0.000124696
TPST2	4.15685e-07	0.183193	0.236	0.151	0.0103697
ZNFX1	1.90648e-08	0.18303	0.106	0.039	0.00047559
GABARAPL2	1.32674e-09	0.182904	0.419	0.296	3.30969e-05
SINHCAF	0.000348118	0.182367	0.131	0.088	1
EHD1	7.23934e-08	0.182354	0.128	0.058	0.00180593
TBC1D2B	1.74213e-09	0.182348	0.126	0.047	4.34591e-05
TMA7	1.14083e-10	0.182336	0.898	0.915	2.84592e-06
PCNP	3.80637e-06	0.182114	0.214	0.143	0.0949537
CFAP20	4.15807e-06	0.182019	0.111	0.056	0.103727
KRR1	2.66018e-08	0.181942	0.174	0.094	0.000663609
ANAPC16	6.62094e-09	0.181342	0.501	0.39	0.000165166
TOP1	1.14565e-06	0.181139	0.306	0.219	0.0285793
RSBN1	1.01581e-09	0.18059	0.194	0.096	2.53404e-05
TNIP2	2.1303e-07	0.180556	0.148	0.076	0.00531425
EFHD2	4.84631e-09	0.180231	0.343	0.224	0.000120896
TMEM59	3.08382e-12	0.180112	0.618	0.451	7.69289e-08
PRKAR2A	0.000274434	0.179931	0.122	0.078	1
MAPRE1	7.16547e-11	0.179906	0.194	0.089	1.7875e-06
SH3BGRL3	6.4064e-15	0.17961	0.994	0.943	1.59814e-10
NUCB1	2.82633e-06	0.179471	0.26	0.181	0.0705055
AUP1	3.13207e-06	0.179388	0.35	0.267	0.0781325
TMC8	2.40312e-10	0.179344	0.173	0.076	5.99482e-06
MCOLN2	8.20154e-09	0.179067	0.114	0.042	0.000204596
CASP8	1.74835e-07	0.179031	0.114	0.049	0.00436143
LSM14A	2.78849e-09	0.178367	0.272	0.168	6.95618e-05
SEPTIN7	6.76918e-09	0.1782	0.604	0.499	0.000168864
PSMD7	8.71505e-07	0.17783	0.242	0.164	0.0217406
RAB11B	4.97697e-09	0.177787	0.306	0.197	0.000124156
EPB41	6.97676e-08	0.17735	0.178	0.096	0.00174042
SQOR	5.8918e-10	0.177205	0.164	0.072	1.46977e-05
EIF4E2	7.00866e-08	0.176928	0.163	0.085	0.00174838
MAX	3.84691e-06	0.176839	0.213	0.144	0.0959651
CCDC91	3.65844e-06	0.176726	0.124	0.065	0.0912634
DUSP11	1.07382e-05	0.176625	0.112	0.06	0.267875
SLC20A1	1.16523e-07	0.176621	0.141	0.068	0.00290679
ZNF410	2.215e-08	0.176576	0.134	0.06	0.000552554
EGLN2	1.93103e-08	0.176462	0.145	0.068	0.000481715
MED4	2.30334e-08	0.176436	0.156	0.078	0.000574592
GOLT1B	3.83044e-07	0.176435	0.118	0.056	0.00955542
SFMBT2	2.29261e-07	0.176267	0.114	0.05	0.00571915
RPL36AL	3.11231e-08	0.175959	0.997	0.992	0.000776397
MAFF	4.61067e-12	0.175797	0.201	0.09	1.15018e-07
SF3B4	9.17872e-08	0.175634	0.204	0.121	0.00228972
CTCF	3.62384e-09	0.175614	0.168	0.081	9.04003e-05
BAX	6.25249e-10	0.175553	0.406	0.275	1.55975e-05
RNPS1	1.89319e-06	0.175481	0.319	0.238	0.0472275
DDX39A	5.12587e-10	0.175251	0.22	0.115	1.2787e-05
SEPTIN1	1.09339e-16	0.175241	0.431	0.239	2.72758e-12
CD164	4.66018e-06	0.175237	0.31	0.233	0.116253
EXOC3	1.01953e-14	0.175192	0.216	0.089	2.54332e-10
DERL2	1.59512e-05	0.174949	0.146	0.089	0.397918
BIN1	9.51184e-14	0.174912	0.243	0.111	2.37282e-09
RPN2	1.43835e-09	0.174788	0.409	0.285	3.58812e-05
LRPAP1	1.70817e-10	0.17444	0.379	0.247	4.26119e-06
WBP2	3.66728e-07	0.174367	0.251	0.165	0.00914841
PLEKHA3	6.55508e-08	0.173834	0.131	0.06	0.00163523
UCP2	5.25487e-16	0.173653	0.436	0.244	1.31088e-11
SIAH2	5.04062e-11	0.173514	0.223	0.111	1.25743e-06
SPTAN1	4.44491e-05	0.17325	0.241	0.178	1
TMX4	1.47137e-08	0.173055	0.224	0.126	0.000367047
N4BP1	8.81269e-11	0.173048	0.17	0.072	2.19841e-06
DOCK2	6.46469e-08	0.173031	0.137	0.064	0.00161268
TMEM170A	1.08144e-07	0.172934	0.176	0.097	0.00269776
SASH3	2.2358e-12	0.172766	0.199	0.083	5.57744e-08
POLR2A	4.79704e-09	0.17246	0.197	0.104	0.000119667
ATXN2L	2.74716e-06	0.172428	0.17	0.103	0.0685307
FUNDC2	0.000698985	0.172199	0.236	0.19	1
TUFM	8.28532e-09	0.172096	0.424	0.307	0.000206686
ATG12	2.7643e-05	0.171918	0.185	0.124	0.689583
BUD23	0.0125043	0.171893	0.212	0.182	1
KLRC4	4.32911e-08	0.171838	0.108	0.042	0.00107994
YIPF5	1.3613e-05	0.171787	0.144	0.085	0.33959
NIPBL	1.66355e-07	0.17177	0.2	0.117	0.0041499
IVNS1ABP	6.67945e-08	0.171758	0.249	0.156	0.00166626
ZNF24	9.66152e-05	0.171595	0.17	0.117	1
CYTH1	4.56421e-09	0.171457	0.193	0.1	0.000113859
MAP7D1	5.23527e-08	0.171337	0.144	0.069	0.00130599
GRK6	1.05425e-13	0.171084	0.236	0.107	2.62993e-09
CEBPZ	0.000181854	0.17102	0.189	0.138	1
GCH1	5.69173e-07	0.170918	0.115	0.053	0.0141986
CEP85L	2.51343e-07	0.170387	0.118	0.053	0.00627001
TLE4	3.48115e-07	0.170316	0.113	0.05	0.00868408
UBE2V1	3.82643e-05	0.170212	0.324	0.257	0.954541
WNK1	6.16032e-10	0.170119	0.294	0.176	1.53675e-05
GPM6B	1.09601e-11	0.169937	0.216	0.104	2.73411e-07
RAB1A	5.63094e-06	0.169849	0.16	0.097	0.140469
RBBP7	6.56804e-07	0.169808	0.182	0.108	0.0163846
CMTM7	2.35414e-09	0.169721	0.244	0.14	5.87264e-05
CYFIP2	2.21401e-10	0.16969	0.202	0.097	5.52307e-06
GNL1	4.43361e-06	0.169678	0.122	0.065	0.110601
NONO	2.30104e-05	0.169644	0.278	0.208	0.574017
NFATC1	1.48216e-09	0.16952	0.148	0.064	3.69739e-05
KHDRBS1	7.3635e-05	0.169483	0.459	0.404	1
P4HB	3.68689e-06	0.169428	0.409	0.319	0.0919732
SLF1	1.54435e-07	0.169364	0.128	0.06	0.00385252
DHPS	4.98843e-05	0.169271	0.174	0.118	1
CNPY3	9.99876e-06	0.169259	0.263	0.19	0.249429
2022-03-07	6.38212e-08	0.169227	0.133	0.062	0.00159208
JTB	2.742e-05	0.169226	0.384	0.31	0.684019
PITPNC1	7.83353e-09	0.169208	0.213	0.117	0.000195415
RAB4B	4.86867e-10	0.169208	0.14	0.054	1.21454e-05
TBC1D1	2.30689e-08	0.169144	0.111	0.043	0.000575477
NAP1L4	1.62726e-05	0.169045	0.288	0.217	0.405937
TRA2A	0.000212377	0.168871	0.209	0.156	1
RPS29	2.29365e-07	0.168665	0.986	0.974	0.00572173
MLLT6	8.08957e-06	0.168627	0.108	0.054	0.201803
CCT7	4.32325e-07	0.168608	0.308	0.215	0.0107848
TBPL1	8.08257e-07	0.168375	0.118	0.057	0.0201628
KLF13	2.27647e-08	0.168354	0.191	0.106	0.000567887
C1orf43	8.82305e-09	0.168176	0.382	0.265	0.0002201
PHIP	2.54676e-06	0.168012	0.207	0.135	0.0635315
NDE1	1.58488e-06	0.167543	0.102	0.046	0.0395364
HDGF	1.67545e-05	0.167432	0.162	0.103	0.417958
CTSS	4.67001e-07	0.167108	0.177	0.101	0.0116498
RNASEH2B	9.52262e-07	0.167038	0.159	0.09	0.0237551
MPC2	5.76126e-06	0.166888	0.26	0.188	0.14372
AHR	0.000149044	0.166696	0.131	0.081	1
RASD1	4.568e-13	0.166606	0.144	0.044	1.13953e-08
PANK2	1.26111e-08	0.166478	0.128	0.054	0.000314597
PRNP	1.79479e-05	0.166421	0.193	0.126	0.447728
RBM42	0.00010004	0.16622	0.178	0.124	1
YARS	2.38419e-08	0.166199	0.145	0.067	0.00059476
ATP8A1	1.84526e-08	0.166077	0.128	0.054	0.000460319
DAZAP1	4.57954e-08	0.16598	0.22	0.133	0.00114241
SF3A2	2.92878e-07	0.16583	0.243	0.157	0.00730615
CPSF6	5.37891e-06	0.165648	0.135	0.075	0.134182
USP47	0.000439212	0.165564	0.152	0.107	1
ILKAP	2.65145e-06	0.165547	0.127	0.068	0.0661431
TLN1	4.99432e-09	0.16547	0.335	0.224	0.000124588
LUC7L2	9.96455e-06	0.165054	0.249	0.176	0.248576
H1FX	9.04235e-09	0.165045	0.599	0.451	0.000225571
CAP1	2.99822e-08	0.164976	0.39	0.279	0.000747936
ATG5	1.78892e-07	0.16484	0.141	0.071	0.00446264
TWF2	3.95524e-10	0.164814	0.257	0.142	9.86673e-06
SKP1	3.21732e-11	0.164782	0.951	0.9	8.02593e-07
KCTD20	0.000485258	0.164471	0.113	0.072	1
DPP7	1.47988e-05	0.164163	0.432	0.353	0.369171
GLUD1	7.85448e-07	0.164111	0.228	0.146	0.0195938
ZC3H15	8.72844e-05	0.164038	0.311	0.25	1
IGF2R	1.31607e-05	0.16379	0.148	0.089	0.328307
GTPBP6	8.14901e-07	0.163637	0.145	0.078	0.0203285
CBX4	1.92071e-08	0.163503	0.173	0.089	0.000479141
NFKBIZ	0.00012379	0.163478	0.312	0.24	1
CHKB	0.000243016	0.163408	0.185	0.133	1
OGA	8.07518e-06	0.162999	0.201	0.132	0.201443
ANKRD13D	1.50848e-07	0.162827	0.163	0.086	0.00376305
SRP9	9.56346e-08	0.162691	0.35	0.249	0.0023857
TWF1	0.000313448	0.16225	0.117	0.075	1
USP12	2.43332e-06	0.162179	0.116	0.057	0.0607016
LMAN2	4.06495e-05	0.162178	0.338	0.268	1
STARD7	0.00250741	0.162043	0.23	0.188	1
SHISA5	6.23014e-11	0.161963	0.296	0.176	1.55417e-06
PFDN5	3.42662e-08	0.161832	0.999	0.989	0.000854805
PTPRA	1.57812e-08	0.16175	0.146	0.068	0.000393677
BNIP2	8.48258e-06	0.161622	0.171	0.107	0.211606
IMP3	0.00133192	0.161406	0.233	0.188	1
COPA	8.76241e-05	0.161135	0.167	0.114	1
TNPO1	1.24979e-05	0.161071	0.11	0.058	0.311771
NEDD9	0.00139078	0.160908	0.189	0.143	1
QKI	7.25024e-06	0.160619	0.126	0.069	0.180865
CSNK1G3	1.1726e-05	0.160546	0.108	0.056	0.292516
PTTG1	3.86211e-05	0.160328	0.224	0.157	0.963441
PRPS1	1.10249e-07	0.160272	0.144	0.071	0.00275027
SSB	1.60549e-06	0.160242	0.345	0.26	0.0400505
CCNK	7.16304e-06	0.160144	0.118	0.062	0.178689
C4orf3	4.13906e-06	0.160132	0.474	0.39	0.103253
TMUB1	4.03139e-08	0.159958	0.246	0.154	0.00100567
UBL5	1.16036e-09	0.159915	0.823	0.76	2.89464e-05
OTULIN	4.97143e-09	0.159473	0.167	0.081	0.000124017
TNFRSF18	0.00311499	0.159465	0.116	0.078	1
PSMB9	1.26384e-17	0.159345	0.701	0.462	3.15277e-13
DNAAF2	0.0146672	0.159322	0.174	0.144	1
PPP2R5A	5.93887e-06	0.15924	0.153	0.09	0.148151
UBA3	4.14454e-06	0.159154	0.107	0.051	0.10339
RPS15A	6.01509e-11	0.159144	1	1	1.50052e-06
SLC1A5	3.44876e-06	0.159096	0.11	0.054	0.0860328
NUP210	2.91917e-06	0.159045	0.111	0.054	0.0728217
AC044849.1	1.70341e-07	0.158799	0.159	0.083	0.00424932
SMU1	1.25769e-08	0.158654	0.152	0.072	0.000313742
HSPA4	0.0141411	0.158508	0.204	0.175	1
SRSF9	7.80659e-08	0.158476	0.503	0.388	0.00194743
DDX39B	3.00124e-08	0.157947	0.342	0.236	0.000748689
MFF	8.25077e-05	0.157897	0.217	0.16	1
NECAP2	3.01903e-06	0.157884	0.151	0.086	0.0753127
ZNF207	1.41605e-07	0.15775	0.266	0.176	0.00353249
UBE2K	6.03443e-06	0.15751	0.165	0.101	0.150535
NFATC3	6.2595e-08	0.157125	0.113	0.046	0.00156149
VAMP2	5.13542e-08	0.156922	0.541	0.429	0.00128108
EIF4A2	0.0683347	0.156631	0.727	0.851	1
BTN3A1	2.01284e-10	0.156529	0.127	0.044	5.02122e-06
CCNDBP1	8.93665e-06	0.156461	0.221	0.151	0.222934
MVP	1.13608e-08	0.156441	0.199	0.11	0.000283406
RIOK3	1.07547e-06	0.156436	0.167	0.096	0.0268286
ETV6	6.52493e-07	0.156413	0.157	0.086	0.0162771
PRKRA	4.32862e-05	0.15641	0.105	0.057	1
SEPTIN6	2.21634e-12	0.156303	0.406	0.246	5.52889e-08
STK25	1.28264e-06	0.156151	0.109	0.051	0.0319968
AKAP8L	9.30082e-09	0.156111	0.139	0.061	0.000232018
DEGS1	0.000214007	0.155901	0.178	0.126	1
CIR1	6.36868e-06	0.155868	0.149	0.088	0.158873
SIT1	1.0987e-13	0.155859	0.303	0.151	2.74081e-09
TMPO	5.06697e-07	0.155714	0.19	0.112	0.0126401
PHF11	2.20107e-09	0.15563	0.188	0.094	5.49078e-05
ARRDC1	1.21531e-08	0.155566	0.157	0.075	0.000303171
ATP5F1B	5.56197e-10	0.155458	0.917	0.903	1.38749e-05
USP8	4.77591e-05	0.155371	0.111	0.062	1
RBM17	6.58473e-06	0.155135	0.264	0.189	0.164263
CKAP2	4.71785e-06	0.155048	0.124	0.065	0.117692
MZT1	1.63415e-06	0.15503	0.126	0.065	0.0407655
CALCOCO2	6.92722e-06	0.154975	0.183	0.117	0.172806
TRAC	7.32518e-16	0.154909	0.359	0.185	1.82734e-11
TRAPPC2B	5.79236e-05	0.154822	0.117	0.068	1
RASGRP1	7.59972e-10	0.154775	0.213	0.106	1.89583e-05
GTF3C1	4.71142e-07	0.154774	0.102	0.043	0.0117531
RHOC	1.01469e-14	0.15451	0.443	0.267	2.53125e-10
SHFL	3.00064e-10	0.154506	0.219	0.112	7.4854e-06
ACP5	0.00480526	0.154438	0.172	0.135	1
FXR1	0.00434499	0.15421	0.204	0.167	1
UHRF2	4.46738e-06	0.154037	0.101	0.047	0.111443
NGDN	9.35303e-05	0.153893	0.137	0.086	1
CENPC	1.59589e-07	0.15389	0.176	0.097	0.0039811
RORA	1.46806e-05	0.153745	0.168	0.103	0.366223
PLAA	0.000121563	0.153703	0.1	0.057	1
OGT	0.000117563	0.153697	0.206	0.149	1
SAMD9L	5.98906e-07	0.153642	0.117	0.054	0.0149403
RPA3	3.00627e-06	0.15351	0.227	0.153	0.0749943
MIR155HG	1.00504e-05	0.153389	0.111	0.057	0.250716
RTF1	1.89192e-08	0.153252	0.21	0.118	0.00047196
CD38	0.000261672	0.153117	0.159	0.107	1
RASSF1	3.58431e-09	0.153063	0.187	0.094	8.94141e-05
FGD3	3.82244e-09	0.152932	0.119	0.044	9.53546e-05
MED15	1.1473e-06	0.152862	0.145	0.079	0.0286206
MRPS7	2.58947e-05	0.152852	0.188	0.126	0.645969
GOLGA4	0.0194329	0.152756	0.23	0.201	1
MDK	5.21853e-18	0.15272	0.161	0.038	1.30181e-13
M6PR	5.31793e-05	0.152604	0.252	0.186	1
RAN	8.92039e-05	0.152567	0.918	0.917	1
CD48	2.9791e-14	0.152447	0.438	0.253	7.43167e-10
CD53	2.17285e-15	0.152139	0.462	0.281	5.4204e-11
GOLPH3	0.000263234	0.152073	0.193	0.14	1
SNHG12	0.00193072	0.152007	0.225	0.181	1
IFNAR2	8.78591e-05	0.151871	0.135	0.085	1
ATXN1	1.91283e-05	0.151725	0.121	0.067	0.477174
SMARCC2	0.00016875	0.151679	0.133	0.086	1
HNRNPAB	0.000329494	0.151566	0.275	0.219	1
PIAS1	1.8648e-07	0.151304	0.175	0.097	0.00465194
MIS18BP1	2.74352e-06	0.151025	0.185	0.112	0.06844
INTS6	1.42968e-06	0.150991	0.182	0.108	0.0356649
CIRBP	4.93675e-08	0.150929	0.959	0.938	0.00123152
CARHSP1	6.20485e-06	0.150509	0.207	0.136	0.154786
ANP32E	5.86934e-09	0.150457	0.253	0.15	0.000146417
RAB29	7.24267e-06	0.150356	0.126	0.068	0.180676
BRAF	1.27927e-06	0.1503	0.105	0.047	0.0319128
DNMT1	4.81665e-07	0.150242	0.185	0.108	0.0120156
NUDT21	8.09644e-07	0.150146	0.222	0.142	0.0201974
CHMP2B	1.04561e-05	0.150078	0.12	0.065	0.260839
KAT6B	2.2404e-08	0.149897	0.167	0.085	0.00055889
RHOT2	0.000154423	0.149838	0.122	0.075	1
YTHDF2	0.00361892	0.149821	0.2	0.161	1
BACH1	1.01554e-08	0.149809	0.126	0.051	0.000253337
PTPN6	4.65319e-10	0.149727	0.254	0.14	1.16078e-05
HSPB1	9.07539e-19	0.149695	0.955	0.954	2.26395e-14
ST8SIA4	2.41089e-05	0.149641	0.145	0.086	0.601421
ERP29	4.33225e-06	0.149468	0.569	0.486	0.108072
ADRM1	8.52886e-06	0.149356	0.252	0.179	0.212761
ARL6IP4	5.3782e-07	0.149327	0.542	0.444	0.0134165
DUSP16	4.4949e-07	0.149094	0.101	0.042	0.011213
PPHLN1	2.97458e-07	0.149079	0.194	0.115	0.00742039
CA5B	9.78756e-06	0.148959	0.109	0.056	0.244161
RBM33	1.26983e-05	0.148712	0.145	0.086	0.316772
ATP5MG	6.19829e-08	0.148308	0.953	0.947	0.00154623
SNRNP200	5.14881e-07	0.147842	0.176	0.101	0.0128442
CDC26	7.96975e-06	0.147667	0.167	0.104	0.198813
PFKL	0.0001838	0.147557	0.169	0.117	1
CASK	2.80099e-07	0.147532	0.147	0.075	0.00698735
SNX2	0.000197045	0.147233	0.133	0.086	1
HIPK1	4.7634e-09	0.147118	0.123	0.047	0.000118828
CD58	9.42195e-07	0.147017	0.177	0.103	0.023504
CCNL2	0.00064223	0.147012	0.107	0.068	1
POLR2C	3.36579e-08	0.146822	0.13	0.058	0.000839631
GTF3C6	4.16722e-06	0.146508	0.229	0.154	0.103955
SNX17	3.23768e-06	0.146497	0.223	0.15	0.0807672
TPP2	2.57697e-07	0.14639	0.113	0.05	0.00642851
NGLY1	0.00036379	0.146346	0.127	0.082	1
RRM1	1.02242e-05	0.146298	0.101	0.05	0.255052
AC243960.1	1.39931e-07	0.145993	0.149	0.075	0.00349071
ARF6	1.72912e-07	0.145928	0.499	0.383	0.00431346
MRPL10	3.55307e-05	0.145817	0.17	0.111	0.88635
PRKCB	3.43679e-09	0.145764	0.179	0.088	8.57342e-05
FAM111A	9.51896e-09	0.145666	0.135	0.057	0.00023746
RNH1	5.12523e-07	0.145608	0.314	0.219	0.0127854
HCP5	1.76095e-13	0.145519	0.15	0.044	4.39286e-09
RCAN3	4.34235e-07	0.145379	0.129	0.062	0.0108324
STT3B	3.85225e-05	0.145148	0.22	0.153	0.960982
HEXIM1	2.69636e-07	0.145131	0.119	0.054	0.00672635
STARD3	1.71392e-08	0.144988	0.14	0.062	0.000427553
NUDT1	2.68134e-05	0.144823	0.152	0.094	0.668887
HMGN3	0.000575432	0.144471	0.364	0.308	1
PRDM1	9.13405e-05	0.144454	0.224	0.161	1
TRMT10C	0.133551	0.144412	0.139	0.125	1
ELP2	4.10544e-05	0.1444	0.1	0.053	1
FBXO32	1.25386e-07	0.144285	0.141	0.069	0.00312788
NEMF	0.00841749	0.144239	0.174	0.14	1
PREX1	6.12759e-10	0.14415	0.214	0.108	1.52859e-05
IDH2	2.7359e-12	0.143946	0.334	0.19	6.82498e-08
TOR1AIP1	6.26358e-05	0.143946	0.141	0.088	1
C1D	1.11261e-06	0.143476	0.154	0.086	0.0277552
GNG2	1.63594e-15	0.143199	0.381	0.204	4.08103e-11
C21orf91	2.7672e-09	0.143097	0.117	0.042	6.90306e-05
SYS1	4.27965e-07	0.142821	0.151	0.081	0.010676
NOSIP	1.89734e-05	0.142784	0.239	0.165	0.47331
GZMA	5.79447e-07	0.142745	0.614	0.503	0.0144549
GNB1	7.91523e-06	0.142535	0.283	0.204	0.197453
PHYKPL	9.53965e-08	0.142386	0.198	0.112	0.00237976
IKZF1	4.30435e-09	0.142377	0.24	0.132	0.000107376
IRF2	1.58475e-09	0.142264	0.169	0.079	3.95332e-05
CDIPT	5.68973e-07	0.142232	0.129	0.064	0.0141936
MIER1	1.98309e-08	0.142198	0.239	0.143	0.000494702
PECAM1	0.000237728	0.14214	0.104	0.061	1
ATP6AP2	8.49837e-06	0.142138	0.244	0.174	0.212
EBLN3P	0.0016852	0.142095	0.123	0.085	1
RAB5C	4.35876e-06	0.141982	0.295	0.212	0.108734
SUZ12	3.13512e-06	0.141975	0.192	0.119	0.0782087
PPP6C	7.07634e-05	0.141859	0.153	0.1	1
FGFR1OP2	5.96235e-08	0.141857	0.279	0.182	0.00148737
RELA	1.1291e-05	0.141774	0.15	0.089	0.281666
ODF2L	2.26659e-06	0.141705	0.144	0.079	0.0565423
VPS4B	2.85799e-05	0.141697	0.149	0.092	0.712954
FBXW7	4.3181e-05	0.141638	0.122	0.071	1
RAB3GAP1	0.00479762	0.141424	0.1	0.069	1
TMEM87A	3.79611e-05	0.141407	0.14	0.086	0.946978
GRPEL1	0.00118383	0.141041	0.132	0.092	1
KLHL28	2.62119e-06	0.140825	0.103	0.047	0.0653881
CCNH	7.02359e-06	0.140573	0.391	0.297	0.17521
SNAP23	4.66174e-06	0.14055	0.13	0.071	0.116292
BECN1	7.84492e-07	0.140497	0.147	0.079	0.0195699
JARID2	0.000118091	0.13996	0.145	0.093	1
GRB2	1.31234e-05	0.139922	0.27	0.199	0.327375
ACTR3	4.99165e-07	0.139891	0.439	0.335	0.0124522
ZPR1	2.02173e-07	0.139741	0.112	0.049	0.00504342
PPP3R1	1.56598e-05	0.139739	0.118	0.064	0.39065
SUPT5H	5.44135e-06	0.139635	0.136	0.076	0.13574
ICAM1	5.60293e-10	0.139295	0.141	0.056	1.39771e-05
DNAJC7	0.00103322	0.139243	0.177	0.132	1
NFU1	0.000654537	0.1392	0.142	0.099	1
FTL	0.0174912	0.138842	0.996	0.996	1
RNF115	6.34397e-05	0.138827	0.175	0.118	1
BDP1	0.000368034	0.138786	0.206	0.153	1
WHRN	0.000197533	0.138604	0.112	0.067	1
FTSJ1	4.25714e-06	0.138581	0.104	0.05	0.106199
SNX6	0.000795562	0.138459	0.316	0.261	1
C12orf75	9.03439e-09	0.138375	0.204	0.107	0.000225372
RBPJ	0.000164209	0.138172	0.183	0.126	1
SP110	7.01772e-09	0.138133	0.226	0.128	0.000175064
ATP2A3	2.58553e-05	0.137842	0.121	0.068	0.644987
VASP	5.60862e-10	0.137745	0.202	0.099	1.39913e-05
ZNF638	1.90321e-05	0.137744	0.156	0.097	0.474776
SLC44A2	5.21065e-06	0.137685	0.112	0.057	0.129985
RAB9A	2.48079e-05	0.137433	0.196	0.132	0.618859
SIK3	3.16032e-06	0.13743	0.169	0.099	0.0788375
DEK	5.6263e-05	0.137378	0.369	0.293	1
CREB1	7.34697e-08	0.137308	0.108	0.043	0.00183278
CRBN	0.00024681	0.137089	0.111	0.067	1
THAP11	9.31925e-07	0.137078	0.102	0.044	0.0232478
MFSD14A	3.96204e-06	0.137001	0.121	0.064	0.0988371
EMC7	0.000359072	0.136994	0.215	0.161	1
ZNF655	0.00015149	0.136879	0.155	0.104	1
CNOT1	6.98557e-07	0.136452	0.134	0.068	0.0174262
BORCS5	6.32865e-07	0.136153	0.146	0.076	0.0157874
ABI1	4.01123e-06	0.13611	0.185	0.115	0.100064
CDR2	2.64797e-08	0.136014	0.112	0.043	0.000660563
LYPLA1	6.16044e-08	0.135952	0.245	0.15	0.00153678
TMEM70	6.8257e-05	0.135913	0.148	0.094	1
NLRC5	7.70815e-08	0.135856	0.137	0.062	0.00192288
ATP6V0C	2.28945e-05	0.135825	0.912	0.915	0.571127
CUL1	2.38925e-05	0.135781	0.118	0.065	0.596022
COMMD6	1.08097e-07	0.135585	0.912	0.893	0.00269659
MAPKAPK2	3.05879e-05	0.135572	0.149	0.092	0.763047
EFR3A	2.72114e-05	0.135447	0.113	0.062	0.678814
PSMB2	2.0868e-06	0.135341	0.304	0.215	0.0520573
UVRAG	0.0766522	0.135154	0.137	0.118	1
CDC40	2.98583e-05	0.135053	0.141	0.085	0.744844
AC008875.3	1.42066e-07	0.134821	0.106	0.043	0.00354397
RBM7	3.01247e-09	0.13482	0.109	0.038	7.5149e-05
FAM117A	1.28464e-07	0.134774	0.144	0.069	0.00320466
MLLT3	5.79393e-08	0.134714	0.107	0.04	0.00144535
ARHGAP15	2.65995e-10	0.134632	0.252	0.135	6.63552e-06
ATP2B1-AS1	0.000407501	0.134545	0.13	0.083	1
YWHAH	0.000315012	0.13434	0.263	0.204	1
MRPL47	0.000463077	0.13428	0.148	0.101	1
SUPT6H	8.75986e-05	0.134148	0.106	0.06	1
OXNAD1	1.28357e-09	0.134101	0.19	0.092	3.20199e-05
MYL12A	2.38288e-13	0.133903	0.926	0.746	5.94433e-09
FERMT3	8.34298e-13	0.133775	0.248	0.119	2.08124e-08
CGGBP1	4.3063e-05	0.133564	0.164	0.107	1
IFI16	1.4419e-06	0.133506	0.329	0.235	0.0359697
COPS2	1.82458e-05	0.133499	0.211	0.144	0.45516
STAU1	0.000151561	0.133494	0.207	0.15	1
PCM1	1.33417e-05	0.133468	0.216	0.149	0.332822
SEC14L1	0.018241	0.133304	0.115	0.088	1
FAM50A	3.98195e-05	0.133303	0.191	0.128	0.993338
UQCRC2	0.000609374	0.133115	0.241	0.189	1
DCAF5	3.90453e-07	0.133057	0.111	0.049	0.00974025
ZBTB10	1.29201e-08	0.132926	0.166	0.082	0.000322305
UBE2R2	0.000924846	0.132829	0.208	0.161	1
PRPF38A	2.48168e-06	0.13281	0.11	0.053	0.0619081
SUPT20H	9.64944e-05	0.13281	0.104	0.058	1
NUCB2	1.58046e-06	0.132774	0.287	0.199	0.0394262
ZNF800	1.01647e-05	0.132728	0.185	0.118	0.253568
NUB1	1.3238e-06	0.132635	0.149	0.082	0.0330236
PPP1R7	2.3262e-07	0.132272	0.186	0.106	0.00580293
ACD	9.40075e-07	0.132272	0.106	0.047	0.0234511
BAK1	3.01659e-05	0.132272	0.105	0.056	0.752517
LSM1	0.00273705	0.132272	0.163	0.124	1
CMPK1	0.000127897	0.132165	0.228	0.168	1
TNFSF12	4.35672e-06	0.132158	0.172	0.103	0.108683
ANP32B	0.0866087	0.132101	0.617	0.696	1
SLC4A7	8.13946e-07	0.132009	0.105	0.046	0.0203047
USP10	3.74065e-07	0.131888	0.139	0.071	0.00933142
UBN1	0.000404234	0.131759	0.127	0.082	1
PSMC4	1.3888e-06	0.131472	0.197	0.122	0.0346451
NCBP3	3.96057e-06	0.131472	0.108	0.053	0.0988004
SMIM10L1	0.000211824	0.131388	0.131	0.083	1
AGO2	0.000365915	0.131378	0.13	0.085	1
PSMA6	1.89038e-05	0.131355	0.439	0.368	0.471575
C19orf53	1.10293e-06	0.131324	0.661	0.568	0.0275136
PARP14	3.82824e-07	0.13129	0.137	0.067	0.00954994
INTS11	0.000459813	0.131277	0.153	0.107	1
DYNLT3	1.69798e-05	0.130981	0.101	0.05	0.423579
SCAF11	1.6018e-05	0.130894	0.259	0.186	0.399584
GORASP2	0.000562109	0.130818	0.16	0.112	1
RBM4	0.00799438	0.130709	0.203	0.168	1
TPR	4.14007e-07	0.130663	0.329	0.233	0.0103278
H2AFZ	0.00627833	0.13064	0.88	0.925	1
AKAP17A	7.12839e-06	0.130576	0.114	0.058	0.177825
TOX4	6.60058e-05	0.130506	0.176	0.117	1
SENP7	1.716e-05	0.13043	0.105	0.054	0.428074
RPS21	1.43681e-05	0.130305	1	0.996	0.358426
AAMP	0.000484383	0.13011	0.144	0.099	1
SSH2	0.0197022	0.130067	0.178	0.149	1
EIF3G	1.68138e-05	0.130062	0.806	0.814	0.419437
CARD8	6.47533e-05	0.129671	0.102	0.056	1
CTBP1	4.04766e-06	0.129586	0.183	0.114	0.100973
DGCR6L	2.28555e-05	0.129412	0.189	0.126	0.570152
PRKCSH	0.0101695	0.129217	0.163	0.129	1
RAB11FIP1	0.00126173	0.129169	0.119	0.079	1
HAX1	0.0188394	0.129141	0.226	0.199	1
GLTP	3.64408e-05	0.128937	0.117	0.065	0.909052
ABCF1	0.000513224	0.128734	0.174	0.125	1
TRIB1	8.36211e-14	0.12868	0.239	0.107	2.08601e-09
UBR2	0.000790115	0.128538	0.121	0.079	1
CMTM6	2.78439e-06	0.128484	0.22	0.143	0.0694594
BNIP3L	0.00785813	0.128321	0.151	0.118	1
LAP3	0.000460308	0.12822	0.155	0.107	1
VPS4A	0.000112421	0.128176	0.117	0.069	1
PRPF31	7.922e-05	0.128128	0.129	0.078	1
TRIM69	3.72081e-07	0.128069	0.109	0.047	0.00928193
PMPCB	0.0180117	0.127952	0.169	0.142	1
BAZ2A	0.000162879	0.127945	0.139	0.089	1
TRAPPC10	1.18812e-06	0.127909	0.165	0.092	0.029639
DNAJB4	0.256409	0.1279	0.149	0.136	1
NCKAP1L	2.50567e-07	0.127807	0.136	0.065	0.00625065
TADA3	0.000203425	0.127785	0.128	0.081	1
ETF1	0.000239575	0.127576	0.167	0.115	1
NAMPT	0.0338786	0.12754	0.255	0.228	1
PAK2	3.02512e-05	0.127506	0.333	0.26	0.754645
CCDC59	0.00218342	0.127491	0.254	0.21	1
ZNF394	3.56806e-05	0.127407	0.135	0.079	0.890089
SELENOF	2.15445e-05	0.127394	0.339	0.262	0.537448
CLK3	4.72151e-06	0.12737	0.111	0.056	0.117783
RSF1	0.00388687	0.127274	0.249	0.208	1
CPNE1	0.000237716	0.127158	0.205	0.15	1
ARFGEF1	1.29968e-06	0.126966	0.125	0.062	0.0324217
ARRB2	2.83254e-08	0.12693	0.213	0.118	0.000706605
DTD1	0.000180621	0.126636	0.127	0.079	1
PRKACB	3.13305e-07	0.12663	0.186	0.107	0.00781571
INPP5D	1.23966e-05	0.126602	0.118	0.061	0.309244
MBP	0.00165235	0.12646	0.269	0.219	1
ERP44	0.00198414	0.126321	0.18	0.138	1
TAOK3	0.000535976	0.126175	0.16	0.112	1
HSPB11	2.59868e-05	0.126118	0.207	0.14	0.648266
RPL11	8.47028e-06	0.126054	1	0.999	0.2113
SEC62	1.9179e-07	0.126016	0.392	0.285	0.00478438
CDC42EP3	2.80441e-06	0.125901	0.17	0.099	0.0699587
MYCBP2	3.53608e-05	0.12583	0.269	0.199	0.882109
GPBP1L1	2.72161e-06	0.125809	0.102	0.047	0.0678934
PLSCR3	2.89328e-08	0.1258	0.156	0.075	0.000721759
PDCD7	0.00101637	0.125596	0.145	0.101	1
VDAC3	0.00785383	0.125572	0.163	0.129	1
NUDT5	0.000164491	0.125557	0.156	0.104	1
YDJC	0.00181214	0.125429	0.109	0.072	1
SKA2	0.000107444	0.125419	0.111	0.064	1
PRDX3	8.83629e-06	0.125293	0.295	0.211	0.22043
CHD6	0.00249975	0.125262	0.112	0.076	1
PPP1R11	0.00333472	0.125121	0.178	0.138	1
WDR54	1.06484e-09	0.125065	0.115	0.039	2.65636e-05
CDC73	1.73675e-06	0.124788	0.14	0.075	0.043325
SECISBP2L	4.67276e-06	0.124753	0.141	0.081	0.116567
HNRNPUL1	7.95317e-05	0.124487	0.275	0.21	1
SAR1A	0.0260435	0.124432	0.138	0.111	1
SYNE1	0.000112388	0.124147	0.148	0.093	1
WDR33	3.9382e-05	0.124129	0.225	0.158	0.982424
MAD2L2	3.29399e-05	0.12401	0.159	0.1	0.821719
CNOT4	0.0353847	0.123632	0.129	0.106	1
PTPRJ	0.000365666	0.123526	0.163	0.112	1
YY1	0.033109	0.123412	0.196	0.171	1
SNX3	0.0533042	0.123391	0.464	0.471	1
PPP4R3A	1.06427e-08	0.123282	0.196	0.104	0.000265494
HACD4	1.71342e-06	0.123214	0.139	0.074	0.042743
PARL	0.000357935	0.123135	0.126	0.081	1
GABARAP	7.08026e-06	0.122839	0.953	0.932	0.176624
R3HDM2	0.0205321	0.122815	0.136	0.108	1
PSMF1	0.000190719	0.12265	0.274	0.215	1
TMEM248	1.57496e-05	0.122641	0.168	0.106	0.392888
RAB5A	8.43859e-05	0.122505	0.143	0.09	1
BLOC1S4	0.00035631	0.12238	0.127	0.082	1
LPIN1	0.0283657	0.12228	0.144	0.118	1
CSNK1D	7.12606e-06	0.122276	0.17	0.104	0.177767
OST4	1.54748e-05	0.122214	0.953	0.944	0.386034
ZBTB38	0.0112504	0.121939	0.211	0.175	1
MT2A	1.19071e-16	0.121913	0.634	0.421	2.97033e-12
SKAP1	4.86552e-11	0.121859	0.335	0.194	1.21375e-06
TUT7	3.27644e-05	0.121527	0.104	0.054	0.817341
DBI	1.14777e-06	0.121521	0.533	0.418	0.0286322
TNRC6B	0.0126583	0.121405	0.183	0.15	1
SIVA1	0.00491492	0.121355	0.304	0.261	1
PDXK	0.00178613	0.121326	0.128	0.089	1
DCP2	3.38689e-07	0.121306	0.171	0.094	0.00844893
PLEKHA2	0.00506759	0.121185	0.113	0.081	1
FLT3LG	2.52347e-06	0.12117	0.207	0.124	0.0629505
GLA	0.219407	0.121144	0.126	0.112	1
SPTY2D1	4.56127e-05	0.121119	0.104	0.056	1
PARP10	0.000108034	0.120962	0.12	0.072	1
TSC22D4	3.01478e-05	0.120828	0.211	0.144	0.752068
MAGED2	1.80124e-06	0.120746	0.238	0.158	0.0449336
CDKN2AIP	5.77747e-07	0.12071	0.111	0.05	0.0144125
RRAGA	0.00433633	0.120674	0.114	0.081	1
WBP1	2.22741e-05	0.120574	0.173	0.112	0.555649
CCDC88C	0.000122006	0.120532	0.18	0.121	1
TCERG1	0.000669217	0.120471	0.152	0.107	1
PSMC2	9.97556e-05	0.120452	0.119	0.071	1
BIN2	1.88415e-09	0.120385	0.221	0.114	4.7002e-05
ATG4B	6.82766e-06	0.120271	0.115	0.058	0.170323
UBTF	0.00103938	0.120263	0.122	0.082	1
USP4	1.86958e-05	0.120151	0.112	0.06	0.466386
MDFIC	3.31428e-08	0.119989	0.171	0.088	0.00082678
NDFIP1	0.00795657	0.119985	0.326	0.293	1
BUB3	1.44722e-08	0.119943	0.347	0.226	0.000361023
ADNP	0.000161746	0.119769	0.1	0.057	1
FBXW5	1.0888e-07	0.119721	0.237	0.146	0.00271612
TMEM123	0.00782822	0.119641	0.23	0.193	1
RFC1	0.010127	0.119006	0.175	0.142	1
DNAJC9	0.000190819	0.118873	0.132	0.083	1
WAC	0.000231979	0.118652	0.181	0.128	1
CERS2	0.000101285	0.118561	0.13	0.081	1
KIF22	0.000137032	0.118349	0.122	0.074	1
GSK3B	8.82463e-05	0.118349	0.132	0.081	1
ABHD3	2.90856e-05	0.11814	0.107	0.057	0.725568
BIRC2	0.0119788	0.11812	0.18	0.147	1
EMC10	0.00224687	0.117961	0.148	0.108	1
DNAJA2	0.000108728	0.11793	0.222	0.162	1
MXD1	0.00011273	0.11777	0.1	0.054	1
GMPR	2.10666e-15	0.117681	0.283	0.129	5.25527e-11
SNHG17	0.134309	0.117141	0.139	0.124	1
FUT8	0.000848793	0.116929	0.109	0.069	1
NTMT1	0.00589152	0.11682	0.154	0.119	1
TPGS2	0.00274131	0.116799	0.109	0.074	1
TDG	0.00134989	0.116743	0.114	0.075	1
MTFP1	5.5489e-05	0.116726	0.193	0.131	1
LNPEP	3.04264e-06	0.116666	0.191	0.117	0.0759017
CYBC1	9.82188e-06	0.116656	0.175	0.108	0.245017
OTUB1	4.5731e-05	0.116048	0.327	0.251	1
THUMPD1	0.00144777	0.115968	0.125	0.085	1
IGFBP2	9.73048e-14	0.115961	0.122	0.028	2.42736e-09
SRSF6	7.60111e-06	0.115927	0.135	0.075	0.189617
TGOLN2	6.23638e-05	0.115872	0.218	0.153	1
FPGS	2.0142e-06	0.115797	0.137	0.072	0.0502463
PSMD13	0.000102897	0.11576	0.239	0.175	1
CYB5B	1.11775e-05	0.115699	0.125	0.068	0.278833
ZNF148	0.000859162	0.115688	0.106	0.067	1
RPL23A	0.000104924	0.115382	1	0.992	1
TRIM22	2.23495e-09	0.115295	0.233	0.126	5.5753e-05
TSPAN10	5.15218e-10	0.115288	0.134	0.051	1.28526e-05
EIF4E	0.00114029	0.115264	0.165	0.119	1
STMN1	4.696e-10	0.114957	0.428	0.285	1.17146e-05
TPT1	9.13818e-06	0.11494	1	0.999	0.227961
EMC4	0.0100011	0.114919	0.259	0.222	1
ADAR	1.42647e-06	0.114827	0.259	0.172	0.0355848
SH3GLB1	0.000696427	0.114806	0.196	0.146	1
C1GALT1	0.000912544	0.114791	0.121	0.079	1
SRP19	0.0174395	0.114722	0.219	0.189	1
TRIM8	0.00178633	0.11467	0.108	0.071	1
VPS36	0.0137326	0.114655	0.183	0.151	1
HK1	3.54634e-05	0.114542	0.102	0.053	0.88467
NIN	6.13056e-07	0.114392	0.154	0.082	0.0152933
SAP30	1.86681e-05	0.114344	0.112	0.06	0.465694
PRXL2C	0.0357116	0.114221	0.131	0.106	1
IFITM3	2.90332e-16	0.114083	0.869	0.772	7.24262e-12
CD52	1.91308e-15	0.114059	0.738	0.499	4.77236e-11
ADAM10	3.87674e-05	0.113871	0.13	0.076	0.967092
BTN3A2	6.52283e-09	0.113785	0.196	0.103	0.000162719
BABAM1	6.16934e-05	0.113517	0.17	0.111	1
APOL6	2.66602e-06	0.113435	0.137	0.074	0.0665064
ERGIC3	4.99183e-07	0.113404	0.402	0.296	0.0124526
RBBP4	0.000132356	0.113359	0.239	0.176	1
LYSMD2	9.16019e-05	0.113253	0.141	0.088	1
PCED1B-AS1	1.12115e-14	0.113172	0.522	0.326	2.79681e-10
UGCG	0.00393083	0.113171	0.194	0.153	1
ICAM2	0.00234094	0.113105	0.144	0.103	1
ITGAE	7.39073e-05	0.113101	0.157	0.101	1
CLTB	0.00224212	0.112991	0.291	0.243	1
USP11	7.61695e-06	0.112984	0.133	0.074	0.190013
TENT5C	2.76854e-09	0.112913	0.374	0.247	6.9064e-05
ACBD3	0.00662108	0.112876	0.122	0.089	1
MTERF4	9.55065e-06	0.112836	0.102	0.05	0.238251
STXBP2	1.23066e-07	0.112812	0.176	0.094	0.00307
API5	0.00129167	0.112807	0.108	0.069	1
DR1	2.98363e-06	0.112686	0.195	0.119	0.0744297
CNOT8	7.30482e-06	0.112645	0.12	0.062	0.182226
WASHC1	0.000128149	0.112569	0.154	0.1	1
CNST	0.00036206	0.112496	0.127	0.081	1
STK24	5.52936e-07	0.112294	0.21	0.129	0.0137935
GRAP2	3.07471e-09	0.112289	0.1	0.031	7.67016e-05
SNX5	0.000709154	0.112278	0.204	0.151	1
LSM4	0.0600363	0.112161	0.236	0.215	1
USP22	0.0288076	0.112021	0.145	0.118	1
PHACTR2	3.98867e-06	0.111941	0.127	0.065	0.0995014
2022-03-06	4.90785e-05	0.111775	0.123	0.071	1
RPN1	0.00731953	0.111672	0.253	0.215	1
FLI1	3.39447e-07	0.111116	0.111	0.047	0.00846784
EEF1B2	4.15408e-06	0.110996	0.997	0.988	0.103628
SEPTIN11	0.00303666	0.110818	0.107	0.072	1
DYNLL1	2.33656e-06	0.110808	0.853	0.771	0.0582877
SPTBN1	2.74381e-09	0.110683	0.232	0.128	6.84471e-05
SUGT1	0.00288844	0.110662	0.178	0.136	1
UGP2	7.63487e-05	0.110548	0.139	0.086	1
FOXN3	0.00111432	0.110478	0.155	0.11	1
CLINT1	0.0169925	0.110417	0.127	0.099	1
TEX264	0.0578516	0.110412	0.186	0.164	1
HIST1H1E	4.93516e-07	0.110139	0.311	0.206	0.0123113
MX1	4.66282e-09	0.109954	0.118	0.043	0.000116319
ORMDL2	0.00168813	0.109807	0.154	0.112	1
RTCA	1.35795e-05	0.109745	0.113	0.06	0.338754
ABTB1	4.36141e-07	0.109697	0.109	0.047	0.01088
PPP6R1	3.51851e-09	0.109667	0.163	0.075	8.77728e-05
CEP57	0.00171789	0.10944	0.184	0.14	1
MAPK1	7.25971e-05	0.109417	0.152	0.096	1
TCIRG1	1.24989e-09	0.109413	0.185	0.088	3.11797e-05
KDM5A	1.57259e-05	0.109392	0.171	0.106	0.392297
KDM6A	0.000952515	0.109181	0.117	0.076	1
HCG18	0.000631071	0.108676	0.107	0.067	1
B3GAT3	0.0014866	0.108442	0.167	0.124	1
NFKBIB	0.000440292	0.108347	0.133	0.088	1
GTF2E2	3.23733e-05	0.108175	0.131	0.076	0.807585
EFCAB14	1.68675e-05	0.108058	0.115	0.061	0.420777
PIGT	0.000498683	0.107932	0.15	0.103	1
ARCN1	0.000139084	0.10792	0.108	0.062	1
MPDU1	4.63086e-05	0.107919	0.105	0.057	1
PAIP1	0.049696	0.107856	0.139	0.117	1
SRSF4	1.92456e-05	0.10783	0.222	0.151	0.4801
MAP3K2	1.58171e-08	0.10779	0.226	0.129	0.000394572
RAD23B	0.0100979	0.107773	0.212	0.176	1
APP	2.06888e-12	0.107733	0.307	0.162	5.16103e-08
SLC16A7	4.53417e-05	0.107628	0.103	0.054	1
WASF2	0.00241429	0.107574	0.273	0.225	1
TES	8.27527e-05	0.107535	0.121	0.071	1
GSN	2.2529e-09	0.107491	0.149	0.065	5.62009e-05
ZNF721	0.0114806	0.107486	0.113	0.083	1
IFI35	7.46706e-07	0.107449	0.171	0.097	0.0186273
PHC3	0.000344175	0.107226	0.112	0.068	1
AC008105.3	4.86225e-05	0.107106	0.11	0.06	1
RABEP1	0.00534302	0.107084	0.13	0.096	1
TP53I13	0.00271692	0.106993	0.144	0.104	1
SMC4	8.70356e-05	0.106971	0.153	0.096	1
REX1BD	0.000148812	0.10697	0.451	0.371	1
GMDS	0.17223	0.106529	0.139	0.125	1
ZNF644	0.00410644	0.106505	0.168	0.129	1
PPDPF	1.14554e-05	0.106421	0.997	0.976	0.285767
SPATA13	1.82681e-08	0.106277	0.126	0.051	0.000455716
CDK11A	3.21537e-07	0.106187	0.101	0.04	0.00802106
SFT2D1	0.00300333	0.106063	0.192	0.15	1
HECTD1	0.00474699	0.106052	0.153	0.117	1
RBM22	6.29144e-06	0.106047	0.133	0.072	0.156946
CDC123	0.000502321	0.105981	0.141	0.094	1
APBB1IP	5.50661e-13	0.105962	0.346	0.193	1.37368e-08
FAM32A	0.000328392	0.105389	0.113	0.069	1
ATF6B	0.00300823	0.105369	0.151	0.112	1
PSMC1	0.00125506	0.105338	0.142	0.1	1
SHKBP1	5.505e-08	0.105303	0.187	0.1	0.00137328
SAE1	0.00045355	0.105196	0.115	0.072	1
PNRC2	9.67554e-05	0.10507	0.267	0.197	1
SMARCB1	6.73257e-06	0.105016	0.172	0.106	0.167951
MEA1	0.000120427	0.105001	0.324	0.253	1
ISY1	4.24007e-06	0.104916	0.124	0.065	0.105773
ELAVL1	0.00710414	0.104759	0.149	0.114	1
CIAO2B	7.89904e-05	0.104684	0.395	0.319	1
ATG2A	3.09004e-05	0.1046	0.122	0.068	0.770841
TUBGCP2	3.11699e-05	0.104597	0.107	0.057	0.777563
RBCK1	3.11326e-05	0.104394	0.305	0.224	0.776634
GNB2	8.14485e-05	0.104327	0.466	0.381	1
EIF3A	0.0151759	0.104322	0.399	0.364	1
POLR2B	7.58679e-06	0.104197	0.152	0.089	0.18926
GABPB1-IT1	0.000667216	0.104192	0.101	0.061	1
VPS29	0.000281655	0.10396	0.264	0.204	1
2022-03-05	0.000602931	0.103678	0.128	0.083	1
LDHA	0.0134257	0.103678	0.967	0.926	1
MLEC	0.00690318	0.103392	0.265	0.221	1
U2AF2	0.000335257	0.103383	0.126	0.079	1
HPRT1	0.00992074	0.103299	0.157	0.122	1
ATP6AP1	1.14384e-06	0.103288	0.185	0.11	0.0285343
SAMD9	4.26571e-07	0.103256	0.109	0.046	0.0106412
BRD7	1.57545e-05	0.103254	0.168	0.106	0.393012
CNOT7	0.00032087	0.103157	0.171	0.119	1
UNC119	0.00145312	0.103062	0.103	0.065	1
HNRNPH1	0.000755912	0.103056	0.283	0.229	1
KPNA4	0.000661177	0.102853	0.111	0.069	1
INO80E	3.62563e-06	0.102339	0.167	0.099	0.0904449
ELOVL1	1.30182e-05	0.102321	0.148	0.088	0.324751
TTC19	0.00616881	0.102234	0.215	0.176	1
SCML4	2.40896e-06	0.102211	0.1	0.044	0.060094
GNA13	4.24798e-05	0.102197	0.202	0.135	1
PPM1M	1.93228e-06	0.102149	0.123	0.061	0.0482026
TSPAN14	0.00586792	0.102095	0.141	0.107	1
GMPS	0.00189546	0.102028	0.101	0.065	1
SLU7	0.00209417	0.101942	0.132	0.093	1
ARL8B	0.000592534	0.101822	0.132	0.086	1
BLOC1S6	0.00820901	0.101779	0.118	0.086	1
IST1	5.1988e-05	0.101731	0.13	0.076	1
GALNT1	0.000159826	0.101684	0.107	0.062	1
ANXA2	1.34585e-07	0.101663	0.868	0.75	0.00335736
SMC3	0.00183261	0.101578	0.17	0.125	1
PSMD14	0.00379536	0.101524	0.146	0.108	1
LINC-PINT	1.00586e-06	0.101468	0.145	0.076	0.0250921
EIF5A	0.00894926	0.101364	0.737	0.757	1
TMEM35B	7.03331e-08	0.101135	0.215	0.124	0.00175453
CD84	1.04064e-07	0.100702	0.122	0.053	0.00259599
SP140L	4.65687e-06	0.100695	0.137	0.074	0.11617
DCK	3.25024e-05	0.100415	0.114	0.061	0.810806
SAFB	0.00623548	0.100319	0.141	0.106	1
CAST	0.00454845	0.100288	0.298	0.253	1
TMEM238	0.000472607	0.100126	0.242	0.183	1
SLFN5	8.43741e-07	0.100104	0.175	0.099	0.021048
TINF2	1.83736e-07	0.100084	0.129	0.06	0.00458347
NSA2	0.199284	0.0999435	0.53	0.568	1
GGNBP2	9.48734e-05	0.099851	0.212	0.15	1
FDPS	0.000324398	0.0998248	0.178	0.126	1
STAM	0.00829388	0.0997316	0.116	0.085	1
TM2D3	2.12428e-05	0.0996803	0.146	0.086	0.529923
GDI2	0.00664897	0.099635	0.323	0.283	1
OS9	0.00307591	0.0995108	0.171	0.129	1
XRN1	6.55396e-06	0.0994362	0.197	0.125	0.163495
KDM4C	3.51941e-06	0.0993374	0.102	0.047	0.0877953
MARK3	0.00107493	0.0992873	0.135	0.092	1
ERCC5	0.000351089	0.0990799	0.124	0.078	1
TIMM17B	3.15593e-05	0.0990564	0.193	0.128	0.787279
CASP1	3.32239e-07	0.0990493	0.138	0.067	0.00828804
IL16	6.3546e-08	0.0989989	0.21	0.117	0.00158522
ATP5F1A	0.690875	0.0989714	0.616	0.69	1
ERO1A	0.00978014	0.0989254	0.101	0.072	1
AKT1	5.67303e-05	0.0988963	0.138	0.083	1
NUTM2B-AS1	6.52898e-05	0.0988232	0.15	0.094	1
PIH1D1	2.93711e-05	0.0988101	0.153	0.094	0.732692
SNX1	4.50213e-06	0.0987369	0.119	0.061	0.11231
IRAK4	0.000292758	0.0985372	0.105	0.061	1
MKRN1	0.000495083	0.0984588	0.118	0.075	1
FBXO9	0.00797044	0.0984004	0.109	0.078	1
VBP1	0.000215855	0.0983432	0.132	0.083	1
SCAMP3	9.85124e-05	0.0981164	0.167	0.11	1
KRT10	0.000209381	0.0980831	0.452	0.388	1
ATRAID	4.6759e-06	0.0979913	0.358	0.268	0.116645
RC3H1	8.90008e-05	0.0978283	0.102	0.056	1
COX4I1	2.00972e-06	0.0976917	0.998	0.972	0.0501345
DDRGK1	6.0657e-06	0.0976271	0.22	0.144	0.151315
ARPP19	0.0025183	0.097491	0.205	0.161	1
EIF4H	0.00986434	0.0974814	0.277	0.24	1
FRG1	0.000378919	0.097441	0.115	0.071	1
UFM1	0.0106262	0.0973907	0.206	0.174	1
UBA1	9.76773e-05	0.097277	0.149	0.094	1
MED30	0.0520452	0.0972625	0.184	0.16	1
HMG20B	0.000824201	0.0970548	0.153	0.107	1
PTK2B	2.90961e-05	0.0967525	0.102	0.051	0.725832
HMGCS1	0.000435129	0.0965896	0.101	0.06	1
PSMC6	0.0372492	0.0963055	0.148	0.122	1
RNF5	0.0576612	0.0961371	0.202	0.179	1
RNF4	6.41289e-05	0.0958668	0.103	0.056	1
ATP6V1H	3.9093e-06	0.0957766	0.125	0.064	0.0975215
SNRK	4.08125e-06	0.095645	0.119	0.06	0.101811
SNRPN	0.00187778	0.0955207	0.151	0.108	1
MTDH	0.000346143	0.0955031	0.739	0.74	1
ADAM8	8.40597e-06	0.0954718	0.1	0.047	0.209695
GFER	0.00251201	0.095438	0.101	0.067	1
LAGE3	0.257378	0.0954087	0.195	0.188	1
SLC25A39	0.0117711	0.0953874	0.213	0.178	1
KBTBD2	0.020979	0.0953213	0.118	0.09	1
PSMB8-AS1	1.64545e-08	0.0952956	0.14	0.061	0.000410473
ARF3	0.00181767	0.0952459	0.115	0.078	1
CCM2	0.000718381	0.0949625	0.139	0.094	1
RICTOR	3.19247e-05	0.0947978	0.11	0.058	0.796394
HSD17B11	0.0471763	0.0947162	0.154	0.131	1
DENND1C	8.48428e-08	0.0946394	0.138	0.062	0.00211649
GPS1	0.00467469	0.0946369	0.165	0.126	1
FKBP1A	0.00283398	0.0946228	0.311	0.264	1
BCL2	0.0167653	0.0944316	0.198	0.162	1
EVA1B	3.76423e-07	0.0944259	0.132	0.064	0.00939024
H2AFY	0.00685334	0.0941966	0.258	0.219	1
COPB1	0.00153289	0.0940744	0.168	0.125	1
TMEM183A	0.000104781	0.0940507	0.148	0.093	1
SNRPD2	0.000197035	0.0940167	0.972	0.939	1
AFTPH	1.36817e-05	0.0939983	0.104	0.051	0.341303
ATP6V0E2	3.80966e-09	0.0938658	0.154	0.068	9.50359e-05
MRPL33	0.00592063	0.0937904	0.26	0.218	1
MXRA7	7.14662e-05	0.0936944	0.169	0.111	1
ATP11B	4.82761e-05	0.0935823	0.111	0.061	1
PDIA6	0.0105816	0.0933433	0.361	0.315	1
ISG20L2	0.00017357	0.093296	0.104	0.06	1
MBD4	0.000886252	0.0932783	0.119	0.078	1
PFDN4	0.0381655	0.0931795	0.142	0.117	1
RGS19	9.14767e-05	0.093141	0.152	0.096	1
TFRC	3.13932e-05	0.0930671	0.112	0.06	0.783136
CAPN1	0.000346692	0.0929238	0.135	0.086	1
UHMK1	1.55345e-06	0.0929159	0.171	0.099	0.0387525
NME3	0.00621783	0.0928096	0.289	0.249	1
IWS1	0.000235582	0.0927958	0.1	0.057	1
PRMT9	0.000163205	0.0927371	0.101	0.057	1
TERF1	0.000388471	0.0925862	0.116	0.072	1
LMNB1	6.45279e-06	0.0924998	0.14	0.076	0.160971
CLIC3	6.71807e-06	0.0924758	0.132	0.069	0.167589
MEF2D	4.94261e-05	0.0924474	0.113	0.062	1
FAM13B	0.0145138	0.0924474	0.117	0.088	1
TLK1	7.02513e-07	0.092369	0.164	0.092	0.0175249
RAB10	0.0051048	0.0923313	0.179	0.14	1
HM13	1.66878e-06	0.0923217	0.342	0.244	0.0416295
ABT1	0.00598778	0.092256	0.132	0.097	1
PTMS	0.00899991	0.0922074	0.49	0.438	1
MECP2	1.77225e-05	0.0921182	0.149	0.089	0.442106
RCN2	5.55614e-05	0.0920589	0.223	0.156	1
PMF1	0.00184789	0.0917851	0.185	0.139	1
SSBP4	1.70917e-07	0.0917423	0.29	0.189	0.0042637
SAR1B	0.00884125	0.0917085	0.151	0.115	1
PTDSS1	0.0300335	0.0916125	0.132	0.106	1
RASSF5	2.13967e-08	0.0913703	0.203	0.108	0.000533762
SEC63	0.000256078	0.0912327	0.117	0.072	1
NSMCE1	0.00177173	0.0911848	0.191	0.144	1
SERP1	0.785749	0.0910637	0.693	0.869	1
VPS35	0.000710355	0.0910572	0.127	0.083	1
NCK1	0.000477653	0.091039	0.118	0.074	1
POLR3GL	0.000762414	0.0910172	0.225	0.172	1
SLC25A38	0.000788398	0.0909052	0.116	0.074	1
NCF1	0.00165268	0.0909005	0.153	0.108	1
TASOR	0.000640869	0.090849	0.131	0.086	1
IGSF8	0.000338839	0.0906709	0.12	0.075	1
BCKDHA	0.000258552	0.0906651	0.101	0.058	1
COPS3	6.31793e-05	0.090578	0.135	0.081	1
VPS26A	0.00320902	0.0905584	0.114	0.079	1
SARS	0.0170509	0.0903338	0.158	0.126	1
IRF3	1.42824e-05	0.0901514	0.136	0.078	0.356288
PCNA	0.00110396	0.0900607	0.104	0.065	1
LSM12	0.00845795	0.0899585	0.102	0.072	1
EHD4	0.00723031	0.0899132	0.109	0.078	1
PHAX	0.030904	0.0898935	0.11	0.086	1
MED28	0.0113438	0.08981	0.146	0.114	1
B4GALT3	0.0116533	0.0897845	0.118	0.089	1
STIM2	0.0011129	0.089665	0.117	0.076	1
RABAC1	6.57193e-05	0.0896494	0.526	0.431	1
AC020916.1	6.84052e-05	0.089648	0.248	0.175	1
GDI1	1.71208e-07	0.0896448	0.152	0.076	0.00427096
ATP6V0B	1.39166e-06	0.0895112	0.447	0.335	0.0347163
HDAC3	0.000202287	0.0895051	0.11	0.065	1
JOSD1	0.000678081	0.0894797	0.164	0.114	1
DARS	0.580173	0.0894471	0.186	0.189	1
GNAI3	6.48559e-05	0.0894205	0.171	0.112	1
ATP5F1E	6.93466e-05	0.0890202	0.999	0.983	1
CDK12	0.00180335	0.089005	0.121	0.082	1
PSMD4	0.00121856	0.0888969	0.265	0.211	1
TMED4	0.00978935	0.0888554	0.269	0.235	1
E2F4	1.76009e-05	0.0887733	0.142	0.083	0.439072
PSMD6	0.0199659	0.0887638	0.183	0.153	1
DDX18	0.0114267	0.0886481	0.24	0.199	1
IDH3B	0.00334829	0.0884057	0.134	0.096	1
DERL1	0.0143376	0.0879048	0.222	0.186	1
PNN	0.0468761	0.0878783	0.301	0.272	1
PHF5A	0.0352317	0.087717	0.145	0.119	1
ERVK3-1	0.00114167	0.0875016	0.151	0.106	1
CD2BP2	6.723e-06	0.0874666	0.131	0.071	0.167712
NOP56	0.0865542	0.0873872	0.145	0.125	1
[truncated: 1,898 more rows]
