# Supplementary material for: Uveal melanoma immunogenomics predict immunotherapy resistance and susceptibility
Source: Nat Commun. 2024 Apr 16;15:2863. doi: 10.1038/s41467-024-46906-4 (PMC11021475; doi:10.1038/s41467-024-46906-4)
Supplement: Supplementary file 14 — Supplementary Data 11 [file 41467_2024_46906_MOESM14_ESM.xlsx]

## Sheet: Supplementary Table 10
Supplementary Data 11 Differential gene expression of myeloid cells in high UMIS versus low UMIS metastases using the Wilcoxon rank-sum test (two-tailed).
gene symbol	P	log2(fold change)	high UMIS cell fraction with expression	low UMIS cell fraction with expression	FDR
HSPA6	1.45137e-11	2.03735	0.44	0.182	3.62058e-07
IFI27	2.74955e-16	1.9775	0.368	0.062	6.85904e-12
APOE	0.713327	1.91341	0.588	0.844	1
C3	5.49665e-18	1.64737	0.34	0.031	1.37119e-13
BAG3	2.04729e-14	1.62702	0.541	0.231	5.10717e-10
C1QC	1.75952e-17	1.60734	0.604	0.262	4.38929e-13
CCL4L2	1.35614e-07	1.59346	0.503	0.276	0.00338303
CCL4	5.57815e-10	1.55907	0.557	0.298	1.39153e-05
CXCL10	2.43127e-11	1.55422	0.292	0.058	6.06504e-07
C1QB	3.21231e-18	1.48828	0.651	0.298	8.01343e-14
RGS1	2.8356e-16	1.48031	0.733	0.427	7.07369e-12
APOC1	0.419281	1.45977	0.491	0.618	1
C1QA	9.87599e-17	1.44229	0.651	0.347	2.46366e-12
DNAJB1	5.72323e-20	1.251	0.871	0.556	1.42772e-15
HLA-DRB5	4.98747e-28	1.21495	0.978	0.84	1.24417e-23
ZFAND2A	2.40479e-07	1.18884	0.428	0.227	0.00599898
PPP1R15A	3.44633e-22	1.18163	0.959	0.711	8.59721e-18
ISG15	1.48959e-14	1.17068	0.626	0.289	3.71594e-10
HSPA1A	1.28263e-19	1.12683	0.925	0.613	3.19964e-15
HLA-DQB1	2.07003e-21	1.11948	0.953	0.764	5.16389e-17
HSPA1B	6.07748e-16	1.0917	0.836	0.498	1.51609e-11
CCL3	1.75834e-05	1.06078	0.594	0.444	0.438635
CTSD	1.12463e-08	1.05983	0.761	0.569	0.000280551
CAPG	9.17597e-15	0.969562	0.66	0.347	2.28904e-10
SERPINH1	6.39434e-09	0.969537	0.289	0.089	0.000159513
HSPB1	6.12817e-09	0.96675	0.89	0.902	0.000152873
IRF1	6.87267e-22	0.962229	0.704	0.276	1.71446e-17
CD74	1.8279e-26	0.952906	0.997	0.96	4.55987e-22
RGS2	2.61511e-12	0.942418	0.752	0.498	6.52366e-08
CD81	1.20531e-14	0.94156	0.865	0.804	3.00677e-10
HLA-A	1.5364e-33	0.922104	1	0.978	3.83271e-29
HSP90AA1	3.76702e-11	0.920638	0.994	0.991	9.39721e-07
IFI6	2.868e-10	0.919256	0.579	0.293	7.15451e-06
SERPINE2	0.0243036	0.911531	0.119	0.062	1
GRN	1.24647e-23	0.909615	0.962	0.756	3.10945e-19
HSPA8	4.94431e-14	0.905939	0.978	0.813	1.23341e-09
GADD45B	4.19957e-13	0.897764	0.928	0.72	1.04763e-08
UBC	5.96559e-22	0.890845	1	0.982	1.48818e-17
HLA-DRB1	6.50621e-20	0.861741	0.984	0.916	1.62304e-15
PLAU	3.10288e-08	0.853949	0.336	0.129	0.000774045
TREM2	5.17623e-13	0.833545	0.343	0.071	1.29126e-08
SERPING1	1.59949e-15	0.830282	0.547	0.196	3.99008e-11
FCGR1A	5.89083e-14	0.817961	0.459	0.16	1.46953e-09
GLUL	8.99215e-08	0.816549	0.67	0.489	0.00224318
IER5	9.35885e-10	0.816078	0.72	0.502	2.33466e-05
IRF8	2.70128e-13	0.779856	0.632	0.289	6.73861e-09
TNF	1.74355e-09	0.775905	0.462	0.209	4.34947e-05
UBB	5.77982e-12	0.771644	0.965	0.809	1.44183e-07
LGALS3BP	1.45309e-11	0.766973	0.484	0.213	3.62488e-07
SOD2	0.000220438	0.762953	0.868	0.773	1
HSPD1	2.10473e-07	0.758141	0.833	0.649	0.00525047
HLA-DPA1	5.07913e-16	0.740116	0.987	0.902	1.26704e-11
NFKBIA	5.40842e-07	0.735644	0.95	0.938	0.0134918
FCGR2A	1.10649e-10	0.732109	0.626	0.364	2.76026e-06
GLA	6.34298e-10	0.724965	0.5	0.244	1.58232e-05
HLA-DMB	8.52517e-16	0.723291	0.852	0.538	2.12669e-11
CD9	2.62804e-12	0.72112	0.346	0.084	6.5559e-08
ADAP2	3.80446e-17	0.720629	0.513	0.133	9.49061e-13
A2M	9.91474e-10	0.719322	0.453	0.196	2.47333e-05
PLD4	2.34541e-10	0.715023	0.44	0.173	5.85086e-06
CD14	0.000495309	0.714914	0.591	0.471	1
CTSB	5.95853e-09	0.695725	0.899	0.742	0.000148642
JUN	2.97311e-06	0.694334	0.858	0.88	0.0741673
HLA-E	4.71286e-17	0.685892	0.991	0.871	1.17567e-12
LAG3	4.30727e-18	0.683836	0.302	0.009	1.07449e-13
HSPH1	5.95759e-12	0.682882	0.739	0.418	1.48618e-07
CKS2	6.69444e-08	0.67804	0.519	0.284	0.00166999
IFIT2	3.45033e-09	0.674434	0.201	0.027	8.60719e-05
SYNE2	3.32453e-08	0.672851	0.211	0.044	0.000829338
FCGR3A	5.103e-08	0.671852	0.55	0.298	0.001273
ZNF331	4.48938e-08	0.669931	0.597	0.364	0.00111992
HLA-DPB1	4.39819e-13	0.669621	0.987	0.853	1.09717e-08
CCL3L1	0.000187445	0.665138	0.472	0.302	1
LGMN	8.92667e-22	0.663786	0.601	0.178	2.22685e-17
PSAP	2.13156e-08	0.656231	0.981	0.929	0.000531739
HLA-DQA1	4.12667e-11	0.656204	0.943	0.747	1.02944e-06
CACYBP	8.34233e-11	0.65551	0.66	0.342	2.08108e-06
TAP1	3.37088e-13	0.648729	0.531	0.209	8.40901e-09
PTMS	1.35047e-12	0.647618	0.623	0.32	3.36888e-08
TMEM176B	1.81569e-07	0.647228	0.579	0.364	0.00452942
BST2	9.40012e-14	0.643666	0.849	0.538	2.34496e-09
ZFP36L2	4.72278e-11	0.642747	0.792	0.489	1.17815e-06
HERPUD1	1.69107e-09	0.637646	0.802	0.551	4.21855e-05
SGK1	1.99817e-07	0.636071	0.764	0.538	0.00498463
HSPE1	1.61732e-05	0.633226	0.881	0.742	0.403457
BTG2	7.485e-09	0.631015	0.632	0.369	0.000186721
DNAJB6	3.89019e-10	0.630617	0.686	0.387	9.70448e-06
ALDH2	2.23637e-12	0.628227	0.648	0.347	5.57886e-08
DUSP2	2.79208e-05	0.625318	0.72	0.547	0.696512
CHMP1B	3.60108e-08	0.620425	0.635	0.396	0.000898325
MAFF	6.17355e-14	0.618971	0.487	0.164	1.54005e-09
GDF15	5.67764e-10	0.614109	0.198	0.018	1.41634e-05
KLF6	5.99727e-08	0.613683	0.962	0.893	0.00149608
EIF4A3	7.20527e-09	0.611137	0.67	0.4	0.000179743
GSN	9.70444e-12	0.610794	0.767	0.422	2.42087e-07
FCGBP	0.000367292	0.604466	0.123	0.036	1
RGS10	7.74444e-13	0.603791	0.893	0.631	1.93193e-08
IRF7	3.27803e-08	0.599865	0.437	0.191	0.000817737
PLD3	1.88467e-09	0.590385	0.582	0.324	4.70151e-05
TNFAIP3	5.00483e-09	0.590236	0.802	0.556	0.00012485
HLA-DRA	5.34337e-12	0.588387	0.972	0.924	1.33296e-07
IFITM1	4.92651e-05	0.584283	0.475	0.28	1
CALHM6	1.13793e-06	0.583047	0.704	0.507	0.0283869
LILRB4	2.19868e-10	0.577415	0.525	0.244	5.48482e-06
YWHAH	3.56687e-09	0.574122	0.701	0.431	8.89792e-05
OLFML3	1.95067e-10	0.572503	0.173	0.004	4.86615e-06
SPP1	2.03093e-06	0.567553	0.101	0.271	0.0506636
SYNGR2	8.84188e-13	0.559272	0.874	0.582	2.2057e-08
HSP90AB1	1.27636e-05	0.557516	0.965	0.987	0.318402
IDO1	3.71151e-06	0.552037	0.214	0.067	0.0925874
FTL	2.52264e-05	0.55164	1	1	0.629297
IER2	0.0020696	0.550124	0.833	0.698	1
LAP3	4.0875e-11	0.546341	0.72	0.427	1.01967e-06
PTGER4	2.16951e-09	0.543509	0.566	0.284	5.41206e-05
MRPL18	9.0891e-05	0.542121	0.431	0.267	1
DNASE2	1.12357e-12	0.532047	0.321	0.062	2.80287e-08
CTSZ	1.6571e-14	0.528138	0.975	0.969	4.13381e-10
ICAM1	3.60772e-07	0.527005	0.664	0.418	0.00899983
HTRA1	6.76076e-08	0.525666	0.132	0.004	0.00168654
CD69	1.00458e-05	0.525322	0.412	0.227	0.250602
PSME2	9.79048e-10	0.522969	0.925	0.707	2.44233e-05
GPNMB	0.00297879	0.522129	0.34	0.222	1
CCL5	0.00180353	0.520964	0.223	0.12	1
LIPA	4.51451e-06	0.514559	0.506	0.302	0.112619
HLA-C	5.37103e-10	0.514513	1	0.996	1.33986e-05
SLAMF7	1.29719e-11	0.511022	0.431	0.147	3.23598e-07
DNAJA4	3.72431e-11	0.510646	0.365	0.107	9.29067e-07
AKR1B1	1.00498e-09	0.509435	0.541	0.267	2.50702e-05
DNAJA1	1.78404e-06	0.507341	0.836	0.631	0.0445048
TNFSF9	9.91142e-08	0.506312	0.274	0.089	0.0024725
MX1	2.55402e-07	0.505442	0.384	0.169	0.00637125
PHLDA2	0.000141936	0.505173	0.368	0.218	1
NR4A2	0.00014466	0.500898	0.698	0.547	1
NCF1	2.53746e-09	0.497806	0.642	0.347	6.32996e-05
FYB1	5.5955e-08	0.495529	0.761	0.507	0.00139585
CD68	4.55204e-06	0.494968	0.846	0.693	0.113555
GAL3ST4	2.43189e-09	0.494639	0.167	0.009	6.06658e-05
SOCS3	5.21312e-08	0.492567	0.695	0.436	0.00130046
ID2	0.000312939	0.489483	0.852	0.662	1
ERN1	1.19518e-08	0.488785	0.355	0.129	0.000298149
C2	3.76124e-11	0.485301	0.305	0.062	9.38278e-07
HLA-DMA	5.41436e-11	0.4851	0.943	0.756	1.35067e-06
CORO1B	1.54943e-12	0.484779	0.629	0.293	3.8652e-08
GBP4	3.25704e-09	0.482402	0.39	0.147	8.125e-05
PDIA3	2.25119e-10	0.481946	0.836	0.6	5.61583e-06
MAN2B1	3.60995e-12	0.478928	0.679	0.333	9.00538e-08
LITAF	4.43053e-06	0.478079	0.862	0.724	0.110524
IER3	0.00505934	0.47656	0.711	0.631	1
PRDX1	8.90803e-06	0.475113	0.833	0.662	0.22222
JUNB	0.00159868	0.475064	0.962	0.929	1
RASSF4	1.14119e-09	0.474003	0.557	0.271	2.84681e-05
STAT1	1.60411e-13	0.472584	0.701	0.329	4.00161e-09
CTSH	5.80213e-08	0.471418	0.786	0.538	0.0014474
HLA-B	1.98045e-16	0.470673	1	0.996	4.94044e-12
HLA-DOA	1.29954e-08	0.470525	0.396	0.169	0.000324184
ZFP36L1	5.61103e-06	0.46598	0.874	0.68	0.139973
PLTP	9.06092e-08	0.464043	0.355	0.142	0.00226034
TSC22D1	3.26102e-06	0.463045	0.23	0.08	0.0813494
DUSP1	3.75756e-05	0.46051	0.975	0.973	0.93736
PLAAT4	1.82571e-07	0.458318	0.613	0.364	0.00455442
APOBEC3A	0.896274	0.457941	0.154	0.151	1
ZC3HAV1	1.27853e-09	0.45783	0.453	0.196	3.18941e-05
VASH1	3.46832e-10	0.455095	0.302	0.076	8.65207e-06
CXCR4	5.56388e-05	0.454596	0.73	0.533	1
MARCKSL1	1.27395e-05	0.454065	0.513	0.311	0.317799
CPVL	3.20533e-06	0.453927	0.711	0.489	0.0799601
SRSF7	1.82618e-05	0.453094	0.814	0.591	0.455558
MTDH	1.16513e-09	0.452242	0.881	0.578	2.90653e-05
ATF3	2.19089e-05	0.451217	0.698	0.507	0.546539
IFIT1	0.00121553	0.448218	0.113	0.036	1
CDKN1A	0.00045722	0.445739	0.818	0.676	1
PLXDC2	2.28789e-08	0.444755	0.579	0.302	0.000570738
ABHD12	3.65334e-13	0.442572	0.381	0.093	9.11361e-09
LGALS9	9.11785e-08	0.441878	0.711	0.462	0.00227454
CREG1	3.64994e-07	0.440777	0.531	0.293	0.00910514
ITM2C	1.62773e-06	0.440718	0.239	0.08	0.0406054
SOX4	0.000180908	0.439949	0.239	0.111	1
ISCU	2.37027e-12	0.439677	0.61	0.262	5.91287e-08
IL1B	0.0278476	0.437269	0.591	0.502	1
HEXA	5.8525e-10	0.435998	0.55	0.253	1.45996e-05
IL18	8.08047e-07	0.435864	0.491	0.267	0.0201575
SLC40A1	8.9922e-07	0.43574	0.255	0.08	0.0224319
FCGR2B	8.68752e-05	0.434746	0.358	0.2	1
BCAP31	1.72902e-10	0.434111	0.733	0.413	4.3132e-06
RB1	3.70681e-07	0.432911	0.434	0.213	0.00924701
SQSTM1	1.36416e-05	0.432758	0.874	0.667	0.340304
FSCN1	5.16166e-06	0.432457	0.242	0.089	0.128763
IL32	0.00370009	0.432443	0.258	0.151	1
CFLAR	8.74937e-10	0.431064	0.742	0.404	2.18262e-05
ACP5	0.000404511	0.430723	0.374	0.222	1
IL18BP	1.10335e-09	0.425835	0.39	0.142	2.75243e-05
B2M	9.66156e-14	0.424118	1	1	2.41017e-09
SIGLEC10	6.148e-08	0.422162	0.314	0.111	0.00153368
VSIR	1.88751e-11	0.421359	0.736	0.382	4.70857e-07
VAMP8	4.41691e-08	0.419021	0.912	0.707	0.00110184
CALR	1.51372e-07	0.418981	0.868	0.613	0.00377612
IER5L	8.02184e-06	0.418436	0.355	0.173	0.200113
ADAM28	1.58848e-06	0.41811	0.255	0.093	0.0396263
LMNA	2.17992e-06	0.415835	0.726	0.489	0.0543803
MYC	0.0297049	0.415806	0.318	0.231	1
TUBA1B	1.01217e-11	0.413798	0.931	0.671	2.52496e-07
ABI3	5.15828e-12	0.412563	0.557	0.222	1.28678e-07
UNC93B1	9.94827e-12	0.412194	0.522	0.2	2.4817e-07
PNRC1	0.000108198	0.412062	0.984	0.951	1
TIMP2	5.87359e-08	0.411241	0.701	0.444	0.00146522
NR4A1	0.00185619	0.410805	0.818	0.693	1
NFKBIE	3.45285e-10	0.409106	0.403	0.133	8.61348e-06
GBP1	1.33737e-05	0.408611	0.465	0.262	0.333619
PPIB	1.2021e-07	0.407688	0.956	0.769	0.00299875
GPR34	2.19992e-06	0.405987	0.226	0.071	0.0548792
CD40	1.23695e-09	0.405321	0.343	0.107	3.08571e-05
EML4	2.31174e-09	0.405139	0.528	0.253	5.76687e-05
MMP9	0.00747075	0.404325	0.145	0.071	1
AKR1A1	3.31104e-08	0.402671	0.66	0.391	0.000825973
PTGS2	0.000120261	0.401018	0.277	0.138	1
FRMD4A	5.57491e-08	0.398718	0.17	0.022	0.00139072
APBB1IP	1.29305e-08	0.397805	0.604	0.316	0.000322564
SEPHS2	6.8568e-10	0.397488	0.302	0.08	1.7105e-05
CYBA	8.82098e-09	0.397354	0.997	0.991	0.000220048
PLEKHO1	3.81256e-10	0.392804	0.698	0.387	9.51081e-06
DDOST	2.24144e-11	0.392495	0.673	0.338	5.59149e-07
IDH2	1.09309e-10	0.39234	0.535	0.222	2.72683e-06
LY6E	8.78058e-05	0.392032	0.767	0.564	1
IFRD1	1.97958e-06	0.391535	0.491	0.276	0.0493826
TAGAP	2.64469e-07	0.391178	0.503	0.258	0.00659744
TSPAN33	7.14185e-08	0.385421	0.368	0.156	0.00178161
CXCL9	5.39203e-08	0.384344	0.289	0.084	0.00134509
IFI44L	4.85741e-05	0.383176	0.223	0.089	1
TMEM173	5.62187e-11	0.382717	0.349	0.093	1.40243e-06
MERTK	2.58828e-05	0.381244	0.16	0.044	0.645673
CSRP1	9.58344e-08	0.380044	0.346	0.138	0.00239068
PPA1	7.08937e-05	0.37911	0.629	0.48	1
MARCKS	7.67634e-06	0.378952	0.745	0.6	0.191494
H1FX	7.94817e-06	0.378867	0.66	0.409	0.198275
GIMAP4	3.62364e-07	0.378468	0.409	0.187	0.00903952
VOPP1	2.34087e-09	0.377474	0.456	0.187	5.83953e-05
ZFP36	0.000983576	0.374499	0.972	0.96	1
NABP1	2.5706e-08	0.373048	0.355	0.133	0.000641262
PARP14	2.01658e-09	0.368852	0.481	0.196	5.03056e-05
PEA15	2.33939e-07	0.367362	0.494	0.253	0.00583584
GADD45G	0.000326817	0.366249	0.274	0.138	1
STOM	3.25626e-07	0.365871	0.365	0.16	0.00812306
TMBIM6	5.32363e-07	0.365804	0.871	0.636	0.0132803
NRP2	4.1568e-05	0.364536	0.352	0.191	1
PTGES3	0.00228678	0.363493	0.792	0.662	1
C1orf54	9.47893e-08	0.362641	0.459	0.227	0.00236461
NKG7	0.0258976	0.362192	0.173	0.107	1
SDS	8.95396e-06	0.362125	0.277	0.111	0.223365
RHOH	1.19699e-07	0.361922	0.22	0.053	0.00298602
UBE2S	2.99403e-05	0.360878	0.475	0.267	0.74689
GIMAP7	5.99385e-08	0.360386	0.27	0.08	0.00149523
CTSA	6.37511e-07	0.358751	0.531	0.289	0.0159033
CITED1	1.17286e-07	0.35788	0.192	0.036	0.00292582
DRAM1	3.79343e-08	0.35527	0.324	0.111	0.000946309
SCAMP2	3.16446e-11	0.354766	0.538	0.222	7.89406e-07
EPB41L2	2.47991e-07	0.352722	0.236	0.067	0.00618638
ANKRD10	8.00937e-09	0.352221	0.491	0.227	0.000199802
LGALS2	0.0241259	0.351262	0.336	0.249	1
GPX4	9.05347e-07	0.349721	0.943	0.769	0.0225848
CNN2	7.76737e-06	0.349285	0.538	0.316	0.193765
IRF9	1.60954e-09	0.348895	0.418	0.156	4.01516e-05
SPON2	1.8843e-06	0.348895	0.176	0.04	0.0470058
MIF4GD	5.37421e-10	0.34832	0.403	0.142	1.34065e-05
DUSP5	0.00261985	0.346939	0.412	0.267	1
GBP5	1.73401e-07	0.346667	0.371	0.147	0.00432565
GPR84	2.01411e-05	0.346286	0.195	0.067	0.502439
FAM118A	4.41591e-09	0.346232	0.236	0.049	0.000110159
ANKRD22	2.16187e-06	0.342896	0.186	0.049	0.0539299
TENT5A	1.673e-05	0.34142	0.302	0.138	0.417347
MXD4	1.71613e-08	0.339993	0.421	0.187	0.000428105
DBNDD2	3.23526e-07	0.339993	0.371	0.164	0.00807068
ITM2B	0.00801657	0.339017	0.95	0.973	1
CTSC	4.34927e-08	0.33895	0.755	0.516	0.00108497
ATF5	2.28927e-05	0.33895	0.456	0.253	0.571082
HNRNPU	2.89963e-06	0.33887	0.868	0.631	0.0723342
TXN	0.906288	0.337757	0.805	0.849	1
SLC3A2	5.98485e-07	0.337651	0.645	0.404	0.0149298
OTUD1	6.88407e-05	0.336483	0.412	0.236	1
RHOB	0.00369227	0.335148	0.714	0.538	1
DUSP4	0.00045326	0.333856	0.352	0.209	1
CD7	0.00030281	0.333093	0.154	0.053	1
CYTOR	4.38317e-06	0.332501	0.465	0.24	0.109343
EPSTI1	6.80766e-09	0.332463	0.506	0.222	0.000169824
XAF1	9.24618e-08	0.332456	0.396	0.169	0.00230655
PELI1	0.000561874	0.331969	0.399	0.231	1
TMEM176A	3.24715e-05	0.331513	0.509	0.298	0.810033
TACC1	1.43714e-05	0.330713	0.5	0.289	0.358508
DOCK4	5.34562e-06	0.330255	0.208	0.067	0.133352
NPC2	0.000108833	0.32998	0.969	0.933	1
RRP7A	8.37768e-09	0.329368	0.352	0.124	0.00020899
PSMB8	2.87032e-09	0.329132	0.717	0.4	7.16029e-05
CLK1	7.45069e-06	0.327817	0.623	0.409	0.185865
CD80	4.2949e-05	0.327749	0.195	0.071	1
TNFRSF14	1.23918e-06	0.327724	0.607	0.351	0.0309126
ATP6AP1	2.83396e-08	0.327447	0.601	0.311	0.00070696
CLIC4	1.12672e-07	0.327153	0.289	0.098	0.00281071
CTNND1	3.6488e-06	0.327004	0.314	0.142	0.091023
UBE2L6	1.97426e-08	0.326869	0.689	0.378	0.0004925
PDIA6	7.92076e-08	0.326325	0.594	0.351	0.00197591
SAMD9L	2.08561e-06	0.325899	0.27	0.102	0.0520277
BLNK	2.55097e-07	0.325327	0.204	0.049	0.00636366
TAP2	1.77019e-07	0.325219	0.425	0.191	0.00441592
IFI35	1.66556e-09	0.324648	0.403	0.147	4.1549e-05
FNBP1	4.2246e-09	0.32323	0.616	0.307	0.000105387
HSPA9	2.60116e-05	0.321695	0.506	0.316	0.648886
PDE4DIP	9.91597e-08	0.321467	0.374	0.147	0.00247364
MSR1	2.06143e-05	0.320462	0.387	0.196	0.514245
AXL	3.73276e-06	0.32014	0.233	0.08	0.0931173
MYO1E	1.22674e-05	0.319786	0.255	0.102	0.306022
HMOX1	0.00368684	0.319187	0.569	0.431	1
PSMB9	1.38528e-06	0.318969	0.811	0.556	0.0345572
RPS6KA4	1.47905e-07	0.318034	0.261	0.08	0.00368964
MFSD1	3.49977e-07	0.31763	0.686	0.413	0.00873053
ATP6AP2	1.3041e-07	0.315475	0.686	0.422	0.00325321
ITGA4	3.29199e-07	0.315475	0.582	0.307	0.0082122
ADAMDEC1	7.60304e-07	0.315467	0.123	0.009	0.0189665
ENTPD1	1.66065e-07	0.314747	0.377	0.164	0.00414267
RPN2	3.94097e-07	0.31413	0.635	0.396	0.00983116
GNB4	1.20154e-08	0.313135	0.387	0.138	0.000299737
GEM	2.10102e-06	0.311916	0.255	0.084	0.0524121
ST8SIA4	3.92421e-06	0.311628	0.377	0.182	0.0978933
VKORC1	1.30398e-09	0.311382	0.528	0.231	3.2529e-05
OASL	4.11086e-06	0.310838	0.154	0.031	0.10255
TRA2B	9.75868e-06	0.310653	0.61	0.4	0.24344
NR1H3	0.000298814	0.309068	0.176	0.071	1
CLEC2B	8.99604e-08	0.308671	0.651	0.378	0.00224415
TNIP1	4.77448e-09	0.308253	0.381	0.138	0.000119104
GAS6	3.68921e-05	0.308253	0.261	0.116	0.920311
MS4A6A	0.0014861	0.306759	0.764	0.591	1
TNFSF10	8.21944e-05	0.306679	0.377	0.2	1
PUF60	4.10136e-07	0.306349	0.487	0.249	0.0102313
ABCA1	2.16208e-07	0.305246	0.415	0.187	0.00539354
LAT2	7.06209e-07	0.305019	0.431	0.204	0.0176171
PDE4B	1.89325e-05	0.304675	0.708	0.476	0.47229
AC007952.4	5.22067e-05	0.304098	0.289	0.138	1
FKBP4	0.000154212	0.302118	0.318	0.164	1
ABR	8.41778e-07	0.301994	0.28	0.102	0.020999
MGAT4A	3.10516e-07	0.301865	0.355	0.142	0.00774614
THEMIS2	1.10706e-06	0.301798	0.557	0.307	0.0276168
SLAMF8	3.61832e-07	0.30132	0.355	0.147	0.00902627
LAPTM4B	1.44654e-06	0.299673	0.258	0.089	0.0360854
BRD2	0.00204867	0.298922	0.55	0.404	1
PGP	4.52865e-07	0.298854	0.311	0.124	0.0112972
SPINT2	8.16618e-07	0.29846	0.525	0.28	0.0203713
PPP2R1A	7.91715e-08	0.298405	0.513	0.276	0.00197501
RAC1	2.98786e-05	0.297724	0.984	0.902	0.745351
SOCS1	7.39176e-05	0.297026	0.198	0.076	1
CYC1	9.74753e-06	0.296616	0.667	0.444	0.243162
SELENOW	3.0289e-06	0.295903	0.651	0.4	0.0755589
PSMD4	5.35807e-07	0.295784	0.506	0.258	0.0133662
MYLIP	0.0006567	0.295404	0.321	0.191	1
AUP1	2.1204e-06	0.295062	0.55	0.324	0.0528955
SDHD	1.51762e-07	0.294762	0.538	0.284	0.00378585
LYZ	0.0985571	0.294462	0.811	0.8	1
BCAS2	5.88937e-07	0.294309	0.506	0.253	0.0146916
TNFAIP8	4.88364e-06	0.294285	0.412	0.213	0.121827
C1QBP	2.91447e-05	0.293093	0.626	0.418	0.727044
ATP5F1A	6.1517e-06	0.293005	0.723	0.449	0.15346
GRINA	8.81914e-06	0.292768	0.802	0.52	0.220002
CCND1	9.05911e-05	0.29167	0.314	0.169	1
ARL5B	3.23887e-06	0.291284	0.321	0.138	0.0807967
ELMO1	1.1731e-07	0.289666	0.349	0.138	0.00292641
DBNL	1.08522e-07	0.289394	0.525	0.271	0.0027072
SNX10	0.000649391	0.28922	0.566	0.387	1
GLS	3.40427e-06	0.288938	0.469	0.258	0.0849229
DEGS1	3.04425e-08	0.288595	0.381	0.147	0.000759418
HIST1H2AC	0.0634837	0.287566	0.217	0.156	1
NFATC2	2.19443e-06	0.287495	0.198	0.058	0.0547423
CTSW	7.03022e-05	0.28714	0.123	0.027	1
HVCN1	1.61273e-07	0.28688	0.318	0.116	0.00402312
HS3ST1	2.39367e-06	0.286394	0.123	0.013	0.0597125
EBI3	3.38107e-06	0.286354	0.236	0.08	0.0843441
TM6SF1	2.54429e-06	0.286028	0.286	0.111	0.0634699
HES4	0.0157684	0.285383	0.349	0.244	1
SSB	1.10697e-05	0.284943	0.604	0.347	0.276145
BLOC1S2	7.10246e-08	0.284359	0.384	0.16	0.00177178
RNF167	8.92852e-08	0.28394	0.314	0.111	0.00222731
CSRNP1	2.70632e-05	0.28394	0.701	0.48	0.675119
NOP58	1.22088e-05	0.283523	0.409	0.218	0.30456
IL4I1	1.43143e-05	0.283523	0.302	0.133	0.357084
NRARP	0.0241667	0.283481	0.311	0.227	1
NEU1	4.63333e-06	0.282898	0.418	0.213	0.115583
TCF4	9.63026e-05	0.282824	0.27	0.129	1
ABCG1	1.78245e-07	0.280899	0.239	0.067	0.0044465
GPR137B	0.000137243	0.280632	0.425	0.262	1
MYDGF	2.70936e-07	0.280268	0.616	0.347	0.00675877
CHST11	6.56177e-06	0.278929	0.327	0.151	0.16369
RALA	9.57314e-06	0.278165	0.484	0.267	0.238812
DNAJB4	0.00011742	0.27807	0.274	0.133	1
ARHGAP25	6.4682e-07	0.278007	0.198	0.049	0.0161356
TRIB1	4.33242e-06	0.277501	0.478	0.258	0.108076
PTOV1	6.36132e-06	0.27576	0.286	0.124	0.158689
TRABD	1.8841e-06	0.275707	0.396	0.191	0.0470009
HLA-F	4.278e-08	0.275606	0.664	0.36	0.00106719
CNDP2	2.2889e-07	0.275543	0.484	0.24	0.00570989
BLVRA	7.41635e-06	0.275463	0.462	0.244	0.185008
USP36	1.49016e-05	0.275264	0.33	0.156	0.371734
NUFIP2	7.56061e-06	0.275203	0.437	0.227	0.188607
POLR2E	2.45684e-07	0.274957	0.66	0.391	0.00612882
AMD1	1.50533e-05	0.274533	0.374	0.191	0.37552
LGALS3	0.0823581	0.27366	0.752	0.658	1
ACP2	1.74441e-08	0.272706	0.27	0.071	0.000435161
SP110	1.13943e-05	0.271983	0.475	0.262	0.284242
NBDY	1.74631e-06	0.271416	0.478	0.262	0.0435635
SLCO2B1	8.40924e-06	0.271416	0.239	0.084	0.209777
HSP90B1	0.000256324	0.271352	0.852	0.649	1
PTAFR	8.21286e-05	0.271055	0.274	0.129	1
DSE	5.44254e-07	0.27053	0.513	0.271	0.0135769
RIPK2	0.000390265	0.269707	0.566	0.378	1
ATP6V0E1	2.92536e-05	0.269025	0.865	0.662	0.729759
NCF4	7.95648e-06	0.268514	0.409	0.204	0.198482
RGS19	2.17395e-08	0.268087	0.547	0.249	0.000542315
SDF4	2.61747e-06	0.267779	0.45	0.24	0.0652954
ITGB2	0.000228758	0.267265	0.909	0.791	1
LAMP2	1.56164e-05	0.267158	0.494	0.284	0.389568
NUCB1	3.14533e-08	0.267084	0.588	0.316	0.000784634
CX3CR1	0.00576852	0.267076	0.167	0.084	1
CCN1	0.169375	0.267052	0.116	0.08	1
PLXDC1	1.76981e-06	0.266807	0.107	0.004	0.0441496
EFHD2	0.000150296	0.265733	0.83	0.653	1
OTUB1	1.5663e-06	0.265724	0.56	0.311	0.0390728
AZIN1	1.05718e-05	0.265127	0.428	0.227	0.263725
GAA	2.21635e-07	0.26488	0.45	0.2	0.00552891
SPATS2L	0.000488875	0.264779	0.362	0.213	1
H3F3B	0.0186481	0.264069	1	0.991	1
ACTB	0.235493	0.263726	1	1	1
ARL4C	0.000437757	0.262093	0.714	0.511	1
LAIR1	6.57233e-07	0.260796	0.453	0.213	0.0163953
IGFLR1	1.28305e-06	0.260708	0.563	0.316	0.032007
DPP7	8.76387e-06	0.260561	0.604	0.36	0.218624
STIP1	2.11971e-05	0.260102	0.396	0.213	0.528782
STAB1	0.00018659	0.260086	0.283	0.133	1
RASD1	0.0333998	0.259121	0.116	0.062	1
SLC25A39	9.63318e-06	0.258595	0.418	0.231	0.240309
CYBC1	1.36236e-06	0.258042	0.358	0.16	0.0339854
FAM49B	6.02364e-06	0.257747	0.73	0.449	0.150266
APEX1	7.77625e-06	0.257709	0.56	0.333	0.193986
IFIT3	0.000141928	0.257627	0.176	0.062	1
NANS	4.95904e-05	0.257028	0.484	0.293	1
FMNL2	6.38764e-05	0.256794	0.387	0.213	1
IFITM3	0.000399481	0.25611	0.858	0.742	1
MLF2	9.24223e-07	0.255786	0.541	0.293	0.0230557
APH1A	1.5111e-06	0.255635	0.544	0.298	0.037696
DEPP1	0.0252522	0.255602	0.151	0.084	1
PALM2-AKAP2	2.99397e-05	0.254988	0.258	0.111	0.746876
OTULINL	1.43802e-05	0.254509	0.324	0.151	0.35873
C20orf27	2.011e-05	0.253212	0.547	0.329	0.501665
PML	7.39499e-06	0.25279	0.226	0.08	0.184476
HNRNPA0	9.10407e-05	0.252654	0.616	0.404	1
PLA2G7	0.00028824	0.252168	0.223	0.102	1
TMEM51	1.28968e-07	0.251703	0.223	0.053	0.00321723
RNASET2	0.000777428	0.251346	0.906	0.751	1
APOBEC3G	1.20213e-07	0.251222	0.255	0.071	0.00299884
LHFPL2	2.01261e-05	0.251069	0.226	0.084	0.502065
SPAG7	1.02084e-06	0.251048	0.421	0.204	0.0254659
MIR155HG	0.00563739	0.25092	0.167	0.084	1
EIF5	0.000173382	0.250575	0.758	0.569	1
PXDC1	0.000159419	0.249615	0.248	0.116	1
SUSD3	7.05312e-06	0.249359	0.201	0.062	0.175947
SCPEP1	2.93309e-05	0.249359	0.434	0.236	0.731689
ADRM1	5.45251e-05	0.249359	0.497	0.298	1
SELPLG	6.29264e-06	0.248664	0.393	0.191	0.156976
LAMTOR1	4.86481e-05	0.24755	0.704	0.471	1
DOK2	0.0825281	0.247078	0.425	0.342	1
PRDM1	0.00379484	0.247053	0.302	0.182	1
GZMA	0.00231303	0.246018	0.119	0.044	1
HIST3H2A	0.00558514	0.245969	0.239	0.142	1
HPS3	8.22985e-06	0.245825	0.236	0.089	0.205302
TGFBR1	3.24267e-05	0.245641	0.22	0.084	0.808916
LTC4S	0.00420103	0.245641	0.267	0.16	1
MTHFD2	2.01585e-05	0.245437	0.456	0.249	0.502874
CREBL2	8.80038e-05	0.244909	0.33	0.173	1
PEPD	3.32847e-06	0.244428	0.428	0.218	0.0830319
PAK1	1.36064e-06	0.244072	0.519	0.276	0.0339425
PPP1CA	3.08497e-06	0.244014	0.755	0.489	0.0769577
GPM6B	0.000134586	0.243964	0.145	0.044	1
YIF1B	1.45275e-05	0.243792	0.475	0.267	0.362404
SLC20A1	0.000369282	0.243681	0.299	0.156	1
BHLHE40	0.00508339	0.243646	0.723	0.564	1
PSME1	0.000203622	0.243596	0.874	0.769	1
RHOG	8.9656e-05	0.243173	0.814	0.609	1
TCF12	5.12771e-06	0.243158	0.289	0.116	0.127916
CLEC9A	0.000461831	0.2431	0.138	0.044	1
MFSD12	0.000156197	0.24254	0.377	0.209	1
C1orf43	2.09584e-05	0.241716	0.575	0.351	0.522827
GM2A	5.02169e-06	0.241655	0.349	0.156	0.125271
PALD1	0.000153094	0.241558	0.129	0.036	1
SNX17	1.75581e-06	0.241477	0.447	0.218	0.0438004
PRNP	7.75562e-05	0.24098	0.503	0.311	1
NFKBIZ	0.000924247	0.239271	0.758	0.556	1
GPR143	0.000895123	0.239046	0.16	0.067	1
CLECL1	2.16085e-06	0.237864	0.173	0.04	0.0539045
FDPS	7.03803e-06	0.237864	0.299	0.133	0.175571
DYNC1H1	2.13751e-05	0.237864	0.594	0.342	0.533224
PPP1R15B	2.56669e-05	0.237864	0.384	0.196	0.640287
EIF5A	0.000121655	0.237328	0.726	0.511	1
TAPBP	1.53057e-06	0.23725	0.689	0.427	0.0381815
CCNL1	0.000861086	0.237002	0.774	0.591	1
DCTPP1	3.75489e-06	0.236779	0.286	0.116	0.0936695
PTGES2	7.71776e-06	0.236766	0.283	0.12	0.192527
PLPP1	0.00155792	0.236671	0.148	0.062	1
GNAI2	0.000147332	0.236479	0.934	0.782	1
FKBP8	2.36584e-06	0.236398	0.601	0.351	0.0590184
VEGFB	5.21717e-05	0.236278	0.497	0.311	1
SLC1A5	1.58262e-06	0.23566	0.261	0.093	0.03948
NFKBID	0.00673516	0.235437	0.387	0.253	1
NUDT3	2.83655e-05	0.235238	0.456	0.258	0.707606
CD3E	0.000325431	0.234465	0.145	0.049	1
PTGS1	9.93648e-07	0.234297	0.176	0.036	0.0247875
GNAS	0.00211852	0.233902	0.95	0.88	1
LY86	0.000156762	0.233794	0.594	0.373	1
CYBB	3.2039e-06	0.233509	0.72	0.502	0.0799245
UFC1	2.51153e-05	0.233348	0.582	0.356	0.626527
IL10RA	8.67796e-06	0.233266	0.597	0.338	0.21648
CMTM3	1.06418e-05	0.233247	0.415	0.213	0.265471
SH3GLB2	6.92205e-07	0.233145	0.208	0.053	0.0172678
CAPZB	0.00267419	0.232662	0.884	0.733	1
ENG	4.29419e-05	0.232646	0.28	0.124	1
APPL1	5.32734e-06	0.23246	0.428	0.218	0.132896
CALM1	0.000539752	0.232426	0.95	0.8	1
ATRAID	5.17138e-06	0.232227	0.522	0.284	0.129005
GIMAP5	0.000102783	0.232217	0.192	0.071	1
FCGR1B	0.00280405	0.232217	0.189	0.098	1
NMI	5.83058e-07	0.231777	0.349	0.142	0.014545
DNMT1	1.18063e-06	0.231355	0.403	0.182	0.0294519
CSK	7.11637e-07	0.231241	0.597	0.333	0.0177525
CD83	0.0100965	0.230525	0.821	0.684	1
MCM5	4.29672e-05	0.230419	0.299	0.142	1
LAPTM5	0.0197592	0.230097	0.937	0.867	1
CD82	2.33148e-05	0.229794	0.179	0.053	0.581611
ZC3H12A	1.72495e-05	0.229751	0.349	0.164	0.430307
CITED2	0.000869598	0.229329	0.358	0.213	1
GSTK1	2.70875e-05	0.22931	0.789	0.569	0.675724
SNX29	8.97428e-07	0.229127	0.28	0.102	0.0223872
PSMB10	0.000213783	0.229109	0.733	0.529	1
CREB5	0.000868058	0.228526	0.239	0.124	1
SLC7A5	0.000653708	0.228243	0.403	0.253	1
ATP13A1	3.81787e-06	0.227137	0.186	0.049	0.0952406
TLR7	7.76388e-05	0.227003	0.157	0.049	1
SEMA4A	6.43997e-06	0.226839	0.318	0.138	0.160651
TFEC	2.19099e-06	0.226233	0.28	0.098	0.0546563
SP100	7.99246e-06	0.225791	0.509	0.284	0.19938
SNX3	0.0439754	0.225776	0.805	0.68	1
SLC38A2	1.7335e-05	0.225467	0.487	0.276	0.432439
MRPL40	5.40281e-06	0.225264	0.314	0.138	0.134779
ELAVL1	2.8112e-06	0.224983	0.311	0.129	0.0701281
SHARPIN	3.87401e-06	0.224837	0.302	0.129	0.0966411
NUPR1	0.0863697	0.224595	0.192	0.138	1
IL6ST	5.54013e-05	0.224308	0.289	0.138	1
YPEL5	7.05057e-06	0.224028	0.594	0.36	0.175884
OAZ2	2.48788e-06	0.224007	0.299	0.12	0.0620627
LPAR6	0.00405958	0.223509	0.27	0.16	1
FOSB	0.0943093	0.223445	0.852	0.747	1
PKM	0.0031097	0.223251	0.84	0.711	1
TOR3A	0.000141466	0.223206	0.289	0.147	1
PSMD3	1.56472e-05	0.223045	0.311	0.142	0.390336
CIAO2A	4.18162e-06	0.222796	0.623	0.36	0.104315
HMGA1	0.000263398	0.222634	0.563	0.373	1
AL135905.2	2.54809e-05	0.222267	0.305	0.142	0.635647
HEXB	6.27549e-06	0.222249	0.516	0.293	0.156548
VAC14	2.6949e-05	0.222083	0.16	0.044	0.67227
VCP	4.33273e-05	0.221946	0.579	0.373	1
TNFSF13B	6.62254e-05	0.221775	0.648	0.404	1
SQOR	9.75142e-05	0.221438	0.381	0.213	1
ZBTB10	6.50518e-05	0.221376	0.236	0.098	1
LHFPL3-AS1	0.0200837	0.221161	0.154	0.089	1
H2AFJ	0.000408149	0.220927	0.487	0.307	1
RAB2A	0.000828932	0.22079	0.594	0.4	1
ARPC1B	0.00188118	0.220586	0.95	0.849	1
FMNL3	9.31023e-06	0.220586	0.201	0.062	0.232253
C11orf96	0.00116418	0.220426	0.201	0.093	1
MCTP1	0.000712458	0.22027	0.302	0.169	1
HSPA5	0.000320811	0.219942	0.796	0.596	1
PYCR2	1.51641e-06	0.219788	0.277	0.102	0.0378284
TAF7	7.06621e-06	0.21904	0.453	0.24	0.176274
ITM2A	0.00201176	0.218168	0.107	0.036	1
FBXW5	8.10886e-06	0.217726	0.393	0.196	0.202284
NAGK	6.0569e-06	0.217705	0.572	0.324	0.151095
ALKBH5	1.91043e-06	0.217619	0.201	0.053	0.0476575
PLXNC1	8.05231e-05	0.217523	0.333	0.173	1
ZDHHC24	4.2426e-06	0.217351	0.242	0.084	0.105836
NT5C	1.53312e-06	0.217105	0.377	0.169	0.0382452
COMT	5.35108e-05	0.217105	0.667	0.422	1
PFKFB3	0.00159173	0.216117	0.55	0.378	1
ST3GAL4	0.00205388	0.215409	0.186	0.089	1
RAB5C	3.07212e-05	0.21467	0.698	0.462	0.766372
RNF166	2.65279e-06	0.214594	0.292	0.111	0.0661766
NOSIP	1.23368e-05	0.214594	0.336	0.16	0.307755
FES	5.8138e-07	0.214459	0.264	0.084	0.0145031
EMC3	6.59351e-07	0.214221	0.346	0.138	0.0164482
PHACTR2	2.43689e-06	0.214071	0.277	0.102	0.0607906
TNFSF12	7.266e-05	0.213926	0.381	0.204	1
MPDU1	4.08079e-06	0.213523	0.27	0.102	0.101799
PSMF1	1.10216e-05	0.213475	0.503	0.28	0.274945
BMP2K	0.000279507	0.213459	0.318	0.169	1
WARS	0.0126749	0.213359	0.613	0.476	1
CORO7	1.1486e-05	0.213096	0.308	0.138	0.286529
GNPTAB	7.00177e-05	0.213096	0.311	0.151	1
AHSA1	6.05905e-07	0.213032	0.381	0.164	0.0151149
MRPL38	3.18063e-05	0.21295	0.239	0.098	0.79344
CA2	0.0112481	0.212827	0.167	0.093	1
RSRC1	4.38307e-06	0.21271	0.198	0.058	0.10934
GBP2	0.000250003	0.212553	0.509	0.316	1
EVA1B	2.27148e-05	0.212508	0.308	0.138	0.566643
LPXN	0.000217871	0.212177	0.384	0.218	1
UCP2	1.68148e-06	0.211995	0.774	0.476	0.0419462
SMAD7	0.000103475	0.211985	0.239	0.102	1
RAB32	0.000339942	0.21194	0.572	0.378	1
TXNDC12	0.000107364	0.211669	0.352	0.191	1
MID1IP1	0.000836616	0.211669	0.226	0.107	1
GUSB	1.73018e-05	0.211659	0.371	0.178	0.431609
PLK2	0.000308062	0.211392	0.138	0.044	1
TBC1D2B	5.732e-05	0.21077	0.23	0.093	1
GBP3	4.67202e-05	0.210712	0.148	0.04	1
CXCL11	0.00100549	0.210406	0.101	0.027	1
TSEN34	0.00044661	0.210119	0.355	0.204	1
FGD2	7.79778e-05	0.210023	0.308	0.151	1
AOAH	0.000379423	0.210016	0.522	0.324	1
MTCH1	6.01217e-05	0.209849	0.519	0.311	1
ATP2C1	8.45783e-05	0.209849	0.233	0.098	1
COPZ1	8.57864e-05	0.209637	0.425	0.244	1
PSMB2	8.05489e-05	0.209375	0.525	0.316	1
SPATA20	1.33842e-05	0.209344	0.164	0.044	0.333882
CCT4	0.000513778	0.208926	0.582	0.373	1
ERCC1	0.000225119	0.208625	0.406	0.24	1
TM2D2	0.000127605	0.208604	0.223	0.093	1
CEBPA	0.000766753	0.208387	0.214	0.102	1
H2AFY	0.000256059	0.208362	0.827	0.631	1
ZNF428	4.44578e-05	0.208182	0.305	0.151	1
WBP2	5.05736e-06	0.208172	0.462	0.236	0.126161
TRIM26	1.04665e-05	0.208116	0.198	0.062	0.261096
KCNMA1	2.89557e-07	0.207903	0.204	0.044	0.0072233
APP	0.114812	0.207892	0.283	0.218	1
AIP	5.20946e-05	0.207167	0.434	0.244	1
CXorf40B	7.7843e-05	0.206813	0.208	0.08	1
RSAD2	0.0032166	0.206786	0.104	0.036	1
SEMA4D	0.00459585	0.206613	0.145	0.067	1
XRCC6	0.000628356	0.206514	0.632	0.458	1
SVBP	6.87805e-06	0.2065	0.308	0.129	0.17158
PAXX	3.59943e-05	0.206374	0.478	0.276	0.897913
NECAP2	1.18783e-05	0.206091	0.358	0.173	0.296316
TNFAIP8L2	3.30771e-06	0.20608	0.233	0.076	0.082514
TMEM109	1.1578e-05	0.206038	0.434	0.227	0.288826
TCP1	0.00354785	0.20572	0.437	0.293	1
PIK3IP1	1.07563e-06	0.205582	0.142	0.018	0.0268326
PRDX2	6.08948e-05	0.205546	0.393	0.222	1
NAPRT	0.000145256	0.205213	0.311	0.16	1
PLAAT3	0.00212678	0.204766	0.286	0.164	1
EDEM1	0.000983175	0.204334	0.296	0.169	1
IL10	0.00438501	0.204061	0.129	0.053	1
CASP4	3.3496e-05	0.204042	0.418	0.227	0.835592
SMIM3	0.00944088	0.203512	0.145	0.071	1
HAPLN3	9.19152e-06	0.203218	0.148	0.031	0.229292
TSPYL2	7.36841e-06	0.202522	0.27	0.107	0.183812
CD84	9.75225e-05	0.202458	0.299	0.147	1
CLPTM1	1.04806e-05	0.202212	0.223	0.08	0.261449
RNASE6	0.00305929	0.202079	0.503	0.342	1
DDX24	2.89448e-05	0.201827	0.673	0.413	0.722058
EGR1	0.000129115	0.20181	0.431	0.24	1
TFAM	3.07554e-05	0.201754	0.283	0.129	0.767224
P2RY6	1.86375e-05	0.201741	0.274	0.116	0.464932
SKIL	0.000645149	0.201012	0.384	0.231	1
COA6	5.04904e-05	0.200949	0.314	0.151	1
SFMBT2	4.60493e-05	0.200913	0.186	0.062	1
HTATIP2	6.00874e-06	0.200899	0.223	0.076	0.149894
NAV1	2.57308e-06	0.200389	0.157	0.031	0.0641881
MEF2A	0.000493534	0.200367	0.437	0.271	1
TNFRSF10B	1.1306e-05	0.19963	0.242	0.089	0.28204
EIF5B	0.000219461	0.199608	0.412	0.24	1
HIST1H2BC	0.0163158	0.199575	0.135	0.071	1
TPR	3.75294e-05	0.199434	0.484	0.28	0.936207
RHOC	4.3967e-05	0.199202	0.56	0.351	1
H1F0	0.00290887	0.199071	0.252	0.142	1
DEF6	1.04279e-05	0.19887	0.27	0.107	0.260135
ID3	0.0764748	0.19887	0.201	0.138	1
ITGB7	1.86458e-06	0.198714	0.208	0.058	0.0465138
SRP14	0.00655703	0.198484	0.94	0.858	1
ILK	1.14308e-05	0.197887	0.421	0.222	0.285154
TGFBI	0.00052615	0.197571	0.594	0.387	1
PTPRJ	5.2262e-06	0.197194	0.362	0.164	0.130373
SMIM15	2.30667e-05	0.19703	0.239	0.093	0.575423
SPI1	0.000454954	0.196863	0.884	0.796	1
ACO2	6.44268e-06	0.196641	0.336	0.156	0.160719
IDH1	0.000112236	0.196505	0.252	0.111	1
RTCB	7.07264e-06	0.196337	0.346	0.151	0.176434
LTB	0.033499	0.1963	0.223	0.151	1
KDELR1	0.000628555	0.195935	0.588	0.4	1
DDX39A	6.77598e-06	0.195606	0.34	0.151	0.169034
LPCAT2	4.97141e-05	0.195272	0.399	0.209	1
DTNBP1	2.02526e-05	0.195208	0.236	0.093	0.505222
TMBIM1	0.000316363	0.195159	0.302	0.16	1
BHLHE41	0.000359625	0.195133	0.101	0.022	1
MMP14	0.000209052	0.195008	0.176	0.067	1
YIF1A	7.53848e-06	0.194982	0.318	0.138	0.188055
CHD9	0.000911087	0.194962	0.384	0.236	1
VPS36	3.34012e-05	0.194885	0.346	0.173	0.833226
PQBP1	2.28608e-07	0.194471	0.45	0.2	0.00570286
CD8A	0.000968229	0.194471	0.101	0.027	1
LRP10	5.82045e-05	0.194307	0.264	0.12	1
GMPR	0.00675014	0.194307	0.176	0.093	1
COPS5	0.000102289	0.194237	0.321	0.164	1
CYFIP1	2.60906e-05	0.194114	0.362	0.178	0.650856
PSMA5	0.00143604	0.193684	0.538	0.356	1
TFPT	2.68496e-06	0.193575	0.248	0.084	0.0669791
DNM2	2.86389e-05	0.19347	0.368	0.187	0.714427
WIPF1	0.000151828	0.193366	0.472	0.276	1
SUMF2	9.40396e-06	0.19302	0.324	0.147	0.234591
LTBR	2.33495e-06	0.193	0.403	0.178	0.0582477
DRAP1	0.000103593	0.192776	0.871	0.609	1
MPG	7.30015e-06	0.19255	0.381	0.182	0.182109
CD2AP	0.000174088	0.192267	0.245	0.111	1
STX16	3.43495e-06	0.191989	0.248	0.084	0.0856882
RAB6A	3.43069e-05	0.191794	0.311	0.142	0.85582
DOCK2	0.000353446	0.191671	0.365	0.209	1
SERPINB6	6.43911e-05	0.191486	0.557	0.324	1
MMADHC	0.000171825	0.191277	0.415	0.244	1
DNASE1L3	0.0387835	0.191277	0.116	0.062	1
MRPS34	0.000212654	0.191154	0.44	0.258	1
REX1BD	0.000319665	0.191125	0.67	0.458	1
PIK3R1	0.000122441	0.191019	0.368	0.204	1
ARHGAP4	3.15453e-05	0.190907	0.418	0.213	0.786929
TCN2	8.51806e-05	0.19033	0.189	0.067	1
CD38	8.00897e-05	0.190239	0.255	0.111	1
CORO1A	0.0175046	0.189969	0.821	0.667	1
PMAIP1	0.00352267	0.189831	0.399	0.253	1
INPP5D	0.0017455	0.189786	0.286	0.164	1
PTP4A3	0.00103793	0.189584	0.107	0.031	1
LPIN2	0.000111769	0.189337	0.226	0.093	1
SH3BGRL	0.000195166	0.189029	0.849	0.649	1
FAM50A	0.00252772	0.188954	0.377	0.236	1
ATP5F1B	0.012643	0.188889	0.925	0.72	1
EPN1	3.33017e-06	0.188794	0.403	0.187	0.0830744
TMC6	0.000143864	0.188574	0.233	0.102	1
TST	1.80112e-05	0.188546	0.192	0.062	0.449308
SNRNP70	2.22471e-05	0.188536	0.509	0.293	0.554976
ATP5F1C	0.000567793	0.187823	0.78	0.564	1
TNFSF13	0.000453869	0.187678	0.421	0.249	1
STAT5A	2.64275e-05	0.187238	0.245	0.098	0.659261
PYCARD	4.88061e-05	0.187213	0.865	0.693	1
MFSD10	1.45406e-05	0.187201	0.311	0.138	0.362729
ISOC2	0.000146565	0.186934	0.28	0.138	1
TMEM70	2.72165e-05	0.186913	0.374	0.187	0.678942
MDH1	5.58617e-05	0.186897	0.531	0.329	1
GPR183	0.0618597	0.186599	0.701	0.582	1
ZFAND5	0.0276215	0.186508	0.723	0.596	1
ENSA	0.000147571	0.186484	0.557	0.36	1
ARHGDIB	0.0147929	0.186172	0.909	0.831	1
GRSF1	0.000156996	0.186142	0.368	0.2	1
SDHC	8.65742e-05	0.185769	0.484	0.284	1
RBBP6	0.0177582	0.185479	0.481	0.338	1
GSDMD	5.16533e-06	0.185284	0.333	0.142	0.128854
EVL	3.04277e-05	0.184984	0.544	0.324	0.759048
MVP	8.26364e-07	0.184915	0.434	0.204	0.0206145
TMED4	4.34968e-06	0.184871	0.387	0.182	0.108507
SCAMP3	4.13423e-06	0.184323	0.289	0.111	0.103132
LPCAT3	7.09089e-06	0.184309	0.142	0.027	0.176889
PHYKPL	1.71829e-05	0.184226	0.292	0.124	0.428645
PRCP	0.0012668	0.183836	0.491	0.32	1
PPM1G	0.000157789	0.183778	0.459	0.276	1
CPNE3	0.00657154	0.183647	0.377	0.249	1
FEZ2	0.00145797	0.183302	0.286	0.164	1
RRBP1	0.000518775	0.183158	0.415	0.258	1
SND1	0.000122629	0.182722	0.327	0.169	1
DECR1	9.31765e-05	0.182562	0.484	0.293	1
HLA-DQA2	0.912228	0.182144	0.557	0.662	1
UCK2	2.947e-06	0.182076	0.148	0.027	0.0735158
CENPT	3.52616e-05	0.182011	0.151	0.04	0.879636
SYS1	6.2787e-05	0.18183	0.204	0.076	1
ACOT13	7.0526e-05	0.18183	0.22	0.089	1
HPSE	0.000182781	0.18183	0.154	0.049	1
C12orf75	0.176126	0.181774	0.11	0.076	1
RPS19BP1	0.000116467	0.181209	0.437	0.249	1
GTPBP6	4.07289e-06	0.181018	0.274	0.102	0.101602
IFIH1	0.00330874	0.18098	0.192	0.098	1
UBL7	4.14708e-05	0.180841	0.333	0.16	1
AFF4	0.00056308	0.180786	0.55	0.36	1
SLC29A3	6.51036e-06	0.180466	0.167	0.04	0.162408
NAPA	0.000231516	0.180188	0.632	0.4	1
EMP1	0.692635	0.179631	0.113	0.102	1
SIPA1	2.91057e-06	0.179607	0.324	0.133	0.072607
PARVG	0.00219208	0.179412	0.541	0.364	1
SELENOM	0.00118786	0.17897	0.154	0.062	1
CYB5R3	0.000299938	0.178479	0.487	0.311	1
DNPEP	1.61166e-05	0.178268	0.23	0.084	0.402045
HCK	2.95992e-06	0.178247	0.664	0.404	0.0738381
ZNF503	0.000204839	0.17824	0.167	0.058	1
SCP2	0.000135051	0.177979	0.506	0.311	1
UROD	4.72887e-05	0.177653	0.274	0.12	1
PLEKHA3	2.12076e-05	0.177603	0.252	0.102	0.529045
ADA2	0.00196311	0.177603	0.679	0.507	1
AC092803.1	0.000372724	0.177521	0.154	0.053	1
TRIM22	0.000476019	0.177428	0.437	0.262	1
NR3C1	0.0132635	0.177428	0.403	0.28	1
FERMT3	5.45453e-06	0.177243	0.572	0.32	0.136069
SPTAN1	0.00197925	0.176935	0.233	0.124	1
MDK	0.00224834	0.176724	0.119	0.044	1
XBP1	0.0307943	0.176434	0.535	0.4	1
ARPIN	4.74875e-05	0.176172	0.223	0.084	1
ASCL2	0.000190282	0.176172	0.195	0.076	1
SLC1A3	0.0115343	0.176172	0.167	0.093	1
SLC29A1	0.000165439	0.176116	0.154	0.049	1
LYSMD2	8.18851e-05	0.175961	0.327	0.16	1
ANKRD37	0.0792352	0.17591	0.223	0.16	1
SARS	2.16861e-05	0.175746	0.318	0.147	0.540982
ALAS1	0.000106136	0.175746	0.245	0.107	1
DDX39B	0.000901831	0.17545	0.513	0.338	1
DYNC1LI2	8.33738e-05	0.175359	0.189	0.067	1
OS9	4.83579e-05	0.175076	0.535	0.32	1
KRR1	1.97076e-06	0.174754	0.236	0.076	0.0491626
RRM2B	0.000460169	0.174492	0.142	0.049	1
FAM136A	0.00174833	0.174438	0.245	0.129	1
RAB7A	0.0491397	0.174339	0.758	0.622	1
TUBB4B	0.000834242	0.174317	0.585	0.387	1
NPHP3	1.75822e-06	0.174196	0.116	0.009	0.0438605
RALGDS	7.46902e-05	0.173937	0.371	0.191	1
CLPP	0.000108858	0.173827	0.314	0.156	1
ARHGAP22	0.000161373	0.173565	0.123	0.031	1
JKAMP	3.50987e-05	0.173324	0.211	0.076	0.875572
AC245014.3	0.0342773	0.173324	0.145	0.084	1
TRPV2	4.92092e-06	0.173211	0.211	0.062	0.122757
WHAMM	4.25043e-05	0.172901	0.248	0.102	1
MTG1	2.32449e-05	0.172786	0.236	0.089	0.579866
CCAR1	0.00372792	0.172629	0.289	0.178	1
VSIG4	0.0175658	0.172572	0.292	0.191	1
SUPT16H	0.00212266	0.172515	0.302	0.182	1
GLRX	0.00213417	0.172448	0.475	0.324	1
APOL6	9.14961e-06	0.172397	0.261	0.098	0.228246
SLBP	2.60062e-05	0.172397	0.296	0.133	0.64875
BAZ2B	7.36231e-05	0.172397	0.267	0.12	1
G6PC3	1.75807e-05	0.172275	0.264	0.107	0.438568
TMEM35B	5.20623e-05	0.172161	0.343	0.169	1
CNPPD1	0.000652236	0.17195	0.371	0.222	1
HRAS	1.87053e-05	0.171591	0.179	0.053	0.466622
CISD2	0.000322837	0.171412	0.377	0.213	1
PCED1B-AS1	0.000959397	0.17133	0.261	0.133	1
CADM1	0.000709876	0.171077	0.142	0.049	1
MOB1B	3.57738e-05	0.170917	0.17	0.049	0.892414
YIPF4	0.000131831	0.17075	0.255	0.116	1
MLEC	0.00188154	0.17075	0.387	0.249	1
NUCB2	0.00243136	0.17075	0.217	0.111	1
UGCG	0.000879137	0.170638	0.434	0.28	1
CD300A	0.00248058	0.170638	0.415	0.262	1
PPM1K	8.47725e-05	0.170576	0.123	0.027	1
P4HB	0.00235048	0.170567	0.591	0.422	1
SF3B4	0.000120559	0.170473	0.355	0.196	1
EGLN3	0.356397	0.170425	0.107	0.084	1
MRC2	4.73551e-05	0.170394	0.11	0.018	1
PATL2	0.00013124	0.170394	0.116	0.027	1
SNRPC	0.00142639	0.170311	0.528	0.347	1
TMEM208	9.0144e-05	0.170218	0.396	0.213	1
TMEM50A	0.000713981	0.170137	0.67	0.471	1
ZC3H15	9.93892e-05	0.170074	0.528	0.302	1
MPZL1	0.000286054	0.170074	0.173	0.067	1
ARHGAP18	6.93033e-05	0.169898	0.393	0.204	1
HPS1	0.000136087	0.169839	0.418	0.244	1
LAMTOR2	0.000467634	0.169833	0.708	0.489	1
GRB2	0.00455962	0.169733	0.736	0.542	1
BTD	0.000166611	0.169692	0.129	0.036	1
MRPL55	0.000465427	0.169384	0.336	0.187	1
ARL6IP5	4.33048e-05	0.168881	0.777	0.551	1
VAMP5	0.0163046	0.167972	0.607	0.44	1
AK2	0.000185644	0.16783	0.418	0.24	1
PFKL	0.00039844	0.167518	0.415	0.249	1
DUSP10	7.96618e-05	0.167475	0.176	0.058	1
GADD45A	0.000912543	0.167372	0.208	0.098	1
LIMD2	0.0281002	0.167299	0.66	0.542	1
CCDC112	0.000763283	0.167241	0.164	0.067	1
PPT1	0.017614	0.167234	0.673	0.507	1
SLC39A3	5.01773e-05	0.16685	0.22	0.084	1
ATRX	0.000344005	0.16683	0.447	0.267	1
VPS37A	0.000113602	0.166744	0.154	0.049	1
MRPS28	0.000991516	0.166715	0.252	0.133	1
ITGAV	0.000668146	0.166479	0.277	0.142	1
CYB561D2	0.000120247	0.166479	0.242	0.107	1
SEC13	4.34782e-05	0.166214	0.5	0.284	1
DDIT3	0.00300274	0.166191	0.327	0.2	1
FCHO2	0.000199804	0.165979	0.173	0.062	1
C7orf50	8.16595e-05	0.165914	0.434	0.244	1
HNRNPR	0.000812652	0.165776	0.481	0.316	1
TRPM2	0.00242663	0.165714	0.126	0.049	1
IFI44	8.65847e-05	0.165628	0.182	0.062	1
CPM	0.00869428	0.165628	0.17	0.089	1
PLEKHF2	0.000203559	0.165363	0.192	0.076	1
SCO2	0.00233497	0.165243	0.399	0.253	1
SPINT1	2.41287e-05	0.16515	0.148	0.036	0.601914
ARHGAP9	0.000108298	0.164979	0.267	0.12	1
ATOX1	0.0118388	0.16492	0.635	0.489	1
TM2D3	0.000114289	0.164756	0.204	0.08	1
GBA	0.000501262	0.164756	0.186	0.076	1
RNASEH2B	2.26775e-05	0.164373	0.362	0.173	0.565712
LEPROTL1	1.7166e-05	0.164287	0.497	0.276	0.428224
RAB29	0.000251934	0.164159	0.198	0.08	1
CCT7	0.000214191	0.164103	0.387	0.213	1
LSP1	0.693418	0.164011	0.726	0.724	1
METTL21A	0.000470156	0.163863	0.116	0.031	1
PSMA1	0.000847501	0.163863	0.613	0.431	1
EIF3D	8.82651e-05	0.163675	0.594	0.378	1
ADAM9	0.000257687	0.163595	0.28	0.138	1
KIAA0040	0.000108542	0.16354	0.119	0.027	1
AL139246.5	0.000407695	0.163292	0.22	0.098	1
CAMK1	0.00189848	0.163064	0.252	0.133	1
GLIPR1	0.000333776	0.163029	0.698	0.471	1
CFAP410	7.32867e-05	0.162902	0.145	0.04	1
IGSF8	7.92874e-05	0.162902	0.145	0.04	1
PPP1R14B	0.182115	0.162877	0.516	0.44	1
FPR3	0.00367196	0.16243	0.292	0.173	1
GTF3C6	9.86188e-05	0.162227	0.421	0.236	1
DDRGK1	0.00010637	0.162096	0.355	0.187	1
SDCCAG8	0.00684703	0.162023	0.302	0.196	1
OAT	0.00097526	0.161943	0.261	0.138	1
RIPOR1	0.00071478	0.161761	0.192	0.084	1
RBM26	0.000380343	0.161525	0.226	0.107	1
BAK1	0.000251089	0.161412	0.176	0.067	1
KPNA2	0.000415678	0.161226	0.321	0.173	1
TUBB	2.17179e-06	0.160983	0.796	0.529	0.0541775
MRPL3	0.00590361	0.160888	0.28	0.178	1
SECISBP2L	0.000133366	0.16045	0.179	0.067	1
SLC46A3	0.000225948	0.16045	0.151	0.049	1
EIF6	0.000221429	0.160263	0.519	0.329	1
NUP42	0.000164912	0.160243	0.189	0.071	1
NDUFS2	7.19482e-05	0.160155	0.44	0.236	1
RABL6	0.000184725	0.160034	0.299	0.151	1
SRP19	7.10973e-05	0.160013	0.406	0.222	1
STX8	7.10886e-05	0.159861	0.314	0.147	1
CHMP5	0.00110518	0.159861	0.393	0.24	1
RBCK1	0.000180687	0.159559	0.365	0.204	1
RAB9A	0.000801377	0.159518	0.27	0.142	1
OFD1	0.00232141	0.159518	0.252	0.142	1
XAB2	4.11531e-05	0.159464	0.167	0.049	1
NAGA	0.000595391	0.15939	0.346	0.196	1
SLC15A3	3.95161e-05	0.159282	0.39	0.196	0.985769
ADH5	0.000105464	0.159162	0.289	0.138	1
PSMD8	0.000406547	0.158884	0.648	0.431	1
PARK7	0.00814988	0.158694	0.814	0.64	1
PBXIP1	0.000179515	0.158617	0.107	0.022	1
REPIN1	0.000210891	0.158556	0.211	0.089	1
GPR155	0.0055523	0.158297	0.113	0.044	1
TECR	0.000349587	0.158198	0.516	0.32	1
WDFY4	0.0054257	0.158011	0.217	0.12	1
TMUB1	0.000678947	0.157522	0.318	0.173	1
TOR2A	0.000261607	0.157473	0.23	0.102	1
DSC2	0.000102771	0.157286	0.151	0.044	1
ATP8B4	0.00182859	0.157286	0.142	0.058	1
PMEPA1	0.00227027	0.157286	0.113	0.04	1
NAP1L4	0.00354327	0.15714	0.277	0.164	1
CD151	0.000938818	0.156862	0.403	0.249	1
ZNRF2	0.00051353	0.156841	0.236	0.111	1
ORAI1	6.45798e-05	0.156744	0.292	0.133	1
LARP4	0.000493354	0.156717	0.167	0.067	1
PRKDC	0.0020071	0.156602	0.399	0.249	1
OSTF1	0.00186153	0.156358	0.619	0.422	1
MICAL1	0.000251744	0.15625	0.28	0.138	1
MAF1	0.000324159	0.15618	0.418	0.236	1
CBR1	0.00102898	0.155953	0.355	0.209	1
SLC2A8	0.000584215	0.155682	0.154	0.058	1
NUDT16L1	0.000765408	0.155682	0.151	0.058	1
CZIB	0.000593465	0.155402	0.267	0.138	1
COPE	0.000656033	0.155254	0.811	0.564	1
SWAP70	0.00286969	0.155227	0.283	0.164	1
SEMA7A	0.00434576	0.155187	0.101	0.036	1
SNX2	8.07882e-05	0.155165	0.481	0.284	1
PSMA6	0.00323099	0.15507	0.73	0.551	1
RHOA	0.00456405	0.154714	0.975	0.933	1
RSF1	0.00628372	0.154683	0.34	0.227	1
ABI1	0.000628651	0.154608	0.415	0.244	1
TSPAN3	0.0104173	0.154308	0.286	0.187	1
UBALD2	0.000631339	0.154248	0.588	0.4	1
BAG1	0.00546501	0.154142	0.415	0.28	1
SC5D	6.09289e-06	0.15413	0.107	0.009	0.151993
ZDHHC18	5.83269e-05	0.154095	0.132	0.031	1
EXOSC8	0.00039353	0.154003	0.204	0.089	1
PIP4P1	0.000409964	0.153976	0.217	0.098	1
LUC7L3	0.00267535	0.153879	0.296	0.173	1
RPS27L	0.0121246	0.153765	0.638	0.458	1
ARHGAP21	0.000149247	0.153485	0.198	0.076	1
SDSL	0.0130525	0.153459	0.204	0.12	1
LCP2	0.00376198	0.153403	0.711	0.498	1
ELOVL1	1.50339e-05	0.152975	0.39	0.191	0.375035
COMMD7	2.65554e-05	0.152975	0.365	0.178	0.662451
YARS	3.21988e-05	0.152975	0.176	0.053	0.80323
RUVBL2	4.59921e-05	0.152975	0.23	0.089	1
RENBP	9.01254e-05	0.152975	0.23	0.093	1
LIMK1	0.000270837	0.152975	0.182	0.071	1
DDX54	0.00055196	0.152975	0.22	0.102	1
TMEM160	1.05767e-05	0.15257	0.399	0.196	0.263847
NPL	0.00223997	0.15251	0.22	0.111	1
POP4	0.000499509	0.152472	0.239	0.116	1
ADA	0.00315691	0.152472	0.182	0.089	1
POLD4	0.000701605	0.152234	0.723	0.511	1
ATG16L2	0.00198929	0.152051	0.245	0.129	1
PRDX4	0.0013926	0.152028	0.277	0.156	1
TUBA1A	0.519576	0.151993	0.591	0.529	1
CCDC32	0.0010594	0.151921	0.179	0.08	1
SNX1	0.000140393	0.151564	0.292	0.142	1
FLOT2	0.000190728	0.151528	0.252	0.116	1
SCD	0.00914009	0.151528	0.198	0.111	1
SOAT1	5.30526e-06	0.151489	0.252	0.089	0.132345
RAD50	0.000531703	0.151489	0.23	0.111	1
NDUFA12	0.000105374	0.151474	0.648	0.409	1
NCK1	7.3413e-05	0.151407	0.189	0.067	1
TMC8	6.47921e-05	0.151361	0.164	0.049	1
FAAP20	2.63858e-05	0.151078	0.491	0.262	0.65822
GPAA1	0.00269632	0.151059	0.239	0.129	1
GALM	0.00143248	0.150956	0.201	0.098	1
LAGE3	0.00114386	0.150911	0.384	0.231	1
HHEX	0.000519886	0.1509	0.16	0.058	1
CD33	0.012307	0.150816	0.305	0.204	1
HSF1	0.000550026	0.150765	0.34	0.191	1
SELENOH	0.0032721	0.150523	0.833	0.6	1
SAMM50	0.000118024	0.150401	0.204	0.08	1
ATP6V0D1	0.000364356	0.150401	0.645	0.413	1
PKN1	0.000114936	0.150277	0.308	0.151	1
CDK2AP2	0.0158433	0.150261	0.434	0.32	1
PSMD6	0.000283288	0.150211	0.318	0.169	1
PIGT	0.000208544	0.149849	0.305	0.156	1
SEPTIN2	0.00491707	0.149701	0.491	0.338	1
C15orf48	0.0398018	0.149655	0.478	0.36	1
ISOC1	0.000151348	0.149637	0.138	0.04	1
RABAC1	0.00147124	0.149544	0.572	0.369	1
CDC123	0.00032604	0.149519	0.248	0.12	1
PPP2R3C	3.07015e-05	0.149426	0.214	0.076	0.76588
C3AR1	0.00149009	0.149299	0.393	0.244	1
PARP8	0.000593431	0.149223	0.16	0.062	1
ST6GAL1	0.0337491	0.148838	0.138	0.08	1
APMAP	2.01354e-05	0.148813	0.314	0.138	0.502297
BABAM1	0.000192848	0.148813	0.286	0.138	1
PLIN3	0.000233562	0.148813	0.277	0.133	1
CDK11A	7.38965e-06	0.148721	0.17	0.04	0.184342
GPR160	0.00206138	0.148721	0.148	0.062	1
AKAP7	0.0158962	0.148721	0.142	0.076	1
QKI	0.000360803	0.148664	0.613	0.404	1
ACAT2	6.41297e-05	0.148596	0.154	0.044	1
HSD17B4	3.54511e-05	0.14848	0.248	0.102	0.884364
NSFL1C	1.48591e-05	0.148266	0.299	0.129	0.370675
NCL	0.0208254	0.148095	0.805	0.658	1
MRPL19	0.000231464	0.148089	0.151	0.049	1
SIGLEC7	0.000584215	0.148089	0.154	0.058	1
SERINC3	8.93191e-05	0.148076	0.327	0.16	1
AP3S2	0.000348629	0.147943	0.116	0.031	1
ATG4B	0.000159564	0.147882	0.208	0.084	1
JMY	0.000643045	0.147882	0.189	0.08	1
TMEM86A	1.50448e-05	0.147788	0.101	0.009	0.375308
RHOF	0.00154475	0.147666	0.296	0.164	1
NCKAP1L	1.75957e-06	0.147375	0.472	0.227	0.0438941
FNTA	0.000126406	0.147124	0.343	0.178	1
CDK9	0.000240464	0.147098	0.164	0.058	1
PARP12	0.000469814	0.146955	0.204	0.089	1
TMSB4X	0.0298603	0.146893	0.997	0.978	1
TWF2	0.000621312	0.146814	0.626	0.413	1
TMEM167B	4.52771e-05	0.14679	0.211	0.076	1
TTYH2	0.00602292	0.14679	0.167	0.084	1
NET1	0.0385497	0.146563	0.201	0.133	1
BRI3BP	0.000139784	0.14643	0.154	0.049	1
ZSWIM6	3.87572e-05	0.146402	0.28	0.12	0.966836
USP4	0.00277112	0.146402	0.261	0.147	1
CRELD2	7.38153e-05	0.146325	0.217	0.084	1
SRGAP3	0.000358064	0.146233	0.101	0.022	1
SGPP1	0.000153425	0.146139	0.164	0.053	1
RAB11B	0.000375516	0.146096	0.459	0.276	1
AKR7A2	8.20022e-05	0.145524	0.365	0.187	1
PNN	0.00255606	0.14545	0.387	0.249	1
TMEM199	0.000350129	0.145239	0.138	0.044	1
OGFR	9.63155e-05	0.145137	0.346	0.173	1
ARSA	8.33762e-06	0.144974	0.233	0.08	0.20799
SIRPA	0.000521065	0.14494	0.33	0.187	1
SIL1	0.000138931	0.144754	0.22	0.093	1
CBX5	0.000163695	0.144754	0.214	0.089	1
IER3IP1	0.00597585	0.144356	0.299	0.196	1
NOP53	0.00457309	0.144293	0.704	0.507	1
TPI1	0.026742	0.144263	0.937	0.862	1
MKNK1	0.00218915	0.143918	0.233	0.124	1
DIP2B	0.000432296	0.143808	0.138	0.044	1
SSBP4	6.95992e-05	0.143692	0.409	0.222	1
COPS2	0.000214227	0.143508	0.283	0.138	1
SPSB3	0.00496217	0.143508	0.264	0.16	1
TBC1D9B	0.000896306	0.143432	0.211	0.098	1
MVB12A	0.00208598	0.143432	0.204	0.102	1
TBC1D12	0.00123383	0.143346	0.154	0.062	1
PLOD1	0.00080421	0.143169	0.179	0.076	1
PLA2G15	0.00061449	0.143063	0.119	0.036	1
PIGH	0.00018381	0.142763	0.107	0.022	1
TGFB1	0.00255148	0.142763	0.726	0.516	1
USP6NL	0.0260807	0.142598	0.107	0.053	1
TSC22D4	9.74465e-05	0.142583	0.248	0.107	1
TMEM243	0.00415405	0.142571	0.283	0.169	1
MLXIP	0.00068096	0.142444	0.154	0.058	1
TIAL1	0.000443289	0.142044	0.286	0.147	1
CAMK1D	0.00468049	0.142044	0.217	0.12	1
MBNL1	0.00354339	0.141586	0.623	0.444	1
RASSF7	1.47771e-05	0.141475	0.11	0.013	0.36863
ANKHD1	0.00295116	0.141447	0.318	0.191	1
MS4A7	0.0448508	0.141356	0.651	0.524	1
RTF2	0.000450622	0.141278	0.475	0.28	1
TGS1	3.99931e-05	0.141246	0.182	0.058	0.997668
RNF213	0.00354745	0.14092	0.528	0.351	1
FLOT1	0.00211733	0.140883	0.55	0.36	1
MFNG	0.000210369	0.140723	0.201	0.08	1
DPM2	0.000592323	0.140723	0.22	0.102	1
IRAK2	0.00444981	0.140642	0.179	0.089	1
PAQR8	0.000100487	0.140538	0.104	0.018	1
RSRP1	0.00141992	0.140496	0.519	0.351	1
UVRAG	7.28884e-05	0.140411	0.478	0.267	1
LRPAP1	0.000425849	0.140261	0.497	0.307	1
SNRNP25	0.000872481	0.140242	0.252	0.129	1
COASY	7.07755e-05	0.140081	0.138	0.036	1
TRAF4	0.072863	0.139956	0.132	0.084	1
SNX20	0.000466798	0.139901	0.192	0.08	1
SHMT2	0.000391324	0.139848	0.264	0.129	1
CXCL3	0.126757	0.139699	0.214	0.156	1
HNRNPF	0.00609373	0.139657	0.654	0.476	1
AKIP1	0.00265663	0.139584	0.157	0.071	1
EIF4H	0.00429157	0.139415	0.506	0.347	1
MACF1	0.00191549	0.1393	0.352	0.213	1
NUCKS1	9.04779e-05	0.13926	0.638	0.404	1
MCCC1	2.02697e-05	0.139224	0.116	0.018	0.505649
ZHX1	0.00212029	0.139159	0.16	0.071	1
CGAS	0.00124543	0.139103	0.192	0.084	1
HAUS4	0.00412933	0.139031	0.311	0.191	1
DGAT1	0.0139296	0.138726	0.179	0.102	1
P2RX4	0.000197838	0.1387	0.23	0.098	1
TUBGCP2	8.1932e-05	0.138688	0.286	0.133	1
GPR65	0.0237708	0.138328	0.274	0.182	1
SH2B3	0.00847725	0.138328	0.384	0.249	1
NDUFV2	0.0216772	0.138328	0.61	0.467	1
FUOM	0.00140587	0.138021	0.415	0.258	1
EIF2AK2	6.452e-05	0.137973	0.28	0.12	1
PMP22	0.257741	0.137949	0.164	0.129	1
BAIAP2	0.00710888	0.137922	0.17	0.089	1
CLIC1	0.0325156	0.137496	0.981	0.916	1
BIRC3	0.0113072	0.13744	0.324	0.213	1
CNPY2	0.00195006	0.137337	0.355	0.213	1
AP1B1	0.000312359	0.137243	0.267	0.124	1
PRKRA	0.000139867	0.137129	0.211	0.084	1
CUL5	0.000218826	0.137129	0.208	0.084	1
WASHC5	0.000712884	0.137129	0.195	0.084	1
TMED9	0.00707286	0.137086	0.563	0.404	1
TRAPPC12	0.000561324	0.137039	0.148	0.053	1
PCK2	0.00188168	0.137039	0.123	0.044	1
LINC01128	0.00337718	0.137039	0.129	0.053	1
SYT11	0.00360515	0.137039	0.11	0.04	1
PRKCD	6.90993e-05	0.136935	0.314	0.147	1
NME3	0.00118913	0.136864	0.456	0.284	1
TRAM1	0.000640004	0.136812	0.572	0.364	1
SLC39A1	4.26617e-05	0.136795	0.252	0.102	1
ABHD3	8.91619e-05	0.136685	0.176	0.058	1
ACOT7	0.0664863	0.136685	0.126	0.076	1
CPNE2	0.000466284	0.136624	0.129	0.04	1
PRMT5	0.000334532	0.136558	0.116	0.031	1
PTPN18	0.000350496	0.136436	0.399	0.227	1
PSMD14	0.000378636	0.136426	0.264	0.129	1
PPP5C	0.000291791	0.136134	0.126	0.036	1
SGK3	9.08931e-05	0.136062	0.264	0.116	1
NUP62	0.000365434	0.136062	0.248	0.116	1
RNF19B	0.00049657	0.135864	0.252	0.12	1
YKT6	0.000696348	0.135813	0.167	0.067	1
NT5C3A	0.0145703	0.135813	0.132	0.067	1
TGIF1	0.00564707	0.13575	0.396	0.258	1
PGM2	0.000718677	0.135417	0.173	0.071	1
MRPL49	0.000137615	0.135188	0.101	0.018	1
SCARB2	0.000378605	0.135074	0.349	0.187	1
GSS	0.000236118	0.135027	0.179	0.067	1
ITPRIPL2	0.00792842	0.135027	0.148	0.071	1
COMMD3	0.000603316	0.135	0.277	0.142	1
AMPD3	5.68609e-05	0.13477	0.116	0.022	1
SKIV2L	0.000250336	0.13477	0.104	0.022	1
PSMD1	0.000580615	0.13477	0.311	0.169	1
TMEM87B	0.000232399	0.134643	0.154	0.049	1
ATF7IP2	0.00565236	0.134643	0.157	0.076	1
CLTB	0.000499773	0.134592	0.478	0.307	1
SNHG12	0.000366402	0.134535	0.236	0.107	1
TUBB2A	0.0280575	0.134535	0.173	0.102	1
SEPTIN6	0.026355	0.134517	0.453	0.333	1
NRM	0.000878803	0.134506	0.138	0.049	1
IGF1	0.00222365	0.134405	0.116	0.04	1
PNKP	0.000195971	0.134265	0.189	0.071	1
LBR	0.00146924	0.134044	0.211	0.102	1
ZRANB1	0.00830786	0.133955	0.101	0.04	1
BCKDHA	7.59781e-05	0.133841	0.289	0.133	1
CMC1	0.000686992	0.133841	0.267	0.138	1
B4GALT1	0.00167748	0.133804	0.437	0.267	1
TBXAS1	0.00983436	0.133741	0.465	0.32	1
C9orf16	0.00282943	0.133667	0.695	0.471	1
USPL1	0.0167577	0.133339	0.173	0.098	1
EMC8	0.000621668	0.133166	0.204	0.089	1
RTF1	0.00141654	0.133166	0.321	0.182	1
OTULIN	0.00445616	0.133166	0.186	0.093	1
FARSA	0.000308071	0.132981	0.189	0.076	1
TM9SF2	0.00740747	0.132909	0.425	0.284	1
ATIC	0.00023802	0.132811	0.226	0.098	1
CYCS	0.0317149	0.132811	0.73	0.591	1
RSBN1L	0.0019853	0.13269	0.292	0.169	1
RNF115	0.000329161	0.132655	0.267	0.129	1
PRMT1	0.00199087	0.132472	0.428	0.271	1
ILF3-DT	0.0489607	0.132461	0.182	0.12	1
NISCH	0.00170907	0.132403	0.145	0.058	1
CXCR3	0.121173	0.132403	0.113	0.076	1
PPIH	0.00391004	0.13232	0.248	0.142	1
MRPL58	0.000156788	0.132254	0.198	0.076	1
ZNF639	0.00105488	0.132176	0.107	0.031	1
GBGT1	9.61538e-05	0.132031	0.16	0.049	1
PARP9	0.0003583	0.13199	0.245	0.111	1
RSU1	0.00041576	0.131957	0.358	0.2	1
IMP3	0.00222854	0.131853	0.355	0.222	1
COQ7	0.00119048	0.131791	0.113	0.036	1
RPL7L1	0.00294772	0.131777	0.22	0.116	1
WDR77	0.00091135	0.131664	0.164	0.067	1
BOP1	0.00121288	0.131664	0.173	0.076	1
ZNF433-AS1	0.00386868	0.131664	0.142	0.062	1
FOXN2	0.0019553	0.131442	0.252	0.138	1
ZNF22	0.00216434	0.131442	0.233	0.124	1
NUDT9	0.00013464	0.131413	0.142	0.04	1
CALHM2	0.00127276	0.131413	0.126	0.044	1
PURA	0.00153437	0.131344	0.27	0.147	1
MTRNR2L8	0.00433841	0.131304	0.148	0.067	1
ETS1	0.00507595	0.131304	0.145	0.067	1
ACTG1	0.908664	0.131179	1	1	1
MINK1	0.000496582	0.131041	0.135	0.044	1
PEX16	0.00103584	0.130949	0.198	0.093	1
OAS3	0.00240092	0.130949	0.142	0.058	1
RAD23A	0.00524054	0.130892	0.528	0.364	1
TYMP	0.10645	0.130878	0.855	0.791	1
HIPK1	0.0123532	0.130864	0.182	0.102	1
AL118516.1	0.0926308	0.130808	0.299	0.231	1
LACTB	0.000366599	0.13053	0.472	0.276	1
PPP1R18	0.000470655	0.13053	0.465	0.276	1
SLC1A4	0.000477876	0.130379	0.107	0.027	1
CHD2	0.0018392	0.130379	0.428	0.271	1
H2AFX	0.00150607	0.1302	0.226	0.116	1
TUBB6	0.00582879	0.1302	0.198	0.107	1
ING1	0.0130952	0.1302	0.182	0.102	1
SDHB	8.54523e-05	0.129983	0.406	0.209	1
SMPDL3A	0.00814816	0.129876	0.164	0.08	1
SLC25A11	0.00131454	0.129838	0.292	0.164	1
ATP6V1H	0.00147793	0.129804	0.296	0.164	1
ECHS1	0.00749345	0.129665	0.437	0.307	1
INF2	0.000247057	0.129642	0.135	0.04	1
CYTH2	0.00250476	0.129642	0.119	0.044	1
FKBP15	0.000295268	0.129509	0.296	0.147	1
CDK5RAP3	2.61309e-05	0.129468	0.39	0.187	0.651861
ACTN1	0.00286239	0.12945	0.365	0.231	1
RPN1	0.00135227	0.129402	0.475	0.311	1
GTPBP1	0.000142325	0.129283	0.132	0.036	1
WIPF2	0.000512248	0.129283	0.129	0.04	1
CTTNBP2NL	0.00109828	0.129283	0.135	0.049	1
LGALS8	3.36976e-05	0.129268	0.173	0.049	0.840619
SIGLEC1	0.00721052	0.12924	0.173	0.089	1
ARF1	0.0151177	0.129202	0.818	0.636	1
APEH	0.000136647	0.128929	0.217	0.089	1
PDK2	0.000366917	0.128929	0.101	0.022	1
TGFBR2	0.00977604	0.128929	0.258	0.16	1
ETV6	0.00236455	0.128751	0.613	0.409	1
BEX4	0.0138935	0.128635	0.28	0.187	1
ARHGEF6	0.00908002	0.12861	0.182	0.098	1
MRPL48	0.00300098	0.128582	0.132	0.053	1
TRIM28	0.000909259	0.128385	0.346	0.191	1
SLC25A5	0.1471	0.128365	0.95	0.849	1
RTN1	0.00607813	0.128321	0.233	0.133	1
CYB5B	0.00111258	0.128269	0.195	0.089	1
CFAP298	0.000564968	0.128239	0.17	0.067	1
COLGALT1	0.000257986	0.127986	0.198	0.08	1
PDXK	0.000255233	0.127956	0.418	0.236	1
FIP1L1	0.00204263	0.127946	0.211	0.107	1
HNRNPC	0.00638159	0.127908	0.827	0.627	1
UHRF1BP1	0.000370994	0.127855	0.11	0.027	1
UIMC1	0.000672793	0.127855	0.126	0.04	1
RELL1	0.00119564	0.127855	0.107	0.031	1
BATF3	0.0209579	0.127774	0.23	0.142	1
NF1	0.00150039	0.127571	0.16	0.067	1
SLC5A3	0.000282878	0.127508	0.126	0.036	1
MRPS6	0.000812421	0.127486	0.387	0.227	1
BAX	0.00597868	0.127475	0.642	0.462	1
DOCK10	0.000580416	0.127337	0.374	0.213	1
RNF5	0.00738252	0.127337	0.371	0.253	1
HSPA2	0.0458983	0.127315	0.148	0.089	1
SCARF1	0.000772167	0.127168	0.132	0.044	1
TCIRG1	3.62803e-05	0.127083	0.484	0.262	0.905047
ABHD17A	0.00191578	0.127083	0.39	0.244	1
CNPY3	0.00748683	0.12681	0.692	0.48	1
NGRN	0.0012343	0.126791	0.261	0.138	1
VBP1	0.00330323	0.126791	0.274	0.16	1
PTGR1	0.000613957	0.126733	0.104	0.027	1
LMAN1	0.000163892	0.12668	0.371	0.196	1
MGST2	0.00111024	0.126661	0.431	0.276	1
RNF145	0.0126758	0.126595	0.277	0.178	1
SMIM7	0.000574079	0.12632	0.318	0.169	1
SF3B1	0.00137393	0.126218	0.676	0.458	1
DCAF13	0.00246095	0.126178	0.17	0.08	1
LRRC8C	0.0117587	0.126178	0.135	0.067	1
TMEM179B	0.000353024	0.126169	0.56	0.36	1
TMEM183A	0.000201542	0.126108	0.255	0.12	1
AL627171.2	0.0215138	0.126108	0.182	0.107	1
COMMD8	0.000700616	0.12605	0.324	0.178	1
MYCL	0.00214703	0.12605	0.101	0.031	1
NIBAN1	0.00899397	0.12605	0.283	0.178	1
DGLUCY	0.00070138	0.125989	0.192	0.084	1
RELB	0.000939658	0.125957	0.396	0.236	1
CHST7	0.0217756	0.125859	0.104	0.049	1
CD3D	0.00757711	0.125818	0.135	0.062	1
PDP1	0.000923598	0.125717	0.129	0.044	1
KCNMB1	0.00350332	0.125717	0.116	0.044	1
TMED10	0.00612201	0.125717	0.673	0.462	1
CHMP2A	0.00459834	0.125706	0.484	0.324	1
PSMA7	0.0299915	0.125587	0.887	0.747	1
TIGAR	0.000112228	0.125531	0.261	0.116	1
PHF11	0.000556623	0.12552	0.318	0.173	1
PRPF40A	0.000951624	0.125285	0.503	0.311	1
RNF187	0.00133133	0.12512	0.296	0.164	1
SASH1	0.00226527	0.125096	0.182	0.084	1
PPP1R11	0.000177941	0.125003	0.333	0.169	1
STAC3	0.00154271	0.12493	0.179	0.08	1
PSMB1	0.01709	0.12493	0.777	0.587	1
ASAP1	0.0140678	0.124895	0.321	0.218	1
CCDC82	0.00527824	0.12463	0.182	0.093	1
ELOC	0.00891885	0.124614	0.648	0.476	1
HM13	0.000866053	0.124571	0.579	0.396	1
DNAJB12	0.00132084	0.124522	0.23	0.111	1
TPP1	0.000233387	0.124446	0.664	0.409	1
PLEKHJ1	0.00379024	0.124424	0.277	0.164	1
SOD1	0.00822262	0.124379	0.758	0.596	1
POLR1D	0.0011308	0.124335	0.579	0.369	1
TIPARP	0.00304643	0.124262	0.362	0.227	1
CBX4	0.00150587	0.124242	0.236	0.12	1
SNRPB	0.000746747	0.124218	0.607	0.4	1
MPC2	0.0225761	0.124178	0.358	0.262	1
COPS3	0.00300498	0.124157	0.277	0.16	1
DELE1	0.0143125	0.124157	0.258	0.164	1
HNRNPM	0.00885304	0.124131	0.481	0.342	1
GATM	0.000209731	0.123965	0.22	0.093	1
STAM	0.0152865	0.123829	0.154	0.084	1
CCDC22	8.63684e-05	0.123593	0.138	0.036	1
ANP32A	0.000171007	0.123566	0.61	0.396	1
DHRSX	0.000159252	0.123531	0.186	0.067	1
TAPBPL	0.000903715	0.123531	0.173	0.071	1
MCOLN2	0.00171563	0.123531	0.164	0.071	1
SRPRB	0.00338249	0.123531	0.173	0.084	1
SPECC1	0.00557806	0.123475	0.195	0.102	1
C12orf57	0.166317	0.123309	0.506	0.422	1
SUPT7L	0.0123718	0.123284	0.132	0.067	1
SPPL3	6.29155e-05	0.123159	0.264	0.111	1
HSPA4	0.00293492	0.123065	0.343	0.209	1
CD109	0.000705944	0.12298	0.132	0.044	1
EDEM2	0.00066368	0.12295	0.186	0.076	1
CD300C	0.00148048	0.122898	0.236	0.12	1
ARRDC1	0.000410363	0.122855	0.336	0.178	1
ADGRE2	0.0441801	0.122855	0.258	0.178	1
DYRK2	0.000388527	0.122698	0.101	0.022	1
ACTL6A	0.000131892	0.122387	0.11	0.022	1
PCBD1	0.000363575	0.122387	0.472	0.284	1
PSMD7	0.00156332	0.122387	0.491	0.311	1
OAS2	0.00215303	0.122387	0.204	0.098	1
ODC1	0.0310294	0.122387	0.245	0.164	1
MFGE8	0.0391605	0.122387	0.126	0.071	1
LINC01578	0.0930324	0.122387	0.799	0.649	1
ANAPC11	0.0107977	0.121965	0.708	0.533	1
SH3BP1	0.00148623	0.12191	0.296	0.164	1
SEPTIN7	0.00394867	0.121857	0.566	0.391	1
B4GALT4	0.000106522	0.12178	0.119	0.027	1
PHTF1	0.00140496	0.12178	0.126	0.044	1
PIM1	0.00071916	0.121611	0.217	0.102	1
TMEM161A	0.0014148	0.121485	0.132	0.049	1
DNAJC30	0.00260935	0.121485	0.126	0.049	1
EMC7	0.000828696	0.121446	0.362	0.209	1
REV3L	0.00499474	0.121359	0.233	0.129	1
PSMC5	0.00108922	0.12135	0.447	0.271	1
SREBF1	0.000712421	0.121255	0.182	0.076	1
WASHC4	0.00192293	0.121219	0.333	0.191	1
BBX	0.00520523	0.121219	0.34	0.218	1
AMDHD2	0.000632824	0.121194	0.142	0.049	1
SARAF	0.0392703	0.121163	0.862	0.738	1
ACTR3	0.0449732	0.12105	0.789	0.658	1
C1orf122	0.0033846	0.120934	0.321	0.191	1
M6PR	0.000324415	0.12089	0.623	0.373	1
RABEP2	0.000714257	0.120528	0.11	0.031	1
RFTN1	0.00111071	0.120474	0.314	0.173	1
HSPBP1	0.00219792	0.120349	0.154	0.067	1
TANGO2	0.00224682	0.120349	0.154	0.067	1
HNRNPH3	0.00233994	0.120181	0.459	0.298	1
CDC5L	0.000660509	0.120154	0.302	0.156	1
PRMT2	0.000420161	0.120124	0.381	0.209	1
ADIPOR1	0.000710294	0.119913	0.403	0.236	1
UBE2A	0.00206285	0.119904	0.456	0.298	1
RALB	0.0108665	0.119682	0.22	0.129	1
PDE8A	0.00463965	0.119668	0.107	0.04	1
CDIPT	0.00174728	0.119544	0.182	0.084	1
ZGPAT	0.00202525	0.11939	0.129	0.049	1
GET3	0.000283676	0.119378	0.371	0.2	1
ZNF655	0.00778432	0.119284	0.182	0.098	1
PRKCA	0.0105236	0.119118	0.129	0.062	1
NAGLU	0.0107746	0.119118	0.135	0.067	1
CD53	0.0122037	0.119068	0.698	0.507	1
TMEM8A	0.000121938	0.118849	0.145	0.04	1
THUMPD3-AS1	0.000922488	0.118849	0.138	0.049	1
MCMBP	0.00692946	0.118775	0.176	0.089	1
PPIG	0.00146749	0.118737	0.513	0.329	1
NASP	0.000196755	0.118549	0.377	0.2	1
PSMD9	0.00374645	0.118549	0.399	0.262	1
SUSD6	0.000950572	0.118475	0.226	0.107	1
MAP2K6	0.000666816	0.118374	0.104	0.027	1
C1GALT1C1	0.00106109	0.118374	0.107	0.031	1
AGO3	0.00137461	0.118325	0.148	0.058	1
TTC3	0.00632487	0.118314	0.418	0.284	1
AKAP17A	0.000151556	0.118282	0.201	0.076	1
STT3A	0.00434765	0.118282	0.211	0.111	1
ZFAND3	0.00199086	0.118244	0.248	0.133	1
TP53I13	0.00302603	0.118244	0.255	0.142	1
CALM3	0.0201034	0.118157	0.535	0.382	1
KLHL21	0.014685	0.118101	0.101	0.044	1
NBR1	0.0102749	0.118069	0.154	0.08	1
CREBRF	0.000239884	0.118041	0.211	0.089	1
TRIM21	0.000671269	0.117833	0.119	0.036	1
LAS1L	0.00332186	0.117833	0.104	0.036	1
THYN1	1.99176e-05	0.117804	0.242	0.089	0.496865
ITGB1BP1	0.00105255	0.117791	0.264	0.133	1
PHF21A	0.000395509	0.11757	0.116	0.031	1
KIF5B	0.00943746	0.117415	0.55	0.391	1
DTX3L	0.00718838	0.117326	0.167	0.084	1
DUSP8	0.000345445	0.11731	0.154	0.053	1
TBC1D10B	0.00119462	0.11731	0.135	0.049	1
TEN1	0.00626642	0.11731	0.135	0.062	1
HIST1H1C	0.103955	0.117176	0.286	0.213	1
DCTN2	0.000895981	0.117157	0.34	0.191	1
CDC73	0.00175674	0.117112	0.252	0.133	1
GOSR1	0.00590879	0.117085	0.186	0.098	1
DCPS	0.00744615	0.116848	0.204	0.116	1
TUG1	0.000431082	0.116804	0.151	0.053	1
SRSF2	0.0159407	0.116731	0.679	0.502	1
FBXO6	0.000172707	0.116615	0.198	0.076	1
NBEAL1	0.00766357	0.116615	0.217	0.124	1
RAB7B	0.0569556	0.116615	0.119	0.071	1
ATG4C	0.00420935	0.116558	0.135	0.058	1
CCDC12	0.00059921	0.116506	0.308	0.164	1
TMEM147	0.00587199	0.11644	0.516	0.356	1
HIVEP1	0.0950133	0.116315	0.113	0.071	1
C19orf12	0.000850604	0.116234	0.116	0.036	1
MYO9B	0.000156714	0.115894	0.535	0.316	1
CDC42SE1	0.0012923	0.11585	0.472	0.293	1
EMC2	0.00984861	0.11584	0.167	0.089	1
KCNQ1OT1	0.147714	0.11584	0.129	0.089	1
BCL2L12	0.000798777	0.115731	0.132	0.044	1
C14orf119	0.00106992	0.115717	0.242	0.12	1
DYNLT3	0.00155031	0.115608	0.173	0.076	1
TLR1	9.81752e-05	0.1155	0.223	0.084	1
KLHDC3	0.000383313	0.1155	0.248	0.12	1
RAB3GAP1	0.00108261	0.1155	0.236	0.116	1
LARP4B	0.00135138	0.1155	0.233	0.116	1
TSTA3	0.00858456	0.1155	0.233	0.138	1
SPHK1	0.00966487	0.1155	0.204	0.116	1
TMEM159	0.00360415	0.115486	0.129	0.053	1
DAD1	0.0167356	0.115314	0.676	0.52	1
SERPINF2	0.0115679	0.115245	0.116	0.053	1
BIN1	0.0149227	0.115132	0.302	0.196	1
VTI1A	0.0024225	0.115007	0.142	0.058	1
TPGS1	0.0100526	0.115007	0.296	0.196	1
CCNG2	0.00707798	0.114773	0.135	0.062	1
MRPS26	0.000642513	0.114716	0.226	0.107	1
KLF16	0.000164998	0.114592	0.101	0.018	1
GPS2	0.00104133	0.11458	0.374	0.218	1
C5orf56	0.000443422	0.114501	0.211	0.093	1
ARHGEF7	0.000442981	0.114317	0.154	0.053	1
CNST	0.00235625	0.114317	0.16	0.071	1
E2F4	0.000978581	0.114289	0.233	0.116	1
AC004687.1	0.00653334	0.114264	0.226	0.129	1
FAM204A	0.00117612	0.114223	0.362	0.213	1
SH3RF1	0.00219131	0.11411	0.101	0.031	1
UBE2G2	0.00488771	0.114081	0.23	0.129	1
WNK1	0.00326697	0.114031	0.434	0.28	1
DUSP12	0.00096216	0.113875	0.123	0.04	1
KCTD12	0.000123399	0.113875	0.487	0.271	1
CXXC5	0.00459016	0.113875	0.16	0.076	1
SNRPA	0.0069696	0.113704	0.377	0.249	1
REEP4	0.000800988	0.113659	0.182	0.076	1
TMEM59	0.00228447	0.113652	0.676	0.476	1
THOC3	0.00252164	0.113644	0.126	0.049	1
PRDX3	0.00161715	0.113606	0.594	0.391	1
UBE2I	0.0014845	0.113594	0.547	0.364	1
MAP7D1	0.000295195	0.113517	0.321	0.164	1
GTF2B	0.0143318	0.113517	0.327	0.222	1
SMIM29	0.000992394	0.113496	0.302	0.164	1
FOS	0.723934	0.113467	0.959	1	1
SLC8B1	0.0287871	0.113447	0.154	0.089	1
BANF1	0.0199782	0.113432	0.679	0.533	1
GIT2	0.00263659	0.113311	0.296	0.169	1
FKBP11	0.019201	0.113193	0.129	0.067	1
SUMO3	0.00348956	0.113183	0.531	0.356	1
MSRB2	0.000767155	0.113168	0.368	0.204	1
ADAR	0.00102303	0.113042	0.399	0.231	1
DLD	0.0015274	0.113031	0.204	0.098	1
PIM2	0.00178245	0.113031	0.179	0.08	1
NSUN5	0.00382303	0.112973	0.148	0.067	1
TBRG4	0.0017304	0.112543	0.164	0.071	1
DESI1	3.65513e-05	0.112516	0.286	0.12	0.911808
GPS1	0.00279131	0.112516	0.289	0.169	1
CCNDBP1	0.000265645	0.112333	0.299	0.147	1
C1D	0.00348746	0.112333	0.296	0.173	1
CCDC85B	0.019099	0.112333	0.519	0.387	1
MILR1	0.00209001	0.112236	0.204	0.098	1
RPS6KA3	0.00669107	0.112152	0.27	0.164	1
PLPP5	0.0160731	0.112126	0.154	0.084	1
METTL15	0.000378453	0.112001	0.116	0.031	1
TLR10	0.00846562	0.112001	0.101	0.04	1
SLC35B1	0.00284531	0.111923	0.182	0.089	1
TBC1D4	0.00249518	0.111784	0.113	0.04	1
CFAP97	0.0015521	0.111723	0.201	0.098	1
MRPL27	0.00165081	0.11167	0.27	0.147	1
MTMR14	0.00689647	0.111583	0.355	0.236	1
PRKX	0.00265438	0.111526	0.186	0.089	1
ARID5B	0.150984	0.111396	0.314	0.249	1
SLC35F6	0.000465106	0.111361	0.132	0.04	1
INIP	0.00237947	0.111361	0.142	0.058	1
CHAF1A	0.00544698	0.111361	0.126	0.053	1
CD2	0.0099606	0.111361	0.107	0.044	1
WIPI2	0.013112	0.111306	0.236	0.147	1
HSD17B10	0.00239134	0.111264	0.39	0.244	1
CUL2	0.00221375	0.111155	0.135	0.053	1
NOL8	0.00293356	0.111155	0.145	0.062	1
SRSF9	0.00385266	0.111134	0.758	0.556	1
NCOA7	0.00101122	0.110952	0.211	0.098	1
EFR3A	0.00103278	0.110952	0.267	0.138	1
AP3B1	0.0014631	0.110952	0.274	0.147	1
FADS1	0.0159748	0.110952	0.132	0.067	1
SHKBP1	1.76653e-05	0.110799	0.406	0.196	0.44068
VARS	0.00106498	0.110752	0.164	0.067	1
AAMDC	0.00409445	0.110752	0.16	0.076	1
IFNGR1	0.0260748	0.110629	0.55	0.418	1
WBP1	0.000608542	0.110583	0.236	0.111	1
YME1L1	0.00778989	0.110545	0.443	0.302	1
TRADD	2.69537e-05	0.110403	0.242	0.093	0.672387
DERL2	0.00105845	0.110403	0.223	0.107	1
PGAM1	0.000810879	0.110314	0.626	0.427	1
XRN1	0.000561603	0.110272	0.296	0.156	1
ABCE1	0.000213223	0.110225	0.261	0.12	1
PRDX5	0.00611448	0.110225	0.736	0.542	1
RIC8A	0.00448214	0.110171	0.173	0.084	1
RNF20	0.000767377	0.110108	0.11	0.031	1
MAP2K7	0.00437731	0.110108	0.107	0.04	1
ATF6B	0.00275689	0.11005	0.252	0.138	1
XPO1	0.00264762	0.109946	0.311	0.182	1
OSM	0.0306575	0.109946	0.189	0.116	1
LRMDA	0.0573741	0.109787	0.283	0.204	1
RUSC1	0.00149318	0.109707	0.132	0.049	1
PSMG2	0.00283999	0.109707	0.475	0.316	1
CARHSP1	0.00418413	0.109617	0.179	0.089	1
IFNGR2	0.00646236	0.109527	0.616	0.44	1
PDXP	0.00524503	0.109512	0.126	0.053	1
ZBED1	0.00539195	0.109512	0.126	0.053	1
EXOSC1	0.00029928	0.109438	0.204	0.084	1
CTCF	0.00234107	0.109438	0.204	0.102	1
ANKRD12	0.00314855	0.10928	0.506	0.342	1
CSF1R	0.00964788	0.108864	0.506	0.356	1
SLC35A4	0.00196428	0.108761	0.164	0.071	1
AAK1	0.00753375	0.108761	0.148	0.071	1
LASP1	0.00846568	0.108735	0.258	0.151	1
TUBA1C	0.0095411	0.108701	0.443	0.311	1
NDUFA9	0.00414971	0.108581	0.305	0.187	1
MRPL15	0.00813339	0.108581	0.233	0.138	1
CD72	0.000665333	0.108439	0.324	0.173	1
MED30	0.0017623	0.108417	0.236	0.12	1
NCBP2AS2	0.00952618	0.108417	0.226	0.133	1
YTHDC2	0.0127406	0.108403	0.16	0.084	1
TCERG1	0.00495783	0.108278	0.292	0.173	1
DGCR6L	0.00503933	0.108255	0.252	0.142	1
RASAL3	0.0286617	0.108229	0.148	0.084	1
MOGS	0.00115587	0.108197	0.107	0.031	1
HDAC3	0.00217987	0.108096	0.267	0.147	1
USP22	0.00477878	0.108096	0.245	0.142	1
ARHGEF12	0.000807512	0.10801	0.11	0.031	1
POLR2D	0.00240387	0.10801	0.101	0.031	1
PRPS1	0.00343011	0.10801	0.123	0.049	1
MVD	0.0113119	0.10801	0.104	0.044	1
RAP2B	0.00446031	0.107929	0.425	0.271	1
HAVCR2	0.0261697	0.107848	0.384	0.267	1
DERL1	0.0007564	0.107839	0.324	0.178	1
ACIN1	0.00228354	0.107839	0.343	0.2	1
PACS2	0.00358092	0.107826	0.116	0.044	1
SYNRG	0.00218331	0.10772	0.182	0.084	1
IL1RN	0.313399	0.107707	0.34	0.293	1
PCCB	0.00222	0.107645	0.123	0.044	1
LTBP3	0.0280775	0.107645	0.101	0.049	1
SLC50A1	0.0026237	0.107556	0.211	0.107	1
SPIN1	0.000620652	0.107467	0.142	0.049	1
TMEM268	0.00252083	0.107467	0.129	0.049	1
SPATS2	0.00393955	0.107467	0.135	0.058	1
NUBP2	0.00312438	0.107394	0.223	0.12	1
ARF3	0.00111092	0.107362	0.409	0.244	1
GDE1	0.00267569	0.10712	0.148	0.062	1
STARD3	1.6951e-05	0.106922	0.248	0.093	0.422858
ALG13	0.0047913	0.106899	0.274	0.16	1
SLC66A3	0.000832212	0.106879	0.352	0.191	1
VPS35	0.00771437	0.106725	0.5	0.342	1
ATAD2B	0.00883602	0.106619	0.164	0.084	1
MLKL	0.0140151	0.106619	0.116	0.053	1
LILRA2	0.0363051	0.106325	0.208	0.133	1
MRPS10	0.00408236	0.106298	0.186	0.093	1
MKRN1	0.000542362	0.106181	0.267	0.133	1
GYG1	6.04602e-05	0.106039	0.277	0.12	1
GNA13	0.0825801	0.106039	0.629	0.507	1
SMAP1	0.000498806	0.105697	0.368	0.204	1
HNRNPLL	0.00569281	0.105686	0.223	0.124	1
TMF1	0.000547385	0.105624	0.296	0.151	1
DNAJC9	0.018821	0.105597	0.123	0.062	1
MIA3	0.000482579	0.105538	0.214	0.098	1
TOB2	0.00194067	0.105538	0.217	0.107	1
ERP29	0.00614038	0.105532	0.767	0.596	1
HECTD1	0.00240699	0.10549	0.28	0.16	1
S100A13	0.0348565	0.10549	0.23	0.147	1
NELFCD	0.00229905	0.105436	0.148	0.062	1
LIMA1	0.0236202	0.105436	0.11	0.053	1
RBM18	0.000747565	0.105278	0.148	0.053	1
TBC1D22A	0.000711971	0.10525	0.236	0.111	1
ACER3	0.0013927	0.105226	0.302	0.169	1
WASHC3	0.00182407	0.105097	0.299	0.169	1
EXOSC5	0.00215177	0.10497	0.261	0.142	1
PDZD8	0.00784722	0.10497	0.148	0.071	1
PPP1R2	0.00160501	0.104869	0.491	0.324	1
NUDT16	0.00010269	0.104844	0.33	0.16	1
KDM3B	0.012043	0.104819	0.154	0.08	1
F11R	0.0216422	0.104819	0.151	0.084	1
GIMAP1	0.00794824	0.104697	0.198	0.107	1
APAF1	0.00132775	0.104671	0.182	0.08	1
TSC22D2	0.0137916	0.104597	0.299	0.196	1
TNPO1	0.0235936	0.104564	0.252	0.164	1
NECTIN2	0.0182005	0.104476	0.302	0.2	1
CHD1	0.00430984	0.104193	0.494	0.324	1
PNMA1	0.00224004	0.104162	0.101	0.031	1
ENTR1	0.000817633	0.104008	0.11	0.031	1
FBXL3	0.00245425	0.104008	0.107	0.036	1
TLE5	0.0124873	0.10398	0.572	0.436	1
TAF8	0.00128876	0.103857	0.119	0.04	1
ADCK2	0.00283687	0.103857	0.126	0.049	1
CBX6	0.00506509	0.103857	0.119	0.049	1
DENND6B	0.0086299	0.103857	0.119	0.053	1
ZMYM6	0.00153242	0.103709	0.119	0.04	1
APOL3	0.0033726	0.103694	0.204	0.102	1
NEK6	0.0113605	0.103694	0.214	0.124	1
TIFA	0.000303803	0.103563	0.135	0.04	1
UNC119	0.000464499	0.103563	0.34	0.178	1
RALY	0.00488746	0.103563	0.623	0.436	1
DPAGT1	0.00747799	0.103563	0.129	0.058	1
LDB1	0.00952669	0.103563	0.119	0.053	1
AFF1	0.0436324	0.103433	0.192	0.124	1
SIRT7	0.000232066	0.103419	0.145	0.044	1
HOMER3	0.000905738	0.103419	0.132	0.044	1
STX17	0.00422767	0.103419	0.135	0.058	1
CALU	0.00182564	0.103306	0.236	0.12	1
TMEM14A	0.00701686	0.103278	0.129	0.058	1
SMIM13	0.0346869	0.103278	0.116	0.062	1
JOSD2	0.00375958	0.103214	0.333	0.204	1
NINJ1	0.221867	0.103192	0.717	0.636	1
PMPCB	0.0063908	0.10318	0.264	0.16	1
ATP2A2	0.00562868	0.102879	0.302	0.187	1
VTI1B	0.00598884	0.102771	0.358	0.227	1
STX18	0.00395842	0.102735	0.164	0.076	1
DST	0.000408171	0.102695	0.226	0.102	1
URI1	0.00137094	0.102695	0.296	0.16	1
ANXA6	0.00184048	0.102663	0.349	0.2	1
STX7	0.005017	0.102663	0.362	0.231	1
CTSL	0.0392359	0.102636	0.522	0.4	1
SUMO2	0.0633463	0.102463	0.893	0.76	1
TBC1D5	0.00189372	0.102349	0.182	0.084	1
SNHG17	0.0250946	0.102101	0.192	0.12	1
TMEM219	0.00792345	0.102087	0.711	0.493	1
MRM2	0.00121354	0.102071	0.113	0.036	1
HIST1H2BK	0.0666275	0.10198	0.17	0.111	1
TXN2	0.0438416	0.101948	0.371	0.271	1
HMGCL	0.00355603	0.101935	0.11	0.04	1
LRRC8D	0.00490624	0.101935	0.107	0.04	1
CYREN	0.00674249	0.101935	0.104	0.04	1
PDCL	0.00910542	0.101935	0.107	0.044	1
ATM	0.0160523	0.101909	0.277	0.178	1
WDFY1	0.00287449	0.101861	0.198	0.098	1
TENT2	0.00164203	0.101802	0.28	0.151	1
CPSF1	0.000821423	0.101802	0.126	0.04	1
POLR3K	0.00198392	0.101802	0.116	0.04	1
ARMC1	0.0022603	0.101802	0.129	0.049	1
DCUN1D1	0.00169154	0.101671	0.138	0.053	1
GOT2	0.0159462	0.101671	0.126	0.062	1
FAM107B	0.00195707	0.101659	0.327	0.187	1
SSRP1	0.0127333	0.101628	0.239	0.147	1
BTG1	0.81395	0.101595	0.909	0.916	1
HDAC5	0.00305529	0.101542	0.138	0.058	1
PFN1	0.346165	0.101512	1	1	1
TOMM40	0.008628	0.101402	0.252	0.151	1
IDI1	0.000340257	0.10139	0.324	0.164	1
NAGPA	0.00418259	0.101291	0.154	0.071	1
TSR3	0.000655772	0.101182	0.274	0.142	1
IPO5	0.00206331	0.101047	0.17	0.076	1
TSN	0.00559111	0.101047	0.157	0.076	1
COA4	0.000584588	0.100811	0.399	0.222	1
TFRC	0.000837545	0.100811	0.296	0.156	1
DCK	0.0247279	0.100811	0.173	0.102	1
WDR18	0.00346207	0.100696	0.201	0.102	1
RBM14	0.0147567	0.100696	0.189	0.107	1
NDFIP1	0.00192635	0.100658	0.55	0.364	1
MAD2L2	0.0112702	0.100658	0.274	0.173	1
HIGD2A	0.043181	0.100565	0.906	0.787	1
HIKESHI	0.000590837	0.10036	0.343	0.196	1
NDUFS4	0.00406513	0.10036	0.425	0.28	1
ELL2	0.000556614	0.100264	0.264	0.129	1
ADM	0.0503832	0.100188	0.214	0.142	1
HNRNPD	0.0288644	0.100175	0.632	0.493	1
OSER1	0.0142921	0.100169	0.274	0.169	1
LMO4	0.0149614	0.100145	0.192	0.111	1
GCLC	0.00281048	0.0998773	0.113	0.04	1
SIVA1	0.00517039	0.0998245	0.494	0.338	1
FAM174C	0.00392408	0.099773	0.431	0.271	1
DDX10	0.00238522	0.0997616	0.129	0.049	1
TMEM115	0.00297209	0.0997616	0.126	0.049	1
NUDT5	0.0211664	0.0997329	0.23	0.147	1
CMAS	0.00422897	0.0996477	0.129	0.053	1
TRIM56	0.00711352	0.0996477	0.11	0.044	1
TATDN3	0.00713435	0.0995357	0.116	0.049	1
NRAS	0.0186621	0.0995357	0.142	0.076	1
SEC63	0.00463019	0.0994391	0.258	0.147	1
PI4KB	0.00154063	0.0994255	0.148	0.058	1
MPND	0.00315216	0.0994255	0.138	0.058	1
RBM6	0.00867086	0.099344	0.261	0.16	1
ATG101	0.0356961	0.099344	0.242	0.164	1
CCNQ	0.0088138	0.099317	0.157	0.08	1
POLD2	0.00115442	0.0992103	0.164	0.067	1
DHRS3	0.0452603	0.0992103	0.135	0.08	1
CYP2S1	0.0937653	0.0992103	0.135	0.089	1
PARP1	3.34939e-05	0.0991985	0.396	0.2	0.83554
EIF3B	0.00681503	0.0989762	0.292	0.178	1
FCGRT	0.00336721	0.0989038	0.887	0.72	1
FAM13B	0.00377311	0.0989	0.17	0.08	1
SLC39A7	0.0265066	0.0989	0.154	0.089	1
PITPNA	0.000291984	0.0987998	0.314	0.156	1
LRRC59	0.00945648	0.0987998	0.289	0.182	1
UBE2E1	0.0178435	0.0987998	0.299	0.2	1
CBL	0.00194392	0.0987998	0.173	0.076	1
ATL3	0.00475595	0.0987998	0.173	0.084	1
SERPINF1	0.250553	0.0987465	0.491	0.618	1
TGOLN2	0.00136135	0.0987305	0.497	0.316	1
ZNF787	0.00589149	0.0986039	0.189	0.098	1
SDF2	0.000749167	0.0985081	0.217	0.098	1
PRPF19	0.00807938	0.0985081	0.201	0.111	1
MRPL9	0.00767597	0.0983209	0.214	0.12	1
CHTOP	0.0159079	0.0983209	0.195	0.116	1
RAB10	0.00637783	0.0981963	0.563	0.387	1
FCHO1	0.00104646	0.0981391	0.101	0.027	1
ZNF32	0.00812226	0.0981391	0.101	0.04	1
IMMT	0.0231334	0.0979625	0.233	0.151	1
FNBP4	0.00128451	0.0979336	0.443	0.276	1
NLRC5	0.0038931	0.0978334	0.116	0.044	1
DUSP11	0.00635437	0.0978334	0.11	0.044	1
TMEM140	0.00690129	0.0978334	0.116	0.049	1
BAZ1A	0.0194019	0.0978063	0.572	0.413	1
HPCAL1	0.00247071	0.0977909	0.239	0.124	1
MT1E	0.00120638	0.0977348	0.107	0.031	1
ECHDC2	0.00709568	0.0977348	0.135	0.062	1
ARMC6	0.013058	0.0977348	0.11	0.049	1
PSMB6	0.0189759	0.0977198	0.711	0.529	1
PANK2	0.00585578	0.097707	0.261	0.151	1
PPAN	0.00205617	0.0975425	0.142	0.058	1
MED11	0.0251212	0.0975425	0.132	0.071	1
AAMP	0.00718992	0.0975425	0.283	0.173	1
BORCS6	0.00139312	0.0974487	0.142	0.053	1
USP11	0.00782748	0.0972655	0.148	0.071	1
THRAP3	0.00217196	0.0971983	0.415	0.262	1
SORBS3	0.00285206	0.097176	0.173	0.08	1
PRAM1	0.0228918	0.097176	0.164	0.093	1
HEXIM1	0.000524771	0.097088	0.17	0.067	1
PRPF38B	0.00657883	0.0970662	0.412	0.284	1
MAP4K1	0.00251681	0.0970013	0.189	0.089	1
FBXL15	0.0151477	0.0970013	0.164	0.089	1
PNP	0.0251518	0.0969442	0.409	0.284	1
ETV5	0.0433069	0.0969159	0.16	0.098	1
MRPL22	0.0142277	0.0968319	0.192	0.111	1
CHMP2B	0.00406762	0.0967844	0.314	0.191	1
CARD9	0.0007205	0.0967491	0.214	0.098	1
MYO10	0.0677826	0.0967491	0.148	0.093	1
TRIR	0.0294735	0.0966179	0.745	0.596	1
ERLEC1	0.00749374	0.0965871	0.204	0.111	1
EAF2	0.0616908	0.0965871	0.176	0.116	1
SYK	0.00477674	0.0965672	0.418	0.262	1
PRPF38A	0.00236604	0.096508	0.208	0.102	1
NDRG2	0.0023804	0.096508	0.204	0.102	1
PSMB7	0.00160829	0.0964494	0.481	0.307	1
RAB11A	0.0152212	0.0963914	0.475	0.342	1
GTF2F1	0.00636911	0.0963531	0.242	0.142	1
PARP10	0.00675542	0.0963531	0.211	0.116	1
B3GNT5	0.0370172	0.0963097	0.248	0.169	1
MRPL17	0.0229612	0.0962774	0.233	0.147	1
ZNF267	0.00366089	0.0959345	0.333	0.2	1
ACADS	0.00680342	0.0958865	0.123	0.053	1
ITGB5	0.00209973	0.0958035	0.11	0.036	1
SLC7A6	0.00500946	0.0958035	0.113	0.044	1
B4GALT7	0.00574112	0.095722	0.126	0.053	1
PRPSAP1	0.00728944	0.095722	0.123	0.053	1
SRP68	0.00788118	0.095722	0.123	0.053	1
IGF2R	0.000422335	0.0956418	0.27	0.129	1
MED25	0.0274668	0.0956418	0.113	0.058	1
HDAC9	0.0336335	0.0956418	0.242	0.16	1
TOX4	0.00192352	0.0955759	0.311	0.178	1
SKI	0.00195055	0.0955628	0.126	0.044	1
ARL16	0.00443969	0.0955628	0.16	0.076	1
PPP1R14A	0.0186421	0.0955628	0.113	0.053	1
HEXD	0.0104752	0.0954852	0.126	0.058	1
MTAP	0.0182876	0.0954852	0.142	0.076	1
ATP6V1E1	0.0113692	0.0954468	0.302	0.191	1
DUT	0.0133041	0.0954196	0.45	0.32	1
PHAX	0.0254613	0.0954087	0.16	0.093	1
CWC15	0.00337366	0.0953835	0.302	0.178	1
LACC1	0.00316662	0.0953335	0.145	0.062	1
IDH3A	0.00523336	0.0952594	0.173	0.084	1
BAD	0.0131724	0.0952594	0.179	0.102	1
PRKAR2B	0.0251985	0.0952594	0.16	0.093	1
MPHOSPH8	0.00633335	0.0951986	0.321	0.196	1
TRAF7	0.00609188	0.0951865	0.17	0.084	1
NIPA2	0.00701326	0.0951865	0.179	0.093	1
NELFB	0.00115805	0.0951147	0.186	0.08	1
SLC39A10	0.0129921	0.0949744	0.173	0.093	1
PLOD3	0.0203933	0.0949744	0.179	0.107	1
FBXO7	0.00234316	0.0949629	0.387	0.24	1
PCNX1	0.0508277	0.0949059	0.164	0.102	1
SCFD1	0.0009555	0.0948383	0.195	0.084	1
ARMC8	0.00102258	0.0948383	0.214	0.098	1
ITFG1	0.00138907	0.0948383	0.204	0.093	1
SLC25A19	0.0313703	0.0947718	0.179	0.107	1
OAS1	0.00266509	0.0947389	0.292	0.164	1
HSD17B12	0.0210041	0.0943924	0.252	0.164	1
CUL1	0.00656289	0.0941569	0.252	0.147	1
NRBP1	0.0020642	0.0941	0.292	0.164	1
CNP	0.0164861	0.0939205	0.101	0.044	1
EHD4	0.00266913	0.0938802	0.296	0.169	1
FGFR1OP2	0.00414488	0.0938802	0.321	0.191	1
NFATC3	0.00308523	0.0937877	0.119	0.044	1
WDR44	0.00760745	0.0937877	0.116	0.049	1
PRR13	0.0119748	0.0937229	0.827	0.662	1
VIRMA	0.0072687	0.0937229	0.123	0.053	1
HCP5	0.001053	0.0936591	0.145	0.053	1
PHYH	0.0265166	0.0936591	0.119	0.062	1
PADI2	0.00227966	0.0935964	0.138	0.053	1
GART	0.00251201	0.0935964	0.154	0.067	1
AMFR	0.00257382	0.0935347	0.154	0.067	1
SLC25A46	0.00621969	0.0935347	0.138	0.062	1
MOAP1	0.00793971	0.0935347	0.135	0.062	1
XPNPEP1	0.0229796	0.0935347	0.145	0.08	1
MAX	0.00328157	0.0934739	0.355	0.218	1
ATXN1	0.00801133	0.0934739	0.148	0.071	1
GNG7	0.0399198	0.0934739	0.148	0.089	1
NKIRAS2	0.00193105	0.0933553	0.17	0.076	1
EXOSC6	0.00460552	0.0932973	0.186	0.093	1
RNASEH1	0.00706955	0.0932973	0.17	0.084	1
SLC49A4	0.0138968	0.0932973	0.148	0.076	1
MAP3K2	0.00119952	0.0932782	0.484	0.293	1
SLC22A18	0.00405216	0.0932403	0.195	0.098	1
DGKZ	0.00958986	0.0932403	0.182	0.098	1
SLC31A1	0.000211841	0.0930205	0.211	0.084	1
BRMS1	0.00188914	0.0930205	0.198	0.093	1
NAF1	0.126483	0.0930205	0.145	0.098	1
XIST	0.00672605	0.0929852	0.497	0.329	1
UBE2D3	0.0614579	0.0929502	0.852	0.724	1
ARGLU1	0.0451098	0.0927802	0.547	0.4	1
CST3	0.0159557	0.0925403	0.997	0.996	1
GLRX5	0.025419	0.0923888	0.289	0.196	1
RANBP1	0.00388995	0.0923273	0.465	0.311	1
SLC7A7	8.98821e-05	0.0922585	0.425	0.218	1
SELENOT	0.00187664	0.0922585	0.516	0.324	1
PREX1	0.00966566	0.0920927	0.456	0.293	1
ARL8A	0.0250709	0.0919739	0.349	0.249	1
ATP6V1B2	0.0496938	0.0919047	0.465	0.351	1
GNG10	0.00201188	0.0918149	0.538	0.356	1
LTV1	0.00421825	0.0917856	0.129	0.053	1
MRPL35	0.00694784	0.0917856	0.129	0.058	1
FMN1	0.0179699	0.0917856	0.101	0.044	1
TRIAP1	0.00580514	0.0917373	0.132	0.058	1
JMJD8	0.0160471	0.0917373	0.119	0.058	1
CPED1	0.0107928	0.0916431	0.113	0.049	1
RALGAPA1	0.0190567	0.0916431	0.142	0.076	1
BATF	0.0275126	0.0916431	0.104	0.049	1
CLEC11A	0.0309447	0.0916431	0.135	0.076	1
PRCC	0.00956796	0.0915971	0.145	0.071	1
THAP11	0.00613	0.0915073	0.164	0.08	1
SCML1	0.0100009	0.0915073	0.164	0.084	1
TOR1AIP2	0.00979711	0.0914203	0.17	0.089	1
U2AF1L4	0.00474074	0.0913777	0.186	0.093	1
DCAF8	0.150015	0.0913359	0.151	0.107	1
UTP6	0.00180397	0.0912946	0.208	0.102	1
RAP1GDS1	0.00709184	0.091254	0.204	0.111	1
TRAF1	0.0178951	0.091214	0.16	0.089	1
GNL3	0.0434727	0.091214	0.192	0.12	1
UBXN1	0.0170301	0.091155	0.748	0.556	1
SRSF11	0.0259082	0.0911126	0.616	0.467	1
SELENOK	0.0399589	0.0911069	0.692	0.551	1
PSENEN	0.00376038	0.0910784	0.472	0.311	1
PSME4	0.005568	0.0909858	0.226	0.124	1
NAAA	0.00380959	0.0909676	0.425	0.267	1
FUCA2	0.00159662	0.090914	0.274	0.147	1
TRIM8	0.00315889	0.0908788	0.245	0.129	1
TNRC6B	0.0494236	0.0908788	0.239	0.164	1
YTHDF3	0.00138411	0.0907101	0.28	0.151	1
PIN1	0.00376273	0.0906458	0.308	0.182	1
PNKD	0.0281824	0.0905221	0.327	0.222	1
IL16	0.000333377	0.0904335	0.327	0.169	1
DAP3	0.00265671	0.0904047	0.368	0.222	1
LDHB	0.0140682	0.0902984	0.733	0.596	1
ESD	0.00943344	0.0902128	0.406	0.271	1
CHMP4A	0.00020889	0.0901609	0.425	0.236	1
SERINC1	0.0103999	0.0901102	0.415	0.276	1
ERP44	0.00726951	0.0899419	0.44	0.289	1
WAS	0.000454492	0.0899133	0.632	0.413	1
GSE1	0.0164151	0.0898962	0.107	0.049	1
RPS6KA5	0.00725809	0.0898627	0.11	0.044	1
FAM3A	0.00980414	0.0898627	0.113	0.049	1
DTX2	0.0359178	0.0898296	0.104	0.053	1
FAF2	0.00971003	0.0897972	0.132	0.062	1
OTUD5	0.0107829	0.0897337	0.132	0.062	1
ZCCHC8	0.00466388	0.0896724	0.16	0.076	1
DUS3L	0.00607027	0.0896724	0.164	0.08	1
ARFIP1	0.000846357	0.0896424	0.182	0.076	1
ZNHIT3	0.00926455	0.0896424	0.17	0.089	1
NSMAF	0.0344661	0.0896424	0.157	0.093	1
DTYMK	0.00891029	0.0896129	0.17	0.089	1
CENPW	0.00909808	0.0896129	0.151	0.076	1
NSMCE2	0.0198625	0.0896129	0.16	0.089	1
ZDHHC4	0.0845799	0.0896129	0.154	0.102	1
GOSR2	0.000932694	0.0895552	0.182	0.076	1
PSMD10	0.00184552	0.0895271	0.192	0.089	1
TINF2	0.00249396	0.0895271	0.201	0.098	1
ALCAM	0.0208773	0.0895271	0.179	0.107	1
SPG7	0.00597329	0.0894993	0.201	0.107	1
GNL2	0.00063745	0.0894186	0.226	0.102	1
TOR1AIP1	0.00557429	0.0894186	0.214	0.116	1
COA1	0.00807611	0.0894186	0.226	0.129	1
SNRNP40	0.0197168	0.0893924	0.217	0.133	1
PAF1	0.00200822	0.0893667	0.248	0.133	1
PBDC1	0.000800123	0.0893413	0.242	0.12	1
HMGN1	0.0339245	0.0892916	0.733	0.556	1
UBE2W	0.00150578	0.0892916	0.248	0.124	1
CAPN1	0.00224801	0.0892673	0.255	0.138	1
NSD1	0.0043125	0.0892673	0.226	0.12	1
CLIC2	0.0524101	0.0892434	0.201	0.133	1
SMIM26	0.00180002	0.0891735	0.613	0.4	1
MRPS35	0.00145566	0.0891508	0.292	0.16	1
CNOT2	0.000402093	0.0890846	0.311	0.16	1
MCTS1	0.00349701	0.0890211	0.346	0.213	1
HLA-DQB2	0.14781	0.0890211	0.248	0.191	1
UBE2K	0.00926161	0.0889801	0.327	0.209	1
UBXN4	0.00499311	0.0889733	0.632	0.436	1
TSPAN4	0.00392779	0.0886868	0.343	0.218	1
FUS	0.0125093	0.0886594	0.692	0.516	1
GTF3A	0.0123386	0.0883896	0.506	0.364	1
ACOT2	0.00255091	0.0878884	0.107	0.036	1
LRBA	0.00248469	0.0878715	0.107	0.036	1
MCM3	0.00677915	0.0878715	0.104	0.04	1
DPF2	0.00235671	0.0878548	0.123	0.044	1
C1orf21	0.00943145	0.0878548	0.113	0.049	1
MOSPD3	0.0245592	0.0878384	0.126	0.067	1
TMEM106A	0.0208658	0.0878064	0.129	0.067	1
CHD3	0.00413616	0.0877908	0.135	0.058	1
TMEM223	0.0472863	0.0877908	0.135	0.08	1
SIN3A	0.00474745	0.0877754	0.142	0.062	1
PNO1	0.00973586	0.0877754	0.135	0.062	1
PPIL4	0.0062889	0.0877454	0.164	0.08	1
LHPP	0.00576178	0.0877307	0.182	0.093	1
PDE7A	0.00995184	0.0876881	0.189	0.102	1
RMDN1	0.000923673	0.0876607	0.204	0.093	1
BZW2	0.0110883	0.0876474	0.226	0.133	1
SLC25A1	0.00112251	0.0875958	0.258	0.133	1
SMC5	0.00823483	0.0875834	0.242	0.142	1
GLB1	0.00326033	0.0875471	0.277	0.156	1
FLI1	0.00310521	0.0875354	0.242	0.129	1
ZNF24	0.0328989	0.0875354	0.255	0.173	1
YTHDF2	0.0197944	0.0875238	0.264	0.169	1
FYTTD1	0.0295477	0.08749	0.255	0.169	1
SPIB	0.0137699	0.0874682	0.173	0.093	1
PACSIN2	0.00617208	0.0874366	0.305	0.187	1
SELENOF	0.0166193	0.0870535	0.525	0.373	1
ATG3	0.0249891	0.0868052	0.651	0.48	1
MRPS18A	0.00129698	0.0858607	0.164	0.067	1
DHX16	0.00352471	0.0858607	0.132	0.053	1
KEAP1	0.00575131	0.0858607	0.132	0.058	1
CCNYL1	0.0433986	0.0858607	0.119	0.067	1
AF117829.1	0.00193228	0.0858607	0.179	0.08	1
P2RX7	0.00381923	0.0858607	0.233	0.124	1
PTPN2	0.0120953	0.0858607	0.371	0.249	1
ST14	0.0139343	0.0858607	0.186	0.102	1
RCN1	0.0413566	0.0858607	0.195	0.124	1
HNRNPDL	0.0624276	0.0858607	0.865	0.702	1
AKT1	0.00118215	0.0858607	0.261	0.133	1
DCAF11	0.00230295	0.0858607	0.123	0.044	1
ARHGAP15	0.00276982	0.0858607	0.245	0.129	1
TBC1D10A	0.00314203	0.0858607	0.119	0.044	1
B3GAT3	0.0038975	0.0858607	0.245	0.138	1
MITD1	0.00449544	0.0858607	0.135	0.058	1
NSMCE1	0.00640451	0.0858607	0.305	0.187	1
HEATR1	0.00945358	0.0858607	0.101	0.04	1
NUFIP1	0.00950515	0.0858607	0.126	0.058	1
GNGT2	0.010933	0.0858607	0.113	0.049	1
CDC27	0.0147577	0.0858607	0.138	0.071	1
DPP9	0.015585	0.0858607	0.164	0.089	1
TAZ	0.0257122	0.0858607	0.167	0.098	1
PGM1	0.0343332	0.0858607	0.11	0.058	1
ADK	0.141882	0.0858607	0.195	0.147	1
GPN1	0.00220949	0.0858607	0.17	0.076	1
GTPBP4	0.00344348	0.0858607	0.208	0.107	1
ALG3	0.00820043	0.0858607	0.176	0.093	1
[truncated: 4,026 more rows]
