# Supplementary material for: Uveal melanoma immunogenomics predict immunotherapy resistance and susceptibility
Source: Nat Commun. 2024 Apr 16;15:2863. doi: 10.1038/s41467-024-46906-4 (PMC11021475; doi:10.1038/s41467-024-46906-4)
Supplement: Supplementary file 15 — Supplementary Data 12 [file 41467_2024_46906_MOESM15_ESM.xlsx]

## Sheet: Supplementary Table 11
Supplementary Data 12 Differential gene expression of tumor cells in high UMIS versus low UMIS metastases using the Wilcoxon rank-sum test (two-tailed).
gene symbol	P	log2(fold change)	high UMIS cell fraction with expression	low UMIS cell fraction with expression	FDR
HLA-B	0	2.92911	0.827	0.483	0
HLA-A	0	2.80156	0.979	0.526	0
GDF15	0	2.71466	0.502	0.034	0
IFI27	0	2.59233	0.392	0.048	0
B2M	0	2.49209	0.979	0.843	0
HLA-C	0	2.46072	0.933	0.585	0
NFKBIA	0	2.33815	0.881	0.286	0
CEBPD	0	2.30829	0.823	0.266	0
HTN1	0	2.29108	0.134	0.002	0
HSPA1A	0	2.18374	0.904	0.607	0
JUNB	0	2.11344	0.968	0.852	0
SERPINE2	0	2.10936	0.461	0.286	0
HLA-E	0	2.01434	0.923	0.444	0
LGALS1	0	1.96806	0.828	0.103	0
ATF3	0	1.92249	0.948	0.515	0
DNAJB1	0	1.91218	0.944	0.518	0
ARC	0	1.87228	0.329	0.007	0
SGK1	0	1.83459	0.544	0.062	0
GADD45B	0	1.81433	0.77	0.222	0
NR4A1	0	1.80624	0.959	0.696	0
S100A6	0	1.77535	0.937	0.589	0
EGR1	0	1.76111	0.802	0.43	0
UBC	0	1.73652	0.997	0.909	0
IFITM1	0	1.69859	0.465	0.081	0
PPP1R15A	0	1.69682	0.972	0.615	0
SDCBP	0	1.67584	0.956	0.831	0
IER2	0	1.63288	0.936	0.697	0
TNFSF9	0	1.61835	0.572	0.056	0
HSPA1B	0	1.58928	0.896	0.589	0
CDKN1A	0	1.57952	0.649	0.107	0
RHOB	0	1.55633	0.954	0.703	0
CD74	0	1.50812	0.214	0.089	0
SYNE2	0	1.49783	0.604	0.178	0
GEM	0	1.49035	0.358	0.022	0
BTG2	0	1.43154	0.704	0.217	0
IFI6	0	1.40366	0.308	0.105	0
S100A4	0	1.39459	0.357	0.033	0
HSPA6	0	1.39223	0.219	0.036	0
CITED1	0	1.36247	0.611	0.28	0
IFITM3	0	1.34906	0.936	0.72	0
LGALS3	0	1.34586	0.504	0.194	0
ZFP36	0	1.33835	0.961	0.843	0
SERPINH1	0	1.33768	0.718	0.358	0
YWHAZ	0	1.33045	0.985	0.816	0
ACTB	0	1.32967	0.998	0.994	0
TRIB1	0	1.30666	0.677	0.171	0
LMNA	0	1.29477	0.99	0.883	0
BAG3	0	1.27609	0.702	0.265	0
ELOC	0	1.27154	0.912	0.473	0
MTDH	0	1.26644	0.947	0.72	0
SPON2	0	1.26554	0.493	0.151	0
RASD1	0	1.25792	0.413	0.118	0
IGFBP2	0	1.24593	0.234	0.07	0
SAT1	0	1.24026	0.989	0.975	0
H3F3B	0	1.22783	0.998	0.939	0
DNAJA1	0	1.22204	0.873	0.494	0
RIMS2	0	1.21662	0.112	0.001	0
HERPUD1	0	1.21483	0.767	0.367	0
UBB	0	1.21417	0.986	0.888	0
EXOC3	0	1.19931	0.579	0.255	0
HSPA5	0	1.18401	0.942	0.698	0
KLF10	0	1.18068	0.651	0.182	0
GPM6B	0	1.16844	0.812	0.372	0
EMP1	0	1.16327	0.619	0.247	0
A2M	0	1.16289	0.859	0.666	0
MARCKSL1	0	1.16219	0.855	0.379	0
MDK	0	1.1529	0.425	0.09	0
WARS	0	1.14709	0.446	0.106	0
TUBB3	0	1.13335	0.414	0.012	0
EMP3	0	1.1194	0.84	0.328	0
SQSTM1	0	1.11783	0.97	0.81	0
DEPP1	0	1.11758	0.736	0.529	0
TUBB2A	0	1.11414	0.768	0.312	0
BRD2	0	1.1119	0.9	0.594	0
PHACTR1	0	1.1066	0.666	0.335	0
MT2A	0	1.10269	0.667	0.276	0
CCN1	1.14817e-163	1.09972	0.558	0.546	2.86423e-159
SERTAD1	0	1.08843	0.786	0.326	0
LAPTM4B	0	1.08559	0.882	0.666	0
HSP90AA1	0	1.0842	0.999	0.998	0
BST2	0	1.07021	0.493	0.074	0
CKS2	0	1.0661	0.739	0.396	0
ISG15	0	1.05925	0.27	0.033	0
DUSP2	0	1.0576	0.339	0.124	0
MYC	0	1.05628	0.905	0.831	0
HSPA8	0	1.0558	0.981	0.888	0
GRINA	0	1.04504	0.904	0.687	0
NR4A2	0	1.03844	0.504	0.143	0
SOCS3	0	1.0381	0.427	0.088	0
MFSD12	0	1.03782	0.818	0.44	0
C11orf96	0	1.03112	0.829	0.612	0
SOX4	0	1.03043	0.666	0.334	0
JUND	0	1.01877	0.994	0.954	0
SLC2A3	0	1.01773	0.335	0.013	0
GMPR	0	1.01686	0.737	0.426	0
FTL	0	1.01404	0.999	0.997	0
RAB2A	0	1.01337	0.739	0.476	0
PSMB8	0	1.01214	0.551	0.137	0
KLF2	0	1.01018	0.738	0.439	0
ANXA2	0	1.00586	0.93	0.717	0
MCL1	0	1.00347	0.696	0.335	0
TIMP1	0	1.00264	0.699	0.176	0
IFITM2	0	1.00035	0.836	0.391	0
ZFP36L1	0	0.99904	0.888	0.736	0
IGFBP7	0	0.990281	0.505	0.406	0
MFGE8	0	0.986062	0.798	0.404	0
HSPA2	0	0.981538	0.839	0.414	0
CRYAB	8.71467e-294	0.963673	0.861	0.909	2.17396e-289
HNRNPU	0	0.962612	0.917	0.64	0
PNRC1	0	0.955607	0.915	0.719	0
IER3	0	0.944639	0.346	0.127	0
PPIB	0	0.942847	0.964	0.804	0
FOS	0	0.933567	0.992	0.987	0
FBXO32	0	0.930267	0.515	0.17	0
MLPH	0	0.928895	0.865	0.525	0
TUBB4B	0	0.924499	0.867	0.507	0
PTP4A3	0	0.923106	0.464	0.114	0
HSPB1	0	0.92067	0.993	0.994	0
JUN	0	0.91737	0.986	0.925	0
ZBTB10	0	0.915985	0.662	0.22	0
ICAM1	0	0.909047	0.421	0.091	0
HIST1H1C	0	0.903127	0.529	0.201	0
CEBPB	0	0.894247	0.679	0.312	0
PDIA3	0	0.893693	0.901	0.539	0
HIST1H1E	0	0.89289	0.484	0.221	0
DDIT4	0	0.89245	0.338	0.132	0
SH3BGRL	0	0.887517	0.711	0.359	0
KLF4	0	0.878051	0.73	0.383	0
CTSB	0	0.875601	0.827	0.551	0
TAP1	0	0.875261	0.43	0.057	0
PRKDC	0	0.874887	0.562	0.319	0
ZFP36L2	0	0.873899	0.666	0.333	0
HSPH1	0	0.873162	0.662	0.327	0
UBE2S	0	0.87114	0.753	0.353	0
RGS2	0	0.869985	0.342	0.043	0
FOSB	0	0.864367	0.926	0.629	0
GNAS	0	0.860849	0.995	0.955	0
GPR143	0	0.860343	0.853	0.536	0
LHFPL3-AS1	0	0.857743	0.834	0.483	0
APP	0	0.856113	0.815	0.503	0
SLC3A2	0	0.855576	0.969	0.8	0
TRAM1	0	0.854983	0.712	0.318	0
ZFAND5	0	0.850716	0.852	0.605	0
SERPINF1	0	0.849873	0.859	0.928	0
MAFF	0	0.848963	0.709	0.292	0
EIF4A1	0	0.843087	0.989	0.909	0
PABPC1	0	0.843013	0.999	0.991	0
SOD2	1.4118e-138	0.841411	0.239	0.186	3.52188e-134
PSAP	0	0.837013	0.857	0.596	0
HLA-DRA	0	0.836371	0.119	0.022	0
MSC	0	0.834892	0.304	0.059	0
MITF	0	0.83473	0.939	0.8	0
IRF1	0	0.833025	0.382	0.044	0
SEPHS2	0	0.831021	0.633	0.196	0
S100A1	0	0.827555	0.989	0.953	0
PHLDA2	0	0.826825	0.414	0.082	0
EFNA1	0	0.825065	0.552	0.278	0
PLK2	0	0.82243	0.451	0.102	0
HSP90B1	0	0.819239	0.92	0.794	0
FSCN1	0	0.818524	0.537	0.124	0
IER5	0	0.811101	0.476	0.179	0
LY96	0	0.804534	0.324	0.013	0
PKM	0	0.802688	0.703	0.376	0
LY6E	0	0.801201	0.937	0.859	0
TPI1	0	0.797348	0.948	0.786	0
AZIN1	0	0.791093	0.624	0.237	0
PLP1	0	0.787455	0.655	0.259	0
TUBA1C	0	0.786385	0.819	0.541	0
GSN	0	0.786227	0.54	0.225	0
TSPAN10	0	0.786209	0.526	0.245	0
RGS1	0	0.781665	0.174	0.008	0
DYNLL1	0	0.777233	0.961	0.779	0
S100A10	0	0.776534	0.837	0.55	0
NEU1	0	0.776389	0.754	0.408	0
STOM	0	0.771869	0.488	0.179	0
EIF4A3	0	0.771107	0.581	0.265	0
PUF60	0	0.769979	0.885	0.604	0
NCL	0	0.762901	0.969	0.817	0
ARF1	0	0.762601	0.913	0.629	0
ST3GAL4	0	0.759897	0.776	0.516	0
PFN1	0	0.757623	0.979	0.916	0
SRSF7	0	0.75327	0.88	0.608	0
SPTBN1	0	0.750909	0.484	0.311	0
TAGLN2	0	0.750795	0.822	0.527	0
FNDC3B	0	0.749984	0.291	0.106	0
DECR1	0	0.748348	0.569	0.236	0
EFHD1	0	0.747395	0.881	0.677	0
PTMA	0	0.745449	0.998	0.997	0
CD55	0	0.742076	0.695	0.368	0
STMN1	0	0.740728	0.803	0.505	0
BIRC7	0	0.740707	0.594	0.373	0
MIA	0	0.74065	0.375	0.181	0
SNAI2	0	0.74003	0.529	0.198	0
YWHAQ	0	0.739079	0.888	0.582	0
RTN4	0	0.735863	0.807	0.517	0
CALM2	0	0.735662	0.958	0.787	0
MAGED2	0	0.73343	0.732	0.361	0
CLIC4	0	0.732913	0.64	0.231	0
EVA1B	0	0.732606	0.52	0.132	0
RBIS	0	0.73	0.838	0.543	0
DDIT3	0	0.72815	0.591	0.281	0
CALR	0	0.723008	0.913	0.681	0
TUBA1B	0	0.720575	0.9	0.661	0
CLK1	0	0.718401	0.644	0.287	0
LINC01578	0	0.71749	0.883	0.554	0
TUBA1A	0	0.711557	0.28	0.152	0
S100A11	0	0.710937	0.964	0.928	0
TCEA1	0	0.708801	0.708	0.427	0
FTH1	0	0.708504	1	1	0
EPHX1	0	0.704007	0.394	0.13	0
SARAF	0	0.70355	0.894	0.62	0
PRDX2	0	0.703072	0.704	0.386	0
HIST1H2BC	0	0.702735	0.428	0.226	0
PSMB9	0	0.702372	0.31	0.034	0
LRRFIP1	0	0.701049	0.765	0.404	0
LGALS3BP	0	0.699042	0.841	0.648	0
LAPTM4A	0	0.694103	0.873	0.643	0
ANXA5	0	0.693582	0.977	0.937	0
MYADM	0	0.692626	0.736	0.433	0
COPS5	0	0.692192	0.577	0.243	0
CLPTM1	0	0.69213	0.482	0.162	0
BANCR	0	0.689731	0.663	0.309	0
XBP1	0	0.689133	0.67	0.323	0
FKBP11	0	0.688751	0.472	0.274	0
HACD1	0	0.688451	0.608	0.28	0
DUSP1	0	0.687361	0.844	0.738	0
TNFAIP3	0	0.686376	0.234	0.063	0
IFRD1	0	0.680769	0.816	0.526	0
CALM1	0	0.680694	0.943	0.77	0
ULK4	0	0.67625	0.419	0.027	0
PCBP1	0	0.67241	0.899	0.647	0
CHAC1	0	0.666163	0.241	0.003	0
KIF21A	0	0.663664	0.413	0.196	0
ZNF106	0	0.661554	0.93	0.752	0
RARRES2	0	0.649473	0.157	0.021	0
VPS28	0	0.648927	0.926	0.746	0
ISG20	0	0.642982	0.158	0.008	0
PHLDA1	0	0.641071	0.697	0.572	0
XRCC5	0	0.637149	0.692	0.377	0
IQGAP1	0	0.635348	0.567	0.231	0
HNRNPDL	0	0.634411	0.948	0.805	0
RGS20	0	0.631612	0.52	0.422	0
MAP1LC3B	0	0.631602	0.754	0.421	0
AP1S2	0	0.631327	0.962	0.876	0
CPNE3	0	0.630176	0.615	0.316	0
LDHA	0	0.629382	0.979	0.925	0
HMGA1	0	0.628921	0.841	0.598	0
MRPS28	0	0.62754	0.555	0.227	0
SNHG6	0	0.625427	0.966	0.946	0
FUS	0	0.622247	0.852	0.54	0
ANXA4	0	0.621956	0.578	0.225	0
H1FX	0	0.62119	0.536	0.404	0
GRN	0	0.621131	0.785	0.5	0
FABP5	0	0.620852	0.611	0.322	0
DNAJA4	0	0.616444	0.39	0.093	0
C2	0	0.61583	0.348	0.016	0
SAP18	0	0.615297	0.883	0.64	0
MET	0	0.614737	0.517	0.336	0
HM13	0	0.613276	0.623	0.344	0
WSB1	0	0.612107	0.888	0.677	0
SRSF3	0	0.611078	0.911	0.746	0
TGIF1	0	0.6097	0.718	0.45	0
ANXA1	0	0.60885	0.162	0.018	0
CYC1	0	0.607607	0.892	0.722	0
ARPC1B	0	0.606548	0.739	0.449	0
RPL7	0	0.606124	0.996	0.998	0
PMP22	0	0.605994	0.568	0.418	0
CD81	0	0.604818	0.986	0.979	0
PPP2R1A	0	0.60353	0.736	0.434	0
H2AFX	0	0.60274	0.371	0.085	0
ATP6V1C1	0	0.602268	0.564	0.292	0
COMT	0	0.601866	0.706	0.423	0
S100A13	0	0.600457	0.871	0.758	0
ARL6IP1	0	0.599298	0.833	0.56	0
HIST1H4C	0	0.598488	0.682	0.391	0
MRPL15	0	0.598304	0.621	0.377	0
PLAAT4	0	0.598098	0.199	0.029	0
ITM2C	0	0.597769	0.57	0.26	0
HLA-F	0	0.597048	0.339	0.053	0
SPARC	0	0.595932	0.424	0.188	0
BHLHE40	0	0.594726	0.453	0.221	0
TSC22D3	0	0.593809	0.202	0.038	0
SLC35B2	0	0.592012	0.697	0.41	0
TUBB	0	0.590677	0.958	0.869	0
COX6C	0	0.589955	0.986	0.976	0
MYO1E	0	0.589875	0.486	0.202	0
RBM39	0	0.589816	0.909	0.653	0
DDRGK1	0	0.588958	0.544	0.228	0
TMBIM6	0	0.588949	0.88	0.647	0
FGF9	0	0.587986	0.439	0.149	0
PIP4P2	0	0.58507	0.557	0.265	0
TMBIM4	0	0.584839	0.796	0.533	0
TSC22D1	0	0.583982	0.478	0.234	0
PSMD8	0	0.578674	0.814	0.526	0
ENO1	0	0.578139	0.896	0.718	0
TMEM147	0	0.575564	0.705	0.417	0
MRGPRX3	0	0.575331	0.139	0.001	0
NR4A3	0	0.574559	0.581	0.385	0
RGS16	0	0.57332	0.267	0.087	0
PTMS	0	0.572596	0.829	0.561	0
GPAA1	0	0.571853	0.593	0.385	0
MORF4L1	0	0.570301	0.86	0.566	0
PSMA7	0	0.569765	0.91	0.738	0
ATP5IF1	0	0.569341	0.79	0.513	0
UFC1	0	0.568508	0.827	0.598	0
LYPLA1	0	0.568231	0.557	0.3	0
NEDD4L	0	0.566759	0.655	0.327	0
POLR2K	0	0.566279	0.717	0.442	0
ADM	0	0.56475	0.235	0.072	0
VAT1	0	0.564729	0.81	0.583	0
PLD3	0	0.562959	0.692	0.394	0
CDKN1C	0	0.559996	0.445	0.294	0
UBE2V2	0	0.55839	0.477	0.176	0
BSG	0	0.55349	0.974	0.929	0
CCNL1	0	0.552073	0.843	0.666	0
SH3BGRL3	0	0.551022	0.91	0.748	0
NAPRT	0	0.550267	0.528	0.211	0
MT1E	0	0.544216	0.334	0.03	0
PRRC2C	0	0.544082	0.772	0.516	0
SLC29A1	0	0.543704	0.463	0.297	0
STAM	0	0.543052	0.555	0.25	0
EXOSC4	0	0.542063	0.82	0.588	0
RPN2	0	0.540813	0.695	0.427	0
SLC38A2	0	0.539953	0.526	0.265	0
ANP32A	0	0.539755	0.648	0.326	0
HTR2B	0	0.539513	0.253	0	0
NSD3	0	0.53899	0.563	0.276	0
FABP3	0	0.538106	0.46	0.216	0
ATP5F1B	0	0.537375	0.945	0.868	0
OAT	0	0.536431	0.477	0.166	0
SEC62	0	0.535381	0.593	0.42	0
DUSP5	0	0.534933	0.287	0.034	0
TMEM70	0	0.533238	0.479	0.157	0
STK32A	0	0.5332	0.386	0.141	0
ASPH	0	0.532562	0.472	0.222	0
HNRNPA0	0	0.530779	0.862	0.619	0
PPP1R10	0	0.530092	0.504	0.256	0
EDNRB	7.45236e-61	0.52946	0.563	0.579	1.85907e-56
MALAT1	0	0.526999	0.991	0.997	0
PRAME	0	0.525653	0.659	0.323	0
ALDOA	0	0.524105	0.863	0.641	0
SRP14	0	0.52371	0.969	0.917	0
HIST1H2AC	0	0.523311	0.657	0.51	0
HSPE1	0	0.523074	0.953	0.918	0
ZNF706	0	0.521977	0.918	0.778	0
FAM207A	0	0.521859	0.482	0.327	0
H3F3A	0	0.520251	0.985	0.942	0
EPS8	0	0.519971	0.594	0.362	0
GADD45A	0	0.516472	0.406	0.139	0
DDX5	0	0.515872	0.968	0.808	0
ABCA8	0	0.515497	0.2	0.061	0
NOP58	0	0.513525	0.533	0.221	0
CKB	0	0.513093	0.459	0.228	0
KLF6	0	0.512769	0.909	0.717	0
CTSA	0	0.510615	0.606	0.332	0
NQO1	0	0.509216	0.31	0.073	0
LRPAP1	0	0.509074	0.805	0.541	0
CNIH4	0	0.50665	0.655	0.364	0
ID4	0	0.506151	0.292	0.166	0
RBM8A	0	0.506114	0.781	0.493	0
CYB5R1	0	0.505758	0.489	0.258	0
ATP6V0B	0	0.505597	0.773	0.558	0
RAD21	0	0.504983	0.696	0.434	0
HMGB1	0	0.504289	0.975	0.889	0
SRRM2	0	0.503223	0.91	0.726	0
ADI1	0	0.502765	0.734	0.484	0
RB1CC1	0	0.502759	0.511	0.254	0
G6PC3	0	0.502435	0.497	0.253	0
HSP90AB1	0	0.501691	0.998	0.998	0
CSRP1	0	0.500047	0.65	0.437	0
ILF2	0	0.499039	0.677	0.401	0
ABL2	0	0.498915	0.384	0.147	0
TPM4	0	0.497563	0.385	0.133	0
CD99	0	0.497024	0.866	0.733	0
PSME1	0	0.496249	0.754	0.551	0
PAG1	0	0.495867	0.319	0.046	0
FKBP10	0	0.495703	0.329	0.057	0
HMG20B	0	0.495617	0.589	0.316	0
ARPC2	0	0.494365	0.707	0.437	0
GAPDHS	0	0.488562	0.544	0.463	0
ARID5B	0	0.487127	0.933	0.779	0
EIF4G2	0	0.486555	0.774	0.495	0
GPX4	0	0.48626	0.861	0.718	0
RBBP6	0	0.485749	0.738	0.451	0
OTUD6B-AS1	0	0.484338	0.576	0.31	0
CLIC1	0	0.484053	0.923	0.799	0
STAT1	0	0.483858	0.291	0.091	0
CSTB	0	0.4837	0.881	0.83	0
UBA2	0	0.482348	0.708	0.457	0
PARK7	0	0.482177	0.912	0.763	0
TSPAN4	0	0.481757	0.8	0.604	0
HNRNPA2B1	0	0.48087	0.98	0.923	0
ACADVL	0	0.479947	0.477	0.205	0
CSRNP1	0	0.47923	0.417	0.151	0
IRF9	0	0.47897	0.361	0.106	0
ARL6IP5	0	0.478876	0.634	0.462	0
TMSB10	0	0.478841	0.994	0.996	0
EIF5A	0	0.478617	0.875	0.672	0
RNASEK	0	0.478329	0.969	0.919	0
ECH1	0	0.4781	0.675	0.42	0
PSMB6	0	0.476883	0.699	0.429	0
SUB1	0	0.476468	0.846	0.614	0
SFPQ	0	0.476429	0.806	0.546	0
TGFBI	0	0.476164	0.129	0.013	0
HIST1H2AE	0	0.474342	0.25	0.049	0
ASXL1	0	0.474108	0.528	0.287	0
SLC25A4	0	0.474047	0.618	0.372	0
ADGRG1	0	0.473784	0.317	0.094	0
TRAK2	0	0.472892	0.435	0.17	0
CPEB2	0	0.470415	0.528	0.311	0
ENY2	0	0.468625	0.942	0.725	0
UBALD2	0	0.468012	0.618	0.375	0
PRNP	0	0.466802	0.4	0.157	0
MFSD10	0	0.46678	0.485	0.2	0
RAB5C	0	0.466709	0.68	0.414	0
BCAP31	0	0.465989	0.839	0.61	0
RSRC2	0	0.464833	0.661	0.371	0
ATP6AP1	0	0.464222	0.503	0.225	0
SGCD	0	0.463858	0.514	0.295	0
BAX	0	0.463697	0.565	0.354	0
CAPZB	0	0.463629	0.686	0.398	0
MYL6	0	0.463152	0.971	0.929	0
KDELR1	0	0.462191	0.827	0.644	0
NFKBIZ	0	0.461987	0.409	0.178	0
FMN1	0	0.46195	0.262	0.013	0
DNAJB4	0	0.461173	0.532	0.366	0
CCT2	0	0.460676	0.832	0.603	0
HIST3H2A	0	0.460634	0.728	0.565	0
PGK1	0	0.460456	0.797	0.573	0
YTHDF3	0	0.460251	0.381	0.141	0
ATP6V1H	0	0.460229	0.428	0.186	0
MYLIP	0	0.46006	0.515	0.303	0
PLPP2	0	0.458989	0.35	0.137	0
CFL1	0	0.458981	0.987	0.948	0
RNH1	0	0.458378	0.745	0.467	0
CD151	0	0.457879	0.752	0.509	0
STAT3	0	0.457678	0.541	0.335	0
ILVBL	0	0.457151	0.68	0.455	0
BTG3	0	0.456663	0.547	0.343	0
PLPP5	0	0.456573	0.398	0.107	0
HSF1	0	0.456259	0.627	0.373	0
YIPF3	0	0.456011	0.729	0.476	0
TCF25	0	0.455436	0.77	0.524	0
SKP1	0	0.453931	0.972	0.9	0
YWHAB	0	0.45298	0.805	0.568	0
PRR13	0	0.452875	0.646	0.383	0
XRCC6	0	0.452855	0.738	0.457	0
ACTR3	0	0.452207	0.524	0.275	0
ZNF704	0	0.451594	0.42	0.189	0
WDFY1	0	0.451363	0.498	0.27	0
DUSP4	0	0.450507	0.352	0.161	0
CRIP2	0	0.449607	0.341	0.084	0
MRPL44	0	0.44851	0.624	0.413	0
VMP1	0	0.445002	0.559	0.315	0
CHD1	0	0.443864	0.465	0.219	0
PGAM1	0	0.443402	0.575	0.356	0
MTSS1	0	0.443175	0.484	0.294	0
SRSF2	0	0.443081	0.784	0.548	0
ARF4	0	0.443063	0.718	0.543	0
RPL7L1	0	0.442263	0.664	0.431	0
ADIPOR1	0	0.44209	0.519	0.276	0
HSPA9	0	0.441901	0.774	0.548	0
EMC2	0	0.441859	0.546	0.334	0
SOX10	0	0.441822	0.77	0.543	0
SNRPB	0	0.441805	0.726	0.448	0
BAIAP2L2	0	0.440915	0.433	0.21	0
DERL1	0	0.440719	0.424	0.185	0
DMXL1	0	0.440496	0.395	0.173	0
YBX1	0	0.439832	0.966	0.876	0
ATP1A1	0	0.438269	0.823	0.589	0
MMP17	0	0.438035	0.417	0.187	0
STIP1	0	0.436351	0.557	0.303	0
CACYBP	0	0.436187	0.594	0.38	0
TGS1	0	0.434453	0.404	0.165	0
NDRG1	0	0.433836	0.344	0.188	0
MEA1	0	0.432551	0.742	0.505	0
SRSF5	0	0.431533	0.889	0.704	0
RBM3	0	0.431485	0.896	0.741	0
AFF4	0	0.430626	0.728	0.493	0
SELENOW	0	0.429184	0.809	0.644	0
CYB5R3	0	0.429116	0.68	0.423	0
GLMP	0	0.42787	0.823	0.672	0
YTHDF2	0	0.427527	0.578	0.316	0
OTUB1	0	0.42628	0.677	0.4	0
PSME2	0	0.425863	0.528	0.388	0
RHOC	0	0.425626	0.668	0.49	0
SNRPC	0	0.425583	0.84	0.692	0
DDX3X	0	0.425403	0.535	0.319	0
MLEC	0	0.425254	0.73	0.512	0
PCDH7	0	0.424912	0.346	0.16	0
HIST1H2BJ	0	0.424112	0.163	0.028	0
CDC42	0	0.42377	0.683	0.402	0
PCMTD1	0	0.423394	0.455	0.241	0
LTBR	0	0.42289	0.425	0.173	0
NBN	0	0.422411	0.394	0.148	0
IER5L	0	0.421824	0.283	0.08	0
SSB	0	0.421491	0.715	0.46	0
SEPTIN9	0	0.420695	0.456	0.194	0
MAF1	0	0.420284	0.737	0.482	0
DDX39B	0	0.419823	0.763	0.515	0
GABARAP	0	0.419816	0.97	0.918	0
ARPC3	0	0.418217	0.894	0.729	0
POMP	0	0.418173	0.773	0.539	0
TFAP2A	2.30544e-160	0.418022	0.88	0.927	5.75115e-156
MIDN	0	0.416873	0.394	0.174	0
BCL3	0	0.415816	0.234	0.04	0
APLP2	0	0.414864	0.418	0.24	0
HEXB	0	0.414648	0.506	0.299	0
FXYD5	0	0.41296	0.622	0.305	0
GPNMB	0	0.412864	0.891	0.772	0
NSG1	0	0.4124	0.739	0.561	0
TBC1D7	0	0.41213	0.675	0.458	0
SHARPIN	0	0.411883	0.615	0.362	0
KIF5B	0	0.411277	0.586	0.346	0
ASAH1	0	0.411215	0.924	0.841	0
TIMP2	0	0.410118	0.812	0.625	0
ACTG1	0	0.409577	0.999	0.998	0
PPFIBP1	0	0.408919	0.289	0.15	0
PRDX3	0	0.408699	0.714	0.507	0
NEAT1	0	0.408371	0.942	0.924	0
DYNC1H1	0	0.408335	0.574	0.375	0
SRP9	0	0.40705	0.665	0.434	0
CAPN3	0	0.406037	0.809	0.687	0
BX890604.2	0	0.40425	0.34	0.088	0
PLXNC1	0	0.403977	0.405	0.236	0
SLC39A1	0	0.402937	0.423	0.19	0
PPP1R11	0	0.402295	0.533	0.291	0
NAMPT	0	0.401535	0.53	0.311	0
IMPAD1	0	0.401233	0.326	0.113	0
EZR	0	0.400567	0.361	0.203	0
TCF12	0	0.40026	0.408	0.161	0
HNRNPK	0	0.399947	0.861	0.686	0
CHCHD7	0	0.39965	0.36	0.129	0
H1F0	0	0.399425	0.341	0.2	0
PTGES3	0	0.398973	0.889	0.766	0
FERMT3	0	0.398864	0.256	0.004	0
GRASP	0	0.398705	0.274	0.05	0
C1QBP	0	0.398637	0.832	0.637	0
NUCB1	0	0.398518	0.6	0.352	0
KLF5	0	0.397891	0.207	0.056	0
RNF187	0	0.396851	0.528	0.311	0
TMEM87A	0	0.396137	0.44	0.192	0
DCAF13	0	0.396113	0.422	0.174	0
CAVIN3	0	0.394657	0.368	0.108	0
UBR5	0	0.393912	0.399	0.171	0
MRPL13	0	0.393703	0.556	0.329	0
CCND1	0	0.393274	0.622	0.422	0
RGCC	0	0.393223	0.123	0.047	0
GNPTAB	0	0.39289	0.47	0.285	0
ACBD3	0	0.39268	0.459	0.236	0
ARIH1	0	0.392181	0.47	0.267	0
RER1	0	0.392067	0.548	0.309	0
SPAG7	0	0.39131	0.482	0.239	0
ANKRD10	0	0.391301	0.532	0.31	0
COL2A1	0	0.390446	0.167	0.002	0
KHDRBS3	0	0.39032	0.312	0.127	0
YWHAE	0	0.390025	0.86	0.675	0
C1orf43	0	0.390011	0.761	0.586	0
RPS27L	0	0.389763	0.845	0.739	0
PPP1CA	0	0.389604	0.646	0.393	0
TNFRSF14	0	0.38862	0.812	0.601	0
MYO10	0	0.387371	0.777	0.643	0
RMDN1	0	0.387227	0.367	0.132	0
TIMP3	0	0.387211	0.38	0.248	0
PSMB2	0	0.38688	0.576	0.373	0
SRRM1	0	0.386001	0.681	0.435	0
TAPBP	0	0.385854	0.361	0.153	0
ARMC9	0	0.385811	0.31	0.093	0
HES4	0	0.385752	0.376	0.184	0
YME1L1	0	0.385565	0.523	0.314	0
UGCG	0	0.385482	0.587	0.387	0
METRN	0	0.385272	0.434	0.221	0
TMED9	0	0.38446	0.724	0.495	0
EGR3	0	0.38365	0.2	0.018	0
CDC37	0	0.382074	0.783	0.542	0
GSDMD	0	0.381243	0.378	0.189	0
ATRAID	0	0.380568	0.71	0.498	0
HACD3	0	0.380373	0.655	0.439	0
SPCS2	0	0.37889	0.681	0.449	0
EEF1A2	0	0.378129	0.17	0.04	0
BACE2	0	0.378109	0.87	0.697	0
RND3	0	0.377423	0.263	0.088	0
SOD3	1.36369e-145	0.377417	0.381	0.325	3.40187e-141
ID3	0	0.37685	0.139	0.022	0
LAP3	0	0.376363	0.351	0.161	0
TRAF4	0	0.376303	0.476	0.245	0
NUPR1	0	0.376048	0.811	0.609	0
CCNI	0	0.37436	0.942	0.848	0
MKNK2	0	0.374025	0.337	0.104	0
SOS1	0	0.37378	0.597	0.427	0
CALU	0	0.37303	0.529	0.333	0
DEGS1	0	0.372349	0.485	0.257	0
ID1	0	0.372282	0.213	0.072	0
HES6	0	0.371526	0.263	0.051	0
UBXN4	0	0.371332	0.6	0.392	0
SON	0	0.370506	0.832	0.621	0
VAMP5	0	0.369682	0.297	0.072	0
VCP	0	0.368973	0.591	0.395	0
ADAMTS1	0	0.368506	0.213	0.105	0
HSPB8	0	0.36839	0.227	0.057	0
HDLBP	0	0.367964	0.573	0.371	0
SLC25A32	0	0.367163	0.405	0.2	0
NANS	0	0.365882	0.549	0.35	0
TRPV2	0	0.364902	0.219	0.002	0
NOL7	0	0.36479	0.848	0.686	0
TPM3	0	0.364047	0.799	0.61	0
UBE2L6	0	0.363821	0.235	0.075	0
CD79B	0	0.363342	0.245	0.026	0
MYDGF	0	0.363175	0.68	0.463	0
BZW1	0	0.362849	0.43	0.201	0
HP1BP3	0	0.362666	0.602	0.378	0
CCT7	0	0.36225	0.662	0.447	0
RNF145	0	0.362182	0.41	0.274	0
PLEKHF2	0	0.361577	0.29	0.072	0
MXRA7	0	0.361539	0.507	0.35	0
AC020916.1	0	0.361381	0.319	0.124	0
PTK2	0	0.361223	0.547	0.325	0
HEXA	0	0.360645	0.587	0.376	0
GPR137B	0	0.360167	0.727	0.538	0
COTL1	0	0.359669	0.231	0.034	0
TERF1	0	0.359519	0.343	0.125	0
ZNF24	0	0.359411	0.551	0.327	0
NDUFA13	0	0.35919	0.955	0.905	0
RRBP1	0	0.358752	0.588	0.365	0
HNRNPC	0	0.358527	0.903	0.773	0
SF3B1	0	0.358483	0.647	0.408	0
AUP1	0	0.357943	0.617	0.415	0
CAP1	0	0.357882	0.478	0.28	0
NDUFV2	0	0.357851	0.778	0.579	0
SERPINE1	0	0.357774	0.128	0.02	0
FLOT1	0	0.357149	0.636	0.424	0
HNRNPH3	0	0.357122	0.553	0.333	0
FAM174B	0	0.356924	0.343	0.12	0
GABARAPL2	0	0.356047	0.7	0.484	0
SNRPG	0	0.355306	0.705	0.478	0
POLR2E	0	0.35494	0.632	0.414	0
MTCH1	0	0.354936	0.699	0.491	0
HNRNPL	0	0.354667	0.648	0.424	0
TMED2	0	0.354303	0.595	0.388	0
SCAND1	0	0.354061	0.649	0.452	0
RABIF	0	0.353825	0.345	0.137	0
TECR	0	0.353534	0.604	0.391	0
SLBP	0	0.352565	0.376	0.174	0
PBDC1	0	0.351932	0.386	0.164	0
TIMM17A	0	0.351301	0.473	0.272	0
ARFGEF1	0	0.35108	0.29	0.086	0
CTSC	0	0.350859	0.528	0.351	0
ASAP1	0	0.350058	0.427	0.234	0
DDOST	0	0.349725	0.629	0.424	0
DDX21	0	0.348815	0.589	0.392	0
RCN2	0	0.348358	0.544	0.381	0
ATP2B4	0	0.348203	0.377	0.193	0
CTSF	4.3371e-266	0.347191	0.77	0.723	1.08193e-261
SIGIRR	0	0.347103	0.755	0.557	0
SERPING1	5.96265e-106	0.346911	0.363	0.315	1.48744e-101
PEX2	0	0.346497	0.336	0.117	0
CDC5L	0	0.346098	0.478	0.261	0
SCAMP3	0	0.345709	0.44	0.236	0
LRRN4CL	0	0.345533	0.625	0.404	0
CRYL1	0	0.3451	0.562	0.453	0
SNX8	0	0.344977	0.549	0.325	0
TPR	0	0.344901	0.447	0.263	0
TERF2IP	0	0.344719	0.491	0.273	0
MAPK1IP1L	0	0.344119	0.567	0.352	0
ELF1	0	0.343751	0.395	0.191	0
FBXW5	0	0.343084	0.467	0.292	0
MORF4L2	0	0.343061	0.566	0.357	0
IRS2	0	0.342739	0.428	0.232	0
ADAM10	0	0.34207	0.294	0.112	0
PAX3	0	0.341308	0.788	0.566	0
DAZAP2	0	0.341242	0.684	0.476	0
IMPA1	0	0.339614	0.288	0.068	0
PDIA6	0	0.338556	0.663	0.484	0
TUBB4A	1.64448e-191	0.338236	0.713	0.665	4.10231e-187
ECM1	0	0.338104	0.141	0.002	0
PARP10	0	0.337947	0.3	0.111	0
CA14	0	0.337498	0.63	0.431	0
CHMP2A	0	0.337043	0.567	0.357	0
TYR	4.74516e-208	0.336986	0.754	0.769	1.18373e-203
ATP6V1B2	0	0.336845	0.516	0.317	0
EIF5	0	0.335815	0.846	0.704	0
TCEAL9	0	0.335223	0.532	0.365	0
STRADB	0	0.334565	0.361	0.156	0
VAPA	0	0.334356	0.691	0.469	0
PNP	0	0.333913	0.273	0.124	0
PLTP	0	0.33351	0.466	0.238	0
MDH1	0	0.333321	0.715	0.568	0
SF1	0	0.333233	0.871	0.695	0
LACTB2	0	0.333008	0.377	0.169	0
PDLIM1	0	0.33286	0.235	0.028	0
LAMTOR2	0	0.332738	0.619	0.475	0
ERGIC3	0	0.33187	0.736	0.581	0
C8orf82	0	0.331446	0.486	0.26	0
PDLIM3	3.48017e-234	0.331181	0.46	0.376	8.68163e-230
DBI	0	0.330758	0.73	0.563	0
PIK3C2A	0	0.330549	0.322	0.139	0
PPP1R15B	0	0.330373	0.274	0.101	0
RAB27A	0	0.330262	0.26	0.068	0
OXR1	0	0.32996	0.385	0.205	0
THRAP3	0	0.329798	0.535	0.334	0
B3GAT3	0	0.329406	0.56	0.348	0
MAFB	0	0.329398	0.133	0.013	0
ANXA11	0	0.329373	0.537	0.351	0
SLC24A5	5.69065e-145	0.329076	0.403	0.352	1.41959e-140
HNRNPF	0	0.328793	0.77	0.586	0
MRPL40	0	0.328695	0.509	0.312	0
FAM49B	0	0.32865	0.379	0.178	0
COPE	0	0.32843	0.642	0.439	0
FBXO7	0	0.328076	0.558	0.361	0
EIF1AX	0	0.327921	0.754	0.554	0
SELENOS	0	0.327398	0.468	0.252	0
MX1	0	0.327341	0.112	0.006	0
ITPA	0	0.327234	0.436	0.209	0
LHFPL2	0	0.325971	0.347	0.189	0
NAV2	0	0.325864	0.555	0.359	0
TMEM50A	0	0.32527	0.694	0.495	0
SWAP70	0	0.325199	0.451	0.285	0
SMIM29	0	0.32507	0.559	0.378	0
PSMD7	0	0.324392	0.395	0.188	0
SFRP1	0	0.3237	0.292	0.148	0
TRIM63	0	0.322971	0.33	0.202	0
CDKN2A	0	0.322775	0.317	0.131	0
COX20	0	0.322732	0.555	0.373	0
NUDT3	0	0.322442	0.672	0.464	0
SOAT1	0	0.321851	0.19	0.034	0
CAPN2	0	0.321765	0.359	0.156	0
INTS6	0	0.321547	0.285	0.13	0
GTF2A2	0	0.321309	0.585	0.375	0
NRARP	0	0.321008	0.185	0.021	0
GUK1	0	0.320991	0.882	0.725	0
NDUFS2	0	0.320637	0.5	0.319	0
SPIRE1	0	0.320474	0.357	0.16	0
HNRNPR	0	0.319554	0.517	0.322	0
TMEM98	0	0.31941	0.414	0.252	0
P4HB	0	0.319291	0.749	0.571	0
CNBP	0	0.318621	0.866	0.801	0
SRD5A3	0	0.318324	0.428	0.247	0
MGST2	0	0.317663	0.445	0.308	0
TSPAN3	0	0.317538	0.589	0.414	0
CHD7	0	0.317467	0.301	0.119	0
ZEB2	0	0.317018	0.507	0.313	0
SBDS	0	0.316868	0.786	0.601	0
CDK2AP1	0	0.316193	0.563	0.412	0
PRDX4	0	0.315931	0.617	0.442	0
PIGA	0	0.315508	0.404	0.233	0
TUBB6	0	0.315093	0.292	0.085	0
OCA2	0	0.315055	0.394	0.211	0
NDUFB8	0	0.314402	0.74	0.564	0
TMEM205	0	0.313741	0.553	0.421	0
DNAJB6	0	0.313444	0.489	0.322	0
AAMP	0	0.313207	0.453	0.242	0
VPS35	0	0.31291	0.423	0.226	0
DDX39A	0	0.312214	0.333	0.126	0
RABAC1	0	0.312185	0.723	0.577	0
MLF2	0	0.312138	0.652	0.451	0
SLC1A5	0	0.312133	0.24	0.049	0
STK3	0	0.31212	0.281	0.085	0
SDF4	0	0.312041	0.486	0.285	0
REL	0	0.311722	0.32	0.15	0
NTAN1	0	0.311036	0.423	0.23	0
BOD1L1	0	0.310885	0.421	0.236	0
TMEM173	0	0.310542	0.263	0.085	0
VAMP2	0	0.310434	0.597	0.419	0
CBX4	0	0.310226	0.336	0.152	0
TAF7	0	0.308932	0.689	0.504	0
MAGED1	0	0.308325	0.331	0.132	0
PRMT1	0	0.308084	0.557	0.368	0
RAN	0	0.308	0.961	0.898	0
TMED1	0	0.307863	0.343	0.138	0
STX3	0	0.307821	0.301	0.119	0
GPSM3	0	0.307166	0.23	0.06	0
GLUL	0	0.306993	0.411	0.282	0
SLC7A8	0	0.30689	0.443	0.309	0
EIF1	0	0.306741	0.999	0.999	0
PSMD6	0	0.30628	0.457	0.282	0
MINDY2	0	0.305993	0.263	0.084	0
NCOR1	0	0.305013	0.389	0.184	0
PPM1K	0	0.304936	0.212	0.051	0
PHPT1	0	0.304724	0.853	0.772	0
TM2D2	0	0.304532	0.328	0.136	0
EIF6	0	0.303354	0.606	0.404	0
2022-03-07	0	0.303301	0.298	0.123	0
SRSF9	0	0.303285	0.696	0.533	0
SLC7A5	0	0.303255	0.637	0.408	0
PIR	7.90707e-197	0.302858	0.604	0.536	1.9725e-192
USP48	0	0.302711	0.415	0.219	0
RNF19A	0	0.302373	0.247	0.07	0
LONP2	0	0.302298	0.656	0.511	0
PSMA1	0	0.302061	0.765	0.573	0
ALG5	0	0.30206	0.346	0.146	0
PNISR	0	0.30204	0.547	0.354	0
TMEM230	0	0.301752	0.637	0.45	0
SNRPE	0	0.301633	0.732	0.521	0
FNIP2	0	0.301626	0.336	0.159	0
EPRS	0	0.301441	0.417	0.255	0
TMBIM1	0	0.301223	0.378	0.195	0
RAB1A	0	0.300412	0.437	0.245	0
SLC52A2	0	0.300337	0.387	0.211	0
SNCA	0	0.300048	0.402	0.283	0
SNHG12	0	0.299773	0.525	0.376	0
NDUFAF4	0	0.299512	0.398	0.261	0
AKAP12	0	0.299381	0.344	0.173	0
PTOV1	0	0.29918	0.495	0.3	0
PRPF4B	0	0.298969	0.501	0.321	0
PSMA6	0	0.298517	0.702	0.519	0
NUDC	0	0.298079	0.513	0.326	0
DUSP14	0	0.297823	0.243	0.083	0
TBCB	0	0.297786	0.624	0.433	0
ZNF703	0	0.297757	0.2	0.034	0
AC092803.1	0	0.296877	0.206	0.037	0
PAFAH1B1	0	0.29678	0.42	0.248	0
COPS8	0	0.296585	0.403	0.202	0
PSMA4	0	0.296479	0.449	0.252	0
GTF2B	0	0.296411	0.381	0.207	0
SNRNP70	0	0.296343	0.595	0.399	0
CERS2	0	0.296293	0.368	0.179	0
CALM3	0	0.295338	0.532	0.365	0
SDHC	0	0.295048	0.653	0.498	0
FAM167B	0	0.294904	0.295	0.135	0
TMEM219	0	0.294821	0.685	0.518	0
SP100	0	0.294426	0.397	0.213	0
SSU72	0	0.293216	0.891	0.782	0
PFKL	0	0.29286	0.444	0.246	0
TMEM59	0	0.292837	0.816	0.666	0
SYNCRIP	0	0.292694	0.398	0.22	0
PPP4R2	0	0.292626	0.469	0.327	0
MVP	0	0.292144	0.288	0.1	0
MOK	0	0.291956	0.388	0.203	0
AMD1	0	0.291919	0.426	0.295	0
NELFE	0	0.291235	0.576	0.389	0
GNB2	0	0.291167	0.679	0.495	0
ZC3HAV1	0	0.291051	0.284	0.123	0
SUMO1	0	0.290698	0.488	0.299	0
SRSF11	0	0.290594	0.781	0.576	0
BBC3	0	0.290486	0.378	0.243	0
HTRA1	0	0.290305	0.202	0.057	0
TOP1	0	0.290005	0.471	0.284	0
CD68	0	0.289907	0.198	0.032	0
YWHAH	0	0.289887	0.461	0.305	0
TACC1	0	0.289594	0.423	0.265	0
WASHC5	0	0.288641	0.239	0.072	0
PLK3	0	0.288419	0.237	0.073	0
COL18A1	0	0.288328	0.209	0.063	0
ATIC	0	0.288288	0.469	0.301	0
HNRNPA3	0	0.288116	0.791	0.628	0
RAC1	0	0.287078	0.951	0.889	0
POLR2A	0	0.28684	0.259	0.092	0
CYGB	0	0.286773	0.217	0.061	0
ATRX	0	0.286716	0.497	0.328	0
NUTF2	0	0.286245	0.652	0.478	0
NFATC1	0	0.286221	0.256	0.096	0
PSMB10	0	0.285895	0.446	0.308	0
MRPL14	0	0.285487	0.737	0.553	0
KHDRBS1	0	0.28539	0.742	0.553	0
RNF167	0	0.28516	0.38	0.199	0
GSTA4	0	0.285036	0.462	0.277	0
LRRC59	0	0.284499	0.416	0.24	0
UBE3A	0	0.284412	0.461	0.268	0
OS9	0	0.284403	0.442	0.261	0
AK2	0	0.284159	0.627	0.429	0
AGTRAP	0	0.283831	0.464	0.286	0
TAP2	0	0.283806	0.221	0.073	0
BAIAP2	0	0.283715	0.379	0.202	0
ADRM1	0	0.283545	0.47	0.295	0
KIT	0	0.283206	0.242	0.144	0
KDELR2	0	0.282962	0.55	0.388	0
RALY	0	0.282886	0.556	0.369	0
ATP6V0C	0	0.282577	0.976	0.908	0
CDC42EP3	0	0.2819	0.203	0.057	0
TMEM68	0	0.281323	0.273	0.099	0
PRSS21	0	0.281224	0.147	0	0
SLC25A33	0	0.281119	0.392	0.21	0
PEA15	0	0.280283	0.269	0.097	0
RAP1B	0	0.28009	0.416	0.244	0
PSMD11	0	0.2798	0.387	0.215	0
PAIP1	0	0.279679	0.472	0.295	0
ABHD16A	0	0.27966	0.281	0.093	0
SNHG17	0	0.279426	0.475	0.307	0
AHNAK2	0	0.279161	0.189	0.034	0
LMAN2	0	0.278732	0.558	0.388	0
MAP2K3	0	0.278698	0.272	0.122	0
EIF5B	0	0.278626	0.579	0.396	0
RNF139	0	0.278306	0.337	0.16	0
NT5DC3	0	0.277936	0.298	0.12	0
NUFIP2	0	0.27786	0.398	0.235	0
KDM5B	0	0.27756	0.314	0.165	0
TMED10	0	0.277152	0.902	0.804	0
ATP2A2	0	0.276638	0.351	0.189	0
IVNS1ABP	0	0.275971	0.343	0.173	0
GAPDH	6.59787e-84	0.275963	0.994	0.999	1.6459e-79
NASP	0	0.275813	0.303	0.138	0
ABR	0	0.275789	0.344	0.165	0
SORT1	0	0.275597	0.451	0.302	0
EFHD2	0	0.275567	0.301	0.14	0
SYNGR1	0	0.274829	0.483	0.321	0
LYST	0	0.274806	0.494	0.366	0
SDHA	0	0.274751	0.461	0.294	0
ARF6	0	0.274561	0.509	0.361	0
ITGB1BP1	0	0.274549	0.493	0.331	0
HNRNPAB	0	0.274358	0.599	0.424	0
NSMCE1	0	0.273625	0.472	0.299	0
ATF7IP2	0	0.273385	0.2	0.072	0
PER1	0	0.273301	0.276	0.11	0
NAA20	0	0.272556	0.526	0.34	0
IRF7	0	0.272012	0.193	0.046	0
NFIC	0	0.271875	0.44	0.261	0
SF3B2	0	0.271579	0.66	0.465	0
CD83	3.39728e-195	0.271505	0.189	0.122	8.47484e-191
PSMD4	0	0.270848	0.578	0.436	0
SNX5	0	0.270618	0.408	0.223	0
ENSA	0	0.270521	0.442	0.278	0
RAB11B	0	0.270174	0.472	0.293	0
REEP5	0	0.270073	0.752	0.577	0
KPNA2	0	0.269972	0.276	0.122	0
COPZ1	0	0.269965	0.504	0.339	0
SRSF4	0	0.269576	0.396	0.212	0
TMEM208	0	0.269274	0.441	0.264	0
RAMP1	1.26783e-214	0.26926	0.612	0.517	3.16273e-210
BGN	0	0.269174	0.266	0.101	0
HNRNPD	0	0.269123	0.592	0.418	0
COMMD5	0	0.269003	0.401	0.238	0
MMP24OS	0	0.268509	0.534	0.367	0
ZNF207	0	0.26823	0.519	0.333	0
ATP6V0E1	0	0.268135	0.854	0.742	0
AVPI1	0	0.26801	0.223	0.068	0
SNW1	0	0.267691	0.378	0.219	0
ARPC5	0	0.267592	0.555	0.394	0
SOCS1	0	0.267496	0.153	0.039	0
PSMD14	0	0.267265	0.321	0.151	0
HECTD1	0	0.267185	0.418	0.288	0
CNPY3	0	0.267012	0.473	0.308	0
KCNQ1OT1	0	0.266669	0.275	0.154	0
SHC1	0	0.266222	0.238	0.072	0
ORAI1	0	0.266221	0.354	0.192	0
APRT	0	0.265943	0.828	0.715	0
AKR7A2	0	0.265819	0.436	0.268	0
PMAIP1	0	0.265768	0.182	0.066	0
CIAO2B	0	0.26533	0.536	0.357	0
MT1M	0	0.265068	0.132	0.001	0
KDELR3	0	0.264721	0.289	0.117	0
MPDU1	0	0.264663	0.29	0.112	0
LIMD2	0	0.264605	0.36	0.221	0
HIST1H2BK	0	0.264365	0.409	0.283	0
GRPEL1	0	0.264294	0.382	0.211	0
RNF114	0	0.264217	0.459	0.283	0
DNTTIP2	0	0.264093	0.375	0.21	0
EIF3I	0	0.263841	0.732	0.543	0
INPP4B	0	0.263804	0.484	0.362	0
EFR3A	0	0.263781	0.257	0.098	0
TMEM179B	0	0.263447	0.694	0.519	0
MSC-AS1	0	0.262954	0.187	0.04	0
RCAN1	4.70855e-186	0.262691	0.11	0.058	1.1746e-181
YBX3	0	0.262572	0.831	0.722	0
ZFAND2A	3.07093e-209	0.262552	0.147	0.082	7.66075e-205
COL9A3	0	0.262387	0.148	0.008	0
SF3B6	2.16931e-180	0.26233	0.872	0.844	5.41156e-176
GALE	0	0.261523	0.32	0.171	0
UBE2W	0	0.261354	0.258	0.097	0
EMC4	0	0.261294	0.546	0.378	0
ARL8A	0	0.261181	0.359	0.186	0
RTTN	0	0.261138	0.467	0.323	0
UBE2D3	0	0.260987	0.782	0.622	0
PHF20L1	0	0.260818	0.47	0.301	0
NRBP2	0	0.260524	0.309	0.146	0
SERINC3	0	0.260486	0.347	0.183	0
CAPNS1	0	0.260315	0.607	0.457	0
PSMD1	0	0.260265	0.333	0.17	0
IFI35	0	0.260139	0.211	0.083	0
GNPTG	0	0.259974	0.528	0.365	0
APH1A	0	0.259945	0.529	0.383	0
SNHG15	0	0.259888	0.709	0.542	0
CCT4	0	0.259755	0.843	0.728	0
IDH2	0	0.259317	0.208	0.052	0
TUFM	0	0.259223	0.762	0.608	0
PIGT	0	0.259068	0.334	0.159	0
RELB	0	0.258685	0.191	0.043	0
SELENBP1	0	0.258154	0.27	0.115	0
EIF4E2	0	0.258083	0.296	0.121	0
PRPF40A	0	0.25781	0.5	0.34	0
EWSR1	0	0.257241	0.47	0.297	0
PNKD	0	0.25703	0.524	0.358	0
MRPS34	0	0.256915	0.687	0.52	0
IFI16	0	0.256699	0.255	0.109	0
EMC7	0	0.256454	0.446	0.291	0
NFKB1	0	0.256454	0.181	0.041	0
TMEM165	0	0.256307	0.346	0.2	0
SPIDR	0	0.256106	0.201	0.046	0
TOB2	0	0.25609	0.302	0.144	0
DDX24	0	0.255836	0.731	0.569	0
SELENOH	0	0.25543	0.947	0.893	0
UQCC2	0	0.255362	0.648	0.51	0
ANP32E	0	0.254968	0.257	0.106	0
MGAT1	2.28758e-281	0.254574	0.457	0.35	5.70659e-277
RETREG2	0	0.25428	0.347	0.181	0
SNRPD1	0	0.254096	0.634	0.475	0
TAOK3	0	0.253946	0.37	0.222	0
CMC2	0	0.253769	0.511	0.348	0
PDCD7	0	0.253482	0.377	0.198	0
C4orf48	9.23967e-287	0.253396	0.696	0.609	2.30493e-282
BCAS2	0	0.253345	0.377	0.243	0
LAMP2	0	0.253144	0.498	0.348	0
NFE2L2	0	0.253036	0.43	0.278	0
RTF2	0	0.252721	0.464	0.3	0
EMP2	0	0.252172	0.26	0.098	0
GHITM	0	0.252092	0.57	0.421	0
CSNK1A1	0	0.252087	0.6	0.447	0
MT1F	0	0.251865	0.186	0.044	0
SNX25	0	0.251781	0.283	0.12	0
IMP3	0	0.25159	0.506	0.351	0
ABCF1	0	0.251441	0.446	0.285	0
UROD	0	0.251429	0.381	0.208	0
EIF4EBP1	0	0.251379	0.483	0.326	0
C11orf58	0	0.251369	0.841	0.692	0
CADM1	0	0.251078	0.113	0.011	0
NXT1	0	0.251035	0.313	0.156	0
NRG3	0	0.250686	0.139	0.006	0
CHPF	0	0.250598	0.325	0.162	0
ITPR2	2.72019e-155	0.250368	0.14	0.088	6.78578e-151
NOCT	0	0.250211	0.166	0.021	0
RIPK2	0	0.250198	0.26	0.112	0
PFDN2	0	0.250142	0.675	0.527	0
TCEA3	0	0.250033	0.435	0.264	0
GGNBP2	0	0.249954	0.463	0.3	0
FAM92A	0	0.249935	0.147	0.021	0
UBE2M	0	0.249477	0.58	0.426	0
RNPS1	0	0.249476	0.556	0.392	0
AP2A1	0	0.249412	0.239	0.077	0
TRIM47	0	0.249406	0.167	0.024	0
NOLC1	0	0.248968	0.383	0.23	0
PTDSS1	0	0.248916	0.4	0.256	0
PPIG	0	0.248803	0.53	0.375	0
MICOS10	0	0.24862	0.731	0.649	0
DUSP8	0	0.248231	0.297	0.142	0
NOP56	0	0.247821	0.427	0.255	0
PHGDH	0	0.24756	0.133	0.044	0
BAG6	0	0.247539	0.408	0.233	0
CDKN2AIP	0	0.247466	0.231	0.093	0
DSTN	0	0.247135	0.79	0.616	0
TOB1	0	0.247044	0.403	0.26	0
CARHSP1	0	0.246957	0.278	0.121	0
JPT1	0	0.246935	0.359	0.226	0
GNG7	0	0.246814	0.314	0.164	0
DGAT1	0	0.246727	0.353	0.199	0
PKN2	0	0.246722	0.389	0.237	0
HADHB	0	0.246415	0.477	0.318	0
SSBP4	0	0.246397	0.368	0.213	0
DSTYK	0	0.246215	0.266	0.118	0
ISCU	0	0.245644	0.598	0.469	0
ATP6V0D1	0	0.24505	0.372	0.212	0
TMCO1	0	0.24456	0.428	0.274	0
SMARCA5	0	0.244465	0.273	0.137	0
RHOA	4.05788e-292	0.244424	0.877	0.808	1.01228e-287
CYBA	5.98772e-284	0.24425	0.697	0.599	1.4937e-279
DNAJC13	0	0.243889	0.209	0.083	0
RPL22L1	4.66661e-64	0.243354	0.906	0.947	1.16413e-59
OAZ1	0	0.243189	0.896	0.798	0
HOOK3	0	0.243037	0.271	0.109	0
DEK	0	0.242669	0.616	0.471	0
SPHK1	0	0.242583	0.18	0.048	0
XRN2	0	0.242493	0.529	0.365	0
TRIQK	0	0.242222	0.276	0.122	0
SPATS2L	0	0.24202	0.269	0.114	0
SEPTIN2	0	0.241643	0.418	0.257	0
LGMN	0	0.24163	0.332	0.19	0
PSMC4	0	0.241507	0.345	0.184	0
DERL2	0	0.241234	0.273	0.11	0
RCN1	0	0.241017	0.548	0.396	0
PRXL2C	0	0.240744	0.379	0.228	0
GNL1	0	0.240161	0.298	0.137	0
BAZ1A	0	0.239884	0.324	0.167	0
METRNL	0	0.239512	0.329	0.191	0
MSN	0	0.239505	0.307	0.161	0
CLEC2B	0	0.239365	0.1	0.007	0
RENBP	0	0.239264	0.398	0.232	0
EXOSC8	0	0.238962	0.302	0.146	0
LMAN1	0	0.238853	0.384	0.234	0
PSMB3	0	0.238608	0.586	0.446	0
IGSF8	0	0.238548	0.304	0.147	0
GLA	0	0.238132	0.279	0.152	0
CD2AP	0	0.238084	0.315	0.159	0
CYHR1	0	0.23781	0.624	0.467	0
BCAS3	9.23364e-209	0.237397	0.294	0.214	2.30342e-204
C17orf49	0	0.237018	0.408	0.249	0
IRF4	0	0.236912	0.328	0.201	0
WEE1	0	0.236796	0.179	0.064	0
TIMM50	0	0.236708	0.564	0.395	0
IL6ST	6.67244e-266	0.236598	0.408	0.305	1.66451e-261
ACTN4	0	0.236595	0.408	0.264	0
SIAH1	0	0.236569	0.431	0.281	0
PFKFB3	0	0.236521	0.2	0.063	0
NECTIN2	0	0.235376	0.358	0.199	0
ARGLU1	0	0.235058	0.485	0.343	0
ANKRD30B	0	0.234967	0.126	0.005	0
ARL4D	0	0.234857	0.165	0.06	0
COQ10B	0	0.234837	0.305	0.146	0
RSRP1	1.85381e-298	0.234529	0.377	0.263	4.62451e-294
KIF13A	0	0.234456	0.328	0.177	0
BRIX1	0	0.234047	0.306	0.149	0
SRGN	3.16301e-52	0.234005	0.249	0.213	7.89044e-48
SOCS6	0	0.233881	0.371	0.232	0
ZMYM5	0	0.233439	0.284	0.135	0
COX6A1	0	0.233234	0.978	0.969	0
PSMA3	0	0.233182	0.561	0.415	0
HEXIM1	0	0.232822	0.209	0.074	0
SPSB1	0	0.232706	0.197	0.053	0
PCMT1	0	0.232664	0.352	0.216	0
RAD23A	0	0.232575	0.617	0.472	0
ST3GAL1	3.76357e-256	0.232378	0.436	0.327	9.3886e-252
STRAP	0	0.232301	0.567	0.421	0
SECISBP2L	0	0.232201	0.345	0.19	0
UBE2L3	0	0.232189	0.509	0.357	0
ADGRE5	0	0.231723	0.21	0.078	0
CHD2	0	0.23167	0.403	0.25	0
MPV17	0	0.231263	0.501	0.371	0
PTP4A2	0	0.231173	0.465	0.329	0
ADH5	0	0.231151	0.548	0.399	0
TICAM1	0	0.230842	0.175	0.037	0
TSPYL2	0	0.230826	0.183	0.07	0
ALX1	0	0.230805	0.298	0.159	0
PURA	0	0.230748	0.502	0.357	0
CCNDBP1	0	0.230707	0.377	0.225	0
GNB1	0	0.230601	0.428	0.268	0
SCD	6.39014e-228	0.230571	0.447	0.356	1.59408e-223
ANKRD12	0	0.230466	0.406	0.266	0
GPBP1	0	0.230439	0.389	0.248	0
KRTCAP2	1.38006e-271	0.230401	0.87	0.815	3.44269e-267
TSTA3	0	0.230219	0.488	0.322	0
SLC16A1	0	0.229981	0.356	0.249	0
WDR1	0	0.229701	0.485	0.355	0
SERF2	0	0.229529	0.998	0.997	0
COPA	0	0.229286	0.342	0.199	0
SSH2	0	0.22917	0.511	0.35	0
G3BP2	0	0.229031	0.314	0.173	0
SEPTIN7	3.60009e-301	0.228844	0.609	0.495	8.98079e-297
PLOD3	0	0.228101	0.525	0.384	0
EXOSC6	0	0.228033	0.236	0.088	0
RUVBL2	0	0.227841	0.427	0.273	0
AC109466.1	0	0.227759	0.114	0	0
ZC2HC1A	0	0.227656	0.229	0.084	0
GPS2	0	0.227466	0.373	0.212	0
TPP1	0	0.227143	0.587	0.441	0
MYL12A	0	0.227117	0.857	0.738	0
STXBP2	0	0.226765	0.189	0.046	0
ACSL3	0	0.226554	0.375	0.234	0
SMARCB1	0	0.226544	0.373	0.216	0
SUMO2	0	0.226453	0.931	0.862	0
NDUFB9	0	0.226387	0.969	0.931	0
ZC3H15	0	0.226167	0.586	0.441	0
DUSP10	0	0.225666	0.113	0.011	0
NRBF2	0	0.225582	0.383	0.249	0
NFU1	0	0.225501	0.318	0.192	0
ADAM23	0	0.22548	0.135	0.051	0
TMEM35B	0	0.225409	0.287	0.165	0
DNAJC8	0	0.225373	0.422	0.271	0
ARID4B	0	0.225096	0.339	0.198	0
RABEP1	0	0.225086	0.331	0.183	0
VWA1	0	0.224947	0.19	0.053	0
DCPS	0	0.224941	0.323	0.171	0
COA6	0	0.224866	0.474	0.34	0
CIB1	0	0.224629	0.322	0.189	0
NELFCD	0	0.2245	0.35	0.191	0
FLNA	0	0.224485	0.257	0.117	0
KLHDC3	0	0.224399	0.464	0.34	0
RBBP4	0	0.22422	0.447	0.295	0
NSMAF	0	0.223982	0.202	0.061	0
TTC3	0	0.223845	0.593	0.481	0
HLA-DPB1	0	0.223823	0.103	0.029	0
C12orf57	0	0.223647	0.942	0.811	0
ELFN1-AS1	0	0.223589	0.123	0	0
NFKBIE	0	0.223499	0.199	0.062	0
RAB11A	0	0.222867	0.517	0.367	0
OCIAD1	0	0.222548	0.659	0.527	0
FAM43A	0	0.222431	0.136	0.025	0
HNRNPLL	0	0.22228	0.257	0.117	0
MMADHC	0	0.22214	0.521	0.374	0
UBE2B	0	0.221868	0.641	0.497	0
AC124864.3	0	0.221841	0.277	0.159	0
DNAJA2	0	0.221648	0.362	0.215	0
ACTR2	0	0.221064	0.373	0.234	0
NR2F2	0	0.221022	0.256	0.11	0
STT3A	0	0.220768	0.257	0.117	0
CCDC140	0	0.220637	0.176	0.07	0
RHOBTB3	1.78193e-203	0.220446	0.718	0.643	4.4452e-199
ABHD12	0	0.220414	0.274	0.122	0
RBM25	0	0.220347	0.599	0.453	0
PSMA5	0	0.220091	0.549	0.426	0
TNFRSF1A	0	0.219645	0.227	0.086	0
WASF2	0	0.219636	0.474	0.33	0
SRM	0	0.219572	0.681	0.567	0
CAST	0	0.219555	0.444	0.317	0
BX284668.5	0	0.219298	0.233	0.089	0
FNIP1	0	0.218884	0.405	0.26	0
RNF149	0	0.218513	0.326	0.181	0
HNRNPM	0	0.218293	0.454	0.307	0
KPNB1	0	0.218229	0.514	0.386	0
PPCS	0	0.218226	0.426	0.27	0
NR2F6	0	0.218178	0.373	0.22	0
SOX6	2.56681e-260	0.217944	0.637	0.546	6.40316e-256
MRPL24	0	0.217786	0.564	0.445	0
PGRMC1	0	0.217715	0.343	0.199	0
TRA2B	0	0.217594	0.587	0.443	0
ZFAND1	0	0.217477	0.546	0.427	0
PDE6D	0	0.217467	0.3	0.162	0
TP53BP2	0	0.217462	0.207	0.07	0
SLC35F5	0	0.217315	0.227	0.1	0
ARPP19	0	0.217233	0.422	0.269	0
NDUFS4	0	0.217191	0.552	0.411	0
ARMC1	0	0.217184	0.266	0.126	0
FKBP1A	0	0.217179	0.498	0.363	0
ADAR	0	0.217044	0.286	0.159	0
ARHGDIA	0	0.216956	0.62	0.465	0
CEP72	0	0.216784	0.131	0.012	0
ARID5A	0	0.216686	0.209	0.097	0
MAP1LC3A	0	0.216556	0.338	0.188	0
CYP51A1	0	0.21636	0.437	0.302	0
PHIP	0	0.216306	0.334	0.183	0
EID1	4.73001e-206	0.216301	0.753	0.715	1.17995e-201
ZNF428	0	0.216034	0.464	0.326	0
MRPS26	0	0.215948	0.501	0.336	0
RBM42	0	0.215892	0.394	0.24	0
BCAP29	0	0.215771	0.293	0.16	0
POLH	0	0.215726	0.228	0.104	0
P4HA1	0	0.21572	0.294	0.171	0
NORAD	8.38994e-292	0.215587	0.505	0.393	2.09295e-287
CYCS	4.55956e-250	0.215447	0.846	0.762	1.13743e-245
NDUFAF6	0	0.215302	0.294	0.153	0
ZC3H12A	0	0.21513	0.129	0.017	0
PNRC2	0	0.215087	0.55	0.381	0
PTPRJ	0	0.214899	0.374	0.232	0
SAE1	0	0.214552	0.263	0.122	0
CFDP1	0	0.214444	0.369	0.218	0
SMG1	0	0.214267	0.422	0.283	0
CSNK2B	0	0.214195	0.931	0.877	0
MAZ	0	0.213959	0.342	0.197	0
ANO6	0	0.21379	0.254	0.114	0
RBPMS	0	0.213722	0.545	0.412	0
TRAPPC5	0	0.213669	0.744	0.616	0
MTX2	0	0.213316	0.388	0.237	0
C5orf15	0	0.213215	0.304	0.157	0
BCL2L13	0	0.212933	0.375	0.232	0
TM9SF2	7.32501e-287	0.212757	0.377	0.27	1.8273e-282
PPP1R7	0	0.212736	0.264	0.121	0
SPCS3	0	0.212538	0.347	0.208	0
SH3D21	0	0.212467	0.2	0.072	0
H2AFZ	1.74724e-235	0.212173	0.942	0.912	4.35867e-231
VCPIP1	0	0.211769	0.182	0.052	0
SF3B4	0	0.211476	0.407	0.263	0
PVT1	0	0.211288	0.464	0.298	0
NUDT4	0	0.211178	0.368	0.243	0
STK25	0	0.210928	0.284	0.137	0
DYNC1LI2	0	0.210894	0.36	0.209	0
TCN2	0	0.210662	0.183	0.053	0
SNRPB2	0	0.210521	0.469	0.31	0
PSMC1	0	0.21032	0.346	0.208	0
RBFOX2	0	0.210188	0.228	0.102	0
FOSL2	0	0.209902	0.154	0.029	0
CTSD	9.12547e-186	0.209722	0.925	0.887	2.27644e-181
KIF17	0	0.209614	0.149	0.016	0
ETS2	0	0.209289	0.251	0.138	0
RBMS1	0	0.208714	0.206	0.094	0
MTSS2	0	0.208633	0.32	0.18	0
MYL12B	0	0.208603	0.891	0.808	0
UPP1	0	0.208439	0.165	0.06	0
CDS2	0	0.208308	0.285	0.163	0
CDC25B	0	0.20823	0.144	0.015	0
ABHD17A	0	0.208031	0.389	0.246	0
HDAC4	0	0.20803	0.209	0.07	0
SYAP1	0	0.20803	0.345	0.203	0
MYL9	0	0.207697	0.512	0.358	0
REX1BD	0	0.20762	0.661	0.533	0
NBL1	0	0.207596	0.188	0.055	0
RRAS	0	0.207333	0.272	0.137	0
RRP7A	0	0.207265	0.393	0.243	0
COA3	0	0.207234	0.56	0.425	0
RAB1B	0	0.206944	0.47	0.336	0
PTPRA	0	0.206896	0.241	0.103	0
HLA-DMA	0	0.206802	0.12	0.035	0
BUD31	0	0.206642	0.601	0.457	0
TNPO1	0	0.206314	0.341	0.203	0
IAH1	0	0.206255	0.388	0.249	0
GLO1	3.85402e-172	0.206113	0.618	0.538	9.61424e-168
PPA1	6.29086e-231	0.206019	0.633	0.542	1.56932e-226
GPR108	0	0.205725	0.219	0.084	0
ERBIN	0	0.205556	0.358	0.234	0
CDC123	0	0.205484	0.303	0.163	0
HOXD1	0	0.205077	0.118	0.021	0
RHOQ	0	0.204674	0.43	0.307	0
ANKRD37	0	0.204421	0.145	0.051	0
SRSF10	0	0.204255	0.528	0.387	0
BAG2	0	0.204196	0.132	0.006	0
WDR43	0	0.204182	0.338	0.198	0
NR1H2	0	0.203549	0.306	0.169	0
COPS3	0	0.203459	0.246	0.109	0
IDS	0	0.203415	0.214	0.1	0
FKBP8	0	0.203149	0.544	0.401	0
PITHD1	0	0.203035	0.458	0.319	0
SHFL	0	0.202995	0.208	0.086	0
SNX1	0	0.202885	0.289	0.146	0
GPX8	0	0.202844	0.215	0.078	0
SIRT1	0	0.202567	0.166	0.046	0
UBE2J1	0	0.202524	0.296	0.166	0
PPP3CC	0	0.202383	0.188	0.059	0
PSMC3	0	0.2022	0.443	0.308	0
CCN2	2.58301e-117	0.20175	0.119	0.075	6.44357e-113
GDI2	0	0.201562	0.671	0.539	0
MXD4	0	0.201547	0.36	0.231	0
COPS2	0	0.201539	0.411	0.274	0
NSFL1C	0	0.201472	0.314	0.17	0
SAR1A	0	0.201281	0.315	0.177	0
ZNF451	0	0.201273	0.194	0.06	0
IFT81	0	0.20122	0.297	0.164	0
NIPAL2	0	0.201153	0.232	0.1	0
RDX	0	0.201126	0.236	0.104	0
LMF2	0	0.200453	0.282	0.144	0
EHD4	0	0.200445	0.236	0.113	0
WNK1	0	0.200159	0.243	0.113	0
C8orf33	0	0.199946	0.346	0.208	0
SLC45A2	0	0.199944	0.243	0.117	0
UBE2K	0	0.199765	0.315	0.187	0
GDF11	0	0.199731	0.153	0.028	0
ANKRD11	0	0.199686	0.368	0.223	0
CYTOR	0	0.199532	0.121	0.01	0
TP53I13	0	0.199485	0.349	0.208	0
SEC63	0	0.199368	0.283	0.163	0
C6orf89	0	0.199114	0.32	0.18	0
EPC1	0	0.198688	0.44	0.313	0
CCAR1	0	0.198492	0.317	0.173	0
CORO1C	0	0.198408	0.211	0.082	0
JMJD1C	0	0.19825	0.415	0.288	0
RNF5	0	0.198127	0.508	0.377	0
SURF4	0	0.198026	0.295	0.167	0
NAPA	0	0.198006	0.454	0.317	0
PSMD3	0	0.197745	0.3	0.167	0
ATP5F1A	1.41384e-256	0.197742	0.84	0.755	3.52696e-252
FAM133B	0	0.197202	0.358	0.229	0
ZSWIM7	0	0.19691	0.299	0.161	0
HSD17B14	0	0.196842	0.306	0.17	0
PLIN3	0	0.196783	0.222	0.089	0
LZTS1	0	0.196782	0.156	0.038	0
FUNDC2	0	0.196779	0.536	0.402	0
RTL8C	0	0.196647	0.518	0.391	0
ELOVL1	0	0.196586	0.291	0.158	0
FZD9	0	0.19651	0.232	0.107	0
MED15	0	0.196503	0.307	0.162	0
FAM174C	0	0.196475	0.552	0.431	0
CRTAC1	1.16127e-223	0.196194	0.534	0.429	2.89691e-219
EMC6	0	0.19615	0.516	0.374	0
PSENEN	0	0.196066	0.469	0.331	0
YPEL5	5.33013e-175	0.195856	0.304	0.223	1.32965e-170
ISYNA1	7.53898e-272	0.195849	0.489	0.38	1.88067e-267
MT1G	0	0.195793	0.166	0.067	0
RPS20	1.34253e-186	0.195518	0.868	0.818	3.34907e-182
DIMT1	0	0.195411	0.313	0.181	0
MESD	0	0.195335	0.397	0.261	0
CMTM7	3.09194e-272	0.195259	0.243	0.152	7.71315e-268
ATG4B	0	0.195238	0.21	0.08	0
HLA-G	0	0.194764	0.108	0.007	0
SSR1	0	0.194698	0.426	0.303	0
MAPRE1	0	0.194505	0.284	0.154	0
RTF1	0	0.194403	0.295	0.161	0
FARSA	0	0.194375	0.334	0.193	0
AP2S1	7.00034e-272	0.194231	0.603	0.497	1.74631e-267
CAPZA2	0	0.194192	0.49	0.361	0
PSMB1	1.23775e-211	0.194115	0.653	0.556	3.0877e-207
ZBTB7A	0	0.194068	0.302	0.172	0
RTN2	0	0.193864	0.239	0.125	0
SERTAD2	0	0.193856	0.225	0.101	0
MTRNR2L12	0	0.1938	0.972	0.894	0
UQCRB	9.8089e-90	0.193351	0.986	0.992	2.44693e-85
MRFAP1	0	0.193128	0.56	0.439	0
FRMD4B	0	0.192409	0.109	0.005	0
C19orf12	0	0.192341	0.288	0.174	0
PLEKHM2	0	0.192317	0.221	0.092	0
PLOD1	4.76167e-288	0.192216	0.318	0.215	1.18785e-283
AL135905.2	3.66904e-272	0.192092	0.252	0.158	9.15279e-268
ECI1	0	0.192071	0.461	0.33	0
KTN1	3.89226e-250	0.191871	0.556	0.456	9.70964e-246
AASDHPPT	0	0.191859	0.323	0.188	0
PAF1	0	0.19175	0.251	0.122	0
QPRT	2.62803e-248	0.191629	0.295	0.203	6.55589e-244
NDUFV1	0	0.191456	0.756	0.607	0
THEM6	0	0.191454	0.299	0.168	0
FAM91A1	0	0.191392	0.269	0.146	0
TOMM40	0	0.191292	0.358	0.218	0
MPZL1	0	0.191271	0.31	0.19	0
VBP1	0	0.191004	0.286	0.152	0
MDM2	2.07431e-271	0.190999	0.226	0.137	5.17456e-267
VPS26A	0	0.190975	0.295	0.167	0
RIDA	0	0.1909	0.217	0.098	0
PARVA	4.92002e-294	0.190848	0.475	0.353	1.22735e-289
PMF1	0	0.190838	0.338	0.206	0
ESYT2	0	0.190834	0.25	0.131	0
BCCIP	0	0.190802	0.361	0.23	0
IL6R	0	0.190659	0.199	0.095	0
SDHB	0	0.190556	0.429	0.296	0
SEC31A	0	0.190358	0.407	0.277	0
HSF4	0	0.190264	0.226	0.104	0
RRM2B	0	0.190149	0.171	0.063	0
IDH3G	0	0.189981	0.448	0.312	0
NGRN	0	0.189246	0.504	0.368	0
PXDC1	0	0.189141	0.326	0.214	0
HCP5	0	0.188946	0.111	0.003	0
SREK1	0	0.188786	0.405	0.266	0
BTG1	7.03816e-06	0.18859	0.887	0.886	0.175574
RING1	0	0.188573	0.38	0.241	0
CD276	0	0.188543	0.176	0.051	0
HAX1	7.54212e-281	0.188399	0.469	0.36	1.88146e-276
HMGN4	0	0.188322	0.318	0.21	0
ILF3	0	0.188293	0.425	0.293	0
COPB1	0	0.18786	0.335	0.205	0
HNRNPH2	0	0.187859	0.42	0.289	0
LEPROTL1	1.52542e-259	0.187823	0.329	0.227	3.8053e-255
ANAPC5	0	0.18762	0.423	0.295	0
SDF2L1	3.10846e-245	0.187566	0.325	0.227	7.75437e-241
SLC25A11	0	0.187557	0.332	0.204	0
PARP1	0	0.18752	0.364	0.249	0
UQCRC2	0	0.187485	0.546	0.421	0
RNF213	0	0.187458	0.289	0.174	0
KLHDC8B	0	0.187242	0.213	0.089	0
DNAJC15	1.36847e-232	0.186892	0.543	0.442	3.41379e-228
SLC6A17	0	0.186852	0.251	0.148	0
ALG8	0	0.186601	0.311	0.186	0
IER3IP1	0	0.186515	0.481	0.357	0
VIRMA	0	0.186419	0.224	0.101	0
CHD3	0	0.186168	0.198	0.074	0
CEBPZ	0	0.18582	0.386	0.255	0
NUCKS1	1.06655e-235	0.185618	0.651	0.542	2.66062e-231
ILK	0	0.185304	0.461	0.323	0
EML2	0	0.185149	0.281	0.152	0
PLS3	0	0.185026	0.307	0.186	0
SEPTIN11	0	0.185008	0.259	0.138	0
TXNDC17	0	0.184743	0.489	0.353	0
TAF4B	0	0.184699	0.229	0.127	0
TMEM161A	0	0.184687	0.255	0.13	0
GADD45GIP1	0	0.184648	0.772	0.649	0
TBCC	0	0.184616	0.229	0.117	0
TMEM259	0	0.18451	0.309	0.171	0
N4BP2L2	1.91211e-284	0.184178	0.522	0.399	4.76994e-280
GAB2	0	0.184123	0.198	0.074	0
SMYD2	0	0.184098	0.298	0.176	0
FAM53C	0	0.184077	0.236	0.121	0
MRPS7	0	0.183927	0.472	0.345	0
TMEM9	0	0.18382	0.364	0.241	0
PIGP	4.63409e-273	0.183734	0.487	0.38	1.15602e-268
SARS	0	0.18362	0.399	0.283	0
CHST11	0	0.183612	0.233	0.125	0
PSMD13	0	0.183456	0.409	0.275	0
CERS4	0	0.183386	0.379	0.254	0
SCAMP4	0	0.183383	0.239	0.11	0
ATF6B	0	0.183296	0.338	0.21	0
NDUFS3	0	0.183225	0.709	0.569	0
STK17A	0	0.183183	0.147	0.059	0
MOB4	0	0.183169	0.257	0.144	0
MYO1B	0	0.183167	0.205	0.075	0
GALNT2	0	0.183139	0.195	0.081	0
ANKRD17	0	0.183111	0.31	0.186	0
C1D	0	0.182937	0.304	0.175	0
MAPK6	0	0.182777	0.211	0.091	0
CCT5	0	0.182734	0.528	0.402	0
ACOT7	0	0.182546	0.282	0.164	0
REV3L	5.72549e-193	0.182487	0.279	0.198	1.42828e-188
PPP4C	0	0.182403	0.382	0.244	0
TMED5	0	0.182263	0.263	0.146	0
AL360169.3	2.50121e-13	0.182124	0.208	0.194	6.23952e-09
SPATS2	0	0.181784	0.218	0.096	0
DNAJC3	0	0.181725	0.28	0.166	0
ATP6AP2	4.60326e-303	0.181633	0.453	0.332	1.14833e-298
SZRD1	0	0.181497	0.265	0.135	0
GET3	0	0.181468	0.382	0.247	0
CREM	6.55528e-242	0.181397	0.18	0.103	1.63528e-237
HCFC1R1	0	0.181395	0.412	0.289	0
STARD7	1.75451e-273	0.180892	0.418	0.307	4.37681e-269
GOLGA7	0	0.180517	0.362	0.24	0
SLC39A7	0	0.180389	0.351	0.226	0
PPDPF	3.75293e-287	0.180295	0.989	0.983	9.36206e-283
FAM50A	0	0.180203	0.366	0.241	0
PKN1	0	0.18012	0.25	0.132	0
CHMP2B	0	0.180076	0.279	0.164	0
PSMC2	0	0.179808	0.291	0.168	0
ZFR	0	0.179745	0.326	0.204	0
MYO5A	4.00199e-276	0.179668	0.579	0.448	9.98337e-272
PRMT2	2.36657e-306	0.179641	0.558	0.428	5.90365e-302
CHD9	0	0.179576	0.414	0.29	0
BICD1	0	0.179554	0.184	0.096	0
LITAF	1.22524e-230	0.179495	0.577	0.469	3.05647e-226
ATP6V1E1	1.60451e-300	0.179345	0.444	0.325	4.0026e-296
CTSK	3.76678e-239	0.17923	0.131	0.067	9.39661e-235
CFAP410	0	0.179186	0.229	0.112	0
TFPT	0	0.178641	0.247	0.122	0
PSRC1	0	0.178401	0.141	0.033	0
NEDD9	1.2849e-133	0.177797	0.336	0.27	3.20531e-129
BNIP2	0	0.177792	0.309	0.183	0
DEDD2	0	0.177687	0.154	0.061	0
RAB14	0	0.177619	0.362	0.244	0
SQLE	3.11322e-158	0.177614	0.253	0.182	7.76623e-154
PPP2R2A	0	0.177536	0.37	0.25	0
SPAG9	1.29337e-240	0.177395	0.474	0.37	3.22645e-236
PLA2G4C	0	0.177355	0.133	0.032	0
HDAC1	0	0.177292	0.229	0.115	0
EIF3A	8.77177e-261	0.177256	0.725	0.616	2.18821e-256
GSPT1	4.02248e-297	0.177177	0.412	0.295	1.00345e-292
AKIRIN1	0	0.177077	0.28	0.165	0
SLC25A25	1.71571e-266	0.176943	0.352	0.247	4.28e-262
ECI2	2.77619e-241	0.176875	0.386	0.288	6.92547e-237
PSMC5	1.42495e-299	0.176825	0.469	0.347	3.55468e-295
BAZ2B	0	0.176782	0.215	0.099	0
FKBP4	3.70565e-220	0.176774	0.474	0.368	9.24412e-216
MYO1C	0	0.176724	0.264	0.138	0
YRDC	0	0.176676	0.26	0.139	0
CCDC59	1.03493e-266	0.176486	0.5	0.386	2.58174e-262
SOX9	6.26267e-200	0.176319	0.201	0.127	1.56229e-195
ABI1	1.06075e-273	0.176227	0.363	0.257	2.64616e-269
GDI1	0	0.176147	0.236	0.116	0
SERBP1	7.11061e-239	0.175857	0.869	0.789	1.77381e-234
SPP1	0	0.175606	0.225	0.509	0
PTBP1	0	0.175489	0.325	0.198	0
FADS1	0	0.1754	0.135	0.037	0
TNFRSF12A	0	0.175327	0.177	0.088	0
CANX	2.66023e-167	0.175234	0.813	0.745	6.63621e-163
WBP2	0	0.175214	0.429	0.303	0
EIF3B	0	0.175135	0.494	0.347	0
PPP2R5A	0	0.175132	0.264	0.148	0
PRPF8	0	0.174976	0.275	0.157	0
RAB10	0	0.174879	0.375	0.252	0
VPS13B	0	0.174663	0.177	0.063	0
PPP1R12A	0	0.174301	0.326	0.204	0
NRBP1	0	0.174234	0.229	0.115	0
MTERF3	0	0.174154	0.228	0.114	0
SNTB2	0	0.174134	0.153	0.043	0
BNIP3L	0	0.174095	0.368	0.25	0
WBP11	0	0.174079	0.347	0.227	0
MAT2A	1.12704e-239	0.173981	0.361	0.259	2.81152e-235
DR1	0	0.173965	0.283	0.166	0
NCSTN	0	0.173876	0.242	0.131	0
TMEM120A	0	0.173791	0.462	0.325	0
PNPLA2	0	0.173699	0.365	0.234	0
AKIRIN2	1.94724e-204	0.173682	0.292	0.208	4.85759e-200
GBA	0	0.173579	0.296	0.185	0
RANBP1	2.66016e-275	0.173478	0.518	0.402	6.63605e-271
LUZP1	0	0.173429	0.203	0.089	0
NFYA	0	0.173426	0.164	0.054	0
RAB5IF	4.68919e-278	0.173275	0.431	0.319	1.16977e-273
NONO	9.89926e-241	0.17317	0.542	0.437	2.46947e-236
SLC22A18	0	0.173139	0.251	0.143	0
CDK5RAP3	0	0.173058	0.325	0.2	0
AC016831.1	0	0.172771	0.134	0.034	0
RPL30	0	0.172627	0.999	1	0
PDXK	0	0.172135	0.239	0.118	0
JMJD6	0	0.17201	0.224	0.117	0
FAM53B	0	0.171947	0.273	0.163	0
MCM4	0	0.171708	0.153	0.05	0
CNOT7	0	0.171688	0.369	0.249	0
WASHC1	0	0.171622	0.318	0.193	0
PRPF6	3.7436e-297	0.171541	0.416	0.298	9.33877e-293
MIEN1	2.25819e-276	0.171451	0.549	0.433	5.63329e-272
GFPT1	0	0.17137	0.165	0.056	0
BTN3A2	0	0.171348	0.175	0.075	0
JTB	2.97865e-203	0.171305	0.579	0.489	7.43053e-199
PARD3	0	0.170925	0.212	0.108	0
AIF1L	0	0.170917	0.227	0.128	0
PRRC2A	4.27338e-241	0.170893	0.419	0.315	1.06604e-236
HEY1	0	0.170706	0.122	0.025	0
SELENOK	8.91116e-154	0.17051	0.433	0.351	2.22298e-149
EMC10	1.81935e-304	0.17048	0.365	0.25	4.53854e-300
NFAT5	0	0.170135	0.213	0.103	0
GPRC5B	2.62655e-172	0.17011	0.365	0.284	6.55218e-168
SLC44A2	0	0.170041	0.166	0.063	0
PLAT	4.25082e-278	0.170012	0.103	0.043	1.06041e-273
MRPS18B	5.94184e-305	0.169924	0.684	0.554	1.48225e-300
PPT2	0	0.169914	0.331	0.214	0
TYMP	4.53327e-227	0.169853	0.236	0.154	1.13087e-222
RNF115	0	0.169563	0.285	0.176	0
CYP27A1	1.47631e-293	0.169342	0.251	0.154	3.6828e-289
LDB3	0	0.169235	0.125	0.023	0
RSF1	2.95145e-289	0.169052	0.465	0.345	7.36268e-285
POR	0	0.168837	0.225	0.105	0
BNC2	0	0.16861	0.236	0.123	0
AC015912.3	0	0.168607	0.148	0.04	0
MAD2L1BP	0	0.16857	0.255	0.147	0
SPG21	0	0.168514	0.424	0.301	0
GPI	4.19062e-188	0.168293	0.608	0.524	1.04539e-183
MYNN	0	0.168057	0.164	0.067	0
CUL3	0	0.168041	0.233	0.12	0
MTRNR2L8	1.41602e-226	0.167875	0.188	0.109	3.5324e-222
TMEM263	0	0.167762	0.233	0.126	0
STX8	0	0.16775	0.264	0.146	0
FNBP4	0	0.167732	0.539	0.4	0
SPPL3	0	0.167533	0.332	0.22	0
CDC42EP5	0	0.1674	0.273	0.151	0
FEM1B	3.39023e-292	0.167357	0.307	0.2	8.45726e-288
FNDC3A	8.27863e-289	0.167303	0.22	0.129	2.06519e-284
TTC19	0	0.167255	0.352	0.226	0
GSTK1	8.23822e-220	0.16713	0.716	0.619	2.05511e-215
RASSF1	0	0.16708	0.2	0.096	0
CTBP1	0	0.167054	0.308	0.191	0
PSMC6	0	0.166819	0.384	0.262	0
EIF4E	6.6487e-265	0.166725	0.297	0.197	1.65858e-260
PYCR2	4.53213e-274	0.166688	0.354	0.247	1.13059e-269
SARNP	0	0.166683	0.347	0.228	0
BTN3A1	0	0.166482	0.128	0.034	0
NCOA2	0	0.166387	0.14	0.037	0
EIF3E	1.86208e-59	0.166275	0.945	0.939	4.64514e-55
NTPCR	0	0.166203	0.319	0.207	0
BIN1	0	0.166146	0.135	0.034	0
UFD1	0	0.165886	0.307	0.196	0
GORASP2	0	0.165885	0.34	0.225	0
SYPL1	1.79069e-239	0.165829	0.482	0.376	4.46705e-235
GLRX2	0	0.165747	0.241	0.133	0
PPP2CA	7.70939e-250	0.165621	0.479	0.368	1.92318e-245
ECHS1	5.06527e-258	0.165406	0.472	0.362	1.26358e-253
PEMT	0	0.16522	0.366	0.247	0
HTATIP2	0	0.165143	0.149	0.053	0
PKD2	5.15353e-264	0.164971	0.261	0.167	1.2856e-259
LAMP1	3.12368e-214	0.164971	0.467	0.367	7.79234e-210
TBC1D1	0	0.164909	0.14	0.038	0
MRPS6	3.89126e-246	0.164837	0.563	0.446	9.70714e-242
PIN1	5.21868e-277	0.164576	0.408	0.295	1.30185e-272
DUSP22	8.86911e-97	0.164504	0.376	0.322	2.21249e-92
LRRC41	0	0.164478	0.259	0.14	0
SLTM	6.9759e-304	0.164319	0.395	0.275	1.74021e-299
ACO2	7.96099e-281	0.164306	0.417	0.303	1.98595e-276
NDFIP1	6.90971e-234	0.16424	0.524	0.415	1.7237e-229
ETNK1	7.7842e-230	0.164215	0.425	0.32	1.94185e-225
GOLPH3	0	0.164164	0.279	0.166	0
C1orf122	1.33934e-261	0.164113	0.486	0.374	3.34111e-257
SPNS1	0	0.164106	0.206	0.093	0
TAX1BP3	1.95221e-251	0.163928	0.406	0.299	4.86998e-247
DNPH1	0	0.1638	0.889	0.78	0
LDLRAD3	0	0.163708	0.204	0.11	0
LYRM2	3.09493e-248	0.163706	0.353	0.251	7.72062e-244
BOD1	4.79033e-286	0.163587	0.429	0.312	1.195e-281
NOL3	0	0.163543	0.208	0.093	0
PSME4	0	0.163529	0.237	0.121	0
SMARCA4	0	0.163488	0.308	0.191	0
CAV1	2.84379e-108	0.163341	0.599	0.535	7.09412e-104
GOLM1	0	0.163075	0.145	0.04	0
PQBP1	2.63027e-263	0.162843	0.56	0.444	6.56147e-259
AURKAIP1	3.98402e-273	0.16269	0.756	0.64	9.93853e-269
GPAT4	0	0.162464	0.215	0.101	0
BCL2	1.16682e-220	0.162447	0.39	0.291	2.91076e-216
TAF9	4.68383e-280	0.162426	0.386	0.273	1.16843e-275
FADS3	0	0.162404	0.267	0.161	0
PDHA1	0	0.162267	0.373	0.254	0
BNIP3	3.37476e-241	0.162262	0.552	0.442	8.41867e-237
NME3	5.09066e-186	0.161774	0.454	0.366	1.26992e-181
MRPS18A	0	0.161691	0.383	0.264	0
ETS1	7.3395e-299	0.161687	0.331	0.216	1.83091e-294
SLC50A1	0	0.161584	0.221	0.121	0
HPCAL1	0	0.161461	0.207	0.103	0
PTPN12	0	0.161416	0.258	0.139	0
CMTM3	0	0.161335	0.18	0.076	0
C18orf32	5.58565e-264	0.161329	0.467	0.353	1.3934e-259
PI4KB	0	0.161262	0.234	0.126	0
VDAC3	1.66393e-277	0.161219	0.332	0.227	4.15083e-273
LNPK	0	0.161197	0.197	0.107	0
ELOVL5	0	0.160766	0.253	0.147	0
USP22	2.66935e-233	0.160604	0.394	0.293	6.65895e-229
OPTN	9.34216e-208	0.1606	0.348	0.253	2.33049e-203
WDR46	0	0.160591	0.294	0.179	0
ARL2BP	0	0.160517	0.254	0.148	0
ITFG1	0	0.160093	0.193	0.083	0
TMF1	0	0.160092	0.244	0.145	0
MT-CO1	0	0.160082	0.987	0.978	0
ATP5F1C	1.4638e-200	0.159739	0.87	0.807	3.65159e-196
PPP5C	0	0.159623	0.217	0.106	0
TM9SF1	0	0.159522	0.312	0.201	0
DNAJC1	6.45276e-294	0.15942	0.299	0.193	1.60971e-289
TULP3	7.55255e-244	0.159403	0.349	0.248	1.88406e-239
CD46	2.19793e-235	0.159177	0.397	0.293	5.48297e-231
MGST3	0.446347	0.159039	0.89	0.912	1
LEPROT	3.36995e-206	0.158954	0.413	0.317	8.40667e-202
PDXDC1	8.80253e-297	0.158843	0.368	0.251	2.19588e-292
GSS	0	0.158571	0.203	0.098	0
UBA1	0	0.158187	0.261	0.145	0
ATP2B1	0	0.158165	0.192	0.092	0
GABARAPL1	3.3837e-201	0.158126	0.319	0.229	8.44097e-197
NDEL1	0	0.158052	0.177	0.071	0
CKLF	2.42798e-305	0.158033	0.278	0.173	6.05684e-301
KCTD20	4.60673e-298	0.158	0.293	0.187	1.14919e-293
TAF2	0	0.15791	0.167	0.061	0
RHEB	5.86051e-234	0.157841	0.584	0.477	1.46196e-229
WWP1	0	0.157819	0.194	0.091	0
TOR1AIP1	0	0.157767	0.222	0.12	0
TSNAX	0	0.157667	0.265	0.158	0
BTN3A3	0	0.157572	0.114	0.018	0
GRAMD1A	0	0.157547	0.272	0.161	0
CHMP4A	2.78332e-272	0.157451	0.363	0.255	6.94326e-268
UPF2	1.68714e-266	0.157332	0.265	0.168	4.20875e-262
KIF22	0	0.157318	0.185	0.087	0
GIPC1	0	0.15723	0.299	0.183	0
MEAF6	4.84453e-278	0.157206	0.338	0.231	1.20852e-273
ARL1	2.19731e-275	0.15708	0.351	0.242	5.48141e-271
SNX2	1.08375e-257	0.157003	0.357	0.252	2.70352e-253
EMD	2.59183e-255	0.156876	0.479	0.364	6.46557e-251
USP10	0	0.156834	0.232	0.123	0
PPHLN1	0	0.156824	0.324	0.209	0
SPATA20	0	0.156816	0.332	0.218	0
PDE10A	7.98703e-119	0.156777	0.272	0.209	1.99244e-114
ZNF622	0	0.156613	0.231	0.126	0
SPTAN1	1.23935e-161	0.156462	0.338	0.26	3.09167e-157
YDJC	0	0.156282	0.23	0.12	0
MRPL2	6.55865e-268	0.156178	0.454	0.337	1.63612e-263
PITPNB	0	0.156034	0.229	0.124	0
TRAPPC1	1.35731e-236	0.155911	0.517	0.406	3.38594e-232
MRPL42	0	0.155725	0.285	0.172	0
PTTG1IP	5.14058e-171	0.155722	0.785	0.695	1.28237e-166
HIST1H4H	0	0.155622	0.116	0.045	0
PUM1	0	0.155502	0.273	0.162	0
PCM1	2.22595e-237	0.155257	0.349	0.248	5.55284e-233
CTHRC1	5.40409e-239	0.155112	0.15	0.081	1.3481e-234
TRIR	5.66742e-250	0.155085	0.869	0.766	1.41379e-245
HYI	0	0.155065	0.259	0.151	0
TRIM26	0	0.154948	0.152	0.059	0
MANBAL	0	0.154491	0.28	0.169	0
POLR1C	4.10887e-286	0.154486	0.329	0.22	1.025e-281
RAB18	8.74994e-278	0.154416	0.349	0.239	2.18276e-273
QDPR	5.57449e-241	0.154399	0.278	0.187	1.39061e-236
TXNDC5	9.37571e-158	0.154314	0.522	0.441	2.33887e-153
SUCLG2	1.3282e-254	0.154223	0.248	0.158	3.31333e-250
MAPKAPK2	0	0.154195	0.193	0.091	0
THOC2	0	0.15418	0.287	0.18	0
CHADL	0	0.154133	0.138	0.052	0
UBE2I	3.29823e-218	0.153995	0.501	0.397	8.22776e-214
SAP30	0	0.153675	0.115	0.023	0
SMCHD1	7.28133e-257	0.153532	0.252	0.159	1.8164e-252
SCAMP2	0	0.153489	0.285	0.176	0
SGTB	0	0.153418	0.226	0.125	0
GTPBP6	0	0.15327	0.246	0.139	0
MYH9	1.20242e-174	0.153202	0.332	0.25	2.99955e-170
PDLIM2	0	0.153116	0.253	0.146	0
CSNK1E	2.73537e-304	0.15278	0.35	0.235	6.82366e-300
FBLIM1	0	0.152591	0.14	0.042	0
MACF1	4.85978e-304	0.152549	0.208	0.117	1.21232e-299
BCKDHA	0	0.152531	0.228	0.122	0
CAPZA1	9.81062e-111	0.152415	0.529	0.464	2.44736e-106
GLG1	0	0.152351	0.255	0.151	0
TOLLIP	9.59322e-293	0.152107	0.331	0.221	2.39312e-288
MTHFS	2.07297e-277	0.152091	0.366	0.254	5.17123e-273
OSTC	6.03856e-224	0.152064	0.714	0.603	1.50638e-219
ERI3	0	0.151964	0.297	0.187	0
ARSD	0	0.151534	0.21	0.108	0
GRSF1	1.28353e-234	0.151278	0.467	0.358	3.2019e-230
DERA	3.57074e-176	0.15123	0.402	0.316	8.90757e-172
CAPN1	0	0.151203	0.241	0.131	0
ZDHHC7	0	0.15117	0.162	0.066	0
ARMCX3	1.16473e-286	0.150985	0.308	0.202	2.90554e-282
PCIF1	0	0.150815	0.192	0.096	0
SELENOF	2.45069e-209	0.15081	0.522	0.418	6.11349e-205
SUMF2	2.47757e-225	0.1507	0.471	0.364	6.18056e-221
ERF	0	0.150632	0.203	0.108	0
RIPOR2	0	0.150592	0.137	0.059	0
CHORDC1	5.16763e-171	0.150549	0.326	0.242	1.28912e-166
EIF2S2	3.23529e-186	0.150383	0.542	0.453	8.07075e-182
AC007952.4	0	0.150362	0.18	0.086	0
MFSD11	1.38648e-211	0.150009	0.33	0.235	3.45872e-207
CISD2	7.6888e-267	0.149848	0.314	0.212	1.91805e-262
GULP1	0	0.149778	0.156	0.073	0
HMGN2	3.29756e-102	0.149763	0.588	0.513	8.22608e-98
CDC73	0	0.149717	0.212	0.113	0
TCIRG1	0	0.149584	0.126	0.028	0
PPP1R18	0	0.149571	0.126	0.034	0
EPAS1	0	0.149427	0.125	0.036	0
ELP5	0	0.149389	0.278	0.162	0
USP8	0	0.149374	0.236	0.132	0
PLEKHB2	2.80293e-230	0.149296	0.346	0.248	6.99218e-226
DUS3L	0	0.148919	0.237	0.129	0
NDUFA9	4.80476e-292	0.14884	0.302	0.196	1.1986e-287
TM9SF3	1.41902e-264	0.148784	0.331	0.225	3.53988e-260
TMOD3	0	0.148764	0.244	0.142	0
TIMM17B	0	0.148704	0.229	0.121	0
TFAP2A-AS2	0	0.148558	0.135	0.058	0
MAPK1	0	0.148199	0.229	0.128	0
AHNAK	6.98764e-124	0.148092	0.449	0.374	1.74314e-119
EIF4G3	0	0.148069	0.202	0.105	0
TP53RK	1.68245e-247	0.148048	0.319	0.219	4.19704e-243
CHSY3	0	0.147915	0.103	0.016	0
AMDHD2	1.45329e-269	0.147894	0.293	0.192	3.62537e-265
DHX15	4.53368e-300	0.147846	0.283	0.177	1.13097e-295
EIF2AK2	3.47305e-206	0.147783	0.253	0.17	8.66387e-202
INO80E	0	0.147716	0.252	0.143	0
CDIPT	1.6083e-293	0.147636	0.266	0.164	4.01206e-289
ID2	1.82758e-42	0.147601	0.327	0.289	4.55908e-38
NSMCE2	2.512e-264	0.147534	0.371	0.261	6.26643e-260
HMGN3	5.13485e-173	0.14728	0.668	0.56	1.28094e-168
ARF3	7.47232e-292	0.147249	0.298	0.193	1.86404e-287
DCTPP1	1.06338e-284	0.147215	0.268	0.167	2.65272e-280
WLS	0	0.147206	0.177	0.092	0
JOSD2	9.21063e-226	0.14716	0.404	0.3	2.29768e-221
FBXL5	0	0.147152	0.227	0.13	0
P2RX4	0	0.147073	0.152	0.061	0
UBL3	2.57792e-262	0.146993	0.607	0.472	6.43088e-258
UGDH	0	0.146976	0.139	0.064	0
NDUFB11	4.00752e-188	0.146929	0.897	0.828	9.99717e-184
PDS5A	9.53042e-299	0.146804	0.254	0.154	2.37746e-294
SLC66A3	0	0.146782	0.202	0.107	0
PIGH	1.92734e-303	0.146771	0.241	0.144	4.80795e-299
GALK1	0	0.146604	0.243	0.135	0
LAGE3	9.84807e-220	0.146569	0.473	0.368	2.4567e-215
SNX17	1.22237e-227	0.146485	0.372	0.271	3.04933e-223
HIST1H2BD	0	0.146472	0.12	0.043	0
BDP1	3.44823e-291	0.146339	0.346	0.233	8.60196e-287
PINK1	0	0.146312	0.211	0.113	0
MARVELD1	0	0.146292	0.155	0.061	0
PSMA2	1.594e-221	0.14617	0.695	0.583	3.9764e-217
SKIL	0	0.146137	0.136	0.052	0
PHF23	0	0.146043	0.229	0.13	0
CPM	5.08096e-276	0.145955	0.181	0.099	1.2675e-271
SPPL2A	0	0.145924	0.173	0.076	0
BLOC1S4	7.28771e-277	0.145724	0.244	0.149	1.81799e-272
EIF3J	0	0.14563	0.25	0.146	0
UNC50	9.64077e-255	0.145567	0.261	0.168	2.40499e-250
TMEM109	1.92729e-206	0.145536	0.345	0.251	4.80783e-202
CLPP	2.69388e-244	0.145394	0.407	0.3	6.72015e-240
ZFAND6	1.03801e-264	0.145335	0.267	0.171	2.58942e-260
CHPT1	2.79886e-123	0.145268	0.368	0.302	6.98203e-119
MAD2L2	0	0.145164	0.258	0.155	0
SOD1	9.93483e-121	0.145163	0.932	0.895	2.47834e-116
PSMF1	8.9326e-210	0.145134	0.463	0.36	2.22833e-205
NIPA2	0	0.144867	0.23	0.13	0
NARS	3.5924e-243	0.144772	0.326	0.225	8.96159e-239
RIPK4	0	0.144763	0.116	0.042	0
CHMP1B	4.82821e-101	0.144645	0.277	0.217	1.20445e-96
DDX6	2.33243e-219	0.144487	0.311	0.217	5.81849e-215
GAS6	0	0.144013	0.117	0.023	0
PGM2	0	0.143925	0.159	0.07	0
ILKAP	0	0.14374	0.198	0.102	0
NUP98	0	0.143658	0.232	0.133	0
LSM14A	1.57801e-225	0.143599	0.353	0.254	3.93651e-221
PRR7	2.85996e-261	0.143327	0.206	0.121	7.13446e-257
PPAN	1.59919e-286	0.143132	0.321	0.212	3.98933e-282
2022-03-05	6.95392e-276	0.143115	0.246	0.151	1.73472e-271
STAT2	0	0.143053	0.211	0.115	0
ODF3B	0	0.142947	0.123	0.037	0
PNPLA8	1.44713e-270	0.142906	0.257	0.16	3.61e-266
NUCB2	1.66278e-234	0.142846	0.189	0.112	4.14798e-230
PMEPA1	0	0.142748	0.104	0.024	0
INTS11	8.23958e-295	0.142625	0.302	0.194	2.05545e-290
RPP21	1.2616e-243	0.142616	0.632	0.511	3.14718e-239
TM2D3	2.33924e-297	0.142399	0.234	0.138	5.83547e-293
LRRC39	0	0.142347	0.162	0.079	0
PCNA	0	0.142345	0.176	0.09	0
CSPG4	0	0.142341	0.114	0.027	0
ACTN1	4.52354e-227	0.142274	0.383	0.28	1.12844e-222
SEC13	7.85032e-225	0.142104	0.407	0.303	1.95834e-220
SRP72	2.69838e-219	0.141834	0.372	0.273	6.73139e-215
GTF3C6	4.22238e-168	0.141751	0.407	0.32	1.05331e-163
BRD4	3.05442e-224	0.141703	0.379	0.277	7.61954e-220
ADAM15	0	0.141583	0.195	0.094	0
HDAC5	0	0.141523	0.193	0.097	0
TSEN34	1.87922e-287	0.141505	0.301	0.195	4.6879e-283
SLK	2.3166e-297	0.141384	0.229	0.134	5.779e-293
SUMO3	4.21833e-190	0.141337	0.454	0.357	1.0523e-185
CYTH2	0	0.141312	0.192	0.094	0
TRAF6	0	0.141233	0.187	0.093	0
PRPF31	0	0.141163	0.241	0.139	0
SMIM19	1.26646e-192	0.141094	0.387	0.298	3.15932e-188
BTN2A1	0	0.140966	0.157	0.066	0
IRF2BP2	1.41049e-100	0.140943	0.389	0.324	3.5186e-96
MGST1	1.60052e-162	0.140919	0.189	0.125	3.99265e-158
AC109322.1	0	0.140914	0.169	0.082	0
MLLT10	8.66478e-287	0.14091	0.27	0.169	2.16152e-282
DHPS	4.65065e-246	0.140772	0.347	0.244	1.16015e-241
TMEM167A	2.58121e-258	0.140759	0.32	0.217	6.43908e-254
SF3A3	3.19992e-303	0.140643	0.242	0.143	7.98253e-299
ZCCHC17	8.91844e-269	0.140518	0.292	0.192	2.22479e-264
TARDBP	1.99218e-282	0.140479	0.293	0.188	4.9697e-278
NPTN	2.14047e-295	0.140195	0.263	0.162	5.33961e-291
ROCK1	2.40547e-264	0.140182	0.268	0.171	6.00067e-260
LUC7L2	9.56962e-202	0.140004	0.423	0.323	2.38724e-197
VPS29	2.4561e-182	0.139955	0.461	0.366	6.12699e-178
AHCTF1	0	0.139938	0.207	0.108	0
NDUFS1	0	0.139853	0.216	0.121	0
AGO2	4.87788e-255	0.139602	0.259	0.165	1.21684e-250
PAIP2	2.54749e-157	0.139495	0.567	0.481	6.35497e-153
MRPS18C	1.03096e-230	0.139461	0.393	0.289	2.57183e-226
AL118516.1	4.17599e-200	0.13945	0.311	0.221	1.04174e-195
CNOT2	1.60005e-262	0.139447	0.261	0.165	3.99148e-258
COMMD7	7.47634e-237	0.139444	0.342	0.242	1.86505e-232
MEF2D	0	0.139404	0.164	0.075	0
PDCL3	2.00572e-254	0.139274	0.237	0.147	5.00347e-250
TSPO	9.62709e-127	0.13917	0.964	0.953	2.40157e-122
DRG1	1.42933e-272	0.139052	0.274	0.175	3.5656e-268
ILRUN	0	0.138979	0.213	0.116	0
PYGB	1.1178e-217	0.138788	0.245	0.16	2.78847e-213
NAE1	0	0.138765	0.209	0.115	0
RAD23B	1.40132e-159	0.138741	0.439	0.355	3.49573e-155
UBL5	1.97182e-220	0.13872	0.873	0.788	4.91891e-216
FAR2	2.52201e-282	0.138718	0.207	0.118	6.29141e-278
HLX	0	0.13858	0.117	0.034	0
UCK2	1.55366e-291	0.138497	0.216	0.124	3.87576e-287
KLF13	1.05996e-289	0.138172	0.203	0.114	2.64417e-285
ING1	1.80955e-216	0.138033	0.196	0.119	4.51411e-212
JKAMP	1.09242e-238	0.137865	0.274	0.182	2.72515e-234
CHMP4B	0	0.137702	0.196	0.1	0
PDAP1	4.37927e-189	0.137651	0.443	0.347	1.09245e-184
RNF181	3.16307e-201	0.137489	0.541	0.439	7.8906e-197
SEPTIN10	9.84156e-293	0.137128	0.235	0.139	2.45508e-288
KMT2A	3.4482e-183	0.137062	0.339	0.25	8.60187e-179
DAAM2	0	0.136994	0.177	0.087	0
PTGR1	2.24898e-252	0.136838	0.265	0.171	5.61031e-248
IK	8.20485e-211	0.136781	0.336	0.242	2.04678e-206
SP110	0	0.136616	0.135	0.058	0
CORO1B	1.78626e-188	0.136603	0.502	0.402	4.45599e-184
SERPINB1	2.00462e-143	0.136428	0.394	0.315	5.00072e-139
NUMA1	1.66221e-233	0.136299	0.315	0.217	4.14655e-229
TRIM69	0	0.136011	0.139	0.059	0
CPEB4	9.94072e-149	0.135798	0.322	0.246	2.47981e-144
STK10	0	0.13542	0.179	0.093	0
ITGB5	9.59059e-267	0.135417	0.237	0.144	2.39247e-262
RAP2B	2.2904e-173	0.135415	0.252	0.176	5.71363e-169
BEST1	7.92722e-242	0.135415	0.237	0.148	1.97752e-237
UBE2G1	1.0504e-296	0.135295	0.196	0.107	2.62034e-292
TPGS1	1.34411e-133	0.135205	0.402	0.332	3.35302e-129
SEMA3C	4.61027e-35	0.135178	0.199	0.17	1.15008e-30
VPS4A	3.57688e-273	0.135139	0.242	0.147	8.9229e-269
NME4	1.99088e-176	0.135123	0.598	0.507	4.96645e-172
URI1	1.4933e-200	0.135123	0.447	0.346	3.7252e-196
UNC45A	0	0.135097	0.182	0.085	0
PCAT6	1.26027e-250	0.135085	0.177	0.099	3.14386e-246
PLEKHA1	0	0.135008	0.138	0.054	0
CTSH	3.52897e-287	0.134937	0.179	0.097	8.80338e-283
UBQLN2	1.71044e-300	0.134917	0.196	0.107	4.26687e-296
AATF	1.70607e-256	0.13481	0.274	0.177	4.25597e-252
INSIG1	4.37031e-120	0.134803	0.127	0.08	1.09022e-115
SIL1	9.66219e-267	0.134791	0.268	0.171	2.41033e-262
UBE2A	6.04869e-193	0.134782	0.335	0.245	1.50891e-188
TCERG1	3.94651e-255	0.134727	0.31	0.207	9.84497e-251
KIF1B	0	0.13467	0.141	0.053	0
GRWD1	0	0.134625	0.178	0.088	0
SRPX	3.27706e-89	0.134621	0.257	0.203	8.17495e-85
ADAM9	0	0.134599	0.128	0.04	0
NUP153	1.05489e-266	0.134443	0.232	0.14	2.63152e-262
GLUD1	2.91257e-199	0.134399	0.233	0.153	7.26571e-195
KRR1	6.50694e-252	0.134296	0.278	0.182	1.62322e-247
MED30	1.52174e-225	0.134165	0.335	0.236	3.79613e-221
RELL1	0	0.134091	0.138	0.056	0
DHX9	3.98873e-240	0.13406	0.284	0.189	9.95029e-236
SLC19A2	1.86193e-187	0.134023	0.297	0.212	4.64478e-183
MANF	1.06677e-232	0.133968	0.269	0.177	2.66117e-228
HSPA4	3.19269e-157	0.133923	0.453	0.365	7.96448e-153
UBE2N	1.74585e-179	0.133859	0.434	0.339	4.3552e-175
PHF1	4.58478e-243	0.133793	0.219	0.134	1.14372e-238
METTL9	1.61892e-49	0.133676	0.826	0.816	4.03855e-45
TAF11	1.15839e-210	0.133559	0.26	0.174	2.88973e-206
SPART	6.36404e-226	0.133504	0.294	0.2	1.58757e-221
OGFR	0	0.133374	0.164	0.071	0
APMAP	2.37521e-249	0.133309	0.194	0.113	5.92519e-245
GAB1	2.32891e-226	0.133283	0.209	0.129	5.8097e-222
ROMO1	2.92583e-115	0.133177	0.693	0.643	7.29877e-111
UAP1	0	0.13305	0.149	0.071	0
TOR1AIP2	0	0.132944	0.2	0.108	0
GTPBP4	7.79289e-256	0.1329	0.273	0.176	1.94401e-251
COMMD4	2.70569e-246	0.132703	0.319	0.218	6.7496e-242
ECHDC2	8.2648e-287	0.132669	0.233	0.137	2.06174e-282
MAP3K2	2.73582e-251	0.132668	0.209	0.124	6.82477e-247
CNDP2	5.78004e-150	0.132572	0.303	0.228	1.44189e-145
TRAPPC2L	1.73873e-185	0.13255	0.419	0.323	4.33743e-181
RBX1	6.29776e-186	0.132508	0.646	0.558	1.57104e-181
MYL6B	2.22627e-220	0.132302	0.302	0.208	5.55364e-216
SH3GLB1	2.53037e-193	0.132209	0.309	0.222	6.31226e-189
CBR1	3.30062e-88	0.132178	0.415	0.359	8.23372e-84
COL6A1	0	0.132143	0.246	0.132	0
NOP16	1.44845e-179	0.132061	0.386	0.295	3.61331e-175
PPIF	2.00202e-173	0.131925	0.315	0.232	4.99424e-169
RAB7A	4.5756e-158	0.131819	0.738	0.636	1.14143e-153
TIMM23	1.4243e-248	0.131731	0.296	0.197	3.55305e-244
ABCD1	0	0.131685	0.167	0.077	0
CPNE8	1.20421e-200	0.131491	0.286	0.199	3.00402e-196
DUT	2.53163e-199	0.131383	0.556	0.447	6.31541e-195
TMEM117	3.43838e-259	0.131324	0.251	0.156	8.57738e-255
RELA	1.78434e-224	0.131282	0.251	0.164	4.45122e-220
DHRS7B	1.1982e-276	0.131275	0.23	0.137	2.98903e-272
USP15	4.71115e-246	0.131248	0.195	0.113	1.17524e-241
FAM32A	7.77976e-265	0.131185	0.241	0.147	1.94074e-260
MAPK14	2.80124e-304	0.131179	0.191	0.102	6.98798e-300
DDX17	7.1689e-89	0.131149	0.642	0.585	1.78835e-84
PPRC1	0	0.130865	0.158	0.07	0
CITED4	6.34885e-259	0.130863	0.157	0.083	1.58378e-254
STX7	7.57594e-198	0.130788	0.401	0.301	1.88989e-193
SHISA4	0	0.130742	0.139	0.056	0
BTBD9	0	0.130735	0.158	0.074	0
ATF4	2.26389e-144	0.130678	0.624	0.534	5.64749e-140
ANKRD44	4.91661e-255	0.130572	0.194	0.112	1.2265e-250
LYPLA2	3.37232e-222	0.130524	0.318	0.222	8.41258e-218
SF3A1	1.5308e-199	0.130408	0.257	0.174	3.81873e-195
NOSIP	2.18398e-219	0.130364	0.329	0.232	5.44815e-215
CSPP1	0	0.130357	0.165	0.076	0
TMX1	3.5275e-211	0.130347	0.278	0.19	8.7997e-207
CENPX	8.22174e-194	0.130226	0.386	0.291	2.051e-189
FARP2	3.90738e-248	0.13019	0.273	0.176	9.74736e-244
GSK3A	0	0.130048	0.194	0.101	0
PLP2	6.75736e-121	0.130031	0.212	0.153	1.68569e-116
COX7A2	2.96822e-67	0.129986	0.89	0.887	7.40452e-63
ANAPC16	1.19355e-138	0.129985	0.546	0.465	2.97744e-134
EIF2S1	6.77391e-217	0.129959	0.299	0.205	1.68982e-212
PHF20	1.41724e-187	0.129933	0.302	0.216	3.53544e-183
MGAT5	1.91032e-279	0.12992	0.205	0.117	4.76548e-275
RNMT	3.01715e-204	0.129878	0.319	0.227	7.52659e-200
[truncated: 3,905 more rows]
