# Supplementary material for: Uveal melanoma immunogenomics predict immunotherapy resistance and susceptibility
Source: Nat Commun. 2024 Apr 16;15:2863. doi: 10.1038/s41467-024-46906-4 (PMC11021475; doi:10.1038/s41467-024-46906-4)
Supplement: Supplementary file 16 — Supplementary Data 13 [file 41467_2024_46906_MOESM16_ESM.xlsx]

## Sheet: Supplementary Table 12
Supplementary Data 13 Statistical testing of tumor reactive TIL associations with clinicogenomic variables. Continuous-continuous associations were assessed with the Spearman’s rank correlation. Unpaired categorical-continuous associations were assessed with the Wilcoxon rank-sum test (two-tailed) or Kruskal-Wallis one-way analysis of variance test as appropriate.
variable	sublevel	sublevel frequency	sublevel proportion	sublevel percent tumor reactive TIL mean	test	P	FDR	rho	variable mean	variable median
sex					Wilcoxon rank-sum test	0.669247	0.97664
	female	52	0.52	23.75
	male	48	0.48	20.978
age at diagnosis					Spearman's rank correlation	0.986207	0.986207	0.00175076	54.5972	55.6701
AJCC M stage					Kruskal-Wallis test by ranks	0.760559	0.97664
	A (0-3cm)	29	0.29	21.0345
	B (3-8cm)	55	0.55	21.8939
	C (>8cm)	16	0.16	26.7361
tumor extent					Kruskal-Wallis test by ranks	0.629979	0.97664
	extrahepatic only	5	0.05	8.61111
	hepatic only	24	0.24	23.9583
	hepatic and extrahepatic	71	0.71	22.8717
ocular tumor treatment					Kruskal-Wallis test by ranks	0.798089	0.97664
	plaque brachytherapy	63	0.63	24.6847
	proton beam radiation	12	0.12	22.9167
	enucleation	25	0.25	16.4722
alkaline phosphatase					Wilcoxon rank-sum test	0.384961	0.97664
	normal	75	0.75	22.9759
	abnormal	25	0.25	20.75
lactate dehydrogenase					Wilcoxon rank-sum test	0.37364	0.97664
	normal	25	0.25	25.5667
	abnormal	75	0.75	21.3704
liver directed therapy					Wilcoxon rank-sum test	0.89329	0.97664
	untreated	62	0.62	21.1738
	treated	38	0.38	24.4518
cytotoxic chemotherapy					Wilcoxon rank-sum test	0.317302	0.97664
	untreated	89	0.89	21.2344
	treated	11	0.11	32.0076
kinase inhibition					Wilcoxon rank-sum test	0.788686	0.97664
	untreated	74	0.74	20.8934
	treated	26	0.26	26.7628
antiangiogenic therapy					Wilcoxon rank-sum test	0.612705	0.97664
	untreated	95	0.95	21.6257
	treated	5	0.05	37.5
checkpoint inhibition					Wilcoxon rank-sum test	0.504911	0.97664
	untreated	47	0.47	23.0999
	treated	53	0.53	21.816
checkpoint inhibition type					Kruskal-Wallis test by ranks	0.373618	0.97664
	untreated	47	0.47	23.0999
	anti-CTLA4 only	3	0.03	15.2778
	anti-PD-1 only	14	0.14	28.7698
	sequential anti-CTLA4 & anti-PD-1	9	0.09	35.1852
	combination anti-CTLA4 + anti-PD-1	27	0.27	14.4805
tebentafusp					Wilcoxon rank-sum test	0.111431	0.97664
	untreated	88	0.88	21.0574
	treated	12	0.12	32.4074
metastatic site					Kruskal-Wallis test by ranks	0.891047	0.97664
	liver	56	0.56	23.0084
	subcutaneous	20	0.2	21.3542
	lung	6	0.06	23.3796
	omentum	5	0.05	21.6667
	breast	4	0.04	20.8333
	lymph node	2	0.02	22.2222
	mediastinum	2	0.02	29.1667
	retroperitoneum	2	0.02	18.75
	mesentery	1	0.01	54.1667
	pancreas	1	0.01	0
	spleen	1	0.01	0
tumor mutational burden					Spearman's rank correlation	0.962286	0.986207	0.00478872	1.45101	0.642458
GNAQ					Wilcoxon rank-sum test	0.0548331	0.97664
	wild type	58	0.58	27.7586
	mutation	42	0.42	15.0463
GNA11					Wilcoxon rank-sum test	0.134488	0.97664
	wild type	47	0.47	18.0024
	mutation	53	0.53	26.3365
PLCB4					Wilcoxon rank-sum test	0.493533	0.97664
	wild type	98	0.98	22.8203
	mutation	2	0.02	2.77778
CYSLTR2					Wilcoxon rank-sum test	0.396329	0.97664
	wild type	97	0.97	21.807
	mutation	3	0.03	42.2222
EIF1AX					Wilcoxon rank-sum test	0.159084	0.97664
	wild type	98	0.98	22.877
	mutation	2	0.02	0
SF3B1					Wilcoxon rank-sum test	0.703123	0.97664
	wild type	58	0.58	22.4306
	mutation	42	0.42	22.4041
BAP1					Wilcoxon rank-sum test	0.733181	0.97664
	wild type	37	0.37	22.0345
	alteration	63	0.63	22.6455
BAP1 mRNA					Spearman's rank correlation	0.784691	0.97664	0.0276636	9.71929	9.74736
chromosome 3 loss*					Wilcoxon rank-sum test	0.904296	0.97664
	disomy	51	0.542553	19.8992
	loss	43	0.457447	20.0097
chromosome 8q gain*					Wilcoxon rank-sum test	0.50812	0.97664
	disomy	14	0.148936	28.5913
	gain	80	0.851064	18.4375
*6 samples with unavailable data
