# Supplementary material for: Uveal melanoma immunogenomics predict immunotherapy resistance and susceptibility
Source: Nat Commun. 2024 Apr 16;15:2863. doi: 10.1038/s41467-024-46906-4 (PMC11021475; doi:10.1038/s41467-024-46906-4)
Supplement: Supplementary file 17 — Supplementary Data 14 [file 41467_2024_46906_MOESM17_ESM.xlsx]

## Sheet: Supplementary Table 13
Supplementary Data 14 Statistical testing of tumor reactive TIL associations with frequent gene mutations. Categorical-categorical associations were assessed with the Fisher’s exact test. Multiple comparison adjustment was performed with the false discovery rate (FDR) method using the p.adjust function with method = “fdr” in R.
gene symbol	≥ 33% reactive (n = 25)	< 33% reactive (n = 67)	P	odds ratio	upper 95% confidence interval	lower 95% confidence interval	FDR
GNAQ	6	32	0.0563764	0.349268	1.056	0.101082	1
GNA11	16	31	0.162314	2.04828	6.06001	0.730492	1
BAP1	13	30	0.640158	1.33187	3.72356	0.480566	1
SF3B1	8	25	0.807556	0.792581	2.28907	0.25673	1
MUC4	2	10	0.501552	0.498975	2.61681	0.0494759	1
FOXD4L3	2	7	1	0.747568	4.33065	0.070786	1
ODF1	2	7	1	0.747568	4.33065	0.070786	1
TTN	0	6	0.184417	0	2.24675	0	1
SLC7A8	2	6	1	0.885219	5.42743	0.081766	1
MT-ATP6	0	5	0.318108	0	2.91604	0	1
MT-CO1	0	5	0.318108	0	2.91604	0	1
ACLY	1	5	1	0.519873	5.00278	0.0104973	1
AC240274.1	0	4	0.571382	0	4.08009	0	1
CACNA2D1	0	4	0.571382	0	4.08009	0	1
CAMSAP3	0	4	0.571382	0	4.08009	0	1
MT-ND2	0	4	0.571382	0	4.08009	0	1
STK11IP	0	4	0.571382	0	4.08009	0	1
TAS2R31	0	4	0.571382	0	4.08009	0	1
UNC13B	0	4	0.571382	0	4.08009	0	1
A2ML1	1	4	1	0.658976	7.11273	0.0128041	1
DTX2	1	4	1	0.658976	7.11273	0.0128041	1
HLA-A	1	4	1	0.658976	7.11273	0.0128041	1
MT-ND5	1	4	1	0.658976	7.11273	0.0128041	1
NEB	1	4	1	0.658976	7.11273	0.0128041	1
TEX13D	1	4	1	0.658976	7.11273	0.0128041	1
MT-ND4	3	3	0.338934	2.86945	23.0485	0.357859	1
ARSD	0	3	0.559842	0	6.54691	0	1
ATP1A3	0	3	0.559842	0	6.54691	0	1
CCDC168	0	3	0.559842	0	6.54691	0	1
CRB1	0	3	0.559842	0	6.54691	0	1
CSMD1	0	3	0.559842	0	6.54691	0	1
CTC1	0	3	0.559842	0	6.54691	0	1
FAM136A	0	3	0.559842	0	6.54691	0	1
FGD6	0	3	0.559842	0	6.54691	0	1
FLG	0	3	0.559842	0	6.54691	0	1
FOSL1	0	3	0.559842	0	6.54691	0	1
HCN2	0	3	0.559842	0	6.54691	0	1
IARS2	0	3	0.559842	0	6.54691	0	1
IVD	0	3	0.559842	0	6.54691	0	1
KDM6B	0	3	0.559842	0	6.54691	0	1
KMT2C	0	3	0.559842	0	6.54691	0	1
KRT3	0	3	0.559842	0	6.54691	0	1
MT-CO2	0	3	0.559842	0	6.54691	0	1
MUC12	0	3	0.559842	0	6.54691	0	1
MYT1L	0	3	0.559842	0	6.54691	0	1
NADSYN1	0	3	0.559842	0	6.54691	0	1
PIGO	0	3	0.559842	0	6.54691	0	1
PLA2G6	0	3	0.559842	0	6.54691	0	1
PLAGL2	0	3	0.559842	0	6.54691	0	1
PLEKHH3	0	3	0.559842	0	6.54691	0	1
PPP1R15A	0	3	0.559842	0	6.54691	0	1
PREP	0	3	0.559842	0	6.54691	0	1
PSMD11	0	3	0.559842	0	6.54691	0	1
RELN	0	3	0.559842	0	6.54691	0	1
SPEG	0	3	0.559842	0	6.54691	0	1
TAF4	0	3	0.559842	0	6.54691	0	1
TENM4	0	3	0.559842	0	6.54691	0	1
TPST2	0	3	0.559842	0	6.54691	0	1
VPS13D	0	3	0.559842	0	6.54691	0	1
XKR6	0	3	0.559842	0	6.54691	0	1
AC213203.2	1	3	1	0.890001	11.7156	0.016268	1
DCDC1	1	3	1	0.890001	11.7156	0.016268	1
DCHS2	1	3	1	0.890001	11.7156	0.016268	1
DNAH5	1	3	1	0.890001	11.7156	0.016268	1
DNAH9	1	3	1	0.890001	11.7156	0.016268	1
FRMPD3	1	3	1	0.890001	11.7156	0.016268	1
GOLGA6B	1	3	1	0.890001	11.7156	0.016268	1
HOXA3	1	3	1	0.890001	11.7156	0.016268	1
IGFN1	1	3	1	0.890001	11.7156	0.016268	1
MT-CYB	1	3	1	0.890001	11.7156	0.016268	1
PCLO	1	3	1	0.890001	11.7156	0.016268	1
LCT	3	2	0.121723	4.34531	55.1681	0.466307	1
AL354822.1	2	2	0.297067	2.78884	40.497	0.191953	1
ATP8A2	2	2	0.297067	2.78884	40.497	0.191953	1
EGFR	2	2	0.297067	2.78884	40.497	0.191953	1
KMT2B	2	2	0.297067	2.78884	40.497	0.191953	1
KRTAP9-2	2	2	0.297067	2.78884	40.497	0.191953	1
LRP1B	2	2	0.297067	2.78884	40.497	0.191953	1
PRSS1	2	2	0.297067	2.78884	40.497	0.191953	1
SZT2	2	2	0.297067	2.78884	40.497	0.191953	1
ADGRG4	1	2	1	1.34943	27.0479	0.022045	1
BCORL1	1	2	1	1.34943	27.0479	0.022045	1
BRD7	1	2	1	1.34943	27.0479	0.022045	1
CACNA1A	1	2	1	1.34943	27.0479	0.022045	1
CACNA1G	1	2	1	1.34943	27.0479	0.022045	1
CAPNS1	1	2	1	1.34943	27.0479	0.022045	1
COL19A1	1	2	1	1.34943	27.0479	0.022045	1
DNAH7	1	2	1	1.34943	27.0479	0.022045	1
GRIN1	1	2	1	1.34943	27.0479	0.022045	1
HELZ2	1	2	1	1.34943	27.0479	0.022045	1
HUWE1	1	2	1	1.34943	27.0479	0.022045	1
ITK	1	2	1	1.34943	27.0479	0.022045	1
LILRB3	1	2	1	1.34943	27.0479	0.022045	1
LRBA	1	2	1	1.34943	27.0479	0.022045	1
LVRN	1	2	1	1.34943	27.0479	0.022045	1
MACF1	1	2	1	1.34943	27.0479	0.022045	1
MED13L	1	2	1	1.34943	27.0479	0.022045	1
MT-ND1	1	2	1	1.34943	27.0479	0.022045	1
MTCL1	1	2	1	1.34943	27.0479	0.022045	1
MUC16	1	2	1	1.34943	27.0479	0.022045	1
MYO15A	1	2	1	1.34943	27.0479	0.022045	1
PLEKHG4B	1	2	1	1.34943	27.0479	0.022045	1
PXDN	1	2	1	1.34943	27.0479	0.022045	1
RYR3	1	2	1	1.34943	27.0479	0.022045	1
SBNO2	1	2	1	1.34943	27.0479	0.022045	1
SDK2	1	2	1	1.34943	27.0479	0.022045	1
SEC16A	1	2	1	1.34943	27.0479	0.022045	1
SELENOP	1	2	1	1.34943	27.0479	0.022045	1
SLC12A5	1	2	1	1.34943	27.0479	0.022045	1
SOGA3	1	2	1	1.34943	27.0479	0.022045	1
SRCIN1	1	2	1	1.34943	27.0479	0.022045	1
STARD9	1	2	1	1.34943	27.0479	0.022045	1
TRRAP	1	2	1	1.34943	27.0479	0.022045	1
WNT11	1	2	1	1.34943	27.0479	0.022045	1
ZBTB33	1	2	1	1.34943	27.0479	0.022045	1
ZNF106	1	2	1	1.34943	27.0479	0.022045	1
ZNF574	1	2	1	1.34943	27.0479	0.022045	1
ZNF875	1	2	1	1.34943	27.0479	0.022045	1
ABI3BP	0	2	1	0	14.392	0	1
AC025287.4	0	2	1	0	14.392	0	1
AC233755.1	0	2	1	0	14.392	0	1
ACOT13	0	2	1	0	14.392	0	1
ACTN1	0	2	1	0	14.392	0	1
ADAMTS4	0	2	1	0	14.392	0	1
ADAMTSL3	0	2	1	0	14.392	0	1
ADCY8	0	2	1	0	14.392	0	1
ADGRG3	0	2	1	0	14.392	0	1
ADGRL1	0	2	1	0	14.392	0	1
AKAP4	0	2	1	0	14.392	0	1
AKNA	0	2	1	0	14.392	0	1
ALDH1B1	0	2	1	0	14.392	0	1
ALDH2	0	2	1	0	14.392	0	1
ANAPC5	0	2	1	0	14.392	0	1
ANKRD10	0	2	1	0	14.392	0	1
ARAP1	0	2	1	0	14.392	0	1
ARFGEF1	0	2	1	0	14.392	0	1
ARIH1	0	2	1	0	14.392	0	1
ARMCX4	0	2	1	0	14.392	0	1
ATAD3B	0	2	1	0	14.392	0	1
ATF7IP2	0	2	1	0	14.392	0	1
ATP2B3	0	2	1	0	14.392	0	1
BICD1	0	2	1	0	14.392	0	1
BIRC6	0	2	1	0	14.392	0	1
BRWD3	0	2	1	0	14.392	0	1
BTBD3	0	2	1	0	14.392	0	1
C8orf58	0	2	1	0	14.392	0	1
CAMSAP2	0	2	1	0	14.392	0	1
CCDC138	0	2	1	0	14.392	0	1
CD93	0	2	1	0	14.392	0	1
CELSR2	0	2	1	0	14.392	0	1
CHD2	0	2	1	0	14.392	0	1
CHMP1B	0	2	1	0	14.392	0	1
CHRNA2	0	2	1	0	14.392	0	1
CIAO2A	0	2	1	0	14.392	0	1
CILP	0	2	1	0	14.392	0	1
CLN6	0	2	1	0	14.392	0	1
COG8	0	2	1	0	14.392	0	1
COL24A1	0	2	1	0	14.392	0	1
COL4A3	0	2	1	0	14.392	0	1
CPLANE1	0	2	1	0	14.392	0	1
CPN1	0	2	1	0	14.392	0	1
CRIM1	0	2	1	0	14.392	0	1
CRIP3	0	2	1	0	14.392	0	1
CTSA	0	2	1	0	14.392	0	1
DAGLA	0	2	1	0	14.392	0	1
DCAF11	0	2	1	0	14.392	0	1
DCAF8	0	2	1	0	14.392	0	1
DCLK1	0	2	1	0	14.392	0	1
DCLK3	0	2	1	0	14.392	0	1
DNAH17	0	2	1	0	14.392	0	1
DNAH8	0	2	1	0	14.392	0	1
DNAJC30	0	2	1	0	14.392	0	1
DNHD1	0	2	1	0	14.392	0	1
DNMBP	0	2	1	0	14.392	0	1
DSG1	0	2	1	0	14.392	0	1
EIF1AX	0	2	1	0	14.392	0	1
FAAH2	0	2	1	0	14.392	0	1
FAM120C	0	2	1	0	14.392	0	1
FAM135B	0	2	1	0	14.392	0	1
FAM171A1	0	2	1	0	14.392	0	1
FCAMR	0	2	1	0	14.392	0	1
FES	0	2	1	0	14.392	0	1
FIZ1	0	2	1	0	14.392	0	1
FNDC1	0	2	1	0	14.392	0	1
FOCAD	0	2	1	0	14.392	0	1
GABRA3	0	2	1	0	14.392	0	1
GALT	0	2	1	0	14.392	0	1
GART	0	2	1	0	14.392	0	1
GBP1	0	2	1	0	14.392	0	1
GIGYF1	0	2	1	0	14.392	0	1
GOLGA6L7	0	2	1	0	14.392	0	1
GOLGA8K	0	2	1	0	14.392	0	1
GPR27	0	2	1	0	14.392	0	1
GPR37L1	0	2	1	0	14.392	0	1
GPX7	0	2	1	0	14.392	0	1
HERC1	0	2	1	0	14.392	0	1
HYOU1	0	2	1	0	14.392	0	1
IFITM1	0	2	1	0	14.392	0	1
IQGAP1	0	2	1	0	14.392	0	1
IRS2	0	2	1	0	14.392	0	1
JARID2	0	2	1	0	14.392	0	1
KDM4D	0	2	1	0	14.392	0	1
KIF20B	0	2	1	0	14.392	0	1
KIF7	0	2	1	0	14.392	0	1
KNTC1	0	2	1	0	14.392	0	1
KRTAP10-4	0	2	1	0	14.392	0	1
LAMA5	0	2	1	0	14.392	0	1
LATS2	0	2	1	0	14.392	0	1
LCOR	0	2	1	0	14.392	0	1
LENG9	0	2	1	0	14.392	0	1
LIFR	0	2	1	0	14.392	0	1
LRRC47	0	2	1	0	14.392	0	1
LY6G6F-LY6G6D	0	2	1	0	14.392	0	1
MAGEC1	0	2	1	0	14.392	0	1
MAGED1	0	2	1	0	14.392	0	1
MAGEL2	0	2	1	0	14.392	0	1
MAP4K1	0	2	1	0	14.392	0	1
MARK3	0	2	1	0	14.392	0	1
MAST2	0	2	1	0	14.392	0	1
MAST4	0	2	1	0	14.392	0	1
MBNL2	0	2	1	0	14.392	0	1
MCF2	0	2	1	0	14.392	0	1
MED1	0	2	1	0	14.392	0	1
MEP1A	0	2	1	0	14.392	0	1
MROH1	0	2	1	0	14.392	0	1
MRPL9	0	2	1	0	14.392	0	1
MRPS18B	0	2	1	0	14.392	0	1
MT-ND3	0	2	1	0	14.392	0	1
MT-ND6	0	2	1	0	14.392	0	1
MUC3A	0	2	1	0	14.392	0	1
MYEOV	0	2	1	0	14.392	0	1
MYO18A	0	2	1	0	14.392	0	1
NAA16	0	2	1	0	14.392	0	1
NACA	0	2	1	0	14.392	0	1
NBAS	0	2	1	0	14.392	0	1
NCAM2	0	2	1	0	14.392	0	1
NEURL1B	0	2	1	0	14.392	0	1
NINL	0	2	1	0	14.392	0	1
NONO	0	2	1	0	14.392	0	1
NRAP	0	2	1	0	14.392	0	1
NUP210L	0	2	1	0	14.392	0	1
NUPR2	0	2	1	0	14.392	0	1
OR1D2	0	2	1	0	14.392	0	1
OR1N2	0	2	1	0	14.392	0	1
OR1S1	0	2	1	0	14.392	0	1
OR2A1	0	2	1	0	14.392	0	1
OR2H2	0	2	1	0	14.392	0	1
OR2M3	0	2	1	0	14.392	0	1
OR51G2	0	2	1	0	14.392	0	1
OR5L2	0	2	1	0	14.392	0	1
OR5W2	0	2	1	0	14.392	0	1
OR7A10	0	2	1	0	14.392	0	1
OR7C2	0	2	1	0	14.392	0	1
OTUD4	0	2	1	0	14.392	0	1
P2RY13	0	2	1	0	14.392	0	1
PBRM1	0	2	1	0	14.392	0	1
PBXIP1	0	2	1	0	14.392	0	1
PCDHA1	0	2	1	0	14.392	0	1
PDE6B	0	2	1	0	14.392	0	1
PHF12	0	2	1	0	14.392	0	1
PIK3CD	0	2	1	0	14.392	0	1
PKHD1L1	0	2	1	0	14.392	0	1
PLAC1	0	2	1	0	14.392	0	1
PLCG1	0	2	1	0	14.392	0	1
PLXNA1	0	2	1	0	14.392	0	1
POLG	0	2	1	0	14.392	0	1
POM121	0	2	1	0	14.392	0	1
PPP1R3E	0	2	1	0	14.392	0	1
PRDM16	0	2	1	0	14.392	0	1
PRDM9	0	2	1	0	14.392	0	1
PRKDC	0	2	1	0	14.392	0	1
PRSS3P1	0	2	1	0	14.392	0	1
PTPRF	0	2	1	0	14.392	0	1
PTPRG	0	2	1	0	14.392	0	1
PTPRQ	0	2	1	0	14.392	0	1
PTPRT	0	2	1	0	14.392	0	1
PTPRZ1	0	2	1	0	14.392	0	1
RBM25	0	2	1	0	14.392	0	1
RERE	0	2	1	0	14.392	0	1
RGS3	0	2	1	0	14.392	0	1
RNF152	0	2	1	0	14.392	0	1
ROCK1	0	2	1	0	14.392	0	1
RSRC2	0	2	1	0	14.392	0	1
SALL3	0	2	1	0	14.392	0	1
SAMD11	0	2	1	0	14.392	0	1
SELENOO	0	2	1	0	14.392	0	1
SHROOM2	0	2	1	0	14.392	0	1
SIPA1L3	0	2	1	0	14.392	0	1
SLC25A3	0	2	1	0	14.392	0	1
SLC29A3	0	2	1	0	14.392	0	1
SLC30A9	0	2	1	0	14.392	0	1
SLFN12	0	2	1	0	14.392	0	1
SLITRK5	0	2	1	0	14.392	0	1
SLX1A	0	2	1	0	14.392	0	1
SMARCA4	0	2	1	0	14.392	0	1
SMG1	0	2	1	0	14.392	0	1
SOX6	0	2	1	0	14.392	0	1
SPNS3	0	2	1	0	14.392	0	1
SPTB	0	2	1	0	14.392	0	1
SSTR4	0	2	1	0	14.392	0	1
SULF2	0	2	1	0	14.392	0	1
SYBU	0	2	1	0	14.392	0	1
SYNE2	0	2	1	0	14.392	0	1
TAP1	0	2	1	0	14.392	0	1
TARBP1	0	2	1	0	14.392	0	1
TBX21	0	2	1	0	14.392	0	1
TBX22	0	2	1	0	14.392	0	1
TEX13C	0	2	1	0	14.392	0	1
TMEM134	0	2	1	0	14.392	0	1
TNXB	0	2	1	0	14.392	0	1
TPTE2	0	2	1	0	14.392	0	1
TRIM33	0	2	1	0	14.392	0	1
TRIM66	0	2	1	0	14.392	0	1
TRIP4	0	2	1	0	14.392	0	1
TSPOAP1	0	2	1	0	14.392	0	1
TTBK1	0	2	1	0	14.392	0	1
TTC28	0	2	1	0	14.392	0	1
UBE3C	0	2	1	0	14.392	0	1
UBL7	0	2	1	0	14.392	0	1
VGLL2	0	2	1	0	14.392	0	1
WAPL	0	2	1	0	14.392	0	1
WASHC2A	0	2	1	0	14.392	0	1
WDR81	0	2	1	0	14.392	0	1
ZC3H12B	0	2	1	0	14.392	0	1
ZFHX3	0	2	1	0	14.392	0	1
ZFPM2	0	2	1	0	14.392	0	1
ZIC2	0	2	1	0	14.392	0	1
ZIC5	0	2	1	0	14.392	0	1
ZNF142	0	2	1	0	14.392	0	1
ZNF236	0	2	1	0	14.392	0	1
ZNF335	0	2	1	0	14.392	0	1
ZNF532	0	2	1	0	14.392	0	1
ZNF541	0	2	1	0	14.392	0	1
ZNF723	0	2	1	0	14.392	0	1
ZNF735	0	2	1	0	14.392	0	1
ZNF850	0	2	1	0	14.392	0	1
ZNFX1	0	2	1	0	14.392	0	1
OBSCN	3	1	0.0596781	8.74293	477.936	0.663817	1
OR6Y1	3	1	0.0596781	8.74293	477.936	0.663817	1
STAB1	3	1	0.0596781	8.74293	477.936	0.663817	1
ABCC6	2	1	0.178372	5.6089	342.759	0.279888	1
AC236972.4	2	1	0.178372	5.6089	342.759	0.279888	1
ANK2	2	1	0.178372	5.6089	342.759	0.279888	1
ANK3	2	1	0.178372	5.6089	342.759	0.279888	1
ANKRD36	2	1	0.178372	5.6089	342.759	0.279888	1
ARAP2	2	1	0.178372	5.6089	342.759	0.279888	1
ARID5B	2	1	0.178372	5.6089	342.759	0.279888	1
ARSF	2	1	0.178372	5.6089	342.759	0.279888	1
CACNA1E	2	1	0.178372	5.6089	342.759	0.279888	1
CACNA1I	2	1	0.178372	5.6089	342.759	0.279888	1
CASZ1	2	1	0.178372	5.6089	342.759	0.279888	1
DHCR7	2	1	0.178372	5.6089	342.759	0.279888	1
F13B	2	1	0.178372	5.6089	342.759	0.279888	1
FAT2	2	1	0.178372	5.6089	342.759	0.279888	1
FBXW7	2	1	0.178372	5.6089	342.759	0.279888	1
FHOD3	2	1	0.178372	5.6089	342.759	0.279888	1
GCNA	2	1	0.178372	5.6089	342.759	0.279888	1
GOLGA6L6	2	1	0.178372	5.6089	342.759	0.279888	1
ILVBL	2	1	0.178372	5.6089	342.759	0.279888	1
KIR2DL3	2	1	0.178372	5.6089	342.759	0.279888	1
LRP1	2	1	0.178372	5.6089	342.759	0.279888	1
LRP2	2	1	0.178372	5.6089	342.759	0.279888	1
MDN1	2	1	0.178372	5.6089	342.759	0.279888	1
MYO16	2	1	0.178372	5.6089	342.759	0.279888	1
NRF1	2	1	0.178372	5.6089	342.759	0.279888	1
OR5AP2	2	1	0.178372	5.6089	342.759	0.279888	1
PKD1	2	1	0.178372	5.6089	342.759	0.279888	1
PLXNB3	2	1	0.178372	5.6089	342.759	0.279888	1
PPARGC1B	2	1	0.178372	5.6089	342.759	0.279888	1
PRORP	2	1	0.178372	5.6089	342.759	0.279888	1
PRRC2C	2	1	0.178372	5.6089	342.759	0.279888	1
PRSS55	2	1	0.178372	5.6089	342.759	0.279888	1
SEMA7A	2	1	0.178372	5.6089	342.759	0.279888	1
SYNPO2	2	1	0.178372	5.6089	342.759	0.279888	1
TPK1	2	1	0.178372	5.6089	342.759	0.279888	1
TRBV5-5	2	1	0.178372	5.6089	342.759	0.279888	1
UNC80	2	1	0.178372	5.6089	342.759	0.279888	1
XIRP1	2	1	0.178372	5.6089	342.759	0.279888	1
XPO6	2	1	0.178372	5.6089	342.759	0.279888	1
ZNF407	2	1	0.178372	5.6089	342.759	0.279888	1
ABCA13	1	1	0.471811	2.71478	218.665	0.0336433	1
ABCB8	1	1	0.471811	2.71478	218.665	0.0336433	1
ABCC1	1	1	0.471811	2.71478	218.665	0.0336433	1
AC010980.1	1	1	0.471811	2.71478	218.665	0.0336433	1
AC099489.1	1	1	0.471811	2.71478	218.665	0.0336433	1
AC126283.2	1	1	0.471811	2.71478	218.665	0.0336433	1
ACE	1	1	0.471811	2.71478	218.665	0.0336433	1
ACHE	1	1	0.471811	2.71478	218.665	0.0336433	1
ACSS3	1	1	0.471811	2.71478	218.665	0.0336433	1
ADAM12	1	1	0.471811	2.71478	218.665	0.0336433	1
AKAP13	1	1	0.471811	2.71478	218.665	0.0336433	1
AL713999.2	1	1	0.471811	2.71478	218.665	0.0336433	1
ALDH18A1	1	1	0.471811	2.71478	218.665	0.0336433	1
ALMS1	1	1	0.471811	2.71478	218.665	0.0336433	1
ANKRD52	1	1	0.471811	2.71478	218.665	0.0336433	1
AOC3	1	1	0.471811	2.71478	218.665	0.0336433	1
AP000812.4	1	1	0.471811	2.71478	218.665	0.0336433	1
APOA4	1	1	0.471811	2.71478	218.665	0.0336433	1
ARAP3	1	1	0.471811	2.71478	218.665	0.0336433	1
ARHGAP44	1	1	0.471811	2.71478	218.665	0.0336433	1
ARHGEF11	1	1	0.471811	2.71478	218.665	0.0336433	1
ATP12A	1	1	0.471811	2.71478	218.665	0.0336433	1
ATRX	1	1	0.471811	2.71478	218.665	0.0336433	1
AUTS2	1	1	0.471811	2.71478	218.665	0.0336433	1
BAIAP3	1	1	0.471811	2.71478	218.665	0.0336433	1
BANK1	1	1	0.471811	2.71478	218.665	0.0336433	1
BAZ2B	1	1	0.471811	2.71478	218.665	0.0336433	1
BICRA	1	1	0.471811	2.71478	218.665	0.0336433	1
BMPR2	1	1	0.471811	2.71478	218.665	0.0336433	1
BRD2	1	1	0.471811	2.71478	218.665	0.0336433	1
BRINP1	1	1	0.471811	2.71478	218.665	0.0336433	1
C16orf71	1	1	0.471811	2.71478	218.665	0.0336433	1
CABCOCO1	1	1	0.471811	2.71478	218.665	0.0336433	1
CACNA1C	1	1	0.471811	2.71478	218.665	0.0336433	1
CACNA1F	1	1	0.471811	2.71478	218.665	0.0336433	1
CAMTA1	1	1	0.471811	2.71478	218.665	0.0336433	1
CAND2	1	1	0.471811	2.71478	218.665	0.0336433	1
CASK	1	1	0.471811	2.71478	218.665	0.0336433	1
CATSPERD	1	1	0.471811	2.71478	218.665	0.0336433	1
CCDC17	1	1	0.471811	2.71478	218.665	0.0336433	1
CCKAR	1	1	0.471811	2.71478	218.665	0.0336433	1
CDHR2	1	1	0.471811	2.71478	218.665	0.0336433	1
CDKN2A	1	1	0.471811	2.71478	218.665	0.0336433	1
CDX1	1	1	0.471811	2.71478	218.665	0.0336433	1
CEMIP	1	1	0.471811	2.71478	218.665	0.0336433	1
CFAP47	1	1	0.471811	2.71478	218.665	0.0336433	1
CHD3	1	1	0.471811	2.71478	218.665	0.0336433	1
COL4A5	1	1	0.471811	2.71478	218.665	0.0336433	1
CR2	1	1	0.471811	2.71478	218.665	0.0336433	1
CRTC3	1	1	0.471811	2.71478	218.665	0.0336433	1
CRYGS	1	1	0.471811	2.71478	218.665	0.0336433	1
CSMD2	1	1	0.471811	2.71478	218.665	0.0336433	1
CX3CR1	1	1	0.471811	2.71478	218.665	0.0336433	1
CYSLTR2	1	1	0.471811	2.71478	218.665	0.0336433	1
DMRTB1	1	1	0.471811	2.71478	218.665	0.0336433	1
DNAH6	1	1	0.471811	2.71478	218.665	0.0336433	1
DOP1B	1	1	0.471811	2.71478	218.665	0.0336433	1
DROSHA	1	1	0.471811	2.71478	218.665	0.0336433	1
DSCAM	1	1	0.471811	2.71478	218.665	0.0336433	1
DUOX1	1	1	0.471811	2.71478	218.665	0.0336433	1
ELMO2	1	1	0.471811	2.71478	218.665	0.0336433	1
EPHB1	1	1	0.471811	2.71478	218.665	0.0336433	1
F8	1	1	0.471811	2.71478	218.665	0.0336433	1
FAM131C	1	1	0.471811	2.71478	218.665	0.0336433	1
FAM76A	1	1	0.471811	2.71478	218.665	0.0336433	1
FASLG	1	1	0.471811	2.71478	218.665	0.0336433	1
FAT1	1	1	0.471811	2.71478	218.665	0.0336433	1
FBXL7	1	1	0.471811	2.71478	218.665	0.0336433	1
FMC1-LUC7L2	1	1	0.471811	2.71478	218.665	0.0336433	1
FN1	1	1	0.471811	2.71478	218.665	0.0336433	1
FRAS1	1	1	0.471811	2.71478	218.665	0.0336433	1
FRMPD1	1	1	0.471811	2.71478	218.665	0.0336433	1
GCN1	1	1	0.471811	2.71478	218.665	0.0336433	1
GNS	1	1	0.471811	2.71478	218.665	0.0336433	1
GOLGA6L2	1	1	0.471811	2.71478	218.665	0.0336433	1
GPR150	1	1	0.471811	2.71478	218.665	0.0336433	1
HERC2	1	1	0.471811	2.71478	218.665	0.0336433	1
HHIPL2	1	1	0.471811	2.71478	218.665	0.0336433	1
HIVEP1	1	1	0.471811	2.71478	218.665	0.0336433	1
HLA-B	1	1	0.471811	2.71478	218.665	0.0336433	1
HLA-G	1	1	0.471811	2.71478	218.665	0.0336433	1
HMCN1	1	1	0.471811	2.71478	218.665	0.0336433	1
HNRNPUL2	1	1	0.471811	2.71478	218.665	0.0336433	1
HOXB1	1	1	0.471811	2.71478	218.665	0.0336433	1
IL27RA	1	1	0.471811	2.71478	218.665	0.0336433	1
INO80	1	1	0.471811	2.71478	218.665	0.0336433	1
IRAK1	1	1	0.471811	2.71478	218.665	0.0336433	1
KDM5C	1	1	0.471811	2.71478	218.665	0.0336433	1
KIAA0232	1	1	0.471811	2.71478	218.665	0.0336433	1
LMO7	1	1	0.471811	2.71478	218.665	0.0336433	1
LNX1	1	1	0.471811	2.71478	218.665	0.0336433	1
LOXL4	1	1	0.471811	2.71478	218.665	0.0336433	1
LRMDA	1	1	0.471811	2.71478	218.665	0.0336433	1
LTBP1	1	1	0.471811	2.71478	218.665	0.0336433	1
LTBP4	1	1	0.471811	2.71478	218.665	0.0336433	1
MAD1L1	1	1	0.471811	2.71478	218.665	0.0336433	1
MAP2K4	1	1	0.471811	2.71478	218.665	0.0336433	1
MAP3K4	1	1	0.471811	2.71478	218.665	0.0336433	1
MATK	1	1	0.471811	2.71478	218.665	0.0336433	1
MGA	1	1	0.471811	2.71478	218.665	0.0336433	1
MORC2	1	1	0.471811	2.71478	218.665	0.0336433	1
MRC2	1	1	0.471811	2.71478	218.665	0.0336433	1
MTM1	1	1	0.471811	2.71478	218.665	0.0336433	1
MUC5B	1	1	0.471811	2.71478	218.665	0.0336433	1
MUCL3	1	1	0.471811	2.71478	218.665	0.0336433	1
MYH8	1	1	0.471811	2.71478	218.665	0.0336433	1
MYO7A	1	1	0.471811	2.71478	218.665	0.0336433	1
MYOF	1	1	0.471811	2.71478	218.665	0.0336433	1
NACAD	1	1	0.471811	2.71478	218.665	0.0336433	1
NCOA5	1	1	0.471811	2.71478	218.665	0.0336433	1
NCOR1	1	1	0.471811	2.71478	218.665	0.0336433	1
NOTCH3	1	1	0.471811	2.71478	218.665	0.0336433	1
NT5C2	1	1	0.471811	2.71478	218.665	0.0336433	1
NUTM1	1	1	0.471811	2.71478	218.665	0.0336433	1
OAS3	1	1	0.471811	2.71478	218.665	0.0336433	1
OBSL1	1	1	0.471811	2.71478	218.665	0.0336433	1
OR1B1	1	1	0.471811	2.71478	218.665	0.0336433	1
OR51Q1	1	1	0.471811	2.71478	218.665	0.0336433	1
PABPC5	1	1	0.471811	2.71478	218.665	0.0336433	1
PARD3	1	1	0.471811	2.71478	218.665	0.0336433	1
PARP10	1	1	0.471811	2.71478	218.665	0.0336433	1
PCDHGA9	1	1	0.471811	2.71478	218.665	0.0336433	1
PDE4A	1	1	0.471811	2.71478	218.665	0.0336433	1
PGD	1	1	0.471811	2.71478	218.665	0.0336433	1
PHF21B	1	1	0.471811	2.71478	218.665	0.0336433	1
PHF8	1	1	0.471811	2.71478	218.665	0.0336433	1
PI4KA	1	1	0.471811	2.71478	218.665	0.0336433	1
PIANP	1	1	0.471811	2.71478	218.665	0.0336433	1
PLCB3	1	1	0.471811	2.71478	218.665	0.0336433	1
PLVAP	1	1	0.471811	2.71478	218.665	0.0336433	1
PNMA3	1	1	0.471811	2.71478	218.665	0.0336433	1
PNMA5	1	1	0.471811	2.71478	218.665	0.0336433	1
POLE	1	1	0.471811	2.71478	218.665	0.0336433	1
PPP2R3A	1	1	0.471811	2.71478	218.665	0.0336433	1
PRAMEF14	1	1	0.471811	2.71478	218.665	0.0336433	1
PTCH1	1	1	0.471811	2.71478	218.665	0.0336433	1
PTGS1	1	1	0.471811	2.71478	218.665	0.0336433	1
RARS2	1	1	0.471811	2.71478	218.665	0.0336433	1
RASAL3	1	1	0.471811	2.71478	218.665	0.0336433	1
RNF145	1	1	0.471811	2.71478	218.665	0.0336433	1
RNF17	1	1	0.471811	2.71478	218.665	0.0336433	1
RPL7L1	1	1	0.471811	2.71478	218.665	0.0336433	1
SAMD9L	1	1	0.471811	2.71478	218.665	0.0336433	1
SASH1	1	1	0.471811	2.71478	218.665	0.0336433	1
SEZ6	1	1	0.471811	2.71478	218.665	0.0336433	1
SH3PXD2B	1	1	0.471811	2.71478	218.665	0.0336433	1
SIX2	1	1	0.471811	2.71478	218.665	0.0336433	1
SKIV2L	1	1	0.471811	2.71478	218.665	0.0336433	1
SLAMF6	1	1	0.471811	2.71478	218.665	0.0336433	1
SLC12A6	1	1	0.471811	2.71478	218.665	0.0336433	1
SLC44A5	1	1	0.471811	2.71478	218.665	0.0336433	1
SLCO5A1	1	1	0.471811	2.71478	218.665	0.0336433	1
SLIT2	1	1	0.471811	2.71478	218.665	0.0336433	1
SLITRK3	1	1	0.471811	2.71478	218.665	0.0336433	1
SMARCC1	1	1	0.471811	2.71478	218.665	0.0336433	1
SP4	1	1	0.471811	2.71478	218.665	0.0336433	1
SPRR5	1	1	0.471811	2.71478	218.665	0.0336433	1
SPTBN2	1	1	0.471811	2.71478	218.665	0.0336433	1
STYXL2	1	1	0.471811	2.71478	218.665	0.0336433	1
SUGP2	1	1	0.471811	2.71478	218.665	0.0336433	1
SYNE1	1	1	0.471811	2.71478	218.665	0.0336433	1
TCHHL1	1	1	0.471811	2.71478	218.665	0.0336433	1
THEMIS2	1	1	0.471811	2.71478	218.665	0.0336433	1
TMEM259	1	1	0.471811	2.71478	218.665	0.0336433	1
TP53BP1	1	1	0.471811	2.71478	218.665	0.0336433	1
TRBV6-5	1	1	0.471811	2.71478	218.665	0.0336433	1
TRIO	1	1	0.471811	2.71478	218.665	0.0336433	1
TTC30B	1	1	0.471811	2.71478	218.665	0.0336433	1
TWSG1	1	1	0.471811	2.71478	218.665	0.0336433	1
USP30	1	1	0.471811	2.71478	218.665	0.0336433	1
USP53	1	1	0.471811	2.71478	218.665	0.0336433	1
UTP25	1	1	0.471811	2.71478	218.665	0.0336433	1
WDR89	1	1	0.471811	2.71478	218.665	0.0336433	1
WSCD1	1	1	0.471811	2.71478	218.665	0.0336433	1
ZBTB21	1	1	0.471811	2.71478	218.665	0.0336433	1
ZC3H3	1	1	0.471811	2.71478	218.665	0.0336433	1
ZER1	1	1	0.471811	2.71478	218.665	0.0336433	1
ZFHX4	1	1	0.471811	2.71478	218.665	0.0336433	1
ZFYVE26	1	1	0.471811	2.71478	218.665	0.0336433	1
ZMIZ1	1	1	0.471811	2.71478	218.665	0.0336433	1
ZNF7	1	1	0.471811	2.71478	218.665	0.0336433	1
AANAT	0	1	1	0	104.351	0	1
AAR2	0	1	1	0	104.351	0	1
AARD	0	1	1	0	104.351	0	1
ABCA3	0	1	1	0	104.351	0	1
ABCB4	0	1	1	0	104.351	0	1
ABCB5	0	1	1	0	104.351	0	1
ABCC10	0	1	1	0	104.351	0	1
ABCC2	0	1	1	0	104.351	0	1
ABCC8	0	1	1	0	104.351	0	1
ABHD14A-ACY1	0	1	1	0	104.351	0	1
ABHD17C	0	1	1	0	104.351	0	1
ABHD18	0	1	1	0	104.351	0	1
ABHD2	0	1	1	0	104.351	0	1
ABL1	0	1	1	0	104.351	0	1
ABTB1	0	1	1	0	104.351	0	1
AC002456.2	0	1	1	0	104.351	0	1
AC004593.2	0	1	1	0	104.351	0	1
AC005537.1	0	1	1	0	104.351	0	1
AC007092.1	0	1	1	0	104.351	0	1
AC011005.1	0	1	1	0	104.351	0	1
AC016292.1	0	1	1	0	104.351	0	1
AC016590.4	0	1	1	0	104.351	0	1
AC023491.2	0	1	1	0	104.351	0	1
AC068580.4	0	1	1	0	104.351	0	1
AC104452.1	0	1	1	0	104.351	0	1
AC105411.1	0	1	1	0	104.351	0	1
AC145212.1	0	1	1	0	104.351	0	1
AC207130.1	0	1	1	0	104.351	0	1
AC233755.2	0	1	1	0	104.351	0	1
ACER3	0	1	1	0	104.351	0	1
ACIN1	0	1	1	0	104.351	0	1
ACOT11	0	1	1	0	104.351	0	1
ACOX1	0	1	1	0	104.351	0	1
ACSF2	0	1	1	0	104.351	0	1
ACSL6	0	1	1	0	104.351	0	1
ACTA2	0	1	1	0	104.351	0	1
ACTN3	0	1	1	0	104.351	0	1
ACTR6	0	1	1	0	104.351	0	1
ACTRT1	0	1	1	0	104.351	0	1
ACVRL1	0	1	1	0	104.351	0	1
ACY3	0	1	1	0	104.351	0	1
ADA2	0	1	1	0	104.351	0	1
ADAM10	0	1	1	0	104.351	0	1
ADAM18	0	1	1	0	104.351	0	1
ADAM7	0	1	1	0	104.351	0	1
ADAMTS2	0	1	1	0	104.351	0	1
ADAMTS20	0	1	1	0	104.351	0	1
ADAMTS7	0	1	1	0	104.351	0	1
ADAMTSL4	0	1	1	0	104.351	0	1
ADAR	0	1	1	0	104.351	0	1
ADARB2	0	1	1	0	104.351	0	1
ADCK2	0	1	1	0	104.351	0	1
ADCK5	0	1	1	0	104.351	0	1
ADCY6	0	1	1	0	104.351	0	1
ADCY9	0	1	1	0	104.351	0	1
ADGRB1	0	1	1	0	104.351	0	1
ADGRB2	0	1	1	0	104.351	0	1
ADGRB3	0	1	1	0	104.351	0	1
ADGRF4	0	1	1	0	104.351	0	1
ADGRL2	0	1	1	0	104.351	0	1
ADH1B	0	1	1	0	104.351	0	1
ADH7	0	1	1	0	104.351	0	1
AFAP1L2	0	1	1	0	104.351	0	1
AFF1	0	1	1	0	104.351	0	1
AFF3	0	1	1	0	104.351	0	1
AFTPH	0	1	1	0	104.351	0	1
AGAP5	0	1	1	0	104.351	0	1
AGO2	0	1	1	0	104.351	0	1
AGPAT2	0	1	1	0	104.351	0	1
AHCYL2	0	1	1	0	104.351	0	1
AHNAK	0	1	1	0	104.351	0	1
AJM1	0	1	1	0	104.351	0	1
AJUBA	0	1	1	0	104.351	0	1
AKAP9	0	1	1	0	104.351	0	1
AKR1A1	0	1	1	0	104.351	0	1
AKR1B10	0	1	1	0	104.351	0	1
AKR1E2	0	1	1	0	104.351	0	1
AKT3	0	1	1	0	104.351	0	1
AL008633.1	0	1	1	0	104.351	0	1
AL109984.1	0	1	1	0	104.351	0	1
AL121900.1	0	1	1	0	104.351	0	1
AL583852.1	0	1	1	0	104.351	0	1
ALDH1A1	0	1	1	0	104.351	0	1
ALDH3A1	0	1	1	0	104.351	0	1
ALDOA	0	1	1	0	104.351	0	1
ALG9	0	1	1	0	104.351	0	1
ALK	0	1	1	0	104.351	0	1
ALKAL1	0	1	1	0	104.351	0	1
ALOX5AP	0	1	1	0	104.351	0	1
ALX1	0	1	1	0	104.351	0	1
ALX3	0	1	1	0	104.351	0	1
AMIGO3	0	1	1	0	104.351	0	1
AMOTL1	0	1	1	0	104.351	0	1
AMPD2	0	1	1	0	104.351	0	1
AMPH	0	1	1	0	104.351	0	1
ANAPC2	0	1	1	0	104.351	0	1
ANAPC4	0	1	1	0	104.351	0	1
ANGPTL1	0	1	1	0	104.351	0	1
ANKK1	0	1	1	0	104.351	0	1
ANKRD12	0	1	1	0	104.351	0	1
ANKRD13A	0	1	1	0	104.351	0	1
ANKRD13D	0	1	1	0	104.351	0	1
ANKRD17	0	1	1	0	104.351	0	1
ANKRD30A	0	1	1	0	104.351	0	1
ANKRD36C	0	1	1	0	104.351	0	1
ANKRD42	0	1	1	0	104.351	0	1
ANKRD50	0	1	1	0	104.351	0	1
ANKS1A	0	1	1	0	104.351	0	1
ANO4	0	1	1	0	104.351	0	1
ANTXR2	0	1	1	0	104.351	0	1
AP003108.2	0	1	1	0	104.351	0	1
AP2A1	0	1	1	0	104.351	0	1
AP3B1	0	1	1	0	104.351	0	1
AP3B2	0	1	1	0	104.351	0	1
AP4B1	0	1	1	0	104.351	0	1
AP5Z1	0	1	1	0	104.351	0	1
APBB1IP	0	1	1	0	104.351	0	1
APC2	0	1	1	0	104.351	0	1
APCDD1L	0	1	1	0	104.351	0	1
APIP	0	1	1	0	104.351	0	1
APLP2	0	1	1	0	104.351	0	1
APOB	0	1	1	0	104.351	0	1
APOBEC1	0	1	1	0	104.351	0	1
APOH	0	1	1	0	104.351	0	1
APOL4	0	1	1	0	104.351	0	1
APP	0	1	1	0	104.351	0	1
AREL1	0	1	1	0	104.351	0	1
ARFGEF3	0	1	1	0	104.351	0	1
ARHGAP30	0	1	1	0	104.351	0	1
ARHGEF1	0	1	1	0	104.351	0	1
ARHGEF10L	0	1	1	0	104.351	0	1
ARHGEF17	0	1	1	0	104.351	0	1
ARHGEF28	0	1	1	0	104.351	0	1
ARHGEF4	0	1	1	0	104.351	0	1
ARHGEF40	0	1	1	0	104.351	0	1
ARHGEF7	0	1	1	0	104.351	0	1
ARHGEF9	0	1	1	0	104.351	0	1
ARID2	0	1	1	0	104.351	0	1
ARID3A	0	1	1	0	104.351	0	1
ARL10	0	1	1	0	104.351	0	1
ARL4A	0	1	1	0	104.351	0	1
ARMC2	0	1	1	0	104.351	0	1
ARMC3	0	1	1	0	104.351	0	1
ARMC5	0	1	1	0	104.351	0	1
ARMCX1	0	1	1	0	104.351	0	1
ARMCX2	0	1	1	0	104.351	0	1
ARPC5L	0	1	1	0	104.351	0	1
ARR3	0	1	1	0	104.351	0	1
ARSA	0	1	1	0	104.351	0	1
ART1	0	1	1	0	104.351	0	1
ARX	0	1	1	0	104.351	0	1
ASAP1	0	1	1	0	104.351	0	1
ASB11	0	1	1	0	104.351	0	1
ASB6	0	1	1	0	104.351	0	1
ASCL4	0	1	1	0	104.351	0	1
ASF1B	0	1	1	0	104.351	0	1
ASIC2	0	1	1	0	104.351	0	1
ASPHD2	0	1	1	0	104.351	0	1
ASPRV1	0	1	1	0	104.351	0	1
ASXL2	0	1	1	0	104.351	0	1
ATAD3A	0	1	1	0	104.351	0	1
ATF7IP	0	1	1	0	104.351	0	1
ATG9B	0	1	1	0	104.351	0	1
ATP10D	0	1	1	0	104.351	0	1
ATP5PB	0	1	1	0	104.351	0	1
ATRNL1	0	1	1	0	104.351	0	1
ATXN7L1	0	1	1	0	104.351	0	1
AXL	0	1	1	0	104.351	0	1
AZIN2	0	1	1	0	104.351	0	1
AZU1	0	1	1	0	104.351	0	1
B3GALNT2	0	1	1	0	104.351	0	1
B3GLCT	0	1	1	0	104.351	0	1
B3GNT9	0	1	1	0	104.351	0	1
B9D2	0	1	1	0	104.351	0	1
BAALC	0	1	1	0	104.351	0	1
BACH2	0	1	1	0	104.351	0	1
BAIAP2L2	0	1	1	0	104.351	0	1
BARX1	0	1	1	0	104.351	0	1
BARX2	0	1	1	0	104.351	0	1
BBS12	0	1	1	0	104.351	0	1
BBS4	0	1	1	0	104.351	0	1
BBS7	0	1	1	0	104.351	0	1
BBS9	0	1	1	0	104.351	0	1
BCAM	0	1	1	0	104.351	0	1
BCAN	0	1	1	0	104.351	0	1
BCAT2	0	1	1	0	104.351	0	1
BCL9L	0	1	1	0	104.351	0	1
BCOR	0	1	1	0	104.351	0	1
BCR	0	1	1	0	104.351	0	1
BECN2	0	1	1	0	104.351	0	1
BEGAIN	0	1	1	0	104.351	0	1
BEST1	0	1	1	0	104.351	0	1
BFSP1	0	1	1	0	104.351	0	1
BICD2	0	1	1	0	104.351	0	1
BIRC5	0	1	1	0	104.351	0	1
BLM	0	1	1	0	104.351	0	1
BLZF1	0	1	1	0	104.351	0	1
BMP1	0	1	1	0	104.351	0	1
BMP7	0	1	1	0	104.351	0	1
BMX	0	1	1	0	104.351	0	1
BOD1L1	0	1	1	0	104.351	0	1
BORCS6	0	1	1	0	104.351	0	1
BPI	0	1	1	0	104.351	0	1
BRCA1	0	1	1	0	104.351	0	1
BRD3	0	1	1	0	104.351	0	1
BRPF3	0	1	1	0	104.351	0	1
BRWD1	0	1	1	0	104.351	0	1
BTBD17	0	1	1	0	104.351	0	1
BTBD8	0	1	1	0	104.351	0	1
BTG4	0	1	1	0	104.351	0	1
BTLA	0	1	1	0	104.351	0	1
BUB1B	0	1	1	0	104.351	0	1
BUD31	0	1	1	0	104.351	0	1
BZW2	0	1	1	0	104.351	0	1
C10orf71	0	1	1	0	104.351	0	1
C11orf80	0	1	1	0	104.351	0	1
C14orf119	0	1	1	0	104.351	0	1
C16orf72	0	1	1	0	104.351	0	1
C16orf96	0	1	1	0	104.351	0	1
C17orf107	0	1	1	0	104.351	0	1
C17orf67	0	1	1	0	104.351	0	1
C17orf75	0	1	1	0	104.351	0	1
C1QB	0	1	1	0	104.351	0	1
C1QTNF6	0	1	1	0	104.351	0	1
C1QTNF9B	0	1	1	0	104.351	0	1
C1orf112	0	1	1	0	104.351	0	1
C1orf127	0	1	1	0	104.351	0	1
C1orf167	0	1	1	0	104.351	0	1
C20orf96	0	1	1	0	104.351	0	1
C22orf31	0	1	1	0	104.351	0	1
C2CD3	0	1	1	0	104.351	0	1
C4A	0	1	1	0	104.351	0	1
C5AR1	0	1	1	0	104.351	0	1
C6orf141	0	1	1	0	104.351	0	1
C6orf47	0	1	1	0	104.351	0	1
C8orf76	0	1	1	0	104.351	0	1
C8orf89	0	1	1	0	104.351	0	1
C9orf50	0	1	1	0	104.351	0	1
CA3	0	1	1	0	104.351	0	1
CAAP1	0	1	1	0	104.351	0	1
CABIN1	0	1	1	0	104.351	0	1
CABP4	0	1	1	0	104.351	0	1
CACNA1B	0	1	1	0	104.351	0	1
CACNA2D4	0	1	1	0	104.351	0	1
CADM4	0	1	1	0	104.351	0	1
CAMK1G	0	1	1	0	104.351	0	1
CAMK2A	0	1	1	0	104.351	0	1
CAMKK1	0	1	1	0	104.351	0	1
CAMLG	0	1	1	0	104.351	0	1
CAPN3	0	1	1	0	104.351	0	1
CAPN7	0	1	1	0	104.351	0	1
CASD1	0	1	1	0	104.351	0	1
CASKIN2	0	1	1	0	104.351	0	1
CASP4	0	1	1	0	104.351	0	1
CASP8	0	1	1	0	104.351	0	1
CASS4	0	1	1	0	104.351	0	1
CATIP	0	1	1	0	104.351	0	1
CATSPERB	0	1	1	0	104.351	0	1
CATSPERG	0	1	1	0	104.351	0	1
CBARP	0	1	1	0	104.351	0	1
CBX8	0	1	1	0	104.351	0	1
CCDC112	0	1	1	0	104.351	0	1
CCDC116	0	1	1	0	104.351	0	1
CCDC137	0	1	1	0	104.351	0	1
CCDC178	0	1	1	0	104.351	0	1
CCDC18	0	1	1	0	104.351	0	1
CCDC183	0	1	1	0	104.351	0	1
CCDC184	0	1	1	0	104.351	0	1
CCDC185	0	1	1	0	104.351	0	1
CCDC71L	0	1	1	0	104.351	0	1
CCDC82	0	1	1	0	104.351	0	1
CCDC87	0	1	1	0	104.351	0	1
CCDC91	0	1	1	0	104.351	0	1
CCDC96	0	1	1	0	104.351	0	1
CCDC97	0	1	1	0	104.351	0	1
CCHCR1	0	1	1	0	104.351	0	1
CCIN	0	1	1	0	104.351	0	1
CCL7	0	1	1	0	104.351	0	1
CCN2	0	1	1	0	104.351	0	1
CCN3	0	1	1	0	104.351	0	1
CCSER1	0	1	1	0	104.351	0	1
CCT3	0	1	1	0	104.351	0	1
CD247	0	1	1	0	104.351	0	1
CD44	0	1	1	0	104.351	0	1
CD5L	0	1	1	0	104.351	0	1
CD63	0	1	1	0	104.351	0	1
CD8B2	0	1	1	0	104.351	0	1
CDC25A	0	1	1	0	104.351	0	1
CDC42BPA	0	1	1	0	104.351	0	1
CDC45	0	1	1	0	104.351	0	1
CDCA2	0	1	1	0	104.351	0	1
CDCA5	0	1	1	0	104.351	0	1
CDH13	0	1	1	0	104.351	0	1
CDH18	0	1	1	0	104.351	0	1
CDH23	0	1	1	0	104.351	0	1
CDH9	0	1	1	0	104.351	0	1
CDHR1	0	1	1	0	104.351	0	1
CDK11B	0	1	1	0	104.351	0	1
CDK12	0	1	1	0	104.351	0	1
CDK17	0	1	1	0	104.351	0	1
CDK18	0	1	1	0	104.351	0	1
CDK2	0	1	1	0	104.351	0	1
CDK5R1	0	1	1	0	104.351	0	1
CDK5RAP2	0	1	1	0	104.351	0	1
CDK7	0	1	1	0	104.351	0	1
CDK9	0	1	1	0	104.351	0	1
CDKL5	0	1	1	0	104.351	0	1
CDR2L	0	1	1	0	104.351	0	1
CDX4	0	1	1	0	104.351	0	1
CDYL	0	1	1	0	104.351	0	1
CEBPD	0	1	1	0	104.351	0	1
CELA1	0	1	1	0	104.351	0	1
CELA3A	0	1	1	0	104.351	0	1
CELSR1	0	1	1	0	104.351	0	1
CENPE	0	1	1	0	104.351	0	1
CENPJ	0	1	1	0	104.351	0	1
CEP104	0	1	1	0	104.351	0	1
CEP162	0	1	1	0	104.351	0	1
CEP170B	0	1	1	0	104.351	0	1
CEP250	0	1	1	0	104.351	0	1
CEP295	0	1	1	0	104.351	0	1
CEP55	0	1	1	0	104.351	0	1
CEP57	0	1	1	0	104.351	0	1
CFAP157	0	1	1	0	104.351	0	1
CFAP300	0	1	1	0	104.351	0	1
CFAP45	0	1	1	0	104.351	0	1
CFAP74	0	1	1	0	104.351	0	1
CFAP97	0	1	1	0	104.351	0	1
CFAP97D1	0	1	1	0	104.351	0	1
CHAD	0	1	1	0	104.351	0	1
CHCHD6	0	1	1	0	104.351	0	1
CHD1L	0	1	1	0	104.351	0	1
CHD4	0	1	1	0	104.351	0	1
CHD6	0	1	1	0	104.351	0	1
CHD9	0	1	1	0	104.351	0	1
CHIC1	0	1	1	0	104.351	0	1
CHM	0	1	1	0	104.351	0	1
CHMP3	0	1	1	0	104.351	0	1
CHPT1	0	1	1	0	104.351	0	1
CHST14	0	1	1	0	104.351	0	1
CHST2	0	1	1	0	104.351	0	1
CHST4	0	1	1	0	104.351	0	1
CHUK	0	1	1	0	104.351	0	1
CILP2	0	1	1	0	104.351	0	1
CITED2	0	1	1	0	104.351	0	1
CKAP5	0	1	1	0	104.351	0	1
CLASP1	0	1	1	0	104.351	0	1
CLCN5	0	1	1	0	104.351	0	1
CLEC12A	0	1	1	0	104.351	0	1
CLIC3	0	1	1	0	104.351	0	1
CLIP2	0	1	1	0	104.351	0	1
CLK2	0	1	1	0	104.351	0	1
CLOCK	0	1	1	0	104.351	0	1
CLPSL2	0	1	1	0	104.351	0	1
CMTR2	0	1	1	0	104.351	0	1
CMYA5	0	1	1	0	104.351	0	1
CNBD1	0	1	1	0	104.351	0	1
CNGA2	0	1	1	0	104.351	0	1
CNKSR3	0	1	1	0	104.351	0	1
CNOT2	0	1	1	0	104.351	0	1
CNOT4	0	1	1	0	104.351	0	1
CNPY3	0	1	1	0	104.351	0	1
CNR2	0	1	1	0	104.351	0	1
CNTN5	0	1	1	0	104.351	0	1
CNTNAP5	0	1	1	0	104.351	0	1
CNTROB	0	1	1	0	104.351	0	1
COBL	0	1	1	0	104.351	0	1
COCH	0	1	1	0	104.351	0	1
COG2	0	1	1	0	104.351	0	1
COG4	0	1	1	0	104.351	0	1
COL11A2	0	1	1	0	104.351	0	1
COL17A1	0	1	1	0	104.351	0	1
COL18A1	0	1	1	0	104.351	0	1
COL1A2	0	1	1	0	104.351	0	1
COL22A1	0	1	1	0	104.351	0	1
COL23A1	0	1	1	0	104.351	0	1
COL27A1	0	1	1	0	104.351	0	1
COL4A4	0	1	1	0	104.351	0	1
COL4A6	0	1	1	0	104.351	0	1
COL5A2	0	1	1	0	104.351	0	1
COL5A3	0	1	1	0	104.351	0	1
COL8A2	0	1	1	0	104.351	0	1
COLEC12	0	1	1	0	104.351	0	1
COLGALT1	0	1	1	0	104.351	0	1
COMMD4	0	1	1	0	104.351	0	1
COMTD1	0	1	1	0	104.351	0	1
CP	0	1	1	0	104.351	0	1
CPA2	0	1	1	0	104.351	0	1
CPAMD8	0	1	1	0	104.351	0	1
CPE	0	1	1	0	104.351	0	1
CPED1	0	1	1	0	104.351	0	1
CPHXL	0	1	1	0	104.351	0	1
CPSF7	0	1	1	0	104.351	0	1
CPVL	0	1	1	0	104.351	0	1
CPXCR1	0	1	1	0	104.351	0	1
CR1	0	1	1	0	104.351	0	1
CR382285.1	0	1	1	0	104.351	0	1
CRAMP1	0	1	1	0	104.351	0	1
CREBBP	0	1	1	0	104.351	0	1
CREBRF	0	1	1	0	104.351	0	1
CREG1	0	1	1	0	104.351	0	1
CRELD1	0	1	1	0	104.351	0	1
CRLF1	0	1	1	0	104.351	0	1
CRLF2	0	1	1	0	104.351	0	1
CRNN	0	1	1	0	104.351	0	1
CROCC2	0	1	1	0	104.351	0	1
CRTC2	0	1	1	0	104.351	0	1
CRYBG1	0	1	1	0	104.351	0	1
CRYBG2	0	1	1	0	104.351	0	1
CRYGN	0	1	1	0	104.351	0	1
CSE1L	0	1	1	0	104.351	0	1
CSMD3	0	1	1	0	104.351	0	1
CSPP1	0	1	1	0	104.351	0	1
CTAGE15	0	1	1	0	104.351	0	1
CTAGE9	0	1	1	0	104.351	0	1
CTNNA3	0	1	1	0	104.351	0	1
CTNNB1	0	1	1	0	104.351	0	1
CTNND1	0	1	1	0	104.351	0	1
CTNND2	0	1	1	0	104.351	0	1
CTSV	0	1	1	0	104.351	0	1
CTTNBP2	0	1	1	0	104.351	0	1
CUBN	0	1	1	0	104.351	0	1
CUL4B	0	1	1	0	104.351	0	1
CUL9	0	1	1	0	104.351	0	1
CXCR2	0	1	1	0	104.351	0	1
CXXC4	0	1	1	0	104.351	0	1
CYB5R2	0	1	1	0	104.351	0	1
CYFIP1	0	1	1	0	104.351	0	1
CYP2D6	0	1	1	0	104.351	0	1
CYP2F1	0	1	1	0	104.351	0	1
CYP2S1	0	1	1	0	104.351	0	1
CYP3A4	0	1	1	0	104.351	0	1
CYP4A11	0	1	1	0	104.351	0	1
CYP4F12	0	1	1	0	104.351	0	1
CYP4V2	0	1	1	0	104.351	0	1
DACH2	0	1	1	0	104.351	0	1
DACT2	0	1	1	0	104.351	0	1
DAGLB	0	1	1	0	104.351	0	1
DAO	0	1	1	0	104.351	0	1
DAOA	0	1	1	0	104.351	0	1
DAPK1	0	1	1	0	104.351	0	1
DCC	0	1	1	0	104.351	0	1
DCHS1	0	1	1	0	104.351	0	1
DCLRE1C	0	1	1	0	104.351	0	1
DCTN5	0	1	1	0	104.351	0	1
DCUN1D5	0	1	1	0	104.351	0	1
DDB2	0	1	1	0	104.351	0	1
DDHD2	0	1	1	0	104.351	0	1
DDIT3	0	1	1	0	104.351	0	1
DDR2	0	1	1	0	104.351	0	1
DDX11	0	1	1	0	104.351	0	1
DDX27	0	1	1	0	104.351	0	1
DDX46	0	1	1	0	104.351	0	1
DDX49	0	1	1	0	104.351	0	1
DEAF1	0	1	1	0	104.351	0	1
DEFA4	0	1	1	0	104.351	0	1
DENND1A	0	1	1	0	104.351	0	1
DENND2B	0	1	1	0	104.351	0	1
DENND3	0	1	1	0	104.351	0	1
DENND4A	0	1	1	0	104.351	0	1
DENND4B	0	1	1	0	104.351	0	1
DENND4C	0	1	1	0	104.351	0	1
DEPDC5	0	1	1	0	104.351	0	1
DERA	0	1	1	0	104.351	0	1
DGCR2	0	1	1	0	104.351	0	1
DGCR8	0	1	1	0	104.351	0	1
DGKA	0	1	1	0	104.351	0	1
DGKD	0	1	1	0	104.351	0	1
DGKQ	0	1	1	0	104.351	0	1
DHRS3	0	1	1	0	104.351	0	1
DHX16	0	1	1	0	104.351	0	1
DHX57	0	1	1	0	104.351	0	1
DHX8	0	1	1	0	104.351	0	1
DIABLO	0	1	1	0	104.351	0	1
DIAPH2	0	1	1	0	104.351	0	1
DIP2B	0	1	1	0	104.351	0	1
DIP2C	0	1	1	0	104.351	0	1
DIS3	0	1	1	0	104.351	0	1
DISP1	0	1	1	0	104.351	0	1
DISP2	0	1	1	0	104.351	0	1
DISP3	0	1	1	0	104.351	0	1
DKK1	0	1	1	0	104.351	0	1
DKK3	0	1	1	0	104.351	0	1
DLGAP3	0	1	1	0	104.351	0	1
DLX3	0	1	1	0	104.351	0	1
DLX4	0	1	1	0	104.351	0	1
DMBX1	0	1	1	0	104.351	0	1
DMD	0	1	1	0	104.351	0	1
DMKN	0	1	1	0	104.351	0	1
DMXL1	0	1	1	0	104.351	0	1
DNAAF1	0	1	1	0	104.351	0	1
DNAH10	0	1	1	0	104.351	0	1
DNAH11	0	1	1	0	104.351	0	1
DNAH12	0	1	1	0	104.351	0	1
DNAH3	0	1	1	0	104.351	0	1
DNAI1	0	1	1	0	104.351	0	1
DNAI3	0	1	1	0	104.351	0	1
DNAJA1	0	1	1	0	104.351	0	1
DNAJB14	0	1	1	0	104.351	0	1
DNM3	0	1	1	0	104.351	0	1
DNPEP	0	1	1	0	104.351	0	1
DNPH1	0	1	1	0	104.351	0	1
DOCK1	0	1	1	0	104.351	0	1
DOCK10	0	1	1	0	104.351	0	1
DOCK2	0	1	1	0	104.351	0	1
DOCK8	0	1	1	0	104.351	0	1
DOCK9	0	1	1	0	104.351	0	1
DOK2	0	1	1	0	104.351	0	1
DOLK	0	1	1	0	104.351	0	1
DOLPP1	0	1	1	0	104.351	0	1
DOP1A	0	1	1	0	104.351	0	1
DOT1L	0	1	1	0	104.351	0	1
DPEP1	0	1	1	0	104.351	0	1
DPP3	0	1	1	0	104.351	0	1
DPP8	0	1	1	0	104.351	0	1
DPY19L1	0	1	1	0	104.351	0	1
DPY19L2	0	1	1	0	104.351	0	1
DPYS	0	1	1	0	104.351	0	1
DR1	0	1	1	0	104.351	0	1
DRC7	0	1	1	0	104.351	0	1
DRG1	0	1	1	0	104.351	0	1
DSE	0	1	1	0	104.351	0	1
DSEL	0	1	1	0	104.351	0	1
DSN1	0	1	1	0	104.351	0	1
DUSP14	0	1	1	0	104.351	0	1
DUSP8	0	1	1	0	104.351	0	1
DYNC1LI2	0	1	1	0	104.351	0	1
DYNC2I1	0	1	1	0	104.351	0	1
DYTN	0	1	1	0	104.351	0	1
E2F6	0	1	1	0	104.351	0	1
EBNA1BP2	0	1	1	0	104.351	0	1
ECEL1	0	1	1	0	104.351	0	1
ECM1	0	1	1	0	104.351	0	1
EDA	0	1	1	0	104.351	0	1
EDN2	0	1	1	0	104.351	0	1
EEF1D	0	1	1	0	104.351	0	1
EFTUD2	0	1	1	0	104.351	0	1
EHD1	0	1	1	0	104.351	0	1
EIF3E	0	1	1	0	104.351	0	1
EIF3L	0	1	1	0	104.351	0	1
EIF4A2	0	1	1	0	104.351	0	1
EIF4G1	0	1	1	0	104.351	0	1
EIF5AL1	0	1	1	0	104.351	0	1
ELK3	0	1	1	0	104.351	0	1
ELL2	0	1	1	0	104.351	0	1
ELMOD2	0	1	1	0	104.351	0	1
ELN	0	1	1	0	104.351	0	1
ELOA2	0	1	1	0	104.351	0	1
ELOVL3	0	1	1	0	104.351	0	1
EMC1	0	1	1	0	104.351	0	1
EMC7	0	1	1	0	104.351	0	1
EML4	0	1	1	0	104.351	0	1
EMX2	0	1	1	0	104.351	0	1
ENOSF1	0	1	1	0	104.351	0	1
ENPEP	0	1	1	0	104.351	0	1
ENPP3	0	1	1	0	104.351	0	1
ENTPD2	0	1	1	0	104.351	0	1
EPB42	0	1	1	0	104.351	0	1
EPHA7	0	1	1	0	104.351	0	1
EPHB4	0	1	1	0	104.351	0	1
EPHX1	0	1	1	0	104.351	0	1
EPS8L1	0	1	1	0	104.351	0	1
ERBIN	0	1	1	0	104.351	0	1
ERC1	0	1	1	0	104.351	0	1
ERG	0	1	1	0	104.351	0	1
ERICH3	0	1	1	0	104.351	0	1
ERICH5	0	1	1	0	104.351	0	1
ERMN	0	1	1	0	104.351	0	1
ERO1B	0	1	1	0	104.351	0	1
ERVFRD-1	0	1	1	0	104.351	0	1
ESPL1	0	1	1	0	104.351	0	1
ESPN	0	1	1	0	104.351	0	1
ESRP2	0	1	1	0	104.351	0	1
ESRRA	0	1	1	0	104.351	0	1
ESRRB	0	1	1	0	104.351	0	1
ESX1	0	1	1	0	104.351	0	1
ESYT1	0	1	1	0	104.351	0	1
ETF1	0	1	1	0	104.351	0	1
ETFBKMT	0	1	1	0	104.351	0	1
ETV2	0	1	1	0	104.351	0	1
ETV5	0	1	1	0	104.351	0	1
EVI5L	0	1	1	0	104.351	0	1
EVL	0	1	1	0	104.351	0	1
EXD3	0	1	1	0	104.351	0	1
EXO1	0	1	1	0	104.351	0	1
EXOC1	0	1	1	0	104.351	0	1
EXOC3L4	0	1	1	0	104.351	0	1
EXOC8	0	1	1	0	104.351	0	1
EXOSC10	0	1	1	0	104.351	0	1
EXOSC5	0	1	1	0	104.351	0	1
EXT2	0	1	1	0	104.351	0	1
EYA1	0	1	1	0	104.351	0	1
EZR	0	1	1	0	104.351	0	1
F5	0	1	1	0	104.351	0	1
FAAP100	0	1	1	0	104.351	0	1
FADS2	0	1	1	0	104.351	0	1
FADS3	0	1	1	0	104.351	0	1
FAM111B	0	1	1	0	104.351	0	1
FAM120B	0	1	1	0	104.351	0	1
FAM135A	0	1	1	0	104.351	0	1
FAM13B	0	1	1	0	104.351	0	1
FAM13C	0	1	1	0	104.351	0	1
FAM149B1	0	1	1	0	104.351	0	1
FAM161A	0	1	1	0	104.351	0	1
FAM171A2	0	1	1	0	104.351	0	1
FAM171B	0	1	1	0	104.351	0	1
FAM184A	0	1	1	0	104.351	0	1
FAM186A	0	1	1	0	104.351	0	1
FAM189B	0	1	1	0	104.351	0	1
FAM200A	0	1	1	0	104.351	0	1
FAM20A	0	1	1	0	104.351	0	1
FAM214B	0	1	1	0	104.351	0	1
FAM216A	0	1	1	0	104.351	0	1
FAM217B	0	1	1	0	104.351	0	1
FAM221A	0	1	1	0	104.351	0	1
FAM221B	0	1	1	0	104.351	0	1
FAM237A	0	1	1	0	104.351	0	1
FAM240A	0	1	1	0	104.351	0	1
FAM25C	0	1	1	0	104.351	0	1
FAM3D	0	1	1	0	104.351	0	1
FAM71E2	0	1	1	0	104.351	0	1
FAM83B	0	1	1	0	104.351	0	1
FAM83E	0	1	1	0	104.351	0	1
FAM83H	0	1	1	0	104.351	0	1
FAM89B	0	1	1	0	104.351	0	1
FAM90A26	0	1	1	0	104.351	0	1
FANCE	0	1	1	0	104.351	0	1
FANCI	0	1	1	0	104.351	0	1
FAP	0	1	1	0	104.351	0	1
FAR2	0	1	1	0	104.351	0	1
FARP2	0	1	1	0	104.351	0	1
FARSA	0	1	1	0	104.351	0	1
FASTKD1	0	1	1	0	104.351	0	1
FASTKD2	0	1	1	0	104.351	0	1
FBF1	0	1	1	0	104.351	0	1
FBLIM1	0	1	1	0	104.351	0	1
FBN2	0	1	1	0	104.351	0	1
FBN3	0	1	1	0	104.351	0	1
FBXL13	0	1	1	0	104.351	0	1
FBXO21	0	1	1	0	104.351	0	1
FBXO24	0	1	1	0	104.351	0	1
FBXO38	0	1	1	0	104.351	0	1
FBXO7	0	1	1	0	104.351	0	1
FBXW4	0	1	1	0	104.351	0	1
FCER2	0	1	1	0	104.351	0	1
FCGBP	0	1	1	0	104.351	0	1
FCRL2	0	1	1	0	104.351	0	1
FCRLB	0	1	1	0	104.351	0	1
FDXR	0	1	1	0	104.351	0	1
FER1L5	0	1	1	0	104.351	0	1
FER1L6	0	1	1	0	104.351	0	1
FGD4	0	1	1	0	104.351	0	1
FGD5	0	1	1	0	104.351	0	1
FGF23	0	1	1	0	104.351	0	1
FGF7	0	1	1	0	104.351	0	1
FGFR1	0	1	1	0	104.351	0	1
FGFR2	0	1	1	0	104.351	0	1
FGL1	0	1	1	0	104.351	0	1
FGL2	0	1	1	0	104.351	0	1
FHAD1	0	1	1	0	104.351	0	1
FIBCD1	0	1	1	0	104.351	0	1
FILIP1L	0	1	1	0	104.351	0	1
FKBP14	0	1	1	0	104.351	0	1
FKTN	0	1	1	0	104.351	0	1
FLNC	0	1	1	0	104.351	0	1
FLRT3	0	1	1	0	104.351	0	1
FMO1	0	1	1	0	104.351	0	1
FMO3	0	1	1	0	104.351	0	1
FNDC4	0	1	1	0	104.351	0	1
FNIP2	0	1	1	0	104.351	0	1
FO681492.1	0	1	1	0	104.351	0	1
FOLR3	0	1	1	0	104.351	0	1
FOSB	0	1	1	0	104.351	0	1
FOXB2	0	1	1	0	104.351	0	1
FOXK1	0	1	1	0	104.351	0	1
FOXN1	0	1	1	0	104.351	0	1
FOXO1	0	1	1	0	104.351	0	1
FOXRED1	0	1	1	0	104.351	0	1
FPR2	0	1	1	0	104.351	0	1
FPR3	0	1	1	0	104.351	0	1
FREM1	0	1	1	0	104.351	0	1
FSIP1	0	1	1	0	104.351	0	1
FUBP3	0	1	1	0	104.351	0	1
FUZ	0	1	1	0	104.351	0	1
FYB1	0	1	1	0	104.351	0	1
FZD1	0	1	1	0	104.351	0	1
FZD2	0	1	1	0	104.351	0	1
FZD3	0	1	1	0	104.351	0	1
FZD5	0	1	1	0	104.351	0	1
FZD6	0	1	1	0	104.351	0	1
FZD8	0	1	1	0	104.351	0	1
FZR1	0	1	1	0	104.351	0	1
G6PC3	0	1	1	0	104.351	0	1
GAB4	0	1	1	0	104.351	0	1
GABBR1	0	1	1	0	104.351	0	1
GABRD	0	1	1	0	104.351	0	1
GADD45GIP1	0	1	1	0	104.351	0	1
GAK	0	1	1	0	104.351	0	1
GALNT13	0	1	1	0	104.351	0	1
GALNT5	0	1	1	0	104.351	0	1
GALR3	0	1	1	0	104.351	0	1
GANAB	0	1	1	0	104.351	0	1
GAP43	0	1	1	0	104.351	0	1
GAS8	0	1	1	0	104.351	0	1
GBA	0	1	1	0	104.351	0	1
GBP6	0	1	1	0	104.351	0	1
GCC1	0	1	1	0	104.351	0	1
GCC2	0	1	1	0	104.351	0	1
GCDH	0	1	1	0	104.351	0	1
GCKR	0	1	1	0	104.351	0	1
GDF7	0	1	1	0	104.351	0	1
GDPD5	0	1	1	0	104.351	0	1
GEMIN2	0	1	1	0	104.351	0	1
GEMIN5	0	1	1	0	104.351	0	1
GEN1	0	1	1	0	104.351	0	1
GFRA3	0	1	1	0	104.351	0	1
GGA3	0	1	1	0	104.351	0	1
GGN	0	1	1	0	104.351	0	1
GIMD1	0	1	1	0	104.351	0	1
GJA3	0	1	1	0	104.351	0	1
GJD3	0	1	1	0	104.351	0	1
GK2	0	1	1	0	104.351	0	1
GLB1L2	0	1	1	0	104.351	0	1
GLIS1	0	1	1	0	104.351	0	1
GLRX5	0	1	1	0	104.351	0	1
GLS	0	1	1	0	104.351	0	1
GLYR1	0	1	1	0	104.351	0	1
GMEB1	0	1	1	0	104.351	0	1
GMPPA	0	1	1	0	104.351	0	1
GNA12	0	1	1	0	104.351	0	1
GNA13	0	1	1	0	104.351	0	1
GNB2	0	1	1	0	104.351	0	1
GNPTAB	0	1	1	0	104.351	0	1
GOLGA3	0	1	1	0	104.351	0	1
GOLGA5	0	1	1	0	104.351	0	1
GOLGA6L10	0	1	1	0	104.351	0	1
GOLGA8N	0	1	1	0	104.351	0	1
GOLIM4	0	1	1	0	104.351	0	1
GON4L	0	1	1	0	104.351	0	1
GOPC	0	1	1	0	104.351	0	1
GP9	0	1	1	0	104.351	0	1
GPAT4	0	1	1	0	104.351	0	1
GPATCH1	0	1	1	0	104.351	0	1
GPCPD1	0	1	1	0	104.351	0	1
GPD2	0	1	1	0	104.351	0	1
GPN1	0	1	1	0	104.351	0	1
GPR101	0	1	1	0	104.351	0	1
GPR137C	0	1	1	0	104.351	0	1
GPR139	0	1	1	0	104.351	0	1
GPR161	0	1	1	0	104.351	0	1
GPR162	0	1	1	0	104.351	0	1
GPR176	0	1	1	0	104.351	0	1
GPR55	0	1	1	0	104.351	0	1
GPRIN1	0	1	1	0	104.351	0	1
GPS2	0	1	1	0	104.351	0	1
GRAMD1B	0	1	1	0	104.351	0	1
GRAMD2A	0	1	1	0	104.351	0	1
GRB2	0	1	1	0	104.351	0	1
GREB1	0	1	1	0	104.351	0	1
GREB1L	0	1	1	0	104.351	0	1
GRHL2	0	1	1	0	104.351	0	1
GRID2IP	0	1	1	0	104.351	0	1
GRIN2B	0	1	1	0	104.351	0	1
GRK2	0	1	1	0	104.351	0	1
GRM2	0	1	1	0	104.351	0	1
GRP	0	1	1	0	104.351	0	1
GSDMD	0	1	1	0	104.351	0	1
GSK3A	0	1	1	0	104.351	0	1
GSN	0	1	1	0	104.351	0	1
GSX1	0	1	1	0	104.351	0	1
GTF2IRD1	0	1	1	0	104.351	0	1
GTF2IRD2	0	1	1	0	104.351	0	1
GTF3A	0	1	1	0	104.351	0	1
GTF3C1	0	1	1	0	104.351	0	1
GTF3C3	0	1	1	0	104.351	0	1
GTF3C6	0	1	1	0	104.351	0	1
GTPBP1	0	1	1	0	104.351	0	1
GTPBP10	0	1	1	0	104.351	0	1
GTPBP6	0	1	1	0	104.351	0	1
GTSE1	0	1	1	0	104.351	0	1
GUCY1A1	0	1	1	0	104.351	0	1
GUSB	0	1	1	0	104.351	0	1
GYS1	0	1	1	0	104.351	0	1
GYS2	0	1	1	0	104.351	0	1
H1-4	0	1	1	0	104.351	0	1
H2AB1	0	1	1	0	104.351	0	1
H2AC13	0	1	1	0	104.351	0	1
H2BC15	0	1	1	0	104.351	0	1
HADH	0	1	1	0	104.351	0	1
HAPLN3	0	1	1	0	104.351	0	1
HAS2	0	1	1	0	104.351	0	1
HAUS2	0	1	1	0	104.351	0	1
HBD	0	1	1	0	104.351	0	1
HBP1	0	1	1	0	104.351	0	1
HCFC1	0	1	1	0	104.351	0	1
HDAC11	0	1	1	0	104.351	0	1
HDAC2	0	1	1	0	104.351	0	1
HDAC4	0	1	1	0	104.351	0	1
HDLBP	0	1	1	0	104.351	0	1
HEATR1	0	1	1	0	104.351	0	1
HEATR5A	0	1	1	0	104.351	0	1
HECA	0	1	1	0	104.351	0	1
HECTD1	0	1	1	0	104.351	0	1
HECW2	0	1	1	0	104.351	0	1
HELB	0	1	1	0	104.351	0	1
HELT	0	1	1	0	104.351	0	1
HEPH	0	1	1	0	104.351	0	1
HERC2P10	0	1	1	0	104.351	0	1
HERPUD2	0	1	1	0	104.351	0	1
HES2	0	1	1	0	104.351	0	1
HGS	0	1	1	0	104.351	0	1
HGSNAT	0	1	1	0	104.351	0	1
HIC1	0	1	1	0	104.351	0	1
HINT2	0	1	1	0	104.351	0	1
HIPK1	0	1	1	0	104.351	0	1
HLA-C	0	1	1	0	104.351	0	1
HLA-DQB2	0	1	1	0	104.351	0	1
HLA-DRB1	0	1	1	0	104.351	0	1
HLA-DRB5	0	1	1	0	104.351	0	1
HLA-F	0	1	1	0	104.351	0	1
HMCN2	0	1	1	0	104.351	0	1
HMGB2	0	1	1	0	104.351	0	1
HMMR	0	1	1	0	104.351	0	1
HNRNPL	0	1	1	0	104.351	0	1
HOMEZ	0	1	1	0	104.351	0	1
HOXA4	0	1	1	0	104.351	0	1
HOXA5	0	1	1	0	104.351	0	1
HPGDS	0	1	1	0	104.351	0	1
HPN	0	1	1	0	104.351	0	1
HPX	0	1	1	0	104.351	0	1
HRNR	0	1	1	0	104.351	0	1
HS3ST6	0	1	1	0	104.351	0	1
HSD11B2	0	1	1	0	104.351	0	1
HSD3B1	0	1	1	0	104.351	0	1
HSDL2	0	1	1	0	104.351	0	1
HSF1	0	1	1	0	104.351	0	1
HSP90AA1	0	1	1	0	104.351	0	1
HSPA2	0	1	1	0	104.351	0	1
HSPG2	0	1	1	0	104.351	0	1
HTR3A	0	1	1	0	104.351	0	1
HTR7	0	1	1	0	104.351	0	1
HUNK	0	1	1	0	104.351	0	1
ICE1	0	1	1	0	104.351	0	1
ICOSLG	0	1	1	0	104.351	0	1
IDO2	0	1	1	0	104.351	0	1
IFNGR1	0	1	1	0	104.351	0	1
IFT74	0	1	1	0	104.351	0	1
IGF2BP1	0	1	1	0	104.351	0	1
IGHG2	0	1	1	0	104.351	0	1
IGHG4	0	1	1	0	104.351	0	1
IGHV1-69	0	1	1	0	104.351	0	1
IGHV2-70	0	1	1	0	104.351	0	1
IGHV3-21	0	1	1	0	104.351	0	1
IGHV3-48	0	1	1	0	104.351	0	1
IGHV4-28	0	1	1	0	104.351	0	1
IGHV4-61	0	1	1	0	104.351	0	1
IGLV2-14	0	1	1	0	104.351	0	1
IGLV5-45	0	1	1	0	104.351	0	1
IGSF10	0	1	1	0	104.351	0	1
IGSF9B	0	1	1	0	104.351	0	1
IL10RB	0	1	1	0	104.351	0	1
IL16	0	1	1	0	104.351	0	1
IL1F10	0	1	1	0	104.351	0	1
IL20RB	0	1	1	0	104.351	0	1
IL21	0	1	1	0	104.351	0	1
IL22RA2	0	1	1	0	104.351	0	1
IL2RB	0	1	1	0	104.351	0	1
IMPACT	0	1	1	0	104.351	0	1
INAFM2	0	1	1	0	104.351	0	1
INAVA	0	1	1	0	104.351	0	1
INCENP	0	1	1	0	104.351	0	1
INHA	0	1	1	0	104.351	0	1
INPPL1	0	1	1	0	104.351	0	1
INS-IGF2	0	1	1	0	104.351	0	1
INSC	0	1	1	0	104.351	0	1
INSIG1	0	1	1	0	104.351	0	1
INSL6	0	1	1	0	104.351	0	1
INTS13	0	1	1	0	104.351	0	1
INTS7	0	1	1	0	104.351	0	1
IP6K3	0	1	1	0	104.351	0	1
IPO9	0	1	1	0	104.351	0	1
IQSEC3	0	1	1	0	104.351	0	1
IRAK2	0	1	1	0	104.351	0	1
IRF2BP2	0	1	1	0	104.351	0	1
IRF5	0	1	1	0	104.351	0	1
ISM1	0	1	1	0	104.351	0	1
ISM2	0	1	1	0	104.351	0	1
ISOC2	0	1	1	0	104.351	0	1
ISYNA1	0	1	1	0	104.351	0	1
ITGA10	0	1	1	0	104.351	0	1
ITGB3	0	1	1	0	104.351	0	1
ITGB4	0	1	1	0	104.351	0	1
ITGB7	0	1	1	0	104.351	0	1
ITIH5	0	1	1	0	104.351	0	1
ITM2A	0	1	1	0	104.351	0	1
ITPKA	0	1	1	0	104.351	0	1
ITPR2	0	1	1	0	104.351	0	1
ITPRID2	0	1	1	0	104.351	0	1
IVNS1ABP	0	1	1	0	104.351	0	1
JAK1	0	1	1	0	104.351	0	1
JAK3	0	1	1	0	104.351	0	1
JAKMIP1	0	1	1	0	104.351	0	1
JAM3	0	1	1	0	104.351	0	1
JKAMP	0	1	1	0	104.351	0	1
JUN	0	1	1	0	104.351	0	1
JUNB	0	1	1	0	104.351	0	1
JUND	0	1	1	0	104.351	0	1
KANSL1L	0	1	1	0	104.351	0	1
KAT6B	0	1	1	0	104.351	0	1
KATNA1	0	1	1	0	104.351	0	1
KATNIP	0	1	1	0	104.351	0	1
KBTBD13	0	1	1	0	104.351	0	1
KBTBD3	0	1	1	0	104.351	0	1
KCNAB3	0	1	1	0	104.351	0	1
KCNK12	0	1	1	0	104.351	0	1
KCNK17	0	1	1	0	104.351	0	1
KCNK4	0	1	1	0	104.351	0	1
KCNN4	0	1	1	0	104.351	0	1
KCNQ1	0	1	1	0	104.351	0	1
KCNQ3	0	1	1	0	104.351	0	1
KDF1	0	1	1	0	104.351	0	1
KDM3A	0	1	1	0	104.351	0	1
KDM4B	0	1	1	0	104.351	0	1
KHSRP	0	1	1	0	104.351	0	1
KIAA0586	0	1	1	0	104.351	0	1
KIAA0895	0	1	1	0	104.351	0	1
KIAA1109	0	1	1	0	104.351	0	1
KIAA1522	0	1	1	0	104.351	0	1
KIAA1549	0	1	1	0	104.351	0	1
KIAA1549L	0	1	1	0	104.351	0	1
KIAA1586	0	1	1	0	104.351	0	1
KIAA1755	0	1	1	0	104.351	0	1
KIAA2013	0	1	1	0	104.351	0	1
KIF11	0	1	1	0	104.351	0	1
KIF13B	0	1	1	0	104.351	0	1
KIF16B	0	1	1	0	104.351	0	1
KIF18B	0	1	1	0	104.351	0	1
KIF1A	0	1	1	0	104.351	0	1
KIF20A	0	1	1	0	104.351	0	1
KIF21A	0	1	1	0	104.351	0	1
KIF24	0	1	1	0	104.351	0	1
KIF26A	0	1	1	0	104.351	0	1
KIF26B	0	1	1	0	104.351	0	1
KIF4A	0	1	1	0	104.351	0	1
KIF4B	0	1	1	0	104.351	0	1
KIF6	0	1	1	0	104.351	0	1
KL	0	1	1	0	104.351	0	1
KLC4	0	1	1	0	104.351	0	1
KLHDC8A	0	1	1	0	104.351	0	1
KLHL10	0	1	1	0	104.351	0	1
KLHL15	0	1	1	0	104.351	0	1
KLHL22	0	1	1	0	104.351	0	1
KLHL26	0	1	1	0	104.351	0	1
KLHL42	0	1	1	0	104.351	0	1
KLHL8	0	1	1	0	104.351	0	1
KLK2	0	1	1	0	104.351	0	1
KLK4	0	1	1	0	104.351	0	1
KLRG2	0	1	1	0	104.351	0	1
KMT2A	0	1	1	0	104.351	0	1
KMT2D	0	1	1	0	104.351	0	1
KMT5A	0	1	1	0	104.351	0	1
KPNA2	0	1	1	0	104.351	0	1
KPRP	0	1	1	0	104.351	0	1
KRT18	0	1	1	0	104.351	0	1
KRT7	0	1	1	0	104.351	0	1
KRT76	0	1	1	0	104.351	0	1
KRT8	0	1	1	0	104.351	0	1
KRT80	0	1	1	0	104.351	0	1
KRT82	0	1	1	0	104.351	0	1
KRTAP10-10	0	1	1	0	104.351	0	1
KRTAP10-6	0	1	1	0	104.351	0	1
KRTAP4-7	0	1	1	0	104.351	0	1
KRTAP5-11	0	1	1	0	104.351	0	1
KRTAP9-4	0	1	1	0	104.351	0	1
L1CAM	0	1	1	0	104.351	0	1
L3MBTL2	0	1	1	0	104.351	0	1
LAMA3	0	1	1	0	104.351	0	1
LAMA4	0	1	1	0	104.351	0	1
LAMB3	0	1	1	0	104.351	0	1
LAMC2	0	1	1	0	104.351	0	1
LAMP1	0	1	1	0	104.351	0	1
LARP1	0	1	1	0	104.351	0	1
LARP1B	0	1	1	0	104.351	0	1
LARP4B	0	1	1	0	104.351	0	1
LARP7	0	1	1	0	104.351	0	1
LCK	0	1	1	0	104.351	0	1
LEPR	0	1	1	0	104.351	0	1
LGALS1	0	1	1	0	104.351	0	1
LGALS3	0	1	1	0	104.351	0	1
LGALS9B	0	1	1	0	104.351	0	1
LGI2	0	1	1	0	104.351	0	1
LHCGR	0	1	1	0	104.351	0	1
LHFPL1	0	1	1	0	104.351	0	1
LHX8	0	1	1	0	104.351	0	1
LILRA1	0	1	1	0	104.351	0	1
LILRA2	0	1	1	0	104.351	0	1
LILRB1	0	1	1	0	104.351	0	1
LILRB4	0	1	1	0	104.351	0	1
LILRB5	0	1	1	0	104.351	0	1
LIMCH1	0	1	1	0	104.351	0	1
LIMD1	0	1	1	0	104.351	0	1
LIN7B	0	1	1	0	104.351	0	1
LINC00479	0	1	1	0	104.351	0	1
LINC00894	0	1	1	0	104.351	0	1
LINC01182	0	1	1	0	104.351	0	1
LINC01588	0	1	1	0	104.351	0	1
LINC01605	0	1	1	0	104.351	0	1
LINC01787	0	1	1	0	104.351	0	1
LINC01856	0	1	1	0	104.351	0	1
LIX1L	0	1	1	0	104.351	0	1
LMNA	0	1	1	0	104.351	0	1
LMNB2	0	1	1	0	104.351	0	1
LMTK3	0	1	1	0	104.351	0	1
LORICRIN	0	1	1	0	104.351	0	1
LRFN4	0	1	1	0	104.351	0	1
LRGUK	0	1	1	0	104.351	0	1
LRIG2	0	1	1	0	104.351	0	1
LRIT3	0	1	1	0	104.351	0	1
LRP5	0	1	1	0	104.351	0	1
LRP6	0	1	1	0	104.351	0	1
LRRC14B	0	1	1	0	104.351	0	1
LRRC15	0	1	1	0	104.351	0	1
LRRC37B	0	1	1	0	104.351	0	1
LRRC70	0	1	1	0	104.351	0	1
LRRC74B	0	1	1	0	104.351	0	1
LRRC8D	0	1	1	0	104.351	0	1
LRRC8E	0	1	1	0	104.351	0	1
LRRIQ1	0	1	1	0	104.351	0	1
LRRTM3	0	1	1	0	104.351	0	1
LRWD1	0	1	1	0	104.351	0	1
LSM7	0	1	1	0	104.351	0	1
LTF	0	1	1	0	104.351	0	1
LY75	0	1	1	0	104.351	0	1
LY96	0	1	1	0	104.351	0	1
LYVE1	0	1	1	0	104.351	0	1
LYZL1	0	1	1	0	104.351	0	1
LZTS3	0	1	1	0	104.351	0	1
MAB21L3	0	1	1	0	104.351	0	1
MACO1	0	1	1	0	104.351	0	1
MAF1	0	1	1	0	104.351	0	1
MAG	0	1	1	0	104.351	0	1
MAGEB4	0	1	1	0	104.351	0	1
MAGEB6B	0	1	1	0	104.351	0	1
MAGEH1	0	1	1	0	104.351	0	1
MAGOHB	0	1	1	0	104.351	0	1
MAML1	0	1	1	0	104.351	0	1
MAMLD1	0	1	1	0	104.351	0	1
MAN2B1	0	1	1	0	104.351	0	1
MAN2C1	0	1	1	0	104.351	0	1
MAP11	0	1	1	0	104.351	0	1
MAP1B	0	1	1	0	104.351	0	1
MAP1S	0	1	1	0	104.351	0	1
MAP2K6	0	1	1	0	104.351	0	1
MAP3K20	0	1	1	0	104.351	0	1
MAP3K9	0	1	1	0	104.351	0	1
MAP7D1	0	1	1	0	104.351	0	1
MAPKAPK5	0	1	1	0	104.351	0	1
MARCHF7	0	1	1	0	104.351	0	1
MARK2	0	1	1	0	104.351	0	1
MAVS	0	1	1	0	104.351	0	1
MBD3	0	1	1	0	104.351	0	1
MBD3L3	0	1	1	0	104.351	0	1
MBD6	0	1	1	0	104.351	0	1
MBL2	0	1	1	0	104.351	0	1
MBOAT7	0	1	1	0	104.351	0	1
MCC	0	1	1	0	104.351	0	1
MCM10	0	1	1	0	104.351	0	1
MCM6	0	1	1	0	104.351	0	1
MDC1	0	1	1	0	104.351	0	1
MDFIC	0	1	1	0	104.351	0	1
MDH1	0	1	1	0	104.351	0	1
MED24	0	1	1	0	104.351	0	1
MEF2A	0	1	1	0	104.351	0	1
MEGF8	0	1	1	0	104.351	0	1
MEI1	0	1	1	0	104.351	0	1
MEIOC	0	1	1	0	104.351	0	1
MERTK	0	1	1	0	104.351	0	1
METRNL	0	1	1	0	104.351	0	1
METTL14	0	1	1	0	104.351	0	1
METTL21A	0	1	1	0	104.351	0	1
METTL2B	0	1	1	0	104.351	0	1
MFSD11	0	1	1	0	104.351	0	1
MFSD4B	0	1	1	0	104.351	0	1
MFSD5	0	1	1	0	104.351	0	1
MGAM	0	1	1	0	104.351	0	1
MGAT1	0	1	1	0	104.351	0	1
MGAT4B	0	1	1	0	104.351	0	1
MGAT5	0	1	1	0	104.351	0	1
MGME1	0	1	1	0	104.351	0	1
MIA2	0	1	1	0	104.351	0	1
MIA3	0	1	1	0	104.351	0	1
MIB1	0	1	1	0	104.351	0	1
MIB2	0	1	1	0	104.351	0	1
MICAL1	0	1	1	0	104.351	0	1
MIDEAS	0	1	1	0	104.351	0	1
MIEF2	0	1	1	0	104.351	0	1
MIER2	0	1	1	0	104.351	0	1
MIGA2	0	1	1	0	104.351	0	1
MINDY4	0	1	1	0	104.351	0	1
MINK1	0	1	1	0	104.351	0	1
MITF	0	1	1	0	104.351	0	1
MLLT6	0	1	1	0	104.351	0	1
MMADHC	0	1	1	0	104.351	0	1
MMP16	0	1	1	0	104.351	0	1
MMP17	0	1	1	0	104.351	0	1
MMP20	0	1	1	0	104.351	0	1
MMP25	0	1	1	0	104.351	0	1
MMP9	0	1	1	0	104.351	0	1
MMS19	0	1	1	0	104.351	0	1
MOB3B	0	1	1	0	104.351	0	1
MON1B	0	1	1	0	104.351	0	1
MORN5	0	1	1	0	104.351	0	1
MOXD1	0	1	1	0	104.351	0	1
MPI	0	1	1	0	104.351	0	1
MPPED2	0	1	1	0	104.351	0	1
MPZ	0	1	1	0	104.351	0	1
MRGPRD	0	1	1	0	104.351	0	1
MRGPRF	0	1	1	0	104.351	0	1
MROH6	0	1	1	0	104.351	0	1
MROH7	0	1	1	0	104.351	0	1
MROH9	0	1	1	0	104.351	0	1
MRPL10	0	1	1	0	104.351	0	1
MRPL13	0	1	1	0	104.351	0	1
MRPL17	0	1	1	0	104.351	0	1
MRPL21	0	1	1	0	104.351	0	1
MRPL49	0	1	1	0	104.351	0	1
MRPL57	0	1	1	0	104.351	0	1
MRPS17	0	1	1	0	104.351	0	1
MRPS27	0	1	1	0	104.351	0	1
MRPS31	0	1	1	0	104.351	0	1
MRPS34	0	1	1	0	104.351	0	1
MRTO4	0	1	1	0	104.351	0	1
MS4A1	0	1	1	0	104.351	0	1
MS4A3	0	1	1	0	104.351	0	1
MS4A6A	0	1	1	0	104.351	0	1
MS4A8	0	1	1	0	104.351	0	1
MSH6	0	1	1	0	104.351	0	1
MSRA	0	1	1	0	104.351	0	1
MST1	0	1	1	0	104.351	0	1
MTDH	0	1	1	0	104.351	0	1
MTHFR	0	1	1	0	104.351	0	1
MTIF3	0	1	1	0	104.351	0	1
MTMR8	0	1	1	0	104.351	0	1
MTSS1	0	1	1	0	104.351	0	1
MTSS2	0	1	1	0	104.351	0	1
MTUS2	0	1	1	0	104.351	0	1
MUC2	0	1	1	0	104.351	0	1
MUC5AC	0	1	1	0	104.351	0	1
MUSK	0	1	1	0	104.351	0	1
MVB12B	0	1	1	0	104.351	0	1
MX2	0	1	1	0	104.351	0	1
MXRA5	0	1	1	0	104.351	0	1
MYBPC2	0	1	1	0	104.351	0	1
MYC	0	1	1	0	104.351	0	1
MYEF2	0	1	1	0	104.351	0	1
MYH10	0	1	1	0	104.351	0	1
MYH11	0	1	1	0	104.351	0	1
MYH15	0	1	1	0	104.351	0	1
MYH9	0	1	1	0	104.351	0	1
MYO15B	0	1	1	0	104.351	0	1
MYO18B	0	1	1	0	104.351	0	1
MYO1B	0	1	1	0	104.351	0	1
MYO1G	0	1	1	0	104.351	0	1
MYO1H	0	1	1	0	104.351	0	1
MYO3A	0	1	1	0	104.351	0	1
MYO5C	0	1	1	0	104.351	0	1
MYO9B	0	1	1	0	104.351	0	1
MYOT	0	1	1	0	104.351	0	1
MYPN	0	1	1	0	104.351	0	1
MYRFL	0	1	1	0	104.351	0	1
MZT2B	0	1	1	0	104.351	0	1
NAALAD2	0	1	1	0	104.351	0	1
NAALADL1	0	1	1	0	104.351	0	1
NAALADL2	0	1	1	0	104.351	0	1
NAP1L3	0	1	1	0	104.351	0	1
NAPB	0	1	1	0	104.351	0	1
NAT14	0	1	1	0	104.351	0	1
NAT8	0	1	1	0	104.351	0	1
NBEAL2	0	1	1	0	104.351	0	1
NBN	0	1	1	0	104.351	0	1
NBPF1	0	1	1	0	104.351	0	1
NBPF10	0	1	1	0	104.351	0	1
NBPF11	0	1	1	0	104.351	0	1
NBR1	0	1	1	0	104.351	0	1
NCAM1	0	1	1	0	104.351	0	1
NCAN	0	1	1	0	104.351	0	1
NCAPG2	0	1	1	0	104.351	0	1
NCBP2	0	1	1	0	104.351	0	1
NCF4	0	1	1	0	104.351	0	1
NCKAP1L	0	1	1	0	104.351	0	1
NCKAP5	0	1	1	0	104.351	0	1
NCLN	0	1	1	0	104.351	0	1
NCOA1	0	1	1	0	104.351	0	1
NCOA2	0	1	1	0	104.351	0	1
NCOA3	0	1	1	0	104.351	0	1
NCOR1P4	0	1	1	0	104.351	0	1
NDFIP2	0	1	1	0	104.351	0	1
NDOR1	0	1	1	0	104.351	0	1
NDUFA9	0	1	1	0	104.351	0	1
NDUFAF7	0	1	1	0	104.351	0	1
NDUFC2	0	1	1	0	104.351	0	1
NDUFS8	0	1	1	0	104.351	0	1
NEK8	0	1	1	0	104.351	0	1
NELFB	0	1	1	0	104.351	0	1
NEMP1	0	1	1	0	104.351	0	1
NEU3	0	1	1	0	104.351	0	1
NEUROD2	0	1	1	0	104.351	0	1
NFASC	0	1	1	0	104.351	0	1
NFAT5	0	1	1	0	104.351	0	1
NFATC1	0	1	1	0	104.351	0	1
NFATC2IP	0	1	1	0	104.351	0	1
NFATC4	0	1	1	0	104.351	0	1
NFE2L1	0	1	1	0	104.351	0	1
NFE2L3	0	1	1	0	104.351	0	1
NFILZ	0	1	1	0	104.351	0	1
NFKB1	0	1	1	0	104.351	0	1
NHSL1	0	1	1	0	104.351	0	1
NID1	0	1	1	0	104.351	0	1
NKD1	0	1	1	0	104.351	0	1
NKIRAS2	0	1	1	0	104.351	0	1
NLGN2	0	1	1	0	104.351	0	1
NLGN4X	0	1	1	0	104.351	0	1
NLRC3	0	1	1	0	104.351	0	1
NLRP3	0	1	1	0	104.351	0	1
NLRP5	0	1	1	0	104.351	0	1
NLRP7	0	1	1	0	104.351	0	1
NLRP8	0	1	1	0	104.351	0	1
NMI	0	1	1	0	104.351	0	1
NOD1	0	1	1	0	104.351	0	1
NOL4	0	1	1	0	104.351	0	1
NOLC1	0	1	1	0	104.351	0	1
NOMO1	0	1	1	0	104.351	0	1
NOTUM	0	1	1	0	104.351	0	1
NOX5	0	1	1	0	104.351	0	1
NPAS3	0	1	1	0	104.351	0	1
NPBWR1	0	1	1	0	104.351	0	1
NPEPL1	0	1	1	0	104.351	0	1
NPEPPS	0	1	1	0	104.351	0	1
NPFFR2	0	1	1	0	104.351	0	1
NPY1R	0	1	1	0	104.351	0	1
NQO2	0	1	1	0	104.351	0	1
NR0B2	0	1	1	0	104.351	0	1
NR2C1	0	1	1	0	104.351	0	1
NR2F2	0	1	1	0	104.351	0	1
NR3C1	0	1	1	0	104.351	0	1
NR4A3	0	1	1	0	104.351	0	1
NRAS	0	1	1	0	104.351	0	1
NRBP2	0	1	1	0	104.351	0	1
NSDHL	0	1	1	0	104.351	0	1
NSG1	0	1	1	0	104.351	0	1
NSUN6	0	1	1	0	104.351	0	1
NSUN7	0	1	1	0	104.351	0	1
NT5C	0	1	1	0	104.351	0	1
NTN3	0	1	1	0	104.351	0	1
NUGGC	0	1	1	0	104.351	0	1
NUMA1	0	1	1	0	104.351	0	1
NUMB	0	1	1	0	104.351	0	1
NUMBL	0	1	1	0	104.351	0	1
NUP153	0	1	1	0	104.351	0	1
NUP155	0	1	1	0	104.351	0	1
NUP160	0	1	1	0	104.351	0	1
NUP188	0	1	1	0	104.351	0	1
NUP214	0	1	1	0	104.351	0	1
NUP50	0	1	1	0	104.351	0	1
NUP58	0	1	1	0	104.351	0	1
NUSAP1	0	1	1	0	104.351	0	1
NWD2	0	1	1	0	104.351	0	1
NXPE4	0	1	1	0	104.351	0	1
NXPH1	0	1	1	0	104.351	0	1
NYAP1	0	1	1	0	104.351	0	1
NYAP2	0	1	1	0	104.351	0	1
NYX	0	1	1	0	104.351	0	1
OAS2	0	1	1	0	104.351	0	1
OCLN	0	1	1	0	104.351	0	1
ODC1	0	1	1	0	104.351	0	1
OFD1	0	1	1	0	104.351	0	1
OGDH	0	1	1	0	104.351	0	1
OLFML3	0	1	1	0	104.351	0	1
OLIG2	0	1	1	0	104.351	0	1
OMG	0	1	1	0	104.351	0	1
OMP	0	1	1	0	104.351	0	1
OPN5	0	1	1	0	104.351	0	1
OPRM1	0	1	1	0	104.351	0	1
OR10A2	0	1	1	0	104.351	0	1
OR10G3	0	1	1	0	104.351	0	1
OR10G7	0	1	1	0	104.351	0	1
OR10K1	0	1	1	0	104.351	0	1
OR10Z1	0	1	1	0	104.351	0	1
OR11H7	0	1	1	0	104.351	0	1
OR1F1	0	1	1	0	104.351	0	1
OR1M1	0	1	1	0	104.351	0	1
OR1N1	0	1	1	0	104.351	0	1
OR1Q1	0	1	1	0	104.351	0	1
OR2A25	0	1	1	0	104.351	0	1
OR2A5	0	1	1	0	104.351	0	1
OR2F1	0	1	1	0	104.351	0	1
OR2T3	0	1	1	0	104.351	0	1
OR2T35	0	1	1	0	104.351	0	1
OR2T4	0	1	1	0	104.351	0	1
OR2W3	0	1	1	0	104.351	0	1
OR4C3	0	1	1	0	104.351	0	1
OR4C46	0	1	1	0	104.351	0	1
OR4K5	0	1	1	0	104.351	0	1
OR4N2	0	1	1	0	104.351	0	1
OR4Q3	0	1	1	0	104.351	0	1
OR51A7	0	1	1	0	104.351	0	1
OR51C1P	0	1	1	0	104.351	0	1
OR51F1	0	1	1	0	104.351	0	1
OR51V1	0	1	1	0	104.351	0	1
OR52A1	0	1	1	0	104.351	0	1
OR52A5	0	1	1	0	104.351	0	1
OR52B2	0	1	1	0	104.351	0	1
OR52E2	0	1	1	0	104.351	0	1
OR52H1	0	1	1	0	104.351	0	1
OR52M1	0	1	1	0	104.351	0	1
OR52R1	0	1	1	0	104.351	0	1
OR56B2P	0	1	1	0	104.351	0	1
OR5AC1	0	1	1	0	104.351	0	1
OR5AU1	0	1	1	0	104.351	0	1
OR5F1	0	1	1	0	104.351	0	1
OR5H2	0	1	1	0	104.351	0	1
OR5L1	0	1	1	0	104.351	0	1
OR5M3	0	1	1	0	104.351	0	1
OR6B2	0	1	1	0	104.351	0	1
OR6V1	0	1	1	0	104.351	0	1
OR7A17	0	1	1	0	104.351	0	1
OR7D2	0	1	1	0	104.351	0	1
OR7E24	0	1	1	0	104.351	0	1
OR8I2	0	1	1	0	104.351	0	1
ORM1	0	1	1	0	104.351	0	1
OSBP	0	1	1	0	104.351	0	1
OSBP2	0	1	1	0	104.351	0	1
OSBPL11	0	1	1	0	104.351	0	1
OSBPL6	0	1	1	0	104.351	0	1
OSBPL8	0	1	1	0	104.351	0	1
OSGIN2	0	1	1	0	104.351	0	1
OSR2	0	1	1	0	104.351	0	1
OTOGL	0	1	1	0	104.351	0	1
OTUD7B	0	1	1	0	104.351	0	1
OTULIN	0	1	1	0	104.351	0	1
OTX2	0	1	1	0	104.351	0	1
P2RY12	0	1	1	0	104.351	0	1
PABPC3	0	1	1	0	104.351	0	1
PADI3	0	1	1	0	104.351	0	1
PALB2	0	1	1	0	104.351	0	1
PAPPA2	0	1	1	0	104.351	0	1
PARN	0	1	1	0	104.351	0	1
PAWR	0	1	1	0	104.351	0	1
PC	0	1	1	0	104.351	0	1
PCBP4	0	1	1	0	104.351	0	1
PCDH11X	0	1	1	0	104.351	0	1
PCDH17	0	1	1	0	104.351	0	1
PCDH7	0	1	1	0	104.351	0	1
PCDH9	0	1	1	0	104.351	0	1
PCDHB11	0	1	1	0	104.351	0	1
PCDHB12	0	1	1	0	104.351	0	1
PCDHB8	0	1	1	0	104.351	0	1
PCDHGA1	0	1	1	0	104.351	0	1
PCDHGA11	0	1	1	0	104.351	0	1
PCDHGA8	0	1	1	0	104.351	0	1
PCDHGB3	0	1	1	0	104.351	0	1
PCDHGC3	0	1	1	0	104.351	0	1
PCDHGC5	0	1	1	0	104.351	0	1
PCED1B	0	1	1	0	104.351	0	1
PCF11	0	1	1	0	104.351	0	1
PCGF1	0	1	1	0	104.351	0	1
PCGF5	0	1	1	0	104.351	0	1
PCNX1	0	1	1	0	104.351	0	1
PCNX2	0	1	1	0	104.351	0	1
PCSK5	0	1	1	0	104.351	0	1
PDE4D	0	1	1	0	104.351	0	1
PDE4DIP	0	1	1	0	104.351	0	1
PDE7A	0	1	1	0	104.351	0	1
PDE8B	0	1	1	0	104.351	0	1
PDIA4	0	1	1	0	104.351	0	1
PDLIM5	0	1	1	0	104.351	0	1
PDSS2	0	1	1	0	104.351	0	1
PDXDC1	0	1	1	0	104.351	0	1
PDXK	0	1	1	0	104.351	0	1
PEAK3	0	1	1	0	104.351	0	1
PEX1	0	1	1	0	104.351	0	1
PEX12	0	1	1	0	104.351	0	1
PEX2	0	1	1	0	104.351	0	1
PF4	0	1	1	0	104.351	0	1
PFAS	0	1	1	0	104.351	0	1
PFKFB4	0	1	1	0	104.351	0	1
PFKL	0	1	1	0	104.351	0	1
PFKM	0	1	1	0	104.351	0	1
PGAP2	0	1	1	0	104.351	0	1
PGP	0	1	1	0	104.351	0	1
PGPEP1	0	1	1	0	104.351	0	1
PGR	0	1	1	0	104.351	0	1
PHC3	0	1	1	0	104.351	0	1
PHGDH	0	1	1	0	104.351	0	1
PHKB	0	1	1	0	104.351	0	1
PHLPP1	0	1	1	0	104.351	0	1
PHLPP2	0	1	1	0	104.351	0	1
PHYH	0	1	1	0	104.351	0	1
PHYHD1	0	1	1	0	104.351	0	1
PI4KB	0	1	1	0	104.351	0	1
PIAS4	0	1	1	0	104.351	0	1
PIEZO1	0	1	1	0	104.351	0	1
PIGN	0	1	1	0	104.351	0	1
PIGQ	0	1	1	0	104.351	0	1
PIGT	0	1	1	0	104.351	0	1
PIH1D1	0	1	1	0	104.351	0	1
PIK3C2A	0	1	1	0	104.351	0	1
PIK3CG	0	1	1	0	104.351	0	1
PIP	0	1	1	0	104.351	0	1
PITPNM2	0	1	1	0	104.351	0	1
PKD1L1	0	1	1	0	104.351	0	1
PKP3	0	1	1	0	104.351	0	1
PLA2G3	0	1	1	0	104.351	0	1
PLA2G4F	0	1	1	0	104.351	0	1
PLAAT4	0	1	1	0	104.351	0	1
PLAAT5	0	1	1	0	104.351	0	1
PLBD2	0	1	1	0	104.351	0	1
PLCB1	0	1	1	0	104.351	0	1
PLCB4	0	1	1	0	104.351	0	1
PLD1	0	1	1	0	104.351	0	1
PLEC	0	1	1	0	104.351	0	1
PLEKHA4	0	1	1	0	104.351	0	1
PLEKHG3	0	1	1	0	104.351	0	1
PLEKHG4	0	1	1	0	104.351	0	1
PLEKHG5	0	1	1	0	104.351	0	1
PLEKHH1	0	1	1	0	104.351	0	1
PLEKHH2	0	1	1	0	104.351	0	1
PLIN1	0	1	1	0	104.351	0	1
PLK1	0	1	1	0	104.351	0	1
PLPP1	0	1	1	0	104.351	0	1
PLPPR3	0	1	1	0	104.351	0	1
PLPPR5	0	1	1	0	104.351	0	1
PLRG1	0	1	1	0	104.351	0	1
PLS1	0	1	1	0	104.351	0	1
PLXDC1	0	1	1	0	104.351	0	1
PLXNA3	0	1	1	0	104.351	0	1
PLXNB2	0	1	1	0	104.351	0	1
[truncated: 1,404 more rows]
