# Supplementary material for: Uveal melanoma immunogenomics predict immunotherapy resistance and susceptibility
Source: Nat Commun. 2024 Apr 16;15:2863. doi: 10.1038/s41467-024-46906-4 (PMC11021475; doi:10.1038/s41467-024-46906-4)
Supplement: Supplementary file 18 — Supplementary Data 15 [file 41467_2024_46906_MOESM18_ESM.xlsx]

## Sheet: Supplementary Table 14
Supplementary Data 15 Statistical testing of tumor reactive TIL associations with copy number alterations. Unpaired categorical-continuous associations were assessed with the Wilcoxon rank-sum test (two-tailed) or Kruskal-Wallis one-way analysis of variance test as appropriate.
variable	sublevel	sublevel frequency	sublevel proportion	sublevel percent tumor reactive TIL mean	test	P	FDR
chr1					Kruskal-Wallis test by ranks	0.873438	0.993367
	disomy	89	0.956989	20.9067
	gain	1	0.0107527	4.16667
	loss	3	0.0322581	3.47222
chr1p					Wilcoxon rank-sum test	0.183229	0.98025
	disomy	67	0.72043	23.8329
	loss	26	0.27957	10.7105
chr1q					Wilcoxon rank-sum test	0.412787	0.993367
	disomy	69	0.741935	20.8977
	gain	24	0.258065	18.0556
chr2					Wilcoxon rank-sum test	0.336086	0.98025
	disomy	92	0.989247	20.3835
	gain	1	0.0107527	0
chr2p					Kruskal-Wallis test by ranks	0.617333	0.993367
	disomy	86	0.924731	20.1421
	gain	6	0.0645161	23.8426
	loss	1	0.0107527	0
chr2q					Wilcoxon rank-sum test	0.336086	0.98025
	disomy	92	0.989247	20.3835
	gain	1	0.0107527	0
chr3					Wilcoxon rank-sum test	0.816614	0.993367
	disomy	51	0.548387	19.8992
	loss	42	0.451613	20.4861
chr3p					Wilcoxon rank-sum test	0.495695	0.993367
	disomy	49	0.526882	18.5431
	loss	44	0.473118	21.9697
chr3q					Wilcoxon rank-sum test	0.816614	0.993367
	disomy	51	0.548387	19.8992
	loss	42	0.451613	20.4861
chr4					Wilcoxon rank-sum test	0.261828	0.98025
	disomy	88	0.946237	21.1048
	gain	5	0.0537634	3.61111
chr4p					Wilcoxon rank-sum test	0.564454	0.993367
	disomy	76	0.817204	18.7902
	gain	17	0.182796	26.3072
chr4q					Wilcoxon rank-sum test	0.0877407	0.614185
	disomy	90	0.967742	20.8364
	gain	3	0.0322581	0
chr5					Kruskal-Wallis test by ranks	0.965648	0.993367
	disomy	90	0.967742	20.1728
	gain	2	0.0215054	27.0833
	loss	1	0.0107527	5.55556
chr5p					Kruskal-Wallis test by ranks	0.713391	0.993367
	disomy	83	0.892473	20.0669
	gain	9	0.0967742	22.6852
	loss	1	0.0107527	5.55556
chr5q					Wilcoxon rank-sum test	0.812443	0.993367
	disomy	91	0.978495	20.0122
	gain	2	0.0215054	27.0833
chr6					Kruskal-Wallis test by ranks	0.617195	0.993367
	disomy	82	0.88172	20.5318
	gain	2	0.0215054	20.8333
	loss	9	0.0967742	16.6667
chr6p					Wilcoxon rank-sum test	0.993367	0.993367
	disomy	57	0.612903	21.5692
	gain	36	0.387097	17.9398
chr6q					Wilcoxon rank-sum test	0.0873169	0.614185
	disomy	45	0.483871	14.2809
	loss	48	0.516129	25.68
chr7					Wilcoxon rank-sum test	0.0155644	0.544755
	disomy	85	0.913978	21.9641
	gain	8	0.0860215	1.04167
chr7p					Kruskal-Wallis test by ranks	0.0300561	0.604232
	disomy	84	0.903226	22.2255
	gain	8	0.0860215	1.04167
	loss	1	0.0107527	0
chr7q					Wilcoxon rank-sum test	0.0345276	0.604232
	disomy	81	0.870968	21.8999
	gain	12	0.129032	8.44907
chr8					Wilcoxon rank-sum test	0.41982	0.993367
	disomy	17	0.182796	27.4673
	gain	76	0.817204	18.5307
chr8p					Kruskal-Wallis test by ranks	0.710343	0.993367
	disomy	47	0.505376	19.8493
	gain	18	0.193548	16.6281
	loss	28	0.301075	22.9663
chr8q					Wilcoxon rank-sum test	0.350196	0.98055
	disomy	13	0.139785	30.7906
	gain	80	0.860215	18.4375
chr9					Kruskal-Wallis test by ranks	0.0861175	0.614185
	disomy	85	0.913978	17.9444
	gain	3	0.0322581	37.5
	loss	5	0.0537634	47.5
chr9p					Kruskal-Wallis test by ranks	0.109523	0.696966
	disomy	73	0.784946	18.3543
	gain	1	0.0107527	87.5
	loss	19	0.204301	23.5746
chr9q					Kruskal-Wallis test by ranks	0.612509	0.993367
	disomy	83	0.892473	19.3307
	gain	3	0.0322581	11.1111
	loss	7	0.0752688	33.9286
chr10					Wilcoxon rank-sum test	0.0860704	0.614185
	disomy	89	0.956989	18.8233
	loss	4	0.0430108	50
chr10p					Wilcoxon rank-sum test	0.27345	0.98025
	disomy	88	0.946237	19.0372
	loss	5	0.0537634	40
chr10q					Wilcoxon rank-sum test	0.00262671	0.183869
	disomy	86	0.924731	17.1786
	loss	7	0.0752688	56.8452
chr11					Wilcoxon rank-sum test	0.704519	0.993367
	disomy	89	0.956989	20.6024
	gain	4	0.0430108	10.4167
chr11p					Kruskal-Wallis test by ranks	0.946386	0.993367
	disomy	86	0.924731	20.9819
	gain	4	0.0430108	12.5
	loss	3	0.0322581	6.94444
chr11q					Kruskal-Wallis test by ranks	0.301048	0.98025
	disomy	85	0.913978	21.4739
	gain	6	0.0645161	8.33333
	loss	2	0.0215054	0
chr12					Wilcoxon rank-sum test	0.688364	0.993367
	disomy	90	0.967742	20.3272
	gain	3	0.0322581	15.2778
chr12p					Wilcoxon rank-sum test	0.575192	0.993367
	disomy	87	0.935484	20.8365
	gain	6	0.0645161	10.4167
chr12q					Wilcoxon rank-sum test	0.688364	0.993367
	disomy	90	0.967742	20.3272
	gain	3	0.0322581	15.2778
chr13					Kruskal-Wallis test by ranks	0.809624	0.993367
	disomy	91	0.978495	20.2869
	gain	1	0.0107527	4.16667
	loss	1	0.0107527	25
chr13p					Kruskal-Wallis test by ranks	0.325045	0.98025
	disomy	32	0.344086	22.6866
	gain	59	0.634409	19.1266
	loss	2	0.0215054	10.4167
chr13q					Kruskal-Wallis test by ranks	0.809624	0.993367
	disomy	91	0.978495	20.2869
	gain	1	0.0107527	4.16667
	loss	1	0.0107527	25
chr14					Wilcoxon rank-sum test	0.625189	0.993367
	disomy	91	0.978495	20.5159
	gain	2	0.0215054	4.16667
chr14p					Kruskal-Wallis test by ranks	0.208738	0.98025
	disomy	84	0.903226	19.3981
	gain	6	0.0645161	20.8333
	loss	3	0.0322581	40.2778
chr14q					Wilcoxon rank-sum test	0.625189	0.993367
	disomy	91	0.978495	20.5159
	gain	2	0.0215054	4.16667
chr15					Wilcoxon rank-sum test	0.891058	0.993367
	disomy	84	0.903226	20.2745
	loss	9	0.0967742	19.1358
chr15p					Kruskal-Wallis test by ranks	0.67956	0.993367
	disomy	48	0.516129	19.6325
	gain	42	0.451613	21.6171
	loss	3	0.0322581	8.33333
chr15q					Wilcoxon rank-sum test	0.891058	0.993367
	disomy	84	0.903226	20.2745
	loss	9	0.0967742	19.1358
chr16					Wilcoxon rank-sum test	0.986025	0.993367
	disomy	80	0.860215	19.4132
	loss	13	0.139785	24.7863
chr16p					Wilcoxon rank-sum test	0.904677	0.993367
	disomy	89	0.956989	20.3215
	gain	4	0.0430108	16.6667
chr16q					Wilcoxon rank-sum test	0.748937	0.993367
	disomy	54	0.580645	18.5365
	loss	39	0.419355	22.4181
chr17					Wilcoxon rank-sum test	0.953037	0.993367
	disomy	92	0.989247	20.3231
	gain	1	0.0107527	5.55556
chr17p					Wilcoxon rank-sum test	0.766701	0.993367
	disomy	87	0.935484	20.1501
	loss	6	0.0645161	20.3704
chr17q					Wilcoxon rank-sum test	0.808494	0.993367
	disomy	88	0.946237	20.6629
	gain	5	0.0537634	11.3889
chr18					Kruskal-Wallis test by ranks	0.055735	0.614185
	disomy	89	0.956989	19.1745
	gain	1	0.0107527	0
	loss	3	0.0322581	56.25
chr18p					Kruskal-Wallis test by ranks	0.0792523	0.614185
	disomy	88	0.946237	18.6348
	gain	2	0.0215054	33.3333
	loss	3	0.0322581	56.25
chr18q					Kruskal-Wallis test by ranks	0.229976	0.98025
	disomy	88	0.946237	19.3924
	gain	1	0.0107527	0
	loss	4	0.0430108	42.1875
chr19	disomy	93	1	20.1643	NA	NA	NA
chr19p					Wilcoxon rank-sum test	0.167038	0.974389
	disomy	91	0.978495	20.6074
	loss	2	0.0215054	0
chr19q	disomy	93	1	20.1643	NA	NA	NA
chr20					Wilcoxon rank-sum test	0.239619	0.98025
	disomy	88	0.946237	20.6944
	gain	5	0.0537634	10.8333
chr20p					Kruskal-Wallis test by ranks	0.473607	0.993367
	disomy	83	0.892473	20.4351
	gain	5	0.0537634	10.8333
	loss	5	0.0537634	25
chr20q					Wilcoxon rank-sum test	0.334919	0.98025
	disomy	87	0.935484	20.8365
	gain	6	0.0645161	10.4167
chr21					Wilcoxon rank-sum test	0.952845	0.993367
	disomy	73	0.784946	20.4186
	gain	20	0.215054	19.2361
chr21p					Wilcoxon rank-sum test	0.291631	0.98025
	disomy	74	0.795699	21.9069
	gain	19	0.204301	13.3772
chr21q					Wilcoxon rank-sum test	0.913667	0.993367
	disomy	73	0.784946	20.1903
	gain	20	0.215054	20.0694
chr22					Wilcoxon rank-sum test	0.824144	0.993367
	disomy	83	0.892473	20.5438
	gain	10	0.107527	17.0139
chr22p					Kruskal-Wallis test by ranks	0.987295	0.993367
	disomy	76	0.817204	20.572
	gain	16	0.172043	19.0972
	loss	1	0.0107527	6.25
chr22q					Wilcoxon rank-sum test	0.824144	0.993367
	disomy	83	0.892473	20.5438
	gain	10	0.107527	17.0139
chrX					Kruskal-Wallis test by ranks	0.410226	0.993367
	disomy	85	0.913978	19.6111
	gain	1	0.0107527	54.1667
	loss	7	0.0752688	22.0238
chrXp					Kruskal-Wallis test by ranks	0.531727	0.993367
	disomy	82	0.88172	18.3469
	gain	2	0.0215054	27.0833
	loss	9	0.0967742	35.1852
chrXq					Kruskal-Wallis test by ranks	0.5652	0.993367
	disomy	84	0.903226	20.4894
	gain	1	0.0107527	0
	loss	8	0.0860215	19.2708
chrY					Wilcoxon rank-sum test	0.492132	0.993367
	disomy	66	0.709677	21.1322
	loss	27	0.290323	17.7984
chrYp					Kruskal-Wallis test by ranks	0.715112	0.993367
	disomy	64	0.688172	20.2951
	gain	2	0.0215054	47.9167
	loss	27	0.290323	17.7984
chrYq					Wilcoxon rank-sum test	0.382041	0.993367
	disomy	64	0.688172	21.7057
	loss	29	0.311828	16.7625
