# Supplementary material for: Uveal melanoma immunogenomics predict immunotherapy resistance and susceptibility
Source: Nat Commun. 2024 Apr 16;15:2863. doi: 10.1038/s41467-024-46906-4 (PMC11021475; doi:10.1038/s41467-024-46906-4)
Supplement: Supplementary file 19 — Supplementary Data 16 [file 41467_2024_46906_MOESM19_ESM.xlsx]

## Sheet: Supplementary Table 15
Supplementary Data 16 Gene expression profiles in benchmarking analysis.
Immune cytolytic activity (Rooney et al., Cell 2015)	T cell signature (Spranger et al., Nature 2015)	T-effector and interferon-g gene signature (Fehrenbacher et al., Lancet 2016)	T cell-inflamed gene expression profile (Ayers et al., JCI 2017)
GZMA	CCL2	CD8A	CCL5
PRF1	CCL3	GZMA	CD27
	CCL4	GZMB	CD274
	CD8A	IFNG	CD276
	CXCL10	EOMES	CD8A
	CXCL9	CXCL9	CMKLR1
	GZMK	CXCL10	CXCL9
	HLA-DMA	TBX21	CXCR6
	HLA-DMB		HLA-DQA1
	HLA-DOA		HLA-DRB1
	HLA-DOB		HLA-E
	ICOS		IDO1
	IRF1		LAG3
			NKG7
			PDCD1LG2
			PSMB10
			STAT1
			TIGIT
