# Supplementary material for: Uveal melanoma immunogenomics predict immunotherapy resistance and susceptibility
Source: Nat Commun. 2024 Apr 16;15:2863. doi: 10.1038/s41467-024-46906-4 (PMC11021475; doi:10.1038/s41467-024-46906-4)
Supplement: Supplementary file 20 — Supplementary Data 17 [file 41467_2024_46906_MOESM20_ESM.xlsx]

## Sheet: Supplementary Table 16
Supplementary Data 17 Listing of reagents, instruments and antibodies.
reagent/instrument/antibody	company	catalog number	dilution
Chromium Controller & Next GEM Accessory Kit	10X Genomics	1000204
Chromium Next GEM Single Cell 5ʹ Kit v2	10X Genomics	1000265
Chromium Single Cell Human TCR Amplification Kit	10X Genomics	1000252
Dual Index Kit TT Set A	10X Genomics	1000215
Library Construction Kit	10X Genomics	1000190
Fragment Analyzer 5300	Agilent	M5311AA
NGS Fragment Kit (1-6000bp)	Agilent	DNF-473
BD Biosciences LSRFortessa II	BD Biosciences	discontinued
CD137 (4-1BB)-APC (clone 4B4-1)	BD Biosciences	550890	1:20
CD3-APC-Cy7 (clone SK7)	BD Biosciences	557832	1:40
CD4-PE (clone SK3)	BD Biosciences	347327	1:40
CD8-PE-Cy7 (clone SK1)	BD Biosciences	335787	1:40
Recombinant Interleukin 2	Clinigen	NDC 76310-022-01
Human IFN-g Biotinylated Mab (clone B133.5)	Endogen	M701B	1:1000
Human IFN-g Mab (clone 2G1)	Endogen	M700A	1:1000
AIM-V CTS Media (with L-Glutamine)	Gibco	0870112-DK
Amphotericin B	Gibco	15290-018
Gentamicin	Gibco	15750-060
Glutamax	Gibco	35050-061
Phosphate Buffered Saline	Gibco	10010-031
RPMI (with L-Glutamine)	Gibco	11875-085
MiSeq System	Illumina	SY-410-1003
Novaseq 6000 System	Illumina	20012850
IFN-g Standard	Invitrogen	29-8319-65
Streptavidin-Horseradish Peroxidase Conjugate	Invitrogen	434323	1:6000
KAPA Hyper Plus Kit	KAPA Biosystems	7962428001
KAPA qPCR Quantification kit	KAPA Biosystems	7960298001
KAPA RNA HyperPrep with RiboErase (HMR)	KAPA Biosystems	8098140702
HEPES	Lonza	17-737E
Penicillin/Streptomycin	Lonza	17-602E
CD14 MicroBeads, Human	Miltenyi Biotec	130-050-201
GentleMACS Dissociator	Miltenyi Biotec	130-093-235
LS Column	Miltenyi Biotec	130-042-401
MACS GMP CD3 pure (OKT3)	Miltenyi Biotec	170-076-116	50ng/ml
MACS SmartStrainers (30 µm)	Miltenyi Biotec	130-098-458
MACS SmartStrainers (70 µm)	Miltenyi Biotec	130-098-462
Miltenyi MACS Dead Cell Removal Kit	Miltenyi Biotec	130-090-101
Multistand	Miltenyi Biotec	130-042-303
Quadro Separator	Miltenyi Biotec	130-090-976
Tumor Dissociation Kit	Miltenyi Biotec	130-095-929
Propidium Iodide	MP Biomedicals	219545825	1:200
Orthoclone (OKT3)	Ortho Biotech	59676-101-01	30ng/ml
Chemagic 360 Instrument	PerkinElmer	2024-0020
Stemsol USP (Dimethyl Sulfoxide)	Protide Pharmaceuticals	PP1400
QIAseq Immune Repertoire RNA Library Kit	Qiagen	333705
Unique Dual Index Set A	Qiagen	333715
Unique Dual Index Set B	Qiagen	333716
LightCycler 480 II	Roche	5015243001
Oncomine Comprehensive Assay v3M	Thermo Fisher Scientific	A35805
Qubit dsDNA BR Assay Kit	Thermo Fisher Scientific	Q32850
Qubit RNA BR Assay Kit	Thermo Fisher Scientific	Q10211
Nunclon Delta Surface 24well	Thermo Scientific	142475
Nunclon Delta Surface 96well U-bottom	Thermo Scientific	163320
Heat-Inactivated Human AB Serum	Valley Biomedical	HP1022
