# Supplementary material for: Uveal melanoma immunogenomics predict immunotherapy resistance and susceptibility
Source: Nat Commun. 2024 Apr 16;15:2863. doi: 10.1038/s41467-024-46906-4 (PMC11021475; doi:10.1038/s41467-024-46906-4)
Supplement: Supplementary file 21 — Supplementary Data 18 [file 41467_2024_46906_MOESM21_ESM.xlsx]

## Sheet: Supplementary Info Table 17
Supplementary Data 18 Listing of software.
software listing	version
10X Genomics Cell Ranger multi	v6.1.2
AnnotSV	v1.1.1
arcasHLA	v0.5.0
bcl2fastq2 (Illumina)	v2.20
biomaRt	v2.50.3
BioRender.com	NA
clusterProfiler	v4.2.2
CNVkit	v0.9.5
CNVnator	v0.2.7
ComplexHeatmap	v2.10.0
cutadapt	v1.18
DESeq2	v1.34.0
DNAnexus platform	NA
DoubletFinder	v2.0.3
FastQC	v0.11.7
FeatureCounts	v1.6.2
fgsea	v3.16
FlowJo Software	v10.8
GATK	v4.0.5
ggplot2	v3.4
ggprism	v1.0.4
GraphPad Prism (GraphPad Software)	v9.5.0
GSVA	v1.42.0
harmony	v0.1.0
htseq-count	v0.13.5
immunarch	v0.6.9
Manta	v1.3.2
MiXCR	v3.0.12
packcircles	v0.3.4
patchwork	v1.1.2
PCAtools	v2.10.0
plotly	v4.10.0.9001
R (R Core Team)	v4.1.2
RColorBrewer	v1.1-3
RStudio (Rstudio Team)	v.2022.12.0+353
samtools	v1.10
scRepertoire	v1.4.0
Sentieon	v1.3.4
Seurat	v4.1.1
singscore	v1.14.0
sortmerna	v4.3.4
SoupX	v1.5.2
speckle	v0.0.3
STAR	v2.7.5a
SURVIVOR2	v1.0.3
survminer	v0.4.9
symphony	v0.1.0
tidyverse	v1.3.2
UCell	v2.1.0
vcf2maf	v1.6.19
VEP	v102
