# Supplementary material for: Uveal melanoma immunogenomics predict immunotherapy resistance and susceptibility
Source: Nat Commun. 2024 Apr 16;15:2863. doi: 10.1038/s41467-024-46906-4 (PMC11021475; doi:10.1038/s41467-024-46906-4)
Supplement: Supplementary file 23 — Source Data [file 41467_2024_46906_MOESM23_ESM.zip]

Archive with 36 entries (36 files):
- Source Data Figure 1.xlsx
- __MACOSX/._Source Data Figure 1.xlsx
- Source Data Figure 2.xlsx
- __MACOSX/._Source Data Figure 2.xlsx
- Source Data Figure 3.xlsx
- __MACOSX/._Source Data Figure 3.xlsx
- Source Data Figure 4.xlsx
- __MACOSX/._Source Data Figure 4.xlsx
- Source Data Figure 5.xlsx
- __MACOSX/._Source Data Figure 5.xlsx
- Source Data Figure 6.xlsx
- __MACOSX/._Source Data Figure 6.xlsx
- Source Data Supplementary Figure 1.xlsx
- __MACOSX/._Source Data Supplementary Figure 1.xlsx
- Source Data Supplementary Figure 2.xlsx
- __MACOSX/._Source Data Supplementary Figure 2.xlsx
- Source Data Supplementary Figure 3.xlsx
- __MACOSX/._Source Data Supplementary Figure 3.xlsx
- Source Data Supplementary Figure 4.xlsx
- __MACOSX/._Source Data Supplementary Figure 4.xlsx
- Source Data Supplementary Figure 5.xlsx
- __MACOSX/._Source Data Supplementary Figure 5.xlsx
- Source Data Supplementary Figure 6.xlsx
- __MACOSX/._Source Data Supplementary Figure 6.xlsx
- Source Data Supplementary Figure 7.xlsx
- __MACOSX/._Source Data Supplementary Figure 7.xlsx
- Source Data Supplementary Figure 8.xlsx
- __MACOSX/._Source Data Supplementary Figure 8.xlsx
- Source Data Supplementary Figure 9.xlsx
- __MACOSX/._Source Data Supplementary Figure 9.xlsx
- Source Data Supplementary Figure 10.xlsx
- __MACOSX/._Source Data Supplementary Figure 10.xlsx
- Source Data Supplementary Figure 11.xlsx
- __MACOSX/._Source Data Supplementary Figure 11.xlsx
- Source Data Supplementary Figure 12.xlsx
- __MACOSX/._Source Data Supplementary Figure 12.xlsx
