# Supplementary material for: Uveal melanoma immunogenomics predict immunotherapy resistance and susceptibility
Source: Nat Commun. 2024 Apr 16;15:2863. doi: 10.1038/s41467-024-46906-4 (PMC11021475; doi:10.1038/s41467-024-46906-4)
Supplement: Supplementary file 23 — Source Data [file 41467_2024_46906_MOESM23_ESM.zip › Source Data Figure 1.xlsx]

## Sheet: 1a,b,c
metastatic sample (UM #)	sex	age at diagnosis	AJCC M stage	alkaline phosphatase	lactate dehydrogenase	liver directed therapy	cytotoxic chemotherapy	kinase inhibition	antiangiogenic therapy	checkpoint inhibition	tebentafusp	metastatic site	tumor mutational burden	GNAQ	GNA11	PLCB4	CYSLTR2	EIF1AX	SF3B1	BAP1	BAP1 mRNA	chromosome 3 loss	chromosome 8q gain
1	F	40-50	A	0	0	0	0	0	0	none	0	liver	1.17318	0	0	0	missense	0	0	multihit	10.036	loss	0
2	F	50-60	B	1	1	1	0	0	0	none	0	liver	0.670391	0	missense	0	0	0	0	multihit	9.34142	loss	gain
3	F	40-50	A	0	0	0	0	0	0	none	0	liver	1.84358	0	0	0	missense	0	0	splice_site	10.8099	0	0
4	M	50-60	C	0	1	0	0	0	0	anti-CTLA4 & anti-PD-1 (separately)	0	liver	0.502793	0	missense	0	0	0	0	missense	11.6584	missing	missing
5	M	60-70	B	0	0	0	0	0	0	none	0	liver	0.195531	0	multihit	0	0	0	0	loss	9.81866	loss	gain
6	F	40-50	B	0	1	0	0	0	0	none	0	liver	0.782123	missense	0	0	0	0	0	multihit	9.9652	loss	gain
7	M	40-50	C	0	1	0	1	1	1	none	0	omentum	0.865922	0	missense	0	0	0	missense	0	10.2561	0	gain
8	F	60-70	C	1	1	0	0	0	0	none	0	liver	0.670391	0	missense	0	0	0	0	loss	8.72946	loss	gain
9	M	40-50	B	0	1	0	0	0	0	none	0	retroperitoneum	0.614525	missense	0	0	0	0	0	multihit	9.91396	loss	gain
10	F	10-20	A	0	0	0	0	0	0	anti-CTLA4 only	0	liver	0.698324	missense	0	0	0	0	0	splice_site	11.0074	0	gain
11	M	50-60	C	0	1	0	0	0	0	none	0	liver	0.530726	missense	0	0	0	0	0	nonsense	9.96357	0	gain
12	F	40-50	A	0	0	0	0	0	0	none	0	liver	0.586592	0	0	0	missense	0	0	multihit	10.4652	loss	0
13	F	30-40	C	1	1	1	0	0	0	anti-CTLA4 + anti-PD-1 (combination)	0	liver	1.34078	missense	0	0	0	0	missense	0	10.6588	missing	missing
14	M	50-60	C	1	1	0	0	0	0	none	0	liver	0.865922	0	missense	0	0	0	0	multihit	9.58	loss	gain
15	F	40-50	C	1	1	0	0	0	0	none	0	liver	2.48603	0	missense	0	0	0	0	multihit	9.43988	0	gain
16	M	40-50	A	0	0	0	0	0	0	none	0	liver	1.00559	missense	0	0	0	0	missense	frame_shift_ins	10.8938	0	gain
17	F	40-50	A	0	0	0	1	1	0	anti-CTLA4 only	0	subcutaneous	46.7039	0	missense	0	0	0	missense	multihit	9.86342	loss	gain
18	M	50-60	C	0	1	0	0	0	0	none	0	liver	0.586592	missense	0	0	0	0	0	multihit	9.85125	loss	gain
19	M	20-30	B	0	0	0	1	0	0	anti-CTLA4 only	0	omentum	0.949721	0	missense	0	0	0	missense	0	11.0471	0	gain
20	F	40-50	B	1	1	1	0	1	0	anti-CTLA4 & anti-PD-1 (separately)	0	omentum	3.79888	0	missense	0	0	0	missense	multihit	9.5015	loss	gain
21	F	20-30	B	0	1	1	1	0	0	none	0	breast	1.03352	0	missense	0	0	0	missense	0	11.2566	0	gain
22	M	40-50	B	1	1	0	0	0	0	anti-CTLA4 & anti-PD-1 (separately)	0	liver	1.92737	missense	0	0	0	0	missense	0	10.3858	missing	missing
23	M	40-50	C	0	0	1	0	1	0	anti-CTLA4 & anti-PD-1 (separately)	0	subcutaneous	1.28492	0	0	0	0	0	missense	0	11.3964	missing	missing
24	M	20-30	B	0	0	0	0	0	0	anti-CTLA4 & anti-PD-1 (separately)	0	lung	0.391061	missense	0	0	0	0	missense	0	10.7883	0	gain
25	M	40-50	C	0	0	0	0	0	0	none	0	liver	1.17318	missense	0	0	0	0	missense	0	10.7391	0	gain
26	F	50-60	A	0	0	0	1	1	0	none	0	liver	0.921788	0	missense	0	0	0	missense	0	10.1753	missing	missing
27	M	50-60	A	0	1	0	0	1	0	none	0	liver	0.642458	0	missense	0	0	0	0	multihit	9.56029	loss	gain
28	F	20-30	B	0	1	1	1	0	0	none	0	breast	0.865922	0	missense	0	0	0	missense	0	10.399	0	gain
29	M	50-60	B	0	1	0	0	0	0	anti-CTLA4 + anti-PD-1 (combination)	0	liver	0.530726	0	missense	0	0	0	missense	0	10.5752	0	0
30	M	50-60	B	0	1	1	1	1	1	anti-PD-1 only	0	subcutaneous	0.418994	0	missense	0	0	0	0	frame_shift_del	10.6401	missing	missing
31	M	50-60	B	1	0	1	0	0	0	none	0	mesentery	7.2067	missense	0	0	0	0	0	multihit	8.48253	loss	gain
32	F	60-70	A	0	0	0	0	1	0	none	0	liver	0.363128	0	missense	0	0	0	missense	0	11.0753	0	gain
33	M	50-60	B	0	1	0	0	0	0	anti-CTLA4 + anti-PD-1 (combination)	0	liver	0.726257	0	missense	0	0	0	0	multihit	8.99662	loss	gain
34	M	50-60	B	0	1	0	0	0	0	anti-CTLA4 + anti-PD-1 (combination)	0	liver	1.95531	0	missense	0	0	0	0	nonsense	9.50627	0	gain
35	F	50-60	A	1	1	1	1	1	0	anti-CTLA4 + anti-PD-1 (combination)	0	subcutaneous	0.810056	missense	0	0	0	0	0	multihit	8.02361	loss	gain
36	F	20-30	B	0	1	1	0	1	0	anti-CTLA4 & anti-PD-1 (separately)	1	subcutaneous	0.363128	missense	0	0	0	0	0	0	9.73792	0	gain
37	F	50-60	B	0	1	1	0	1	0	anti-PD-1 only	0	spleen	0.530726	0	missense	0	0	0	0	frame_shift_ins	10.6635	0	gain
38	F	60-70	B	1	1	1	0	1	0	anti-PD-1 only	0	lung	0.75419	0	missense	0	0	0	0	multihit	9.9854	loss	gain
39	F	40-50	B	0	1	0	0	0	0	none	1	liver	0.335196	0	missense	0	0	0	missense	0	8.21997	0	0
40	M	60-70	B	1	1	0	0	0	1	anti-CTLA4 & anti-PD-1 (separately)	0	liver	0.726257	0	missense	0	0	0	0	frame_shift_ins	7.91158	0	gain
41	M	40-50	A	1	0	0	0	0	0	anti-CTLA4 & anti-PD-1 (separately)	0	liver	1.06145	missense	0	0	0	0	multihit	0	10.2268	0	gain
42	M	50-60	B	0	1	0	0	0	0	anti-CTLA4 + anti-PD-1 (combination)	0	liver	0.446927	missense	0	0	0	0	0	multihit	9.58519	loss	gain
43	M	60-70	A	0	1	0	0	0	0	anti-PD-1 only	0	liver	0.47486	missense	0	0	0	0	0	0	9.4979	0	gain
44	F	50-60	B	0	1	0	0	0	0	anti-CTLA4 + anti-PD-1 (combination)	0	liver	0.810056	missense	0	0	0	0	missense	0	10.7197	0	0
45	M	50-60	A	0	1	1	1	1	1	anti-PD-1 only	0	subcutaneous	1.00559	0	missense	0	0	0	0	splice_site	9.4309	0	gain
46	M	60-70	B	0	1	1	0	0	0	none	0	omentum	0.977654	missense	0	0	0	missense	0	0	10.5423	0	0
47	F	30-40	B	1	1	1	0	1	0	anti-PD-1 only	0	liver	0.586592	missense	0	0	0	0	missense	0	9.85903	0	0
48	F	50-60	C	0	1	0	1	0	0	anti-CTLA4 + anti-PD-1 (combination)	0	subcutaneous	0.614525	0	missense	0	0	0	missense	multihit	8.62879	loss	gain
49	M	60-70	B	1	1	0	0	0	0	anti-PD-1 only	0	liver	0.614525	missense	0	0	0	0	0	loss	9.70731	loss	gain
50	F	60-70	B	1	1	1	0	0	0	anti-CTLA4 + anti-PD-1 (combination)	0	subcutaneous	0.47486	0	missense	0	0	0	0	multihit	9.7568	loss	gain
51	F	40-50	A	0	1	0	0	0	0	none	0	liver	0.167598	0	missense	0	0	0	0	nonsense	9.70629	0	0
52	F	40-50	B	1	1	1	0	0	0	none	0	subcutaneous	0.558659	0	missense	0	0	0	0	frame_shift_del	7.68099	0	gain
53	F	40-50	B	0	1	1	0	0	0	none	1	pancreas	2	0	missense	0	0	0	missense	loss	9.55439	loss	0
54	F	50-60	B	0	1	0	0	0	0	anti-CTLA4 + anti-PD-1 (combination)	0	mediastinum	2.7933	missense	0	0	0	0	missense	0	10.239	0	0
55	F	30-40	B	0	1	0	0	1	0	anti-PD-1 only	0	breast	0.418994	missense	0	0	0	0	missense	0	10.2459	0	gain
56	F	40-50	C	0	1	0	0	1	0	anti-CTLA4 + anti-PD-1 (combination)	0	liver	0.642458	missense	0	0	0	0	0	frame_shift_del	10.4523	0	gain
57	F	50-60	B	0	0	0	0	0	0	none	0	lung	0.502793	missense	0	0	0	0	missense	0	10.7925	0	gain
58	F	40-50	A	0	1	0	0	0	0	none	0	liver	0.363128	missense	0	0	0	0	missense	multihit	9.51423	loss	gain
59	M	40-50	B	0	0	0	0	0	0	none	0	liver	0.47486	0	missense	0	0	0	0	loss	9.57796	loss	gain
60	M	40-50	C	0	1	1	0	1	0	anti-CTLA4 + anti-PD-1 (combination)	0	retroperitoneum	1.28492	missense	0	0	0	0	missense	0	10.5867	0	gain
61	F	40-50	B	0	1	1	0	0	0	none	0	subcutaneous	0.670391	0	missense	0	0	0	0	multihit	9.2849	loss	gain
62	M	60-70	A	0	0	1	0	0	0	none	0	liver	0.642458	0	missense	0	0	0	missense	multihit	7.65901	loss	gain
63	M	40-50	B	1	1	1	0	1	0	anti-CTLA4 + anti-PD-1 (combination)	1	lung	0.698324	0	missense	0	0	0	missense	0	10.5156	0	gain
64	M	70-80	A	0	0	0	0	0	0	none	1	liver	0.670391	multihit	0	0	0	0	0	multihit	8.90161	loss	gain
65	M	70-80	B	0	1	1	0	0	0	anti-CTLA4 + anti-PD-1 (combination)	0	liver	3.91061	missense	0	0	0	0	0	frame_shift_del	9.27747	0	gain
66	F	60-70	B	1	1	1	0	0	0	anti-CTLA4 + anti-PD-1 (combination)	1	subcutaneous	0.614525	0	missense	0	0	0	0	multihit	8.86597	loss	gain
67	M	50-60	A	0	1	1	0	0	0	anti-PD-1 only	0	liver	0.47486	0	missense	0	0	0	0	loss	9.71467	loss	gain
68	M	50-60	A	0	0	0	0	1	0	none	0	liver	0.642458	missense	0	0	0	0	0	frame_shift_del	9.12887	0	gain
69	F	60-70	B	0	1	0	0	0	0	none	1	subcutaneous	0.810056	missense	0	0	0	0	0	multihit	7.35172	loss	gain
70	F	40-50	A	0	1	0	0	0	0	none	0	liver	0.391061	missense	0	0	0	0	0	multihit	9.97446	loss	gain
71	M	40-50	B	0	0	1	0	0	0	none	0	liver	0.614525	0	missense	0	0	0	0	loss	9.14072	loss	gain
72	F	20-30	B	1	1	0	0	0	0	none	1	omentum	0.586592	missense	0	0	0	0	missense	0	10.162	0	gain
73	M	40-50	B	0	1	0	0	0	0	none	0	liver	1.06145	0	missense	0	0	0	missense	0	9.39135	0	gain
74	F	40-50	A	0	0	1	0	0	0	none	1	subcutaneous	0.363128	0	missense	0	0	0	missense	0	8.587	0	gain
75	F	40-50	C	1	1	1	0	1	0	anti-PD-1 only	0	lymph node	0.558659	missense	0	0	0	0	missense	0	10.4701	0	0
76	F	30-40	B	0	1	1	0	1	0	anti-CTLA4 & anti-PD-1 (separately)	0	subcutaneous	0.75419	0	0	missense	0	0	0	multihit	8.8945	loss	gain
77	M	40-50	B	1	1	0	0	1	0	anti-PD-1 only	0	subcutaneous	0.810056	missense	0	0	0	0	missense	0	9.67526	0	gain
78	M	30-40	C	0	1	0	0	0	0	none	0	liver	0.47486	missense	0	0	0	0	missense	0	10.254	0	gain
79	F	50-60	C	0	1	0	1	0	0	anti-CTLA4 + anti-PD-1 (combination)	0	subcutaneous	0.726257	missense	0	0	0	0	missense	0	10.3107	0	gain
80	F	30-40	B	0	1	1	0	1	1	anti-CTLA4 + anti-PD-1 (combination)	0	liver	0.502793	missense	0	0	0	0	missense	0	10.355	0	gain
81	M	50-60	B	0	1	1	0	0	0	anti-PD-1 only	0	liver	0.502793	0	missense	0	0	0	0	loss	9.21917	loss	gain
82	F	60-70	B	0	1	0	0	0	0	anti-PD-1 only	0	liver	0.921788	0	missense	0	0	0	0	loss	9.33065	loss	gain
83	F	40-50	B	1	0	0	0	0	0	anti-CTLA4 + anti-PD-1 (combination)	1	subcutaneous	0.75419	missense	0	0	0	0	0	multihit	8.32185	loss	gain
84	F	30-40	A	0	0	1	0	1	0	anti-CTLA4 + anti-PD-1 (combination)	0	liver	5.86592	0	missense	0	0	0	missense	nonsense	9.44483	0	gain
85	F	40-50	B	0	1	0	0	0	0	none	0	lung	0.586592	0	missense	multihit	0	0	0	0	11.1398	0	gain
86	M	40-50	A	1	1	1	0	0	0	anti-CTLA4 + anti-PD-1 (combination)	0	liver	0.47486	0	missense	0	0	0	missense	0	10.0876	0	gain
87	M	50-60	A	0	1	0	0	0	0	anti-CTLA4 + anti-PD-1 (combination)	0	lung	0.446927	missense	0	0	0	0	0	nonsense	9.42752	0	gain
88	M	60-70	A	0	1	0	0	0	0	none	0	liver	0.893855	missense	0	0	0	0	missense	loss	9.73356	loss	0
89	F	50-60	B	0	1	0	0	0	0	anti-CTLA4 + anti-PD-1 (combination)	0	liver	0.139665	0	missense	0	0	0	missense	0	10.384	0	gain
90	F	70-80	B	0	1	0	0	0	0	none	1	liver	0.642458	0	missense	0	0	0	0	multihit	10.1885	loss	gain
91	M	40-50	B	1	0	1	0	0	0	anti-CTLA4 + anti-PD-1 (combination)	0	subcutaneous	0.586592	0	missense	0	0	0	0	loss	9.35881	loss	gain
92	F	60-70	B	1	1	1	0	0	0	anti-PD-1 only	0	subcutaneous	0.558659	0	missense	0	0	0	0	multihit	7.94719	loss	gain
93	F	40-50	A	0	1	1	0	0	0	none	1	breast	0.391061	0	missense	0	0	0	missense	loss	8.09959	0	gain
94	M	30-40	A	0	1	0	0	0	0	none	0	liver	0.446927	0	missense	0	0	0	0	loss	8.90246	loss	gain
95	M	50-60	B	0	1	0	0	0	0	anti-CTLA4 + anti-PD-1 (combination)	0	mediastinum	0.446927	0	missense	0	0	0	0	0	10.5319	0	gain
96	M	30-40	A	0	1	0	0	0	0	none	0	subcutaneous	0.558659	0	missense	0	0	0	0	loss	9.81898	loss	gain
97	F	30-40	B	0	1	1	0	1	0	anti-CTLA4 + anti-PD-1 (combination)	0	liver	6.67598	0	missense	0	0	0	multihit	nonsense	9.0897	0	0
98	M	60-70	B	0	1	0	0	0	0	anti-CTLA4 + anti-PD-1 (combination)	0	lymph node	0.698324	missense	0	0	0	missense	0	multihit	8.57926	0	gain
99	M	10-20	B	0	1	1	0	1	0	none	0	liver	0.391061	missense	0	0	0	0	0	multihit	8.47287	loss	gain
100	F	40-50	A	0	1	0	0	0	0	anti-CTLA4 + anti-PD-1 (combination)	0	liver	1.03352	0	missense	0	0	0	0	multihit	8.3117	loss	gain
