# Supplementary material for: Uveal melanoma immunogenomics predict immunotherapy resistance and susceptibility
Source: Nat Commun. 2024 Apr 16;15:2863. doi: 10.1038/s41467-024-46906-4 (PMC11021475; doi:10.1038/s41467-024-46906-4)
Supplement: Supplementary file 23 — Source Data [file 41467_2024_46906_MOESM23_ESM.zip › Source Data Figure 3.xlsx]

## Sheet: 3a
No source data beyond presented in figure

## Sheet: 3b
UMIS (singscore)	UMIS (GSVA)
0.200636	-0.327062
0.346782	0.618648
0.195773	-0.15545
0.1236	-0.051904
0.259494	-0.008645
0.253219	0.09481
0.288956	0.410668
0.174077	0.068231
0.343195	0.488518
0.311536	0.494273
0.194982	-0.460187
0.195874	-0.329392
0.243349	-0.120611
0.238701	-0.070231
0.246391	-0.018567
0.237027	-0.201527
0.296061	0.285026
0.218831	0.067932
0.29119	0.495491
0.279644	0.318975
0.244122	-0.177566
0.273193	0.194932
0.152849	0.196846
0.272137	0.33011
0.150483	-0.444103
0.213148	-0.239929
0.228532	-0.184457
0.239542	-0.143061
0.295316	0.622767
0.276494	0.074671
0.258527	-0.054498
0.157864	-0.592322
0.218011	-0.351891
0.268505	0.079932
0.171548	-0.561202
0.254476	-0.101746
0.202576	-0.340524
0.234882	-0.222976
0.227133	-0.418964
0.268044	0.325415
0.161878	-0.537074
0.114283	0.206184
0.216137	-0.442758
0.180379	-0.399166
0.229418	-0.222788
0.260012	0.126553
0.204713	-0.444203
0.21631	-0.295179
0.263029	0.051377
0.222133	-0.343774
0.228234	0.19032
0.236903	-0.22647
0.257645	0.301035
0.233742	-0.395003
0.321165	0.441315
0.194023	-0.398623
0.19264	-0.353791
0.240812	-0.183405
0.223372	-0.261701
0.213408	-0.484041
0.182648	-0.4903
0.300032	0.430268
0.234605	-0.342881
0.138227	-0.556252
0.287512	0.49839
0.29105	0.549362
0.158462	-0.558582
0.228265	-0.3205
0.233038	-0.44465
0.245706	-0.067646
0.267293	0.347933
0.282118	0.401435
0.236638	0.379883
0.218192	-0.326148
0.342598	0.596472
0.249703	0.031162
0.287198	0.337902
0.227377	-0.338948
0.199243	-0.472946
0.177656	-0.450965
0.282065	0.310231
0.217184	-0.410843
0.263622	0.150644
0.28459	0.317557
0.235131	-0.182822
0.219353	-0.3312
0.268408	0.15028
0.250787	0.146537
0.188226	-0.498387
0.237864	-0.18787
0.194521	-0.41144
0.265228	0.16724
0.182734	-0.342309
0.250382	0.048089
0.258494	0.436412
0.216345	-0.463798
0.275571	0.200543
0.308271	0.506586
0.27296	0.223844
0.255785	0.123481

## Sheet: 3c
external_gene_name	hgnc_id	name	locus_group	locus_type	status	location	location_sortable	alias_symbol	alias_name	prev_symbol	prev_name	gene_family	gene_family_id	date_approved_reserved	date_symbol_changed	date_name_changed	date_modified	entrez_id	ensembl_gene_id	vega_id	ucsc_id	ena	refseq_accession	ccds_id	uniprot_ids	pubmed_id	mgd_id	rgd_id	lsdb	cosmic	omim_id	mirbase	homeodb	snornabase	bioparadigms_slc	orphanet	pseudogene.org	horde_id	merops	imgt	iuphar	kznf_gene_catalog	mamit.trnadb	cd	lncrnadb	enzyme_id	intermediate_filament_db	rna_central_ids	lncipedia
S100A9	HGNC:10499	S100 calcium binding protein A9	protein-coding gene	gene with protein product	Approved	1q21.3	01q21.3	P14|MIF|NIF|LIAG|MRP14|MAC387|60B8AG|CGLB|MRP-14|S100-A9	Calprotectin L1H subunit|Leukocyte L1 complex heavy chain|Migration inhibitory factor-related protein 14	CAGB|CFAG	calgranulin B|S100 calcium-binding protein A9 (calgranulin B)	S100 calcium binding proteins|EF-hand domain containing	459|863	1989-05-19		2006-09-11	2021-09-07	6280	ENSG00000163220	OTTHUMG00000013125	uc001fbq.3	BC047681	NM_002965	CCDS1036	P06702		MGI:1338947	RGD:620267			123886		NA			NA						NA	NA					NA
HSH2D	HGNC:24920	hematopoietic SH2 domain containing	protein-coding gene	gene with protein product	Approved	19p13.11	19p13.11	ALX|HSH2|FLJ14886				SH2 domain containing	741	2004-03-31			2016-10-11	84941	ENSG00000196684	OTTHUMG00000182256	uc032hot.2	AK027792	NM_032855	CCDS74304	Q96JZ2	11700021	MGI:2676364	RGD:2321939			608349		NA			NA						NA	NA					NA
SELL	HGNC:10720	selectin L	protein-coding gene	gene with protein product	Approved	1q24.2	01q24.2	LSEL|LAM1|LAM-1|hLHRc|Leu-8|Lyam-1|PLNHR|CD62L		LYAM1|LNHR	lymphocyte adhesion molecule 1	CD molecules|Selectins|Sushi domain containing|C-type lectin domain containing	471|945|1179|1298	1989-06-07		2008-07-31	2015-08-25	6402	ENSG00000188404	OTTHUMG00000034809	uc001ggk.4	M25280	NM_000655	CCDS53427	P14151	2664786|1375831	MGI:98279	RGD:3655			153240		NA			NA						NA	NA	CD62L				NA
CYTIP	HGNC:9506	cytohesin 1 interacting protein	protein-coding gene	gene with protein product	Approved	2q24.1	02q24.1	B3-1|HE|CYBR|CASP|CYTHIP	cytohesin binding protein HE|cytohesin binder and regulator	PSCDBP	pleckstrin homology, Sec7 and coiled-coil domains, binding protein	PDZ domain containing	1220	1999-07-19	2008-08-19	2008-08-14	2016-10-05	9595	ENSG00000115165	OTTHUMG00000154551	uc002tzj.2	L06633	NM_004288	CCDS2204	O60759	18926288|10343115|11867758|20530790|21562043	MGI:2183535	RGD:1307990			604448		NA			NA						NA	NA					NA
RHOH	HGNC:686	ras homolog family member H	protein-coding gene	gene with protein product	Approved	4p14	04p14	TTF		ARHH	ras homolog gene family, member H	Rho family GTPases	390	1997-04-16	2004-03-24	2012-02-27	2021-04-13	399	ENSG00000168421	OTTHUMG00000099373	uc021xnp.3	Z35227	NM_004310	CCDS3458	Q15669	7784061	MGI:1921984	RGD:1307623	LRG_736|http://ftp.ebi.ac.uk/pub/databases/lrgex/LRG_736.xml	RHOH	602037		NA			327301						NA	NA					NA
APOBEC3A	HGNC:17343	apolipoprotein B mRNA editing enzyme catalytic subunit 3A	protein-coding gene	gene with protein product	Approved	22q13.1	22q13.1	ARP3|PHRBN	phorbolin I		apolipoprotein B mRNA editing enzyme, catalytic polypeptide-like 3A	Apolipoprotein B mRNA editing enzyme catalytic subunits	406	2001-12-12		2016-03-07	2016-10-05	200315	ENSG00000128383	OTTHUMG00000151004	uc011aoc.3	U03891	NM_145699	CCDS13981	P31941	11863358|10469298					607109		NA			NA						NA	NA					NA
GNLY	HGNC:4414	granulysin	protein-coding gene	gene with protein product	Approved	2p11.2	02p11.2	NKG5|LAG-2|D2S69E|TLA519	T-lymphocyte activation gene 519	LAG2				1999-11-22			2016-10-05	10578	ENSG00000115523	OTTHUMG00000130179	uc002sql.5	X54101	NM_006433	CCDS77430|CCDS46354|CCDS1984	P22749	2212946|2434598					188855		NA			NA						NA	NA					NA
OSM	HGNC:8506	oncostatin M	protein-coding gene	gene with protein product	Approved	22q12.2	22q12.2	MGC20461				Interleukin 6 type cytokine family	1264	1992-07-09			2014-11-18	5008	ENSG00000099985	OTTHUMG00000150913	uc003ahb.4	AF129855	NM_020530	CCDS82706|CCDS13873	P13725	1717982	MGI:104749	RGD:1585012			165095		NA			NA					ligandId:5035	NA	NA					NA
FGR	HGNC:3697	FGR proto-oncogene, Src family tyrosine kinase	protein-coding gene	gene with protein product	Approved	1p35.3	01p35.3	c-fgr|p55c-fgr		SRC2	Gardner-Rasheed feline sarcoma viral (v-fgr) oncogene homolog|v-fgr feline Gardner-Rasheed sarcoma viral oncogene homolog|feline Gardner-Rasheed sarcoma viral oncogene homolog	SH2 domain containing|Src family tyrosine kinases	741|1388	2001-06-22		2014-06-25	2016-10-05	2268	ENSG00000000938	OTTHUMG00000003516	uc001bom.4	BC064382	NM_005248	CCDS305	P09769	3922831	MGI:95527	RGD:621319			164940		NA			NA					objectId:2024	NA	NA					NA
ITGB2-AS1	HGNC:44304	ITGB2 antisense RNA 1	non-coding RNA	RNA, long non-coding	Approved	21q22.3	21q22.3				ITGB2 antisense RNA 1 (non-protein coding)	Antisense RNAs	1987	2012-08-08		2012-08-15	2012-10-12	100505746	ENSG00000227039	OTTHUMG00000090253	uc021wjv.2	BC040064|BC051807	NR_038311										NA			NA						NA	NA					NA	ITGB2-AS1
C16orf54	HGNC:26649	chromosome 16 open reading frame 54	protein-coding gene	gene with protein product	Approved	16p11.2	16p11.2	FLJ35681						2005-04-12	2005-08-09		2019-02-21	283897	ENSG00000185905	OTTHUMG00000132116	uc002dtp.3	AK093000	NM_175900	CCDS10652	Q6UWD8	12975309	MGI:2141979	RGD:1564503					NA			NA						NA	NA					NA
TAGAP	HGNC:15669	T cell activation RhoGTPase activating protein	protein-coding gene	gene with protein product	Approved	6q25.3	06q25.3	FLJ32631|IDDM21|ARHGAP47			T-cell activation GTPase activating protein|T-cell activation RhoGTPase activating protein	Rho GTPase activating proteins	721	2001-07-20		2017-12-06	2020-04-20	117289	ENSG00000164691	OTTHUMG00000015923	uc003qrz.5	AF385429	NM_054114	CCDS5261|CCDS5263|CCDS5262	Q8N103	16375659|18311140|18356936	MGI:1919786	RGD:1308618			609667		NA			NA						NA	NA					NA
IL1B	HGNC:5992	interleukin 1 beta	protein-coding gene	gene with protein product	Approved	2q14.1	02q14.1	IL1F2|IL-1B|IL1-BETA				Interleukins	601	1989-03-31		2015-11-12	2016-10-05	3553	ENSG00000125538	OTTHUMG00000131344	uc002tii.2	M15330	NM_000576	CCDS2102	P01584	2954882|2989698	MGI:96543	RGD:2891			147720		NA			NA					ligandId:4974	NA	NA					NA
P2RX1	HGNC:8533	purinergic receptor P2X 1	protein-coding gene	gene with protein product	Approved	17p13.2	17p13.2	P2X1			purinergic receptor P2X, ligand-gated ion channel, 1	Purinergic receptors P2X	214	1997-01-16		2016-02-05	2019-08-21	5023	ENSG00000108405	OTTHUMG00000177673	uc002fww.4	X83688	NM_002558	CCDS11040	P51575	8834001	MGI:1098235	RGD:3240			600845		NA			470824					objectId:478	NA	NA					NA
CORO1A	HGNC:2252	coronin 1A	protein-coding gene	gene with protein product	Approved	16p11.2	16p11.2	HCORO1|p57|coronin-1	Clabp TACO		coronin, actin-binding protein, 1A	WD repeat domain containing|Coronins	362|495	1999-10-19		2016-01-15	2021-05-26	11151	ENSG00000102879	OTTHUMG00000132148	uc002dww.4	X89109	NM_007074	CCDS10673	P31146	9778037	MGI:1345961	RGD:620009	LRG_195|http://ftp.ebi.ac.uk/pub/databases/lrgex/LRG_195.xml		605000		NA			179462						NA	NA					NA
BCL2A1	HGNC:991	BCL2 related protein A1	protein-coding gene	gene with protein product	Approved	15q25.1	15q25.1	GRS|BFL1|BCL2L5|ACC-1|ACC-2|ACC2|ACC1		HBPA1		Minor histocompatibility antigens|BCL2 family	870|1057	1995-05-08		2016-01-13	2020-09-17	597	ENSG00000140379	OTTHUMG00000144173	uc002bfc.5		NM_004049	CCDS45322|CCDS10312	Q16548	8589678|12771180	MGI:102687|MGI:1278326|MGI:1278325	RGD:620621			601056		NA			NA						NA	NA					NA
IL2RG	HGNC:6010	interleukin 2 receptor subunit gamma	protein-coding gene	gene with protein product	Approved	Xq13.1	Xq13.1	CD132		SCIDX1|IMD4|CIDX	severe combined immunodeficiency|combined immunodeficiency, X-linked|interleukin 2 receptor, gamma	CD molecules|Fibronectin type III domain containing|Interleukin receptors	471|555|602	1992-11-30		2015-12-11	2021-05-26	3561	ENSG00000147168	OTTHUMG00000021787	uc004dyw.4	D11086	NM_000206	CCDS14406	P31785	1631559|7883965	MGI:96551	RGD:621466	X-Linked Severe Combined Immuno deficiency SCID|http://www.ncbi.nlm.nih.gov/lovd/home.php?select_db=IL2RG|Global Variome shared LOVD|https://databases.lovd.nl/shared/genes/IL2RG|LRG_150|http://ftp.ebi.ac.uk/pub/databases/lrgex/LRG_150.xml		308380		NA			122641					objectId:2303	NA	NA	CD132				NA
NOD2	HGNC:5331	nucleotide binding oligomerization domain containing 2	protein-coding gene	gene with protein product	Approved	16q12.1	16q12.1	BLAU|CD|PSORAS1|CLR16.3|NLRC2	nucleotide-binding oligomerization domain, leucine rich repeat and CARD domain containing 2|NOD-like receptor C2|NLR family, CARD domain containing 2	IBD1|CARD15	caspase recruitment domain family, member 15	NLR family|Caspase recruitment domain containing	666|959	1998-07-10	2006-12-08	2015-11-19	2021-05-26	64127	ENSG00000167207	OTTHUMG00000133171	uc002egm.2	AF178930	NM_022162	CCDS10746|CCDS86525	Q9HC29	7809109|8587604	MGI:2429397	RGD:1306368	LRG_177|http://ftp.ebi.ac.uk/pub/databases/lrgex/LRG_177.xml		605956		NA			123845					objectId:1763	NA	NA					NA
LSP1	HGNC:6707	lymphocyte specific protein 1	protein-coding gene	gene with protein product	Approved	11p15.5	11p15.5	WP34				MicroRNA protein coding host genes	1691	1991-08-08		2018-05-08	2018-05-08	4046	ENSG00000130592	OTTHUMG00000012252	uc001luj.3	M33552	NM_002339	CCDS58110|CCDS31335|CCDS31334	P33241	2174784	MGI:96832	RGD:1306133			153432		NA			NA						NA	NA					NA
S100A8	HGNC:10498	S100 calcium binding protein A8	protein-coding gene	gene with protein product	Approved	1q21.3	01q21.3	P8|MRP8|MRP-8|60B8AG|CGLA|S100-A8	Migration inhibitory factor-related protein 8|Calprotectin L1L subunit|Leukocyte L1 complex light chain	CAGA|CFAG	calgranulin A|cystic fibrosis antigen	S100 calcium binding proteins|EF-hand domain containing	459|863	1989-05-19		2006-09-11	2021-09-17	6279	ENSG00000143546	OTTHUMG00000013124	uc001fbs.3	BC005928	NM_002964	CCDS1038	P05109		MGI:88244	RGD:620265			123885		NA			NA						NA	NA					NA
PLEK	HGNC:9070	pleckstrin	protein-coding gene	gene with protein product	Approved	2p14	02p14	P47				Pleckstrin homology domain containing	682	1998-04-07			2016-10-05	5341	ENSG00000115956	OTTHUMG00000129562	uc002sen.5	X07743	NM_002664	CCDS1887	P08567	2897630|12054651	MGI:1860485	RGD:1308269			173570		NA			NA						NA	NA					NA
AC004687.1	NA	NA	NA	NA	NA	NA	NA	NA	NA	NA	NA	NA	NA	NA	NA	NA	NA	NA	NA	NA	NA	NA	NA	NA	NA	NA	NA	NA	NA	NA	NA	NA	NA	NA	NA	NA	NA	NA	NA	NA	NA	NA	NA	NA	NA	NA	NA	NA	NA
RAC2	HGNC:9802	Rac family small GTPase 2	protein-coding gene	gene with protein product	Approved	22q13.1	22q13.1	EN-7			ras-related C3 botulinum toxin substrate 2 (rho family, small GTP binding protein Rac2)	Rho family GTPases|Receptor ligands	390|542	1993-11-05		2017-08-08	2021-05-26	5880	ENSG00000128340	OTTHUMG00000150540	uc003arc.5	M64595	NM_002872	CCDS13945	P15153	2674130	MGI:97846	RGD:1307568	RAC2base: Mutation registry for Neutrophil immunodeficiency syndrome|http://structure.bmc.lu.se/idbase/RAC2base/|LRG_97|http://ftp.ebi.ac.uk/pub/databases/lrgex/LRG_97.xml		602049		NA			204411					ligandId:5251	NA	NA					NA
LCP1	HGNC:6528	lymphocyte cytosolic protein 1	protein-coding gene	gene with protein product	Approved	13q14.13	13q14.13	PLS2|CP64|L-PLASTIN|LC64P	plastin 2		lymphocyte cytosolic protein 1 (L-plastin)	EF-hand domain containing	863	1986-01-01		2016-04-05	2016-10-05	3936	ENSG00000136167	OTTHUMG00000016864	uc058wwe.1	M22300	NM_002298	CCDS9403	P13796	2111166	MGI:104808	RGD:1308288			153430		NA			NA						NA	NA					NA
ARHGAP9	HGNC:14130	Rho GTPase activating protein 9	protein-coding gene	gene with protein product	Approved	12q13.3	12q13.3	MGC1295|10C				Pleckstrin homology domain containing|Rho GTPase activating proteins	682|721	2001-02-28			2014-11-19	64333	ENSG00000123329	OTTHUMG00000150147	uc001soc.3	AB051853	NM_032496	CCDS44928|CCDS44929|CCDS8941	Q9BRR9	11396949	MGI:2143764	RGD:1305342			610576		NA			NA						NA	NA					NA
SLC11A1	HGNC:10907	solute carrier family 11 member 1	protein-coding gene	gene with protein product	Approved	2q35	02q35		natural resistance-associated macrophage protein 1	LSH|NRAMP|NRAMP1	solute carrier family 11 (proton-coupled divalent metal ion transporter), member 1	Solute carriers	752	1994-07-21		2016-02-17	2016-02-17	6556	ENSG00000018280	OTTHUMG00000086747	uc002vhv.3	D38171	NM_000578	CCDS2415	P49279	7964458|7980580	MGI:1345275	RGD:1601463			600266		NA		SLC11A1	158401					objectId:966	NA	NA					NA
FCAR	HGNC:3608	Fc fragment of IgA receptor	protein-coding gene	gene with protein product	Approved	19q13.42	19q13.42	CD89			Fc fragment of IgA, receptor for	CD molecules|Immunoglobulin like domain containing	471|594	1991-06-06		2015-04-24	2015-04-24	2204	ENSG00000186431	OTTHUMG00000065936	uc002qhr.3	X54150	NM_002000	CCDS12909|CCDS42623|CCDS42624|CCDS42625|CCDS42622|CCDS12907|CCDS12908|CCDS12910	P24071	1577457		RGD:1303082			147045		NA			NA			I43.951		objectId:2991	NA	NA	CD89				NA
SNX20	HGNC:30390	sorting nexin 20	protein-coding gene	gene with protein product	Approved	16q12.1	16q12.1	SLIC-1|SLIC1	selectin ligand interactor cytoplasmic 1			Sorting nexins	754	2008-03-11		2008-03-25	2014-11-18	124460	ENSG00000167208	OTTHUMG00000133173	uc002egk.3	AK055837	NM_153337	CCDS45481|CCDS10744|CCDS10745	Q7Z614	18196517|16782399	MGI:1918857	RGD:1307787			613281		NA			NA						NA	NA					NA
SLC2A3	HGNC:11007	solute carrier family 2 member 3	protein-coding gene	gene with protein product	Approved	12p13.31	12p13.31			GLUT3	solute carrier family 2 (facilitated glucose transporter), member 3	Solute carriers	752	1989-03-09		2016-02-17	2016-10-05	6515	ENSG00000059804	OTTHUMG00000133685	uc001qtr.4	M20681	NM_006931	CCDS8586	P11169		MGI:95757	RGD:3706			138170		NA		SLC2A3	406394					objectId:877	NA	NA					NA
NKG7	HGNC:7830	natural killer cell granule protein 7	protein-coding gene	gene with protein product	Approved	19q13.41	19q13.41	GIG1|GMP-17	granule membrane protein 17		natural killer cell group 7 sequence			1993-12-15		2014-03-07	2014-11-19	4818	ENSG00000105374	OTTHUMG00000182898	uc002pwj.4		NM_005601	CCDS86796|CCDS12830	Q16617	8458737	MGI:1931250	RGD:621523			606008		NA			NA						NA	NA					NA
PRF1	HGNC:9360	perforin 1	protein-coding gene	gene with protein product	Approved	10q22.1	10q22.1	PFP|P1|HPLH2	Perforin|perforin 1 (preforming protein)		perforin 1 (pore forming protein)	C2 domain containing	823	1989-02-23		2016-02-01	2021-04-13	5551	ENSG00000180644	OTTHUMG00000018412	uc009xqg.4	BC047695	NM_005041	CCDS7305	P14222	1505959|2592021	MGI:97551	RGD:708463	PRF1base: Mutation registry for Familiar haemophagocytic lymphohistiocytosis, type II (FHL2)|http://structure.bmc.lu.se/idbase/PRF1base/|LRG_94|http://ftp.ebi.ac.uk/pub/databases/lrgex/LRG_94.xml	PRF1	170280		NA			117995					objectId:3100	NA	NA					NA
CD37	HGNC:1666	CD37 molecule	protein-coding gene	gene with protein product	Approved	19q13.33	19q13.33	TSPAN26			CD37 antigen	CD molecules|Tetraspanins	471|768	1993-06-18		2006-03-28	2016-01-15	951	ENSG00000104894	OTTHUMG00000183183	uc002pnd.4		NM_001040031	CCDS12760|CCDS46139	P11049	8436422	MGI:88330	RGD:62035			151523		NA			NA					objectId:3010	NA	NA	CD37				NA
ACAP1	HGNC:16467	ArfGAP with coiled-coil, ankyrin repeat and PH domains 1	protein-coding gene	gene with protein product	Approved	17p13.1	17p13.1	KIAA0050		CENTB1	centaurin, beta 1	ArfGAPs|Ankyrin repeat domain containing|BAR-PH domain containing	395|403|1291	2001-09-03	2008-09-22	2008-09-22	2015-08-26	9744	ENSG00000072818	OTTHUMG00000102199	uc002ggd.3	D30758	NM_014716	CCDS11101	Q15027	11050434|11062263	MGI:2388270	RGD:1305360			607763		NA			NA						NA	NA					NA
MYO1G	HGNC:13880	myosin IG	protein-coding gene	gene with protein product	Approved	7p13	07p13	HA-2	minor histocompatibility antigen HA-2			Minor histocompatibility antigens|Myosin heavy chains, class I	870|1097	2000-11-28			2015-09-04	64005	ENSG00000136286	OTTHUMG00000155821	uc003tmh.3	AF380932	NM_033054	CCDS34629	B0I1T2		MGI:1927091	RGD:1306016			600642		NA			NA						NA	NA					NA
FCN1	HGNC:3623	ficolin 1	protein-coding gene	gene with protein product	Approved	9q34.3	09q34.3	FCNM			ficolin (collagen/fibrinogen domain-containing) 1|ficolin (collagen/fibrinogen domain containing) 1	Fibrinogen C domain containing|Complement system activation components	554|1638	1996-07-11		2015-11-27	2016-10-05	2219	ENSG00000085265	OTTHUMG00000020895	uc004cfi.4	D83920	NM_002003	CCDS6985	O00602	8573080|8884275	MGI:1341158	RGD:621222			601252		NA			NA						NA	NA					NA
SASH3	HGNC:15975	SAM and SH3 domain containing 3	protein-coding gene	gene with protein product	Approved	Xq26.1	Xq26.1	SLY|753P9|SH3D6C|HACS2		CXorf9	chromosome X open reading frame 9	SAM and SH3 domain containing|Sterile alpha motif domain containing	731|760	2001-07-18	2008-02-18	2008-02-18	2020-04-02	54440	ENSG00000122122	OTTHUMG00000022372	uc004euu.4	BC051881	NM_018990	CCDS14614	O75995	11470164	MGI:1921381	RGD:1560293	Global Variome shared LOVD|https://databases.lovd.nl/shared/genes/SASH3		300441		NA			NA						NA	NA					NA
DUSP2	HGNC:3068	dual specificity phosphatase 2	protein-coding gene	gene with protein product	Approved	2q11.2	02q11.2	PAC-1				MAP kinase phosphatases	895	1994-12-14			2016-10-05	1844	ENSG00000158050	OTTHUMG00000130456	uc002svk.5	L11329	NM_004418	CCDS2016	Q05923	7806236|7590752|12673251	MGI:101911	RGD:1305804			603068		NA			NA						NA	NA					NA
CD69	HGNC:1694	CD69 molecule	protein-coding gene	gene with protein product	Approved	12p13.31	12p13.31	CLEC2C			CD69 antigen (p60, early T-cell activation antigen)	CD molecules|C-type lectin domain containing	471|1298	1992-08-06		2006-03-28	2016-10-05	969	ENSG00000110848	OTTHUMG00000168481	uc001qwk.3	Z22576	NM_001781	CCDS8604	Q07108	1612643	MGI:88343	RGD:61318			107273		NA			NA						NA	NA	CD69				NA
BANK1	HGNC:18233	B cell scaffold protein with ankyrin repeats 1	protein-coding gene	gene with protein product	Approved	4q24	04q24	BANK|FLJ20706				Ankyrin repeat domain containing	403	2003-10-24		2017-12-06	2017-12-06	55024	ENSG00000153064	OTTHUMG00000160958	uc003hvy.5	AB063170	NM_017935	CCDS34038|CCDS47116|CCDS47115	Q8NDB2	11782428|21208380|21480188	MGI:2442120	RGD:1564639			610292		NA			353589						NA	NA					NA
DAPP1	HGNC:16500	dual adaptor of phosphotyrosine and 3-phosphoinositides 1	protein-coding gene	gene with protein product	Approved	4q23	04q23	BAM32				Pleckstrin homology domain containing|SH2 domain containing	682|741	2001-09-07		2016-05-27	2016-05-27	27071	ENSG00000070190	OTTHUMG00000160974	uc003hvf.5	AF186022	NM_001306151	CCDS47112|CCDS77945	Q9UN19	10432293	MGI:1347063	RGD:1310189			605768		NA			NA						NA	NA					NA
TRAF3IP3	HGNC:30766	TRAF3 interacting protein 3	protein-coding gene	gene with protein product	Approved	1q32.2	01q32.2	T3JAM	TRAF3 interacting Jun N terminal kinase (JNK) activating modulator					2005-06-02			2016-10-05	80342	ENSG00000009790	OTTHUMG00000036480	uc001hho.5		NM_001287754	CCDS73023|CCDS1490|CCDS81422	Q9Y228	14572659	MGI:2441706	RGD:1304848			608255		NA			NA						NA	NA					NA
CD48	HGNC:1683	CD48 molecule	protein-coding gene	gene with protein product	Approved	1q23.3	01q23.3	BLAST|mCD48|hCD48|SLAMF2		BCM1	CD48 antigen (B-cell membrane protein)|CD48 molecule	CD molecules|V-set domain containing	471|590	1986-01-01		2006-03-31	2016-10-05	962	ENSG00000117091	OTTHUMG00000024009	uc001fwn.4	BC016182	NM_001778	CCDS72955|CCDS1208	P09326	2828034	MGI:88339	RGD:620620			109530		NA			NA						NA	NA	CD48				NA
ITGAL	HGNC:6148	integrin subunit alpha L	protein-coding gene	gene with protein product	Approved	16p11.2	16p11.2	LFA-1|LFA1A	antigen CD11A (p180)|lymphocyte function-associated antigen 1, alpha polypeptide	CD11A	integrin, alpha L (antigen CD11A (p180), lymphocyte function-associated antigen 1; alpha polypeptide)	CD molecules|Integrin alpha subunits|MicroRNA protein coding host genes	471|1160|1691	1986-01-01		2015-12-15	2021-09-15	3683	ENSG00000005844	OTTHUMG00000176964	uc002dyi.5		NM_001114380	CCDS45461|CCDS32433	P20701	3284962	MGI:96606	RGD:631424			153370		NA			NA					objectId:2451	NA	NA	CD11a				NA
TBC1D10C	HGNC:24702	TBC1 domain family member 10C	protein-coding gene	gene with protein product	Approved	11q13.2	11q13.2	FLJ00332|Carabin|EPI64C			TBC1 domain family, member 10C			2005-03-10		2015-11-18	2016-10-05	374403	ENSG00000175463	OTTHUMG00000167139	uc058eft.1	BC035630	NM_198517	CCDS8162|CCDS58150	Q8IV04	17230191|20404108	MGI:1922072	RGD:1311490			610831		NA			NA						NA	NA					NA
GZMB	HGNC:4709	granzyme B	protein-coding gene	gene with protein product	Approved	14q12	14q12	CCPI|CGL-1|CSP-B|CGL1|CTSGL1|HLP|SECT	fragmentin 2|cytotoxic serine protease B|cathepsin G-like 1|T-cell serine protease 1-3E|granzyme 2|cytotoxic T-lymphocyte-associated serine esterase 1	CTLA1|CSPB	granzyme B (granzyme 2, cytotoxic T-lymphocyte-associated serine esterase 1)	Granule associated serine proteases of immune defence	1636	1989-05-12		2015-11-16	2016-10-05	3002	ENSG00000100453	OTTHUMG00000029369	uc001wps.4	BC030195	NM_004131	CCDS9633|CCDS86381	P10144	2323780	MGI:109265	RGD:620018			123910		NA			NA			S01.010		objectId:2369	NA	NA					NA
ADAM8	HGNC:215	ADAM metallopeptidase domain 8	protein-coding gene	gene with protein product	Approved	10q26.3	10q26.3	CD156|MS2|CD156A			a disintegrin and metalloproteinase domain 8	ADAM metallopeptidase domain containing|CD molecules	47|471	1996-11-13		2005-08-18	2020-09-17	101	ENSG00000151651	OTTHUMG00000019309	uc021qbe.2	D26579	NM_001109	CCDS58102|CCDS58103|CCDS31319	P78325	9126482	MGI:107825	RGD:1566394			602267		NA			NA			M12.208		objectId:1656	NA	NA	CD156A				NA
PTPRC	HGNC:9666	protein tyrosine phosphatase receptor type C	protein-coding gene	gene with protein product	Approved	1q31.3-q32.1	01q31.3-q32.1	LCA|T200|GP180		CD45		CD molecules|Fibronectin type III domain containing|Protein tyrosine phosphatases receptor type	471|555|813	1986-01-01		2019-02-14	2021-04-13	5788	ENSG00000081237	OTTHUMG00000035702	uc001gur.3	Y00062	NM_002838	CCDS44291|CCDS1397|CCDS1398	P08575	2169617	MGI:97810	RGD:3451	PTPRCbase: Mutation registry for CD45 deficiency|http://structure.bmc.lu.se/idbase/PTPRCbase/|LRG_95|http://ftp.ebi.ac.uk/pub/databases/lrgex/LRG_95.xml	PTPRC	151460		NA			118151					objectId:1852	NA	NA	CD45				NA
AC007384.1	NA	NA	NA	NA	NA	NA	NA	NA	NA	NA	NA	NA	NA	NA	NA	NA	NA	NA	NA	NA	NA	NA	NA	NA	NA	NA	NA	NA	NA	NA	NA	NA	NA	NA	NA	NA	NA	NA	NA	NA	NA	NA	NA	NA	NA	NA	NA	NA	NA
IL21R	HGNC:6006	interleukin 21 receptor	protein-coding gene	gene with protein product	Approved	16p12.1	16p12.1	CD360				CD molecules|Interleukin receptors	471|602	2000-03-29			2021-05-26	50615	ENSG00000103522	OTTHUMG00000131675	uc002doq.2	AF254067	NM_181078	CCDS10630	Q9HBE5	11081504	MGI:1890475	RGD:1304950	LRG_731|http://ftp.ebi.ac.uk/pub/databases/lrgex/LRG_731.xml	IL21R	605383		NA			357435					objectId:1703	NA	NA					NA
GBP5	HGNC:19895	guanylate binding protein 5	protein-coding gene	gene with protein product	Approved	1p22.2	01p22.2					Guanylate binding proteins	1825	2003-11-21			2015-09-10	115362	ENSG00000154451	OTTHUMG00000010006	uc057iek.1	AF430642	NM_052942	CCDS722	Q96PP8		MGI:2429943	RGD:1311040			611467		NA			NA						NA	NA					NA
TREM1	HGNC:17760	triggering receptor expressed on myeloid cells 1	protein-coding gene	gene with protein product	Approved	6p21.1	06p21.1	TREM-1|CD354				CD molecules|V-set domain containing	471|590	2002-08-09			2014-11-19	54210	ENSG00000124731	OTTHUMG00000014674	uc003oqf.3	AF196329	NM_018643	CCDS4854|CCDS59499|CCDS56427	Q9NP99	11922939|10799849	MGI:1930005	RGD:1309467			605085		NA			NA						NA	NA					NA
SIGLEC14	HGNC:32926	sialic acid binding Ig like lectin 14	protein-coding gene	gene with protein product	Approved	19q13.41	19q13.41				sialic acid binding Ig-like lectin 14	V-set domain containing|Sialic acid binding Ig like lectins	590|745	2007-05-31		2016-01-20	2016-01-20	100049587	ENSG00000254415	OTTHUMG00000165511	uc002pxf.5	AY854038	NM_001098612	CCDS42604	Q08ET2	17012248	MGI:2681107				618132		NA			NA						NA	NA					NA
AC132872.3	NA	NA	NA	NA	NA	NA	NA	NA	NA	NA	NA	NA	NA	NA	NA	NA	NA	NA	NA	NA	NA	NA	NA	NA	NA	NA	NA	NA	NA	NA	NA	NA	NA	NA	NA	NA	NA	NA	NA	NA	NA	NA	NA	NA	NA	NA	NA	NA	NA
PRDM8	HGNC:13993	PR/SET domain 8	protein-coding gene	gene with protein product	Approved	4q21.21	04q21.21	KMT8D			PR domain containing 8|PR domain 8	Lysine methyltransferases|PR/SET domain family	487|1197	2000-11-28		2016-07-18	2016-11-03	56978	ENSG00000152784	OTTHUMG00000160885	uc010ijo.4	AF275815	NM_001099403	CCDS43243	Q9NQV8	22284184	MGI:1924880	RGD:1311628			616639		NA			327299						NA	NA					NA
GPR132	HGNC:17482	G protein-coupled receptor 132	protein-coding gene	gene with protein product	Approved	14q32.33	14q32.33	G2A	G2 accumulation			G protein-coupled receptors, Class A orphans	262	2003-12-10			2016-10-05	29933	ENSG00000183484	OTTHUMG00000140173	uc001yqd.5	AF083955	NM_013345	CCDS61567|CCDS9997	Q9UNW8	12086852	MGI:1890220	RGD:1310817			606167		NA			NA					objectId:128	NA	NA					NA
CSF2RB	HGNC:2436	colony stimulating factor 2 receptor subunit beta	protein-coding gene	gene with protein product	Approved	22q12.3	22q12.3	IL5RB|CD131|betaGMR	beta common cytokine receptor|beta-GM-CSF receptor	IL3RB	colony stimulating factor 2 receptor, beta, low-affinity (granulocyte-macrophage)|colony stimulating factor 2 receptor beta common subunit	CD molecules|Fibronectin type III domain containing	471|555	1991-08-07		2019-11-26	2019-11-26	1439	ENSG00000100368	OTTHUMG00000150546	uc003aqa.5	M59941	NM_000395	CCDS13936	P32927	1833064|1424804	MGI:1339759|MGI:1339760	RGD:620189			138981		NA			120855					objectId:2306	NA	NA	CD131				NA
CST7	HGNC:2479	cystatin F	protein-coding gene	gene with protein product	Approved	20p11.21	20p11.21		leukocystatin		cystatin F (leukocystatin)	Cystatins, type 2	965	1998-10-14		2015-12-16	2016-04-25	8530	ENSG00000077984	OTTHUMG00000032108	uc002wtx.2	AF036342	NM_003650	CCDS13165	O76096	9733783|9632704	MGI:1298217	RGD:1309154			603253		NA			NA			I25.007			NA	NA					NA
PRKCB	HGNC:9395	protein kinase C beta	protein-coding gene	gene with protein product	Approved	16p12.2-p12.1	16p12.2-p12.1	PKCŒ≤		PRKCB2|PKCB|PRKCB1	protein kinase C, beta 1|protein kinase C, beta	C2 domain containing protein kinases|AGC family kinases|MicroRNA protein coding host genes	835|1625|1691	1991-08-02	2008-08-18	2016-01-27	2018-07-11	5579	ENSG00000166501	OTTHUMG00000131615	uc002dmd.4	M13975	NM_212535	CCDS10619|CCDS10618	P05771	3658678	MGI:97596	RGD:3396			176970		NA			NA					objectId:1483	NA	NA			2.7.11.1		NA
SYTL3	HGNC:15587	synaptotagmin like 3	protein-coding gene	gene with protein product	Approved	6q25.3	06q25.3	SLP3|exophilin-6				Synaptotagmin like tandem C2 proteins	822	2001-07-31		2015-11-18	2015-11-18	94120	ENSG00000164674	OTTHUMG00000015916	uc003qrs.3	AK055750	NM_001009991	CCDS34563|CCDS56458	Q4VX76	11773082	MGI:1933367	RGD:1561992					NA			NA						NA	NA					NA
FMNL1	HGNC:1212	formin like 1	protein-coding gene	gene with protein product	Approved	17q21.31	17q21.31	C17orf1		C17orf1B|FMNL	formin-like|formin-like 1	Armadillo like helical domain containing|Formins	1492|2006	1999-06-25	2003-12-03	2015-11-12	2020-09-17	752	ENSG00000184922	OTTHUMG00000180196	uc002iin.4	AJ008112	NM_005892	CCDS11497	O95466	9799091|12684686	MGI:1888994	RGD:1311042			604656		NA			NA						NA	NA					NA
IRF1	HGNC:6116	interferon regulatory factor 1	protein-coding gene	gene with protein product	Approved	5q31.1	05q31.1	MAR	interferon regulatory factor-1			Interferon regulatory factors	1743	1991-05-09			2016-10-05	3659	ENSG00000125347	OTTHUMG00000059497	uc003kxa.3		NM_002198	CCDS4155	P10914	2726461|1680796	MGI:96590	RGD:2920			147575		NA			470512						NA	NA					NA
MMP9	HGNC:7176	matrix metallopeptidase 9	protein-coding gene	gene with protein product	Approved	20q13.12	20q13.12			CLG4B	matrix metalloproteinase 9 (gelatinase B, 92kDa gelatinase, 92kDa type IV collagenase)	M10 matrix metallopeptidases	891	1990-03-14		2015-02-23	2021-05-26	4318	ENSG00000100985	OTTHUMG00000033044	uc002xqz.3		NM_004994	CCDS13390	P14780	2158484	MGI:97011	RGD:621320			120361		NA			208342			M10.004		objectId:1633	NA	NA			3.4.24.35		NA
TNFAIP3	HGNC:11896	TNF alpha induced protein 3	protein-coding gene	gene with protein product	Approved	6q23.3	06q23.3	A20|OTUD7C			tumor necrosis factor, alpha-induced protein 3	OTU domain containing	669	1992-10-20		2015-11-23	2021-05-26	7128	ENSG00000118503	OTTHUMG00000015664	uc031spv.2	M59465	NM_001270507	CCDS5187	P21580	2118515	MGI:1196377	RGD:1589275		TNFAIP3	191163		NA			369146			C64.003			NA	NA					NA
CD247	HGNC:1677	CD247 molecule	protein-coding gene	gene with protein product	Approved	1q24.2	01q24.2	CD3H|CD3Q	T-cell surface glycoprotein CD3 zeta chain	CD3Z	CD3z antigen, zeta polypeptide (TiT3 complex)|CD247 antigen	CD molecules	471	1989-04-06	2006-03-09	2006-03-28	2021-04-13	919	ENSG00000198821	OTTHUMG00000034593	uc001gei.5	BC025703	NM_198053	CCDS1261|CCDS1260	P20963	2974162	MGI:88334	RGD:2305	CD247base: Mutation registry for Autosomal recessive CD3Zeta deficiency|http://structure.bmc.lu.se/idbase/CD247base/|LRG_36|http://ftp.ebi.ac.uk/pub/databases/lrgex/LRG_36.xml		186780		NA			226144					objectId:3142	NA	NA	CD247				NA
CD300E	HGNC:28874	CD300e molecule	protein-coding gene	gene with protein product	Approved	17q25.1	17q25.1	IREM2|CLM2		CD300LE	CD300 antigen like family member E|CD300e antigen	CD molecules|V-set domain containing	471|590	2005-05-17	2006-02-22	2006-03-28	2015-09-11	342510	ENSG00000186407	OTTHUMG00000067605	uc002jlb.3	BX648376	NM_181449	CCDS11702	Q496F6	15549731|15557162	MGI:2387602	RGD:1585137			609801		NA			NA						NA	NA	CD300e				NA
PTPN7	HGNC:9659	protein tyrosine phosphatase non-receptor type 7	protein-coding gene	gene with protein product	Approved	1q32.1	01q32.1	HEPTP|LC-PTP				Protein tyrosine phosphatases non-receptor type	812	1993-03-03		2019-02-14	2019-02-14	5778	ENSG00000143851	OTTHUMG00000035931	uc001gxm.3	BC001746	NM_002832	CCDS1422	P35236	1510684	MGI:2156893	RGD:708516			176889		NA			NA						NA	NA					NA
FOSB	HGNC:3797	FosB proto-oncogene, AP-1 transcription factor subunit	protein-coding gene	gene with protein product	Approved	19q13.32	19q13.32	G0S3|GOSB|GOS3|AP-1|MGC42291|DKFZp686C0818	oncogene FOS-B|activator protein 1		FBJ murine osteosarcoma viral oncogene homolog B	Basic leucine zipper proteins|Fos transcription factor family	506|1256	1992-09-18		2016-05-27	2016-10-05	2354	ENSG00000125740	OTTHUMG00000182122	uc002pbx.5		NM_006732	CCDS12664|CCDS46113	P53539	1301997	MGI:95575	RGD:1308198			164772		NA			NA						NA	NA					NA
SPN	HGNC:11249	sialophorin	protein-coding gene	gene with protein product	Approved	16p11.2	16p11.2	LSN|CD43|GPL115	leukosialin		sialophorin (gpL115, leukosialin, CD43)	CD molecules	471	1988-08-31		2008-07-31	2016-07-19	6693	ENSG00000197471	OTTHUMG00000097765	uc002dtn.5	J04536	NM_001030288	CCDS10650	P16150	2784859|2521952	MGI:98384	RGD:3750			182160		NA			NA						NA	NA	CD43				NA
C11orf21	HGNC:13231	chromosome 11 open reading frame 21	protein-coding gene	gene with protein product	Approved	11p15.5	11p15.5							2001-10-05			2018-08-06	29125	ENSG00000110665	OTTHUMG00000009759	uc009ydj.3	AB029488	NM_001142946	CCDS86168|CCDS44518	Q9P2W6	11054561					611033		NA			NA						NA	NA					NA
RASSF5	HGNC:17609	Ras association domain family member 5	protein-coding gene	gene with protein product	Approved	1q32.1	01q32.1	Maxp1|NORE1|RAPL	novel Ras effector 1|regulator for cell adhesion and polarization enriched in lymphoid tissues		Ras association (RalGDS/AF-6) domain family member 5	Ras association domain family	1198	2003-04-02		2016-01-29	2016-10-05	83593	ENSG00000266094	OTTHUMG00000184616	uc031vlp.2	BC004270	NM_031437	CCDS1463|CCDS1464|CCDS30998	Q8WWW0	11978988|11965544|23972470	MGI:1926375	RGD:621694			607020		NA			NA						NA	NA					NA
ZBP1	HGNC:16176	Z-DNA binding protein 1	protein-coding gene	gene with protein product	Approved	20q13.31	20q13.31	dJ718J7.3|DLM1|DLM-1|DAI	DNA-dependent activator of IRFs	C20orf183	chromosome 20 open reading frame 183			2001-07-17	2002-07-26	2002-07-25	2014-11-18	81030	ENSG00000124256	OTTHUMG00000032824	uc002xyo.4	AJ300575	NM_030776	CCDS54477|CCDS54478|CCDS13461	Q9H171	11842111	MGI:1927449	RGD:619956			606750		NA			NA						NA	NA					NA
NCF1	HGNC:7660	neutrophil cytosolic factor 1	protein-coding gene	gene with protein product	Approved	7q11.23	07q11.23	p47phox|NOXO2|NCF1A|SH3PXD1A	NADPH oxidase organizer 2|chronic granulomatous disease, autosomal 1		neutrophil cytosolic factor 1 (47kD, chronic granulomatous disease, autosomal 1)			1989-05-25		2008-07-31	2021-04-13	653361	ENSG00000158517	OTTHUMG00000149965	uc003ubb.5	M25665	NM_000265	CCDS34657	P14598		MGI:97283	RGD:61307	NCF1base: Mutation registry for autosomal recessive chronic granulomatous disease (CGD), deficiency of p47phox|http://structure.bmc.lu.se/idbase/NCF1base/|LRG_87|http://ftp.ebi.ac.uk/pub/databases/lrgex/LRG_87.xml		608512		NA			123695						NA	NA					NA
SP140	HGNC:17133	SP140 nuclear body protein	protein-coding gene	gene with protein product	Approved	2q37.1	02q37.1	LYSP100-B|LYSP100-A				PHD finger proteins|Bromodomain containing	88|1232	2001-11-07			2015-09-02	11262	ENSG00000079263	OTTHUMG00000153670	uc002vql.4	U63420	NM_007237	CCDS63149|CCDS33392|CCDS42831|CCDS63151|CCDS63150	Q13342	8695863|8910577|12368356	MGI:3702467	RGD:1306355			608602		NA			NA					objectId:2779	NA	NA					NA
VAV1	HGNC:12657	vav guanine nucleotide exchange factor 1	protein-coding gene	gene with protein product	Approved	19p13.3	19p13.3			VAV	vav 1 oncogene|vav 1 guanine nucleotide exchange factor	Pleckstrin homology domain containing|Dbl family Rho GEFs|SH2 domain containing	682|722|741	1991-03-04		2015-11-27	2015-11-27	7409	ENSG00000141968	OTTHUMG00000181965	uc010xjh.3		NM_001258206	CCDS59341|CCDS59342|CCDS12174	P15498	9438848	MGI:98923	RGD:3951			164875		NA			NA						NA	NA					NA
CCDC88B	HGNC:26757	coiled-coil domain containing 88B	protein-coding gene	gene with protein product	Approved	11q13.1	11q13.1	FLJ37970|BRLZ|HkRP3|FLJ00354|GIPIE	brain leucine zipper protein|GRP78-interacting protein induced by ER stress	CCDC88	coiled-coil domain containing 88			2006-03-16	2007-05-31	2007-05-31	2014-11-18	283234	ENSG00000168071	OTTHUMG00000045419	uc001nzy.4	AK090436	NM_032251	CCDS8072	A6NC98	15882442|21289099	MGI:1925567	RGD:1311475			611205		NA			NA						NA	NA					NA
PIK3R5	HGNC:30035	phosphoinositide-3-kinase regulatory subunit 5	protein-coding gene	gene with protein product	Approved	17p13.1	17p13.1	P101-PI3K|p101			phosphoinositide-3-kinase, regulatory subunit 5			2004-10-13		2015-11-17	2015-11-17	23533	ENSG00000141506	OTTHUMG00000108197	uc010vuz.3	AF128881	NM_014308	CCDS11147|CCDS73986	Q8WYR1	12507995	MGI:2443588	RGD:1563261			611317		NA			300201					objectId:2506	NA	NA					NA
LAPTM5	HGNC:29612	lysosomal protein transmembrane 5	protein-coding gene	gene with protein product	Approved	1p35.2	01p35.2				lysosomal multispanning membrane protein 5	MicroRNA protein coding host genes	1691	2004-12-03		2009-07-20	2016-10-05	7805	ENSG00000162511	OTTHUMG00000003707	uc001bsc.3	U51240	NM_006762	CCDS337	Q13571	8661146|12527926	MGI:108046	RGD:621838			601476		NA			NA						NA	NA					NA
PLAUR	HGNC:9053	plasminogen activator, urokinase receptor	protein-coding gene	gene with protein product	Approved	19q13	19q13	URKR|UPAR|CD87	urokinase-type plasminogen activator (uPA) receptor|urokinase plasminogen activator surface receptor			CD molecules|LY6/PLAUR domain containing	471|1226	1991-06-05			2021-04-13	5329	ENSG00000011422	OTTHUMG00000182778	uc002oxf.3		NM_002659	CCDS74386|CCDS33041|CCDS12628|CCDS33042	Q03405		MGI:97612	RGD:620597	LRG_637|http://ftp.ebi.ac.uk/pub/databases/lrgex/LRG_637.xml		173391		NA			NA						NA	NA	CD87				NA
CD7	HGNC:1695	CD7 molecule	protein-coding gene	gene with protein product	Approved	17q25.3	17q25.3	GP40|LEU-9|TP41|Tp40	p41 protein|T-cell antigen CD7|T-cell leukemia antigen		CD7 antigen (p41)	CD molecules|V-set domain containing	471|590	1986-01-01		2006-03-28	2016-10-05	924	ENSG00000173762	OTTHUMG00000178662	uc002kel.2	X06180	NM_006137	CCDS11807	P09564	1695199|3501369	MGI:88344	RGD:1310015			186820		NA			NA						NA	NA	CD7				NA
CCL5	HGNC:10632	C-C motif chemokine ligand 5	protein-coding gene	gene with protein product	Approved	17q12	17q12	RANTES|SISd|TCP228|MGC17164	T-cell specific protein p288|T-cell specific RANTES protein|SIS-delta|regulated upon activation, normally T-expressed, and presumably secreted|beta-chemokine RANTES|small inducible cytokine subfamily A (Cys-Cys), member 5	D17S136E|SCYA5	small inducible cytokine A5 (RANTES)|chemokine (C-C motif) ligand 5	Chemokine ligands	483	1990-07-05	2002-08-23	2016-03-01	2016-03-01	6352	ENSG00000271503	OTTHUMG00000188396	uc060eeh.1	AF043341	NM_002985	CCDS11300	P13501	1691736	MGI:98262	RGD:69069			187011		NA			NA					ligandId:758	NA	NA					NA
S1PR4	HGNC:3170	sphingosine-1-phosphate receptor 4	protein-coding gene	gene with protein product	Approved	19p13.3	19p13.3			EDG6	endothelial differentiation, G-protein-coupled receptor 6|endothelial differentiation, lysophosphatidic acid G-protein-coupled receptor, 6	Sphingosine 1-phosphate receptors	206	1998-12-09	2008-04-30	2008-04-30	2019-08-21	8698	ENSG00000125910	OTTHUMG00000180672	uc002lxg.4	AJ000479	NM_003775	CCDS12105	O95977	9790765	MGI:1333809	RGD:1304801			603751		NA			NA					objectId:278	NA	NA					NA
SLC16A3	HGNC:10924	solute carrier family 16 member 3	protein-coding gene	gene with protein product	Approved	17q25.3	17q25.3	MCT3|MCT4			solute carrier family 16 (monocarboxylic acid transporters), member 3|solute carrier family 16, member 3 (monocarboxylic acid transporter 4)|solute carrier family 16 (monocarboxylate transporter), member 3	Solute carriers|MicroRNA protein coding host genes	752|1691	1999-02-10		2016-02-17	2016-02-17	9123	ENSG00000141526	OTTHUMG00000178832	uc021ufm.2	U81800	NM_004207	CCDS11804	O15427	9425115	MGI:1933438	RGD:620603			603877		NA		SLC16A3	NA					objectId:989	NA	NA					NA
POU2F2	HGNC:9213	POU class 2 homeobox 2	protein-coding gene	gene with protein product	Approved	19q13.2	19q13.2	2024-10-02	octamer-binding transcription factor 2	OTF2	POU domain class 2, transcription factor 2	POU class homeoboxes and pseudogenes|MicroRNA protein coding host genes	523|1691	1989-03-08		2007-07-13	2019-08-21	5452	ENSG00000028277	OTTHUMG00000165991	uc002osn.4		NM_001207025	CCDS58665|CCDS33035|CCDS56094|CCDS56095	P09086		MGI:101897	RGD:621690			164176		8495			NA						NA	NA					NA
SPI1	HGNC:11241	Spi-1 proto-oncogene	protein-coding gene	gene with protein product	Approved	11p11.2	11p11.2	PU.1|SPI-A|OF|SFPI1|SPI-1	hematopoietic transcription factor PU.1|31 kDa transforming protein		spleen focus forming virus (SFFV) proviral integration oncogene	ETS transcription factor family	534	1988-07-04		2014-06-25	2016-10-05	6688	ENSG00000066336	OTTHUMG00000150150	uc001nfc.2	X52056	NM_003120	CCDS44591|CCDS7933	P17947	1693183	MGI:98282	RGD:1359607			165170		NA			NA						NA	NA					NA
RUBCNL	HGNC:20420	rubicon like autophagy enhancer	protein-coding gene	gene with protein product	Approved	13q14.13	13q14.13	FLJ21562|PACER		C13orf18|KIAA0226L	chromosome 13 open reading frame 18|KIAA0226 like|RUN and cysteine rich domain containing beclin 1 interacting protein like	PIK3C3 complex subunits	1596	2003-02-20	2016-07-26	2018-12-21	2018-12-21	80183	ENSG00000102445	OTTHUMG00000016868	uc001vbi.6	AK025215	NM_025113	CCDS66542|CCDS66543|CCDS66545|CCDS73569|CCDS66544|CCDS31970	Q9H714	23522960|28306502	MGI:2685590	RGD:1304929					NA			NA						NA	NA					NA
IFI30	HGNC:5398	IFI30 lysosomal thiol reductase	protein-coding gene	gene with protein product	Approved	19p13.11	19p13.11	IFI-30|GILT|IP30|MGC32056|IP-30	gamma-interferon-inducible lysosomal thiol reductase|interferon gamma-inducible protein 30 preproprotein|legumaturain		interferon gamma inducible protein 30|IFI30, lysosomal thiol reductase			1999-12-09		2019-01-25	2020-11-17	10437	ENSG00000216490	OTTHUMG00000183373	uc002nic.3	J03909	NM_006332	CCDS46015	P13284	3136170|10639150	MGI:2137648	RGD:1310758			604664		NA			NA						NA	NA					NA
CXCR4	HGNC:2561	C-X-C motif chemokine receptor 4	protein-coding gene	gene with protein product	Approved	2q22.1	02q22.1	LESTR|NPY3R|HM89|NPYY3R|D2S201E|fusin|HSY3RR|NPYR|CD184			chemokine (C-X-C motif), receptor 4 (fusin)|chemokine (C-X-C motif) receptor 4	CD molecules|C-X-C motif chemokine receptors	471|1094	1998-09-17		2016-03-14	2021-05-26	7852	ENSG00000121966	OTTHUMG00000153583	uc002tuy.3	AF005058	NM_001008540	CCDS33295|CCDS46420	P61073	9599023|9379028	MGI:109563	RGD:620465	CXCR4base: Mutation registry for WHIM syndrome (warts, hypogammaglobulinemia, immunodeficiency, and myelokathexis)|http://structure.bmc.lu.se/idbase/CXCR4base/|LRG_51|http://ftp.ebi.ac.uk/pub/databases/lrgex/LRG_51.xml	CXCR4	162643		NA			120914					objectId:71	NA	NA	CD184				NA
ARHGAP30	HGNC:27414	Rho GTPase activating protein 30	protein-coding gene	gene with protein product	Approved	1q23.3	01q23.3	FLJ00267				Rho GTPase activating proteins	721	2005-06-16			2014-11-19	257106	ENSG00000186517	OTTHUMG00000031477	uc001fxl.4	AL832852	NM_181720	CCDS72958|CCDS1215|CCDS30918	Q7Z6I6		MGI:2684948	RGD:1561419			614264		NA			NA						NA	NA					NA
HK3	HGNC:4925	hexokinase 3	protein-coding gene	gene with protein product	Approved	5q35.2	05q35.2				hexokinase 3 (white cell)			1993-03-11		2016-01-22	2016-01-22	3101	ENSG00000160883	OTTHUMG00000130855	uc003mfa.4		NM_002115	CCDS4407	P52790	8812439	MGI:2670962	RGD:2798			142570		NA			NA						NA	NA			2.7.1.1		NA
VSIR	HGNC:30085	V-set immunoregulatory receptor	protein-coding gene	gene with protein product	Approved	10q22.1	10q22.1	SISP1|GI24|B7-H5|B7H5|VISTA|PD-1H|Dies1	stress induced secreted protein 1|V-domain Ig suppressor of T cell activation|PDCD1 homolog	C10orf54	chromosome 10 open reading frame 54	V-set domain containing|B7 family	590|1824	2005-10-06	2016-11-24	2016-11-24	2019-03-06	64115	ENSG00000107738	OTTHUMG00000018426	uc001jsd.5	AF193048	NM_022153	CCDS31218	Q9H7M9	12975309|24691993|25279955	MGI:1921298	RGD:1590938			615608		NA			NA					objectId:2956	NA	NA					NA
SLA	HGNC:10902	Src like adaptor	protein-coding gene	gene with protein product	Approved	8q24.22	08q24.22	SLA1|SLAP-1|hSLAP|SLAP			Src-like-adapter|Src-like-adaptor	SH2 domain containing|MicroRNA protein coding host genes	741|1691	1995-08-11		2016-12-12	2016-12-13	6503	ENSG00000155926	OTTHUMG00000164439	uc003ytz.4		NM_001045556	CCDS6370|CCDS47922|CCDS47923|CCDS64978|CCDS64977	Q13239	8825655|11179692|26339145	MGI:104295	RGD:631373			601099		NA			NA						NA	NA					NA
SLFN12L	HGNC:33920	schlafen family member 12 like	protein-coding gene	gene with protein product	Approved	17q12	17q12				schlafen family member 12-like	Schlafen family	1110	2007-12-18		2016-04-04	2020-04-20	100506736	ENSG00000286065	OTTHUMG00000167707	uc021tuy.2	AK172761	NM_001195790	CCDS86591|CCDS56026	Q6IEE8	9846487	MGI:1313258|MGI:1313259|MGI:1329010	RGD:1308645			614956		NA			NA						NA	NA					NA
FCRL1	HGNC:18509	Fc receptor like 1	protein-coding gene	gene with protein product	Approved	1q23.1	01q23.1	FCRH1|IRTA5|IFGP1|CD307a			Fc receptor-like 1	CD molecules|Immunoglobulin like domain containing	471|594	2005-03-22		2016-01-21	2016-10-05	115350	ENSG00000163534	OTTHUMG00000019398	uc001frg.4	BC033690	NM_052938	CCDS53382|CCDS53383|CCDS1170	Q96LA6	11493702|11929751	MGI:2442862	RGD:1589411			606508		NA			NA						NA	NA					NA
LYZ	HGNC:6740	lysozyme	protein-coding gene	gene with protein product	Approved	12q15	12q15		renal amyloidosis		lysozyme (renal amyloidosis)	Lysozymes, c-type	1174	1989-05-25		2010-04-29	2021-05-26	4069	ENSG00000090382	OTTHUMG00000169342	uc001suw.3	X14008	NM_000239	CCDS8989	P61626	8464497|2546758	MGI:96902|MGI:96897|MGI:1924647	RGD:3026	LRG_768|http://ftp.ebi.ac.uk/pub/databases/lrgex/LRG_768.xml		153450		NA			123322						NA	NA			3.2.1.17		NA
NFKBID	HGNC:15671	NFKB inhibitor delta	protein-coding gene	gene with protein product	Approved	19q13.12	19q13.12	TA-NFKBH|IkappaBNS|IkBNS	NF-kappa-B inhibitor delta		nuclear factor of kappa light polypeptide gene enhancer in B-cells inhibitor, delta	Ankyrin repeat domain containing	403	2008-04-10		2016-02-25	2019-04-30	84807	ENSG00000167604	OTTHUMG00000180760	uc060xkk.1	AF385434	NM_032721	CCDS42552	Q8NI38	30127089	MGI:3041243	RGD:1308055			618887		NA			NA						NA	NA					NA
STX11	HGNC:11429	syntaxin 11	protein-coding gene	gene with protein product	Approved	6q24.2	06q24.2					Syntaxins	818	1998-11-30			2021-05-26	8676	ENSG00000135604	OTTHUMG00000015739	uc003qks.5	AF044309	NM_003764	CCDS5205	O75558	9553086	MGI:1921982	RGD:1304744	STX11base: Mutation registry for Familial haemophagocytic lymphohistiocytosis 4 (FHL4)|http://structure.bmc.lu.se/idbase/STX11base/|LRG_113|http://ftp.ebi.ac.uk/pub/databases/lrgex/LRG_113.xml		605014		NA			119892						NA	NA					NA
JAK3	HGNC:6193	Janus kinase 3	protein-coding gene	gene with protein product	Approved	19p13.11	19p13.11	L-JAK|JAKL|LJAK|JAK3_HUMAN|JAK-3	tyrosine-protein kinase JAK3|leukocyte Janus kinase			Jak family tyrosine kinases	1459	1994-12-19		2009-04-23	2021-05-26	3718	ENSG00000105639	OTTHUMG00000165648	uc002nhn.5	U31601	NM_000215	CCDS12366	P52333	8921370|9226382	MGI:99928	RGD:2940	JAK3base: Mutation registry for autosomal recessive severe combined JAK3 deficiency|http://structure.bmc.lu.se/idbase/JAK3base/|LRG_77|http://ftp.ebi.ac.uk/pub/databases/lrgex/LRG_77.xml	JAK3	600173		NA			122729					objectId:2049	NA	NA			2.7.10.1		NA
SRGN	HGNC:9361	serglycin	protein-coding gene	gene with protein product	Approved	10q22.1	10q22.1	PPG	serglycin proteoglycan	PRG|PRG1	proteoglycan 1, secretory granule	Proteoglycans	570	1988-07-22	2007-02-15	2007-02-15	2014-11-18	5552	ENSG00000122862	OTTHUMG00000018369	uc001joz.4	BC015516	NM_002727	CCDS7285	P10124		MGI:97756	RGD:619969			177040		NA			NA						NA	NA					NA
RUNX3	HGNC:10473	RUNX family transcription factor 3	protein-coding gene	gene with protein product	Approved	1p36.11	01p36.11	AML2|PEBP2A3		CBFA3	runt-related transcription factor 3|runt related transcription factor 3	MicroRNA protein coding host genes|Runt-related transcription factors	1691|1880	1994-11-02		2019-04-04	2019-04-04	864	ENSG00000020633	OTTHUMG00000003316	uc001bjq.4	BC013362	NM_004350	CCDS257|CCDS30633	Q13761	7835892	MGI:102672	RGD:620082			600210		NA			NA						NA	NA					NA
ASTL	HGNC:31704	astacin like metalloendopeptidase	protein-coding gene	gene with protein product	Approved	2q11.2	02q11.2	ovastacin|SAS1B	sperm acrosomal SLLP1 binding		astacin-like metallo-endopeptidase (M12 family)	Astacins	894	2004-07-01		2016-08-10	2016-10-05	431705	ENSG00000188886	OTTHUMG00000155212	uc010yui.2	AJ537600	NM_001002036	CCDS33249	Q6HA08	15087446	MGI:3046414	RGD:1562279			608860		NA			NA			M12.245			NA	NA			3.4.24.21		NA
NIBAN3	HGNC:24130	niban apoptosis regulator 3	protein-coding gene	gene with protein product	Approved	19p13.11	19p13.11	FLJ39802|BCNP1		FAM129C	family with sequence similarity 129 member C			2006-11-23	2019-04-18	2019-04-18	2020-04-01	199786	ENSG00000167483	OTTHUMG00000182892	uc060vkd.1	AY254198	NM_173544	CCDS12362|CCDS86723|CCDS82317|CCDS82315|CCDS42521|CCDS82314	Q86XR2	12886250|27680505	MGI:3686743	RGD:1566103			609967		NA			NA						NA	NA					NA
GNA15	HGNC:4383	G protein subunit alpha 15	protein-coding gene	gene with protein product	Approved	19p13.3	19p13.3	GNA16			guanine nucleotide binding protein (G protein), alpha 15 (Gq class)	G protein subunits alpha, group q	1427	1992-12-04		2016-03-03	2019-08-20	2769	ENSG00000060558	OTTHUMG00000180637	uc002lxf.3		NM_002068	CCDS12104	P30679	1302014	MGI:95770	RGD:619751			139314		NA			NA						NA	NA					NA
SLA2	HGNC:17329	Src like adaptor 2	protein-coding gene	gene with protein product	Approved	20q11.23	20q11.23	FLJ21992|SLAP-2		C20orf156	Src-like-adaptor 2	SH2 domain containing	741	2001-12-19		2016-06-17	2016-12-12	84174	ENSG00000101082	OTTHUMG00000032393	uc002xfv.4	AF326353	NM_175077	CCDS13282|CCDS13283	Q9H6Q3	11696592|26339145	MGI:1925049	RGD:1562071			606577		NA			NA						NA	NA					NA
AC104530.1	NA	NA	NA	NA	NA	NA	NA	NA	NA	NA	NA	NA	NA	NA	NA	NA	NA	NA	NA	NA	NA	NA	NA	NA	NA	NA	NA	NA	NA	NA	NA	NA	NA	NA	NA	NA	NA	NA	NA	NA	NA	NA	NA	NA	NA	NA	NA	NA	NA
AC090559.1	NA	NA	NA	NA	NA	NA	NA	NA	NA	NA	NA	NA	NA	NA	NA	NA	NA	NA	NA	NA	NA	NA	NA	NA	NA	NA	NA	NA	NA	NA	NA	NA	NA	NA	NA	NA	NA	NA	NA	NA	NA	NA	NA	NA	NA	NA	NA	NA	NA
ZFP36	HGNC:12862	ZFP36 ring finger protein	protein-coding gene	gene with protein product	Approved	19q13.2	19q13.2	RNF162A|TIS11|G0S24|TTP|NUP475	tristetraprolin		zinc finger protein 36, C3H type, homolog (mouse)	Zinc fingers CCCH-type	73	1991-04-30		2012-11-27	2019-08-21	7538	ENSG00000128016	OTTHUMG00000182970	uc002olh.3	M63625	NM_003407	CCDS12534	P26651	1699942	MGI:99180	RGD:620722			190700		NA			NA						NA	NA					NA
SPOCK2	HGNC:13564	SPARC (osteonectin), cwcv and kazal like domains proteoglycan 2	protein-coding gene	gene with protein product	Approved	10q22.1	10q22.1	KIAA0275|testican-2			sparc/osteonectin, cwcv and kazal-like domains proteoglycan (testican) 2|SPARC/osteonectin, cwcv and kazal like domains proteoglycan 2	SPARC family	1278	2003-01-24		2018-02-23	2018-02-23	9806	ENSG00000107742	OTTHUMG00000018430	uc001jsp.4	AJ001453	NM_001134434	CCDS7313|CCDS44431	Q92563	10386950	MGI:1891351	RGD:1308568			607988		NA			NA			I31.954			NA	NA					NA
TSPAN32	HGNC:13410	tetraspanin 32	protein-coding gene	gene with protein product	Approved	11p15.5	11p15.5			TSSC6|PHEMX	pan-hematopoietic expression	Tetraspanins	768	2000-11-29	2005-08-16	2005-08-16	2016-10-05	10077	ENSG00000064201	OTTHUMG00000009762	uc001lvy.2	AF176070	NM_139024	CCDS7733	Q96QS1	10072438|10950922	MGI:1350360	RGD:1308721			603853		NA			NA						NA	NA					NA
TNFRSF1B	HGNC:11917	TNF receptor superfamily member 1B	protein-coding gene	gene with protein product	Approved	1p36.22	01p36.22	TNFBR|TNFR80|TNF-R75|TNF-R-II|p75|CD120b		TNFR2	tumor necrosis factor receptor superfamily, member 1B	CD molecules|Tumor necrosis factor receptor superfamily|MicroRNA protein coding host genes	471|782|1691	1991-01-15		2016-06-28	2016-06-28	7133	ENSG00000028137	OTTHUMG00000001829	uc001att.4	M32315	NM_001066	CCDS145	P20333	2158863|8702885	MGI:1314883	RGD:621238			191191		NA			448527					objectId:1871	NA	NA	CD120b				NA
IKZF1	HGNC:13176	IKAROS family zinc finger 1	protein-coding gene	gene with protein product	Approved	7p12.2	07p12.2	hIk-1|LyF-1|Hs.54452|IKAROS|PPP1R92	protein phosphatase 1, regulatory subunit 92	ZNFN1A1	zinc finger protein, subfamily 1A, 1 (Ikaros)|IKAROS family zinc finger 1 (Ikaros)	Zinc fingers C2H2-type|Protein phosphatase 1 regulatory subunits	28|694	1999-08-23	2006-08-25	2015-11-12	2021-05-26	10320	ENSG00000185811	OTTHUMG00000155907	uc003tow.5	U40462	NM_006060	CCDS78233|CCDS59055|CCDS69299|CCDS87502|CCDS75596|CCDS75597|CCDS78232	Q13422	1439790|7935426	MGI:1342540	RGD:1562979	LRG_1121|http://ftp.ebi.ac.uk/pub/databases/lrgex/LRG_1121.xml	IKZF1	603023		NA			318745						NA	NA					NA
ZAP70	HGNC:12858	zeta chain of T cell receptor associated protein kinase 70	protein-coding gene	gene with protein product	Approved	2q11.2	02q11.2	ZAP-70|STD	tyrosine-protein kinase ZAP-70	SRK	SRK	SH2 domain containing|Syk family tyrosine kinases	741|1464	1995-05-16		2017-12-06	2021-04-13	7535	ENSG00000115085	OTTHUMG00000153060	uc002syd.2	L05148	NM_001079	CCDS33254|CCDS33255	P43403	1423621	MGI:99613	RGD:3983	ZAP70base: Mutation registry for autosomal recessive ZAP70 immunodeficiency|http://structure.bmc.lu.se/idbase/ZAP70base/index2.html|LRG_126|http://ftp.ebi.ac.uk/pub/databases/lrgex/LRG_126.xml		176947		NA			120579					objectId:2285	NA	NA					NA
MEFV	HGNC:6998	MEFV innate immuity regulator, pyrin	protein-coding gene	gene with protein product	Approved	16p13.3	16p13.3	FMF|TRIM20	marenostrin	MEF	Mediterranean fever|MEFV, pyrin innate immunity regulator	Tripartite motif containing|Pyrin domain containing	59|994	1989-10-30		2019-01-25	2021-05-26	4210	ENSG00000103313	OTTHUMG00000129324	uc002cun.1	AF018080	NM_000243	CCDS55981|CCDS10498	O15553	9288094|27066000	MGI:1859396	RGD:61889	INFEVERS: The repertory of Familial Mediterranean Fever (FMF) and Hereditary Inflammatory Disorders Mutations|http://fmf.igh.cnrs.fr/infevers/|LRG_190|http://ftp.ebi.ac.uk/pub/databases/lrgex/LRG_190.xml		608107		NA			123191						NA	NA					NA
LUCAT1	HGNC:48498	lung cancer associated transcript 1	non-coding RNA	RNA, long non-coding	Approved	5q14.3	05q14.3	SCAL1|SCAT5	smoke and cancer associated lncRNA 1|S-phase cancer-associated transcript 7		lung cancer associated transcript 1 (non-protein coding)	Long non-coding RNAs with non-systematic symbols	1992	2013-05-18		2018-05-16	2018-08-03	100505994	ENSG00000248323	OTTHUMG00000162611		BQ232757|AK091866|BF218178	NR_103548			23672216|28423699|30032137					618190		NA			NA						NA	NA		lucat1			NA	LUCAT1
CD53	HGNC:1686	CD53 molecule	protein-coding gene	gene with protein product	Approved	1p13.3	01p13.3	TSPAN25		MOX44	CD53 antigen	CD molecules|Tetraspanins	471|768	1991-07-16		2006-03-28	2016-10-05	963	ENSG00000143119	OTTHUMG00000048020	uc001dzx.4	BC040693	NM_000560	CCDS829	P19397	8319976	MGI:88341	RGD:2310			151525		NA			NA						NA	NA	CD53				NA
WAS	HGNC:12731	WASP actin nucleation promoting factor	protein-coding gene	gene with protein product	Approved	Xp11.23	Xp11.23	WASP|WASPA	eczema-thrombocytopenia	IMD2|THC	thrombocytopenia 1 (X-linked)|Wiskott-Aldrich syndrome (eczema-thrombocytopenia)|Wiskott-Aldrich syndrome	Wiskott-Aldrich Syndrome protein family	14	2001-06-22		2019-02-15	2021-04-13	7454	ENSG00000015285	OTTHUMG00000034483	uc004dkm.5	AF115548	NM_000377	CCDS14303	P42768	7795648|23527602	MGI:105059	RGD:1563567	WASbase: Mutation registry for Wiskott-Aldrich syndrome (WAS)|http://structure.bmc.lu.se/idbase/WASbase/|LRG_125|http://ftp.ebi.ac.uk/pub/databases/lrgex/LRG_125.xml	WAS	300392		NA			120490						NA	NA					NA
NCF1B	HGNC:32522	neutrophil cytosolic factor 1B pseudogene	pseudogene	pseudogene	Approved	7q11.23	07q11.23	SH3PXD1B			neutrophil cytosolic factor 1B			2006-02-13		2006-09-19	2014-03-20	654816	ENSG00000182487	OTTHUMG00000156804			NR_003186		A6NI72		MGI:97283						NA			NA	PGOHUM00000258289					NA	NA					NA
SAMSN1	HGNC:10528	SAM domain, SH3 domain and nuclear localization signals 1	protein-coding gene	gene with protein product	Approved	21q11.2	21q11.2	NASH1|SASH2|SH3D6B|HACS1|SLy2	nuclear localization signals, SAM and SH3 domain containing 1|SAM and SH3 domain containing 2|hematopoietic adapter-containing SH3 and sterile Œ±-motif (SAM) domains 1|Src homology domain 3 (SH3)-containing adapter protein SH3 lymphocyte protein 2			SAM and SH3 domain containing|Sterile alpha motif domain containing	731|760	2000-02-22		2006-12-13	2018-04-18	64092	ENSG00000155307	OTTHUMG00000074317	uc002yju.3	AF222927	NM_001256370	CCDS42906|CCDS58786|CCDS74774	Q9NSI8	11536050|11594764	MGI:1914992	RGD:620926			607978		NA			NA						NA	NA					NA
KLF2	HGNC:6347	Kruppel like factor 2	protein-coding gene	gene with protein product	Approved	19p13.11	19p13.11	LKLF	lung Kruppel-like factor		Kruppel-like factor 2 (lung)	Zinc fingers C2H2-type|Kruppel like factors	28|624	1999-12-14		2016-06-03	2016-06-03	10365	ENSG00000127528	OTTHUMG00000182330	uc002ndw.4	AF123344	NM_016270	CCDS12343	Q9Y5W3	10217429|10458913	MGI:1342772	RGD:1359220			602016		NA			470568						NA	NA					NA
PSTPIP1	HGNC:9580	proline-serine-threonine phosphatase interacting protein 1	protein-coding gene	gene with protein product	Approved	15q24.3	15q24.3	PSTPIP|CD2BP1L|CD2BP1|CD2BP1S|H-PIP|PAPAS	CD2 cytoplasmic tail-binding protein|CD2 antigen-binding protein 1|PEST phosphatase-interacting protein 1			F-BAR domain containing	1288	1999-01-12			2021-04-13	9051	ENSG00000140368	OTTHUMG00000172594	uc002bcf.3	U94778	NM_003978	CCDS45312|CCDS81910	O43586	9857189	MGI:1321396	RGD:1307557	PAPA syndrome: INFEVERS: The repertory of Familial Mediterranean Fever (FMF) and Hereditary Inflammatory Disorders Mutations|http://fmf.igh.cnrs.fr/infevers/|LRG_172|http://ftp.ebi.ac.uk/pub/databases/lrgex/LRG_172.xml		606347		NA			118114						NA	NA					NA
TREML2	HGNC:21092	triggering receptor expressed on myeloid cells like 2	protein-coding gene	gene with protein product	Approved	6p21.1	06p21.1	FLJ13693|TLT2|dJ238O23.1	TREM-like transcript 2	C6orf76	chromosome 6 open reading frame 76|triggering receptor expressed on myeloid cells-like 2	V-set domain containing	590	2003-05-19	2004-04-16	2015-11-23	2016-04-25	79865	ENSG00000112195	OTTHUMG00000016349	uc010jxm.3	AK023755	NM_024807	CCDS4853	Q5T2D2	12645956	MGI:2147038	RGD:1587039			609715		NA			NA						NA	NA					NA
RASGRP2	HGNC:9879	RAS guanyl releasing protein 2	protein-coding gene	gene with protein product	Approved	11q13.1	11q13.1	CALDAG-GEFI	calcium- and diacylglycerol-regulated guanine nucleotide exchange factor I		RAS guanyl releasing protein 2 (calcium and DAG-regulated)	EF-hand domain containing	863	1999-07-21		2016-01-18	2021-05-26	10235	ENSG00000068831	OTTHUMG00000045420	uc009ypw.3	U78170	NM_153819	CCDS31598	Q7LDG7	9789079	MGI:1333849	RGD:1311630	RASGRP2base: Mutation registry for Leukocyte adhesion deficiency III|http://structure.bmc.lu.se/idbase/RASGRP2base/|LRG_100|http://ftp.ebi.ac.uk/pub/databases/lrgex/LRG_100.xml		605577		NA			431588						NA	NA					NA
SLC43A2	HGNC:23087	solute carrier family 43 member 2	protein-coding gene	gene with protein product	Approved	17p13.3	17p13.3	MGC34680			solute carrier family 43 (amino acid system L transporter), member 2	Solute carriers	752	2004-11-17		2016-02-17	2016-02-17	124935	ENSG00000167703	OTTHUMG00000090345	uc002fsv.5	BC027923	NM_152346	CCDS67108|CCDS11006|CCDS67107	Q8N370	23268354	MGI:2442746	RGD:1305819			610791		NA		SLC43A2	NA					objectId:1202	NA	NA					NA
LILRA5	HGNC:16309	leukocyte immunoglobulin like receptor A5	protein-coding gene	gene with protein product	Approved	19q13.42	19q13.42	ILT11|LIR9|CD85|CD85f	leucocyte Ig-like receptor A5	LILRB7	leukocyte immunoglobulin-like receptor, subfamily A (with TM domain), member 5	CD molecules|Activating leukocyte immunoglobulin like receptors	471|1181	2005-04-14	2005-05-13	2016-01-14	2016-10-05	353514	ENSG00000187116	OTTHUMG00000065357	uc032idp.1	AF212842	NM_181985	CCDS12889|CCDS12888	A6NI73	10941842	MGI:3647196	RGD:1582781			606047		NA			NA			I43.001			NA	NA	CD85f				NA
SECTM1	HGNC:10707	secreted and transmembrane 1	protein-coding gene	gene with protein product	Approved	17q25.3	17q25.3	K12	K12 protein|type 1a transmembrane protein					1997-10-27			2019-08-21	6398	ENSG00000141574	OTTHUMG00000178668	uc002keo.4	U77643	NM_003004	CCDS11808	Q8WVN6	9480746	MGI:2384805	RGD:735132			602602		NA			NA						NA	NA					NA
RASAL3	HGNC:26129	RAS protein activator like 3	protein-coding gene	gene with protein product	Approved	19p13.12	19p13.12	FLJ21438				C2 and RasGAP domain containing	830	2008-12-18			2019-03-19	64926	ENSG00000105122	OTTHUMG00000182450	uc002nbe.3		NM_022904	CCDS46006	Q86YV0	25652366|30271600	MGI:2444128	RGD:1309019			616561		NA			NA						NA	NA					NA
SOCS3	HGNC:19391	suppressor of cytokine signaling 3	protein-coding gene	gene with protein product	Approved	17q25.3	17q25.3	SSI-3|CIS3|SOCS-3|Cish3				SH2 domain containing|Suppressors of cytokine signaling	741|764	2002-11-13			2021-04-13	9021	ENSG00000184557	OTTHUMG00000177513	uc002jvl.4	AB004904	NM_001378932	CCDS11756	O14543	9266833|9344848	MGI:1201791	RGD:621087	LRG_619|http://ftp.ebi.ac.uk/pub/databases/lrgex/LRG_619.xml		604176		NA			NA						NA	NA					NA
ITGB2	HGNC:6155	integrin subunit beta 2	protein-coding gene	gene with protein product	Approved	21q22.3	21q22.3	LFA-1|MAC-1	complement component 3 receptor 3 and 4 subunit	CD18|MFI7	integrin, beta 2 (antigen CD18 (p95), lymphocyte function-associated antigen 1; macrophage antigen 1 (mac-1) beta subunit)|integrin, beta 2 (complement component 3 receptor 3 and 4 subunit)	CD molecules|Integrin beta subunits|Complement system regulators and receptors	471|1159|1639	1986-01-01		2015-12-15	2021-04-13	3689	ENSG00000160255	OTTHUMG00000090257	uc002zgf.5	AK222505	NM_000211	CCDS13716	P05107		MGI:96611	RGD:1305581	ITGB2base: Mutation registry for Leukocyte adhesion deficiency I (LAD-I)|http://structure.bmc.lu.se/idbase/ITGB2base/|LRG_76|http://ftp.ebi.ac.uk/pub/databases/lrgex/LRG_76.xml		600065		NA			122698					objectId:2456	NA	NA	CD18				NA
ALOX5	HGNC:435	arachidonate 5-lipoxygenase	protein-coding gene	gene with protein product	Approved	10q11.21	10q11.21	5-LOX				Arachidonate lipoxygenases	407	1992-07-10			2020-09-17	240	ENSG00000012779	OTTHUMG00000018081	uc001jce.5	J03571	NM_000698	CCDS7212|CCDS58078	P09917	2565035	MGI:87999	RGD:2096			152390		NA			NA					objectId:1385	NA	NA			1.13.11.34		NA
BCL11B	HGNC:13222	BAF chromatin remodeling complex subunit BCL11B	protein-coding gene	gene with protein product	Approved	14q32.2	14q32.2	CTIP-2|CTIP2|hRIT1-alpha|SMARCM2		ZNF856B	B-cell CLL/lymphoma 11B (zinc finger protein)|B cell CLL/lymphoma 11B|BCL11B, BAF complex component	Zinc fingers C2H2-type|BAF complex	28|1604	2001-02-28		2019-01-25	2021-07-23	64919	ENSG00000127152	OTTHUMG00000028967	uc001yga.5	AJ404614	NM_138576	CCDS9950|CCDS9949	Q9C0K0	11719382|16950772|23644491	MGI:1929913	RGD:1311128		BCL11B	606558		NA			NA						NA	NA					NA
KLRD1	HGNC:6378	killer cell lectin like receptor D1	protein-coding gene	gene with protein product	Approved	12p13.2	12p13.2			CD94	killer cell lectin-like receptor subfamily D, member 1	CD molecules|Killer cell lectin like receptors|C-type lectin domain containing	471|621|1298	1998-01-16		2016-01-14	2020-01-06	3824	ENSG00000134539	OTTHUMG00000168419	uc001qxw.5	U30610	NM_002262	CCDS86281|CCDS8622|CCDS8621	Q13241	7589107	MGI:1196275	RGD:2978			602894		NA			NA						NA	NA	CD94				NA
ERMN	HGNC:29208	ermin	protein-coding gene	gene with protein product	Approved	2q24.1	02q24.1	JN|ERMIN	juxtanodin	KIAA1189	KIAA1189|ermin, ERM-like protein			2004-03-29	2008-01-15	2015-11-05	2016-10-05	57471	ENSG00000136541	OTTHUMG00000153843	uc002tzh.4	AB033015	NM_001009959	CCDS46431|CCDS77475|CCDS42764	Q8TAM6	16051705|16421295	MGI:1925017	RGD:1308367			610072		NA			NA						NA	NA					NA
TBX21	HGNC:11599	T-box transcription factor 21	protein-coding gene	gene with protein product	Approved	17q21.32	17q21.32	TBLYM|T-bet			T-box 21	T-box transcription factors	766	2000-02-29		2019-06-06	2019-06-06	30009	ENSG00000073861	OTTHUMG00000178287	uc002ilv.1	AF093098	NM_013351	CCDS11514	Q9UL17		MGI:1888984	RGD:1308264			604895		NA			NA						NA	NA					NA
IL10RA	HGNC:5964	interleukin 10 receptor subunit alpha	protein-coding gene	gene with protein product	Approved	11q23.3	11q23.3	HIL-10R|CDW210A|CD210a|CD210		IL10R	interleukin 10 receptor, alpha	CD molecules|Interleukin receptors	471|602	1994-05-12		2015-12-11	2021-05-26	3587	ENSG00000110324	OTTHUMG00000166523	uc001prv.5	U00672	NM_001558	CCDS8388	Q13651	8120391	MGI:96538	RGD:620138	LRG_151|http://ftp.ebi.ac.uk/pub/databases/lrgex/LRG_151.xml		146933		NA			244737					objectId:1727	NA	NA	CD210				NA
MIR23AHG	HGNC:27620	miR-23a/27a/24-2 cluster host gene	non-coding RNA	RNA, long non-coding	Approved	19p13.12	19p13.12	LOC284454				MicroRNA non-coding host genes	1688	2020-08-05			2020-08-05	284454	ENSG00000267519	OTTHUMG00000181848			NR_036515			29227193|30380023							NA			NA						NA	NA					NA
MYO1F	HGNC:7600	myosin IF	protein-coding gene	gene with protein product	Approved	19p13.2	19p13.2					Myosin heavy chains, class I	1097	1996-04-04			2016-10-05	4542	ENSG00000142347	OTTHUMG00000156005	uc002mkg.4	X98411	NM_001348355	CCDS42494	O00160	9119401|8884266	MGI:107711	RGD:1309750			601480		NA			470714						NA	NA					NA
CR1	HGNC:2334	complement C3b/C4b receptor 1 (Knops blood group)	protein-coding gene	gene with protein product	Approved	1q32.2	01q32.2	CD35|KN			complement component (3b/4b) receptor 1, including Knops blood group system|complement component (3b/4b) receptor 1 (Knops blood group)|complement component 3b/4b receptor 1 (Knops blood group)	Blood group antigens|CD molecules|Sushi domain containing|Complement system regulators and receptors	454|471|1179|1639	2001-06-22		2016-08-10	2021-04-13	1378	ENSG00000203710	OTTHUMG00000036311	uc001hfx.4	Y00816	NM_000573	CCDS44308|CCDS44309	P17927	1708809	MGI:88513		Blood Group Antigen Mutation Database|http://www.ncbi.nlm.nih.gov/gv/mhc/xslcgi.cgi?cmd=bgmut/home|LRG_814|http://ftp.ebi.ac.uk/pub/databases/lrgex/LRG_814.xml		120620		NA			NA						NA	NA	CD35				NA
MX2	HGNC:7533	MX dynamin like GTPase 2	protein-coding gene	gene with protein product	Approved	21q22.3	21q22.3	MXB	interferon-regulated resistance GTP-binding protein MXB|second interferon-induced protein p78		myxovirus (influenza) resistance 2, homolog of murine|myxovirus (influenza virus) resistance 2 (mouse)			1988-08-12		2016-02-15	2016-02-15	4600	ENSG00000183486	OTTHUMG00000086753	uc002yzf.2		NM_002463	CCDS13672	P20592	2481229|8798556	MGI:97243|MGI:97244				147890		NA			NA						NA	NA					NA
LCP2	HGNC:6529	lymphocyte cytosolic protein 2	protein-coding gene	gene with protein product	Approved	5q35.1	05q35.1	SLP-76	76 kDa tyrosine phosphoprotein|SH2 domain-containing leukocyte protein of 76kD	SLP76	lymphocyte cytosolic protein 2 (SH2 domain-containing leukocyte protein of 76kD)|lymphocyte cytosolic protein 2 (SH2 domain containing leukocyte protein of 76kDa)	SH2 domain containing	741	1996-03-12		2015-11-10	2015-11-10	3937	ENSG00000043462	OTTHUMG00000163121	uc003man.2		NM_005565	CCDS47339	Q13094	7706237	MGI:1321402	RGD:619743			601603		NA			NA						NA	NA					NA
EVI2B	HGNC:3500	ecotropic viral integration site 2B	protein-coding gene	gene with protein product	Approved	17q11.2	17q11.2	D17S376|EVDB|CD361				CD molecules	471	1990-11-07			2014-11-18	2124	ENSG00000185862	OTTHUMG00000132869	uc002hgk.3		NM_006495	CCDS11266	P34910	1903357	MGI:1890682	RGD:6495961			158381		NA			NA						NA	NA					NA
GATA3	HGNC:4172	GATA binding protein 3	protein-coding gene	gene with protein product	Approved	10p14	10p14	HDR			GATA-binding protein 3	GATA zinc finger domain containing	82	1992-11-03		2001-11-28	2021-05-26	2625	ENSG00000107485	OTTHUMG00000017640	uc001ika.4	X55122	NM_001002295	CCDS31143|CCDS7083	P23771	2050118|15087456	MGI:95663	RGD:621250		GATA3	131320		NA			122033						NA	NA					NA
STK17B	HGNC:11396	serine/threonine kinase 17b	protein-coding gene	gene with protein product	Approved	2q32.3	02q32.3	DRAK2	death-associated protein kinase-related 2		serine/threonine kinase 17b (apoptosis-inducing)	Death associated protein kinases	1021	1999-05-21		2007-02-12	2016-10-05	9262	ENSG00000081320	OTTHUMG00000132735	uc010fsh.4	AB011421	NM_004226	CCDS2315	O94768	9786912	MGI:2138162	RGD:620457			604727		NA			NA					objectId:2215	NA	NA					NA
NCF1C	HGNC:32523	neutrophil cytosolic factor 1C pseudogene	pseudogene	pseudogene	Approved	7q11.23	07q11.23	SH3PXD1C			neutrophil cytosolic factor 1C			2006-02-13		2006-09-19	2008-10-31	654817	ENSG00000165178	OTTHUMG00000149964			NR_003187		A8MVU1		MGI:97283						NA			NA						NA	NA					NA
SLAMF7	HGNC:21394	SLAM family member 7	protein-coding gene	gene with protein product	Approved	1q23.3	01q23.3	CRACC|19A|CS1|CD319				CD molecules|V-set domain containing	471|590	2003-10-29			2016-10-05	57823	ENSG00000026751	OTTHUMG00000024008	uc001fwq.5	AB027233	NM_021181	CCDS60323|CCDS60322|CCDS60321|CCDS60324|CCDS60325|CCDS72956|CCDS72957|CCDS1209	Q9NQ25	11802771|11220635	MGI:1922595	RGD:1560190			606625		NA			NA					objectId:2850	NA	NA	CD319				NA
PIM2	HGNC:8987	Pim-2 proto-oncogene, serine/threonine kinase	protein-coding gene	gene with protein product	Approved	Xp11.23	Xp11.23				pim-2 oncogene			1999-08-26		2014-06-25	2020-04-02	11040	ENSG00000102096	OTTHUMG00000024132	uc004dls.4	U77735	NM_006875	CCDS14312	Q9P1W9	9804974	MGI:97587	RGD:1560759	Global Variome shared LOVD|https://databases.lovd.nl/shared/genes/PIM2		300295		NA			NA					objectId:2159	NA	NA					NA
IKZF3	HGNC:13178	IKAROS family zinc finger 3	protein-coding gene	gene with protein product	Approved	17q12-q21.1	17q12-q21.1	Aiolos		ZNFN1A3	zinc finger protein, subfamily 1A, 3 (Aiolos)|IKAROS family zinc finger 3 (Aiolos)	Zinc fingers C2H2-type	28	1999-08-23	2006-08-25	2015-11-12	2018-02-13	22806	ENSG00000161405	OTTHUMG00000133250	uc002hsu.4	AF129512	NM_012481	CCDS58545|CCDS11350|CCDS58540|CCDS58542|CCDS11347|CCDS11346|CCDS58543|CCDS11348|CCDS58544|CCDS11351|CCDS58539|CCDS11349|CCDS74055|CCDS58541	Q9UKT9	9155026|10552935	MGI:1342542	RGD:1307024			606221		NA			451586						NA	NA					NA
DENND1C	HGNC:26225	DENN domain containing 1C	protein-coding gene	gene with protein product	Approved	19p13.3	19p13.3	FLJ22757	connecdenn 3	FAM31C	family with sequence similarity 31, member C|DENN/MADD domain containing 1C	DENN domain containing	504	2004-01-29	2005-08-17	2016-02-12	2019-02-19	79958	ENSG00000205744	OTTHUMG00000180853	uc002mfe.4	AL713770	NM_024898	CCDS77225|CCDS45938	Q8IV53	20937701	MGI:1918035	RGD:1590869			613634		NA			NA						NA	NA					NA
NCR1	HGNC:6731	natural cytotoxicity triggering receptor 1	protein-coding gene	gene with protein product	Approved	19q13.42	19q13.42	NK-p46|NKP46|CD335		LY94	lymphocyte antigen 94 (mouse) homolog (activating NK-receptor; NK-p46)	CD molecules|Immunoglobulin like domain containing	471|594	1999-04-09	2002-11-15	2002-11-13	2014-11-19	9437	ENSG00000189430	OTTHUMG00000183212	uc002qib.3	AJ001383	NM_001145457	CCDS12911|CCDS46181|CCDS46182|CCDS56103	O76036	9730896	MGI:1336212	RGD:621288			604530		NA			NA						NA	NA	CD335				NA
ALOX5AP	HGNC:436	arachidonate 5-lipoxygenase activating protein	protein-coding gene	gene with protein product	Approved	13q12.3	13q12.3	FLAP	five-lipoxygenase activating protein|MK-886-binding protein		arachidonate 5-lipoxygenase-activating protein			1997-10-10		2016-02-01	2020-09-17	241	ENSG00000132965	OTTHUMG00000016677	uc001utf.3	AH001462	NM_001629	CCDS9337|CCDS73558	P20292	1673682|10036194	MGI:107505	RGD:2097	The Globin Gene Server|http://lovd.bx.psu.edu/home.php?select_db=ALOX5AP		603700		NA			NA					ligandId:5183	NA	NA					NA
TMC8	HGNC:20474	transmembrane channel like 8	protein-coding gene	gene with protein product	Approved	17q25.3	17q25.3	EVIN2		EVER2	epidermodysplasia verruciformis 2	Transmembrane channel like family	1135	2003-02-17	2005-11-10	2015-11-12	2021-05-26	147138	ENSG00000167895	OTTHUMG00000177436	uc002jup.3	AY057380	NM_152468	CCDS32749	Q8IU68	12426567	MGI:2669037	RGD:1591150	TMC8base: Mutation registry for Epidermodysplasia verruciformis (previously known as EVER2base)|http://structure.bmc.lu.se/idbase/TMC8base/|LRG_119|http://ftp.ebi.ac.uk/pub/databases/lrgex/LRG_119.xml		605829		NA			159387						NA	NA					NA
CSF3R	HGNC:2439	colony stimulating factor 3 receptor	protein-coding gene	gene with protein product	Approved	1p34.3	01p34.3	GCSFR		CD114	colony stimulating factor 3 receptor (granulocyte)	CD molecules|Fibronectin type III domain containing	471|555	1990-12-10		2015-11-06	2021-04-13	1441	ENSG00000119535	OTTHUMG00000008010	uc001caw.3	M59820	NM_156039	CCDS413|CCDS412|CCDS414	Q99062	1371413	MGI:1339755	RGD:1309114	LRG_144|http://ftp.ebi.ac.uk/pub/databases/lrgex/LRG_144.xml	CSF3R	138971		NA			159476					objectId:1719	NA	NA	CD114				NA
LTB	HGNC:6711	lymphotoxin beta	protein-coding gene	gene with protein product	Approved	6p21.33	06p21.33	p33|TNFSF3	TNF superfamily member 3	TNFC		Tumor necrosis factor superfamily	781	1995-11-22		2015-11-17	2016-10-05	4050	ENSG00000227507	OTTHUMG00000031136	uc011feg.3	L11015	NM_002341	CCDS4703|CCDS4704	Q06643	7916655|1714477	MGI:104796	RGD:1303162			600978		NA			NA					ligandId:5075	NA	NA					NA
CD8A	HGNC:1706	CD8a molecule	protein-coding gene	gene with protein product	Approved	2p11.2	02p11.2			CD8	CD8 antigen, alpha polypeptide (p32)|T-cell surface glycoprotein CD8 alpha chain	CD molecules|V-set domain containing	471|590	1986-01-01		2006-03-28	2021-04-13	925	ENSG00000153563	OTTHUMG00000130265	uc002srv.4		NM_001768	CCDS1992|CCDS1993	P01732	1541829	MGI:88346	RGD:2316	CD8Abase: Mutation registry for CD8 deficiency|http://structure.bmc.lu.se/idbase/CD8Abase/|LRG_44|http://ftp.ebi.ac.uk/pub/databases/lrgex/LRG_44.xml		186910		NA			221184						NA	NA	CD8a				NA
CD83	HGNC:1703	CD83 molecule	protein-coding gene	gene with protein product	Approved	6p23	06p23	HB15|BL11			CD83 antigen (activated B lymphocytes, immunoglobulin superfamily)|CD83 molecule	CD molecules|V-set domain containing	471|590	1999-03-26		2006-03-31	2014-11-19	9308	ENSG00000112149	OTTHUMG00000014283	uc003nbi.4	Z11697	NM_001040280	CCDS75403|CCDS4532	Q01151	1378080|8422464	MGI:1328316	RGD:1309677			604534		NA			NA						NA	NA	CD83				NA
FGD3	HGNC:16027	FYVE, RhoGEF and PH domain containing 3	protein-coding gene	gene with protein product	Approved	9q22.31	09q22.31	FLJ00004|ZFYVE5			FGD1 family, member 3	Zinc fingers FYVE-type|Pleckstrin homology domain containing|Dbl family Rho GEFs	81|682|722	2001-07-02		2004-08-24	2016-10-05	89846	ENSG00000127084	OTTHUMG00000021032	uc004asw.3	AK000004	NM_033086	CCDS43849|CCDS69619	Q5JSP0	11214971	MGI:1353657	RGD:1311725			617554		NA			NA						NA	NA					NA
PIK3CG	HGNC:8978	phosphatidylinositol-4,5-bisphosphate 3-kinase catalytic subunit gamma	protein-coding gene	gene with protein product	Approved	7q22.3	07q22.3				phosphoinositide-3-kinase, catalytic, gamma polypeptide|phosphatidylinositol-4,5-bisphosphate 3-kinase, catalytic subunit gamma	Phosphatidylinositol 3-kinase subunits	831	1994-07-15		2015-11-17	2016-10-05	5294	ENSG00000105851	OTTHUMG00000157641	uc003vdu.5		NM_001282426	CCDS5739	P48736		MGI:1353576	RGD:1306468			601232		NA			NA					objectId:2156	NA	NA			2.7.1.153		NA
IL12RB1	HGNC:5971	interleukin 12 receptor subunit beta 1	protein-coding gene	gene with protein product	Approved	19p13.11	19p13.11	CD212		IL12RB	interleukin 12 receptor, beta 1	CD molecules|Fibronectin type III domain containing|Interleukin receptors	471|555|602	1995-09-14		2015-12-11	2021-05-26	3594	ENSG00000096996	OTTHUMG00000183417	uc002nhx.2	U03187	NM_001290023	CCDS32957|CCDS54232	P42701	9284929	MGI:104579	RGD:620025	IL12RB1base: Mutation registry for Interleukin-12 receptor √ü1 deficiency|http://structure.bmc.lu.se/idbase/IL12RB1base/|LRG_72|http://ftp.ebi.ac.uk/pub/databases/lrgex/LRG_72.xml		601604		NA			122634					objectId:1715	NA	NA	CD212				NA
MMP25	HGNC:14246	matrix metallopeptidase 25	protein-coding gene	gene with protein product	Approved	16p13.3	16p13.3	MT6-MMP		MMPL1|MMP20	matrix metalloproteinase 25|matrix metallopeptidase-like 1	M10 matrix metallopeptidases	891	2000-12-13		2005-08-08	2019-08-20	64386	ENSG00000008516	OTTHUMG00000177475	uc002cth.4	AF145442	NM_022468	CCDS10492	Q9NPA2	10628838|10706098	MGI:2443938	RGD:1308298			608482		NA			NA			M10.024		objectId:1647	NA	NA					NA
AC132872.4	NA	NA	NA	NA	NA	NA	NA	NA	NA	NA	NA	NA	NA	NA	NA	NA	NA	NA	NA	NA	NA	NA	NA	NA	NA	NA	NA	NA	NA	NA	NA	NA	NA	NA	NA	NA	NA	NA	NA	NA	NA	NA	NA	NA	NA	NA	NA	NA	NA
TMEM154	HGNC:26489	transmembrane protein 154	protein-coding gene	gene with protein product	Approved	4q31.3	04q31.3	FLJ32028						2006-05-22			2019-03-20	201799	ENSG00000170006	OTTHUMG00000161463	uc003imw.3	AK056590	NM_152680	CCDS3779	Q6P9G4	22291605	MGI:2444725	RGD:1563262					NA			NA						NA	NA					NA
CYTH4	HGNC:9505	cytohesin 4	protein-coding gene	gene with protein product	Approved	22q13.1	22q13.1	CYT4|cytohesin-4		PSCD4	pleckstrin homology, Sec7 and coiled/coil domains 4|pleckstrin homology, Sec7 and coiled-coil domains 4	Pleckstrin homology domain containing|Cytohesins	682|1946	2000-01-11	2008-08-14	2008-08-14	2016-10-05	27128	ENSG00000100055	OTTHUMG00000150562	uc003arf.4	AF075458	NM_001318024	CCDS13946	Q9UIA0	10591208	MGI:2441702	RGD:1564842			606514		NA			NA						NA	NA					NA
LILRB3	HGNC:6607	leukocyte immunoglobulin like receptor B3	protein-coding gene	gene with protein product	Approved	19q13.42	19q13.42	LIR-3|HL9|ILT5|LIR3|CD85a|PIRB|PIR-B	leucocyte Ig-like receptor B3		leukocyte immunoglobulin-like receptor, subfamily B (with TM and ITIM domains), member 3	CD molecules|Inhibitory leukocyte immunoglobulin like receptors	471|1182	2000-01-11		2016-01-14	2016-10-05	11025	ENSG00000204577	OTTHUMG00000066626	uc061coq.1	U91928	NM_006864	CCDS33105|CCDS46175	O75022	9278324|9382880	MGI:1195970	RGD:1589827			604820		NA			NA						NA	NA	CD85a				NA
NCF2	HGNC:7661	neutrophil cytosolic factor 2	protein-coding gene	gene with protein product	Approved	1q25.3	01q25.3	p67phox|NOXA2	NADPH oxidase activator 2|chronic granulomatous disease, autosomal 2		neutrophil cytosolic factor 2 (65kD, chronic granulomatous disease, autosomal 2)	Tetratricopeptide repeat domain containing	769	1989-05-25		2008-07-31	2021-04-13	4688	ENSG00000116701	OTTHUMG00000035329	uc001gqk.5	BC001606	NM_000433	CCDS53446|CCDS1356|CCDS53447	P19878		MGI:97284	RGD:1309424	NCF2base: Mutation registry for autosomal recessive chronic granulomatous disease (CGD), deficiency of p67phox|http://structure.bmc.lu.se/idbase/NCF2base/|LRG_88|http://ftp.ebi.ac.uk/pub/databases/lrgex/LRG_88.xml		608515		NA			123701						NA	NA					NA
FCRL3	HGNC:18506	Fc receptor like 3	protein-coding gene	gene with protein product	Approved	1q23.1	01q23.1	FCRH3|IRTA3|IFGP3|SPAP2a|SPAP2|SPAP2b|SPAP2c|SPAP2d|SPAP2e|CD307c			Fc receptor-like 3	CD molecules|Immunoglobulin like domain containing	471|594	2005-03-22		2016-01-21	2016-10-05	115352	ENSG00000160856	OTTHUMG00000019400	uc001frb.4	AF459027	NM_052939	CCDS1167|CCDS81385	Q96P31	11493702|12014205					606510		NA			NA						NA	NA					NA
MIAT	HGNC:33425	myocardial infarction associated transcript	non-coding RNA	RNA, long non-coding	Approved	22q12.1	22q12.1	FLJ25967|Rncr2|gomafu|NCRNA00066|LINC00066|lncRNA-MIAT	non-protein coding RNA 66|long intergenic non-protein coding RNA 66	C22orf35	chromosome 22 open reading frame 35|myocardial infarction associated transcript (non-protein coding)	Long non-coding RNAs with non-systematic symbols	1992	2007-03-22		2018-05-16	2018-05-16	440823	ENSG00000225783	OTTHUMG00000150985	uc032qkk.2	AB263414	NR_003491			17066261|17623775|23628989|23726844	MGI:2444886	RGD:7567380			611082		NA			NA						NA	NA		gomafu			NA
LINC01215	HGNC:49651	long intergenic non-protein coding RNA 1215	non-coding RNA	RNA, long non-coding	Approved	3q13.12	03q13.12					Long intergenic non-protein coding RNAs	1986	2014-01-28			2014-01-28	101929623	ENSG00000271856	OTTHUMG00000185591			NR_110028										NA			NA						NA	NA					NA	LINC01215
TUBA4A	HGNC:12407	tubulin alpha 4a	protein-coding gene	gene with protein product	Approved	2q35	02q35	FLJ30169|H2-ALPHA		TUBA1	tubulin, alpha 1 (testis specific)|tubulin, alpha 1	Tubulins	778	2001-06-22	2007-02-12	2015-12-11	2021-05-26	7277	ENSG00000127824	OTTHUMG00000133126	uc002vkt.3	AK054731	NM_006000	CCDS2438|CCDS63131	P68366	3785200	MGI:1095410	RGD:1359623			191110		NA			471270					objectId:2639	NA	NA					NA
LINC00528	HGNC:26875	long intergenic non-protein coding RNA 528	non-coding RNA	RNA, long non-coding	Approved	22q11.21	22q11.21	FLJ40542		C22orf37	chromosome 22 open reading frame 37	Long intergenic non-protein coding RNAs	1986	2006-10-17	2011-12-07	2011-12-07	2016-11-07	200298	ENSG00000269220	OTTHUMG00000186097	uc062bhn.1	AK097861	NR_103718		Q8N1L1	14702039							NA			NA						NA	NA					NA
PAX5	HGNC:8619	paired box 5	protein-coding gene	gene with protein product	Approved	9p13.2	09p13.2	BSAP	B-cell lineage specific activator		paired box gene 5 (B-cell lineage specific activator protein)|paired box gene 5 (B-cell lineage specific activator)	PRD class homeoboxes and pseudogenes|Paired boxes|MicroRNA protein coding host genes	521|675|1691	1992-11-03		2007-07-12	2021-05-26	5079	ENSG00000196092	OTTHUMG00000019907	uc003zzo.3		NM_001280547	CCDS65043|CCDS65048|CCDS65039|CCDS65040|CCDS65041|CCDS65042|CCDS65044|CCDS65045|CCDS65046|CCDS65047|CCDS6607	Q02548	1516825|8431641	MGI:97489	RGD:1565236	LRG_1384|http://ftp.ebi.ac.uk/pub/databases/lrgex/LRG_1384.xml	PAX5	167414		8484			366823						NA	NA					NA
FPR1	HGNC:3826	formyl peptide receptor 1	protein-coding gene	gene with protein product	Approved	19q13.41	19q13.41	FPR|FMLP				Formyl peptide receptors	198	1991-06-05			2021-04-13	2357	ENSG00000171051	OTTHUMG00000183500	uc002pxq.4	M60627	NM_002029	CCDS12839	P21462	2161213|12595898	MGI:107443	RGD:1310883	LRG_146|http://ftp.ebi.ac.uk/pub/databases/lrgex/LRG_146.xml		136537		NA			457447					objectId:222	NA	NA					NA
PTGER2	HGNC:9594	prostaglandin E receptor 2	protein-coding gene	gene with protein product	Approved	14q22.1	14q22.1	EP2			prostaglandin E receptor 2 (subtype EP2), 53kD|prostaglandin E receptor 2 (subtype EP2), 53kDa	Prostaglandin receptors	207	1994-07-29		2015-11-09	2016-10-05	5732	ENSG00000125384	OTTHUMG00000140300	uc001wzr.4		NM_000956	CCDS9708	P43116	8250933|7759114	MGI:97794	RGD:620020			176804		NA			NA					objectId:341	NA	NA					NA
PTPN22	HGNC:9652	protein tyrosine phosphatase non-receptor type 22	protein-coding gene	gene with protein product	Approved	1p13.2	01p13.2	Lyp|Lyp1|Lyp2		PTPN8	protein tyrosine phosphatase, non-receptor type 8|protein tyrosine phosphatase, non-receptor type 22 (lymphoid)	Protein tyrosine phosphatases non-receptor type	812	1999-11-26		2019-02-14	2019-02-14	26191	ENSG00000134242	OTTHUMG00000011936	uc001eds.4	AF001846	NM_015967	CCDS863|CCDS76191|CCDS864	Q9Y2R2	10068674|1373816	MGI:107170	RGD:1307992			600716		NA			317445					objectId:3084	NA	NA					NA
ZNF831	HGNC:16167	zinc finger protein 831	protein-coding gene	gene with protein product	Approved	20q13.32	20q13.32	dJ492J12.1		C20orf174	chromosome 20 open reading frame 174	Zinc fingers C2H2-type	28	2001-07-17	2008-03-25	2008-03-25	2015-08-26	128611	ENSG00000124203	OTTHUMG00000032864	uc002yan.4	AL121919	NM_178457	CCDS42894	Q5JPB2		MGI:3641861	RGD:1565819					NA			NA						NA	NA					NA
BIN2	HGNC:1053	bridging integrator 2	protein-coding gene	gene with protein product	Approved	12q13.13	12q13.13	BRAP-1				N-BAR domain containing	1289	2000-05-25			2020-09-17	51411	ENSG00000110934	OTTHUMG00000185197	uc001ryg.4	AF146531	NM_001290007	CCDS76561	Q9UBW5	10903846	MGI:3611448	RGD:1306789			605936		NA			NA						NA	NA					NA
NLRP3	HGNC:16400	NLR family pyrin domain containing 3	protein-coding gene	gene with protein product	Approved	1q44	01q44	AGTAVPRL|AII|AVP|FCAS|FCU|NALP3|PYPAF1|MWS|CLR1.1	Cryopyrin|nucleotide-binding oligomerization domain, leucine rich repeat and pyrin domain containing 3	C1orf7|CIAS1|DFNA34	cold autoinflammatory syndrome 1|deafness, autosomal dominant 34	NLR family|Pyrin domain containing	666|994	2001-08-28	2006-12-08	2016-06-01	2021-05-26	114548	ENSG00000162711	OTTHUMG00000040647	uc001icr.4	AF054176	NM_004895	CCDS1632	Q96P20	10741953	MGI:2653833	RGD:1308314	INFEVERS: The repertory of Familial Mediterranean Fever (FMF) and Hereditary Inflammatory Disorders Mutations|http://fmf.igh.cnrs.fr/infevers/|LRG_197|http://ftp.ebi.ac.uk/pub/databases/lrgex/LRG_197.xml		606416		NA			123821					objectId:1770	NA	NA					NA
PPBP	HGNC:9240	pro-platelet basic protein	protein-coding gene	gene with protein product	Approved	4q13.3	04q13.3	SCYB7|TGB|NAP-2-L1|LA-PF4|MDGF|LDGF|Beta-TG|CTAP3|CXCL7|PBP|b-TG1|TGB1|CTAPIII|NAP-2	platelet basic protein|beta-thromboglobulin|connective tissue-activating peptide III|neutrophil-activating peptide-2|chemokine (C-X-C motif) ligand 7	THBGB1		Receptor ligands	542	1991-05-21		2015-11-13	2016-10-05	5473	ENSG00000163736	OTTHUMG00000130008	uc003hhj.4	M54995	NM_002704	CCDS3563	P02775	1826003	MGI:1888712	RGD:70548			121010		NA			NA					ligandId:830	NA	NA					NA
OSCAR	HGNC:29960	osteoclast associated Ig-like receptor	protein-coding gene	gene with protein product	Approved	19q13.42	19q13.42				osteoclast associated, immunoglobulin-like receptor	Immunoglobulin like domain containing	594	2007-06-21		2019-02-21	2019-02-21	126014	ENSG00000170909	OTTHUMG00000064966	uc002qda.5	AK130199	NM_133169	CCDS62789|CCDS12873|CCDS12874|CCDS12875|CCDS12876|CCDS74444	Q8IYS5	11805147	MGI:2179720	RGD:1559897			606862		NA			NA						NA	NA					NA
PTPN6	HGNC:9658	protein tyrosine phosphatase non-receptor type 6	protein-coding gene	gene with protein product	Approved	12p13.31	12p13.31	HCP|HCPH|PTP-1C|SHP-1|SHP1				SH2 domain containing|Protein tyrosine phosphatases non-receptor type	741|812	1992-02-12		2019-02-14	2019-02-14	5777	ENSG00000111679	OTTHUMG00000168518	uc001qsa.1		NM_002831	CCDS44821|CCDS41744|CCDS44820	P29350	1639416	MGI:96055	RGD:620660			176883		NA			470932						NA	NA					NA
TNFRSF9	HGNC:11924	TNF receptor superfamily member 9	protein-coding gene	gene with protein product	Approved	1p36.23	01p36.23	CD137|4-1BB		ILA	tumor necrosis factor receptor superfamily, member 9	CD molecules|Tumor necrosis factor receptor superfamily	471|782	1996-06-12		2016-06-28	2016-10-05	3604	ENSG00000049249	OTTHUMG00000001223	uc001aot.4	L12964	NM_001561	CCDS92	Q07011	8262389|8639902	MGI:1101059	RGD:1598208			602250		NA			471244					objectId:1878	NA	NA	CD137				NA
CCR7	HGNC:1608	C-C motif chemokine receptor 7	protein-coding gene	gene with protein product	Approved	17q21.2	17q21.2	BLR2|CDw197|CD197		CMKBR7|EBI1	chemokine (C-C motif) receptor 7	CD molecules|C-C motif chemokine receptors	471|1091	1994-05-17		2016-03-14	2016-10-05	1236	ENSG00000126353	OTTHUMG00000133375	uc002huw.4		NM_001301714	CCDS11369|CCDS77026	P32248	8383238	MGI:103011	RGD:735151			600242		NA			NA					objectId:64	NA	NA	CD197				NA
PTPRE	HGNC:9669	protein tyrosine phosphatase receptor type E	protein-coding gene	gene with protein product	Approved	10q26.2	10q26.2	PTPE				Protein tyrosine phosphatases receptor type	813	1992-02-12		2019-02-14	2019-02-14	5791	ENSG00000132334	OTTHUMG00000019254	uc001lkb.4	AF406557	NM_001316676	CCDS7657|CCDS7658	P23469	8595895	MGI:97813	RGD:620771			600926		NA			NA					objectId:1854	NA	NA					NA
MCEMP1	HGNC:27291	mast cell expressed membrane protein 1	protein-coding gene	gene with protein product	Approved	19p13.2	19p13.2	MGC132456		C19orf59	chromosome 19 open reading frame 59			2006-08-30	2014-04-16	2016-06-22	2016-11-16	199675	ENSG00000183019	OTTHUMG00000182440		AF461155	NM_174918	CCDS12183	Q8IX19	15953541	MGI:1916439	RGD:1565374			609565		NA			NA						NA	NA					NA
CR2	HGNC:2336	complement C3d receptor 2	protein-coding gene	gene with protein product	Approved	1q32.2	01q32.2	CD21|C3DR	Epstein-Barr virus receptor		complement component (3d/Epstein Barr virus) receptor 2|complement component 3d receptor 2	CD molecules|Sushi domain containing|Complement system regulators and receptors	471|1179|1639	2001-06-22		2016-08-10	2021-04-13	1380	ENSG00000117322	OTTHUMG00000036307	uc001hfv.4	M26004	NM_001877	CCDS31007|CCDS1478	P20023		MGI:88489	RGD:1310065	LRG_348|http://ftp.ebi.ac.uk/pub/databases/lrgex/LRG_348.xml		120650		NA			160142						NA	NA	CD21				NA
DOK2	HGNC:2991	docking protein 2	protein-coding gene	gene with protein product	Approved	8p21.3	08p21.3	p56dok-2|Dok-2	downstream of tyrosine kinase 2		docking protein 2, 56kD|docking protein 2, 56kDa			1999-02-05		2015-11-09	2015-11-10	9046	ENSG00000147443	OTTHUMG00000131075	uc003wzy.2	AF034970	NM_003974	CCDS6016	O60496	9478921|14645010	MGI:1332623	RGD:1310966			604997		NA			NA						NA	NA					NA
ARRB2	HGNC:712	arrestin beta 2	protein-coding gene	gene with protein product	Approved	17p13.2	17p13.2	BARR2|DKFZp686L0365	arrestin 3	ARR2	arrestin, beta 2	Classical arrestins	1312	1994-01-10		2016-03-30	2020-09-17	409	ENSG00000141480	OTTHUMG00000090759	uc002fyj.4		NM_004313	CCDS59276|CCDS11050|CCDS11051|CCDS82039|CCDS58505|CCDS58504	P32121	7695743	MGI:99474	RGD:2157			107941		NA			NA						NA	NA					NA
CRIP1	HGNC:2360	cysteine rich protein 1	protein-coding gene	gene with protein product	Approved	14q32.33	14q32.33	CRIP			cysteine-rich protein 1 (intestinal)	LIM domain containing	1218	1995-12-11		2016-01-28	2016-01-28	1396	ENSG00000213145	OTTHUMG00000029908	uc059gbj.1		NM_001311	CCDS10004	P50238	9480758	MGI:88501	RGD:1597237			123875		NA			NA						NA	NA					NA
APBB1IP	HGNC:17379	amyloid beta precursor protein binding family B member 1 interacting protein	protein-coding gene	gene with protein product	Approved	10p12.1	10p12.1	INAG1|RIAM	Rap1-GTP-interacting adaptor molecule		amyloid beta (A4) precursor protein-binding, family B, member 1 interacting protein	Pleckstrin homology domain containing	682	2003-03-07		2016-01-21	2016-01-21	54518	ENSG00000077420	OTTHUMG00000017841	uc001iss.4	AB085852	NM_019043	CCDS31167	Q7Z5R6	9407065	MGI:1861354	RGD:1304795			609036		NA			NA						NA	NA					NA
RELT	HGNC:13764	RELT TNF receptor	protein-coding gene	gene with protein product	Approved	11q13.4	11q13.4	FLJ14993	receptor expressed in lymphoid tissues	TNFRSF19L	tumor necrosis factor receptor superfamily, member 19-like|RELT tumor necrosis factor receptor	Tumor necrosis factor receptor superfamily|RELT family	782|1406	2002-02-08	2007-06-14	2019-01-25	2019-08-21	84957	ENSG00000054967	OTTHUMG00000167973	uc001otv.4	AF319553	NM_032871	CCDS8222	Q969Z4	11313261|16547002|16950202|16389068	MGI:2443373	RGD:1305381			611211		NA			NA					objectId:1892	NA	NA					NA
UCP2	HGNC:12518	uncoupling protein 2	protein-coding gene	gene with protein product	Approved	11q13.4	11q13.4	SLC25A8		BMIQ4	body mass index QTL 4|body mass index quantitative trait 4|uncoupling protein 2 (mitochondrial, proton carrier)	Solute carriers	752	1997-07-11		2016-04-28	2019-08-21	7351	ENSG00000175567	OTTHUMG00000168095	uc001oup.2	U76367	NM_003355	CCDS8228	P55851	9196039|11381268	MGI:109354	RGD:3932			601693		NA		SLC25A8	298784					objectId:1067	NA	NA					NA
CD52	HGNC:1804	CD52 molecule	protein-coding gene	gene with protein product	Approved	1p36.11	01p36.11	HE5|EDDM5		CDW52	CD52 antigen (CAMPATH-1 antigen)	CD molecules	471	1991-12-12	2005-02-07	2006-03-28	2017-03-15	1043	ENSG00000169442	OTTHUMG00000003491	uc001bmc.4		NM_001803	CCDS30647	P31358	1711975|11420384	MGI:1346088	RGD:620627			114280		NA			NA					objectId:2602	NA	NA	CD52				NA
TIGIT	HGNC:26838	T cell immunoreceptor with Ig and ITIM domains	protein-coding gene	gene with protein product	Approved	3q13.31	03q13.31	FLJ39873|DKFZp667A205		VSIG9|VSTM3	VSIG9, VSTM3	V-set domain containing	590	2006-02-07	2008-10-13	2017-12-06	2017-12-06	201633	ENSG00000181847	OTTHUMG00000159331	uc062mqn.1	AK097192	NM_173799	CCDS2980	Q495A1	19011627	MGI:3642260	RGD:1563191			612859		NA			NA					objectId:2941	NA	NA					NA
SYTL1	HGNC:15584	synaptotagmin like 1	protein-coding gene	gene with protein product	Approved	1p36.11	01p36.11	SLP1|JFC1|FLJ14996|exophilin-7			synaptotagmin-like 1	Synaptotagmin like tandem C2 proteins	822	2004-05-10		2015-11-11	2016-10-05	84958	ENSG00000142765	OTTHUMG00000005770	uc001bnv.3	AK027902	NM_032872	CCDS298|CCDS53286	Q8IYJ3	12137562	MGI:1933365	RGD:1310715			608042		NA			NA						NA	NA					NA
C5AR1	HGNC:1338	complement C5a receptor 1	protein-coding gene	gene with protein product	Approved	19q13.32	19q13.32	C5A|C5AR|CD88		C5R1	complement component 5 receptor 1 (C5a ligand)|complement component 5a receptor 1	Complement component GPCRs|CD molecules|Complement system regulators and receptors	196|471|1639	1991-12-04	2006-02-09	2016-08-10	2020-09-17	728	ENSG00000197405	OTTHUMG00000183504	uc002pgj.2		NM_001736	CCDS33063	P21730	1612600	MGI:88232	RGD:70553			113995		NA			NA					objectId:32	NA	NA	CD88				NA
CD3E	HGNC:1674	CD3e molecule	protein-coding gene	gene with protein product	Approved	11q23.3	11q23.3				CD3e antigen, epsilon polypeptide (TiT3 complex)|CD3e molecule, epsilon (CD3-TCR complex)	CD molecules	471	1986-01-01		2016-01-06	2021-04-13	916	ENSG00000198851	OTTHUMG00000166968	uc001psq.5	X03884	NM_000733	CCDS31685	P07766		MGI:88332	RGD:1309222	CD3Ebase: Mutation registry for autosomal recessive CD3epsilon immunodeficiency|http://structure.bmc.lu.se/idbase/CD3Ebase/index2.html|LRG_38|http://ftp.ebi.ac.uk/pub/databases/lrgex/LRG_38.xml		186830		NA			159200					objectId:2742	NA	NA	CD3e				NA
LILRA6	HGNC:15495	leukocyte immunoglobulin like receptor A6	protein-coding gene	gene with protein product	Approved	19q13.42	19q13.42	ILT8|CD85b	leucocyte Ig-like receptor A6	LILRB6	leukocyte immunoglobulin-like receptor, subfamily B (with TM and ITIM domains), member 6|leukocyte immunoglobulin-like receptor, subfamily A (with TM domain), member 6	CD molecules|Activating leukocyte immunoglobulin like receptors	471|1181	2005-04-14	2005-05-17	2016-01-14	2016-10-05	79168	ENSG00000244482	OTTHUMG00000066635	uc032idf.2	AF041262	NM_024318	CCDS42610	Q6PI73	10941842		RGD:1589833					NA			NA						NA	NA	CD85b				NA
LY9	HGNC:6730	lymphocyte antigen 9	protein-coding gene	gene with protein product	Approved	1q23.3	01q23.3	CD229|mLY9|SLAMF3|hly9				CD molecules|Immunoglobulin like domain containing	471|594	1998-06-05			2014-11-18	4063	ENSG00000122224	OTTHUMG00000024007	uc001fwu.5	L42621	NM_002348	CCDS30917|CCDS30916|CCDS65696|CCDS65695	Q9HBG7	8537117|7797269	MGI:96885	RGD:1308341			600684		NA			NA						NA	NA	CD229				NA
DOCK2	HGNC:2988	dedicator of cytokinesis 2	protein-coding gene	gene with protein product	Approved	5q35.1	05q35.1	KIAA0209			dedicator of cyto-kinesis 2	Armadillo like helical domain containing|DOCK family Rho GEFs|MicroRNA protein coding host genes	1492|1536|1691	1998-05-13			2021-05-26	1794	ENSG00000134516	OTTHUMG00000130437	uc003maf.3	BC016996	NM_004946	CCDS4371	Q92608		MGI:2149010	RGD:1564189	LRG_1227|http://ftp.ebi.ac.uk/pub/databases/lrgex/LRG_1227.xml		603122		NA			457458						NA	NA					NA
CCDC69	HGNC:24487	coiled-coil domain containing 69	protein-coding gene	gene with protein product	Approved	5q33.1	05q33.1	FLJ13705|DKFZP434C171						2006-02-07			2019-02-18	26112	ENSG00000198624	OTTHUMG00000130127	uc003ltq.4		NM_015621	CCDS4312	A6NI79	20962590	MGI:1196234	RGD:1562251			619288		NA			NA						NA	NA					NA
TNF	HGNC:11892	tumor necrosis factor	protein-coding gene	gene with protein product	Approved	6p21.33	06p21.33	TNFSF2|DIF|TNF-alpha	TNF superfamily, member 2	TNFA	tumor necrosis factor (TNF superfamily, member 2)	Tumor necrosis factor superfamily	781	1986-01-01		2010-05-04	2016-10-05	7124	ENSG00000232810	OTTHUMG00000031194	uc011fee.4	X02910	NM_000594	CCDS4702	P01375	2413547|6392892	MGI:104798	RGD:3876			191160		NA			139204					ligandId:5073	NA	NA					NA
CD6	HGNC:1691	CD6 molecule	protein-coding gene	gene with protein product	Approved	11q12.2	11q12.2	Tp120			CD6 antigen	CD molecules|Scavenger receptor cysteine rich domain containing	471|1404	1997-07-04		2006-03-28	2015-09-11	923	ENSG00000013725	OTTHUMG00000167823	uc001nqq.4		NM_006725	CCDS7999|CCDS58138|CCDS58137	P30203	9013954	MGI:103566	RGD:2312			186720		NA			NA					objectId:2917	NA	NA	CD6				NA
AC018607.1	NA	NA	NA	NA	NA	NA	NA	NA	NA	NA	NA	NA	NA	NA	NA	NA	NA	NA	NA	NA	NA	NA	NA	NA	NA	NA	NA	NA	NA	NA	NA	NA	NA	NA	NA	NA	NA	NA	NA	NA	NA	NA	NA	NA	NA	NA	NA	NA	NA
CTSW	HGNC:2546	cathepsin W	protein-coding gene	gene with protein product	Approved	11q13.1	11q13.1				cathepsin W (lymphopain)	Cathepsins	470	1997-06-12		2006-12-05	2014-11-19	1521	ENSG00000172543	OTTHUMG00000166663	uc001ogc.2	AF055903	NM_001335	CCDS8117	P56202	9108299|9675123	MGI:1338045	RGD:1309354			602364		NA			NA			C01.037			NA	NA					NA
IRAG2	HGNC:6690	inositol 1,4,5-triphosphate receptor associated 2	protein-coding gene	gene with protein product	Approved	12p12.1	12p12.1	JAW1		LRMP	lymphoid-restricted membrane protein|lymphoid restricted membrane protein			1997-10-28	2020-03-02	2020-03-02	2020-03-02	4033	ENSG00000118308	OTTHUMG00000170192	uc001rgh.4		NM_006152	CCDS8701	Q12912	8021504	MGI:108424	RGD:1562062			602003		NA			NA						NA	NA					NA
CD5	HGNC:1685	CD5 molecule	protein-coding gene	gene with protein product	Approved	11q12.2	11q12.2	T1		LEU1	CD5 antigen (p56-62)	CD molecules|Scavenger receptor cysteine rich domain containing	471|1404	1986-01-01		2006-03-28	2016-10-05	921	ENSG00000110448	OTTHUMG00000167825	uc009ynk.4	X04391	NM_014207	CCDS8000	P06127	1711157	MGI:88340	RGD:2309			153340		NA			NA						NA	NA	CD5				NA
TRBC2	HGNC:12157	T cell receptor beta constant 2	other	T cell receptor gene	Approved	7q34	07q34	TCRBC2				T cell receptor beta locus at 7q34	372	2000-05-15		2017-12-06	2017-12-06	28638	ENSG00000211772	OTTHUMG00000158912	uc064itq.1	M12888	NG_001333		A0A5B9	3860845|8951372					615445		NA			NA				TRBC2		NA	NA					NA
C19orf38	HGNC:34073	chromosome 19 open reading frame 38	protein-coding gene	gene with protein product	Approved	19p13.2	19p13.2	HIDE1	Highly expressed in immature dendritic cell transcript 1					2008-04-14		2008-04-14	2019-04-08	255809	ENSG00000214212	OTTHUMG00000180697	uc060tmt.1		NM_001136482	CCDS45970	A8MVS5		MGI:3043001	RGD:1587445					NA			NA						NA	NA					NA
CXCR5	HGNC:1060	C-X-C motif chemokine receptor 5	protein-coding gene	gene with protein product	Approved	11q23.3	11q23.3	MDR15|CD185		BLR1	Burkitt lymphoma receptor 1, GTP-binding protein|Burkitt lymphoma receptor 1, GTP binding protein (chemokine (C-X-C motif) receptor 5)|chemokine (C-X-C motif) receptor 5	CD molecules|C-X-C motif chemokine receptors	471|1094	1993-06-29	2008-01-22	2016-03-14	2020-09-17	643	ENSG00000160683	OTTHUMG00000166345	uc001pue.5	X68829	NM_001716	CCDS8402	P32302	1425907	MGI:103567	RGD:62010			601613		NA			NA					objectId:72	NA	NA	CD185				NA
PMAIP1	HGNC:9108	phorbol-12-myristate-13-acetate-induced protein 1	protein-coding gene	gene with protein product	Approved	18q21.32	18q21.32	APR|NOXA				BCL2 homology region 3 (BH3) only	1277	1991-08-12			2014-11-19	5366	ENSG00000141682	OTTHUMG00000132765	uc002lic.3	D90070	NM_021127	CCDS11975	Q13794	2398525|12879012	MGI:1930146	RGD:1359266			604959		NA			NA						NA	NA					NA
IL2RB	HGNC:6009	interleukin 2 receptor subunit beta	protein-coding gene	gene with protein product	Approved	22q12.3	22q12.3	CD122		IL15RB	interleukin 15 receptor, beta|interleukin 2 receptor, beta	CD molecules|Interleukin receptors	471|602	1990-01-22		2015-12-11	2016-10-11	3560	ENSG00000100385	OTTHUMG00000150534	uc003aqv.2	M26062	NM_000878	CCDS13942	P14784		MGI:96550	RGD:2896			146710		NA			355507					objectId:1696	NA	NA	CD122				NA
IGHM	HGNC:5541	immunoglobulin heavy constant mu	other	immunoglobulin gene	Approved	14q32.33	14q32.33					Immunoglobulin heavy locus at 14q32.33	349	2001-06-22			2021-05-26	3507	ENSG00000211899	OTTHUMG00000152452	uc059gdp.1	X14940	NG_001019		P01871	2115996	MGI:96448		IGHMbase: Mutation registry for ¬µ heavy-chain deficiency|http://structure.bmc.lu.se/idbase/IGHMbase/		147020		NA			122591				IGHM		NA	NA					NA
CCR4	HGNC:1605	C-C motif chemokine receptor 4	protein-coding gene	gene with protein product	Approved	3p22.3	03p22.3	CC-CKR-4|CMKBR4|CKR4|k5-5|ChemR13|CD194			chemokine (C-C motif) receptor 4	CD molecules|C-C motif chemokine receptors	471|1091	1996-05-15		2016-03-14	2016-10-05	1233	ENSG00000183813	OTTHUMG00000130752	uc003cfg.2	X85740	NM_005508	CCDS2656	P51679	7642634|8884276	MGI:107824	RGD:620594			604836		NA			NA					objectId:61	NA	NA	CD194				NA
LILRB1	HGNC:6605	leukocyte immunoglobulin like receptor B1	protein-coding gene	gene with protein product	Approved	19q13.42	19q13.42	LIR-1|ILT2|MIR-7|CD85|LIR1|CD85j|PIRB|PIR-B	myeloid inhibitory receptor 7|leucocyte Ig-like receptor B1		leukocyte immunoglobulin-like receptor, subfamily B (with TM and ITIM domains), member 1	CD molecules|Inhibitory leukocyte immunoglobulin like receptors	471|1182	2000-01-11		2016-01-14	2016-10-24	10859	ENSG00000104972	OTTHUMG00000065695	uc032iei.2	AF009220	NM_001081637	CCDS42616|CCDS42614|CCDS62803|CCDS42615|CCDS42617	Q8NHL6	9285411|9382880	MGI:894311|MGI:1195970				604811		NA			NA			I43.951		objectId:2973	NA	NA	CD85j				NA
LINC01619	HGNC:27409	long intergenic non-protein coding RNA 1619	non-coding RNA	RNA, long non-coding	Approved	12q21.33	12q21.33			C12orf79	chromosome 12 open reading frame 79	Long intergenic non-protein coding RNAs	1986	2013-06-06	2015-09-24	2015-09-24	2015-09-24	256021	ENSG00000257242	OTTHUMG00000170091			NR_132339		G3V211								NA			NA						NA	NA					NA	LINC01619
LINC00877	HGNC:27706	long intergenic non-protein coding RNA 877	non-coding RNA	RNA, long non-coding	Approved	3p13	03p13					Long intergenic non-protein coding RNAs	1986	2013-05-15			2014-11-19	285286	ENSG00000241163	OTTHUMG00000158784		AK097190	NR_104116										NA			NA						NA	NA					NA	LINC00877
NLRP1	HGNC:14374	NLR family pyrin domain containing 1	protein-coding gene	gene with protein product	Approved	17p13	17p13	KIAA0926|DKFZp586O1822|CARD7|NAC|CLR17.1|DEFCAP|VAMAS1	nucleotide-binding oligomerization domain, leucine rich repeat and pyrin domain containing 1	NALP1|SLEV1	NACHT, leucine rich repeat and PYD (pyrin domain) containing 1|systemic lupus erythematosus, vitiligo-related 1	NLR family|Caspase recruitment domain containing|Pyrin domain containing	666|959|994	2003-10-28	2006-12-08	2016-06-01	2021-05-26	22861	ENSG00000091592	OTTHUMG00000132419	uc060acy.1	AB023143	NM_033004	CCDS32537|CCDS42246|CCDS42245|CCDS58508|CCDS42244	Q9C000	8781126|12563287|17377159	MGI:2684861	RGD:1310963			606636		NA			139184			S79.A05		objectId:1768	NA	NA					NA
AC215522.2	NA	NA	NA	NA	NA	NA	NA	NA	NA	NA	NA	NA	NA	NA	NA	NA	NA	NA	NA	NA	NA	NA	NA	NA	NA	NA	NA	NA	NA	NA	NA	NA	NA	NA	NA	NA	NA	NA	NA	NA	NA	NA	NA	NA	NA	NA	NA	NA	NA
CD79A	HGNC:1698	CD79a molecule	protein-coding gene	gene with protein product	Approved	19q13.2	19q13.2	MB-1	B-cell antigen receptor complex-associated protein alpha chain	IGA	CD79A antigen (immunoglobulin-associated alpha)|CD79a molecule, immunoglobulin-associated alpha	CD molecules|V-set domain containing	471|590	1992-07-31		2015-11-19	2021-04-13	973	ENSG00000105369	OTTHUMG00000182678	uc002orv.3	M80462	NM_001783	CCDS12589|CCDS46088	P11912	1538135	MGI:101774	RGD:6484896	CD79Abase: Mutation registry for IgŒ± deficiency|http://structure.bmc.lu.se/idbase/CD79Abase/|LRG_42|http://ftp.ebi.ac.uk/pub/databases/lrgex/LRG_42.xml	CD79A	112205		NA			221180						NA	NA	CD79a				NA
TGFB1	HGNC:11766	transforming growth factor beta 1	protein-coding gene	gene with protein product	Approved	19q13.2	19q13.2	CED|TGFbeta	Camurati-Engelmann disease|prepro-transforming growth factor beta-1|Diaphyseal dysplasia 1, progressive	TGFB|DPD1	transforming growth factor, beta 1	Transforming growth factor beta family	1664	2001-06-22		2015-11-05	2021-05-26	7040	ENSG00000105329	OTTHUMG00000182760	uc002oqh.4	X02812	NM_000660	CCDS33031	P01137	10631145|10843814	MGI:98725	RGD:69051			190180		NA			120047					ligandId:5060	NA	NA					NA
SOCS1	HGNC:19383	suppressor of cytokine signaling 1	protein-coding gene	gene with protein product	Approved	16p13.13	16p13.13	SOCS-1|SSI-1|JAB|TIP3|Cish1				SH2 domain containing|Suppressors of cytokine signaling	741|764	2002-11-13			2015-08-26	8651	ENSG00000185338	OTTHUMG00000129792	uc002dar.2	U88326	NM_003745	CCDS10546	O15524	7796808|9266833	MGI:1354910	RGD:69272		SOCS1	603597		NA			NA						NA	NA					NA
CLEC7A	HGNC:14558	C-type lectin domain containing 7A	protein-coding gene	gene with protein product	Approved	12p13.2	12p13.2	DECTIN-1|hDectin-1|CD369|SCARE2		CLECSF12	C-type (calcium dependent, carbohydrate-recognition domain) lectin, superfamily member 12|C-type lectin domain family 7, member A|C-type lectin domain family 7 member A	CD molecules|Scavenger receptors|C-type lectin domain containing	471|1253|1298	2001-02-01	2005-02-09	2017-03-23	2021-04-26	64581	ENSG00000172243	OTTHUMG00000133597	uc001qxf.4	AY009090	NM_197954	CCDS8613|CCDS53744|CCDS8614|CCDS8617|CCDS41753|CCDS41754	Q9BXN2		MGI:1861431	RGD:1565140	LRG_179|http://ftp.ebi.ac.uk/pub/databases/lrgex/LRG_179.xml		606264		NA			225288					objectId:2927	NA	NA					NA
AIM2	HGNC:357	absent in melanoma 2	protein-coding gene	gene with protein product	Approved	1q23.1-q23.2	01q23.1-q23.2	PYHIN4				Pyrin domain containing|Pyrin and HIN domain family	994|995	1999-04-22			2020-09-17	9447	ENSG00000163568	OTTHUMG00000037183	uc001ftj.2	AF024714	NM_004833	CCDS1181	O14862	9242382|25665578	MGI:2686159	RGD:1307283			604578		NA			NA					objectId:2923	NA	NA					NA
LRRC25	HGNC:29806	leucine rich repeat containing 25	protein-coding gene	gene with protein product	Approved	19p13.11	19p13.11	MAPA|FLJ38116						2004-02-18			2014-11-19	126364	ENSG00000175489	OTTHUMG00000183361	uc002niw.4	AK095435	NM_145256	CCDS12377	Q8N386	12384430	MGI:2445284	RGD:1564818			607518		NA			NA						NA	NA					NA
TYMP	HGNC:3148	thymidine phosphorylase	protein-coding gene	gene with protein product	Approved	22q13.33	22q13.33		gliostatin	MNGIE|ECGF1	endothelial cell growth factor 1 (platelet-derived)	Minor histocompatibility antigens	870	1991-06-27	2008-01-21	2008-01-21	2021-04-13	1890	ENSG00000025708	OTTHUMG00000150249	uc003bmc.7	M63193	NM_001953	CCDS14096|CCDS58811	P19971	1590793|11733540	MGI:1920212	RGD:1305756	LRG_727|http://ftp.ebi.ac.uk/pub/databases/lrgex/LRG_727.xml		131222		NA			159550						NA	NA			2.4.2.4		NA
PARP15	HGNC:26876	poly(ADP-ribose) polymerase family member 15	protein-coding gene	gene with protein product	Approved	3q21.1	03q21.1	FLJ40597|pART7|ARTD7				Poly(ADP-ribose) polymerases|Macro domain containing	684|1693	2004-08-25		2015-11-06	2020-01-02	165631	ENSG00000173200	OTTHUMG00000159523	uc003efm.3	AK097916	NM_152615	CCDS77804|CCDS77803|CCDS3016|CCDS46893	Q460N3	15273990					612066		NA			NA						NA	NA					NA
CD38	HGNC:1667	CD38 molecule	protein-coding gene	gene with protein product	Approved	4p15.32	04p15.32		ADP-ribosyl cyclase 1|NAD(+) nucleosidase		CD38 antigen (p45)	CD molecules	471	1986-01-01		2006-03-28	2014-11-18	952	ENSG00000004468	OTTHUMG00000048206	uc003gol.2	D84276	NM_001775	CCDS3417	P28907	9074508|2319135	MGI:107474	RGD:2303			107270		NA			NA					objectId:2766	NA	NA	CD38		3.2.2.5		NA
TNFRSF8	HGNC:11923	TNF receptor superfamily member 8	protein-coding gene	gene with protein product	Approved	1p36.22	01p36.22	KI-1		CD30|D1S166E	tumor necrosis factor receptor superfamily, member 8	CD molecules|Tumor necrosis factor receptor superfamily	471|782	1992-01-10		2016-06-28	2016-10-05	943	ENSG00000120949	OTTHUMG00000001827	uc001atq.3	M83554	NM_001243	CCDS59989|CCDS144	P28908	1330892|1310894	MGI:99908	RGD:3879			153243		NA			NA					objectId:1877	NA	NA	CD30				NA
ATP2A3	HGNC:813	ATPase sarcoplasmic/endoplasmic reticulum Ca2+ transporting 3	protein-coding gene	gene with protein product	Approved	17p13.2	17p13.2	SERCA3	sarcoplasmic/endoplasmic reticulum calcium ATPase 3|calcium pump 3		ATPase, Ca++ transporting, ubiquitous	ATPases Ca2+ transporting	1209	1992-07-20		2016-02-10	2020-09-17	489	ENSG00000074370	OTTHUMG00000177674	uc002fxc.3		NM_174953	CCDS11041|CCDS42234|CCDS45579|CCDS11042|CCDS45580	Q93084	8809064	MGI:1194503	RGD:2175			601929		NA			NA					objectId:842	NA	NA			3.6.3.8		NA
AC004847.1	NA	NA	NA	NA	NA	NA	NA	NA	NA	NA	NA	NA	NA	NA	NA	NA	NA	NA	NA	NA	NA	NA	NA	NA	NA	NA	NA	NA	NA	NA	NA	NA	NA	NA	NA	NA	NA	NA	NA	NA	NA	NA	NA	NA	NA	NA	NA	NA	NA
TESPA1	HGNC:29109	thymocyte expressed, positive selection associated 1	protein-coding gene	gene with protein product	Approved	12q13.2	12q13.2	ITPRID3		KIAA0748	KIAA0748			2006-01-24	2012-03-21	2012-03-21	2018-06-15	9840	ENSG00000135426	OTTHUMG00000165407	uc010spd.3	AB018291	NM_001098815	CCDS44913|CCDS58240	A2RU30	9872452	MGI:1914846				615664		NA			NA						NA	NA					NA
PLAC8	HGNC:19254	placenta associated 8	protein-coding gene	gene with protein product	Approved	4q21.22	04q21.22	onzin|C15			placenta specific 8			2002-09-24		2019-02-21	2020-05-15	51316	ENSG00000145287	OTTHUMG00000130294	uc062xvn.1	AF208846	NM_016619	CCDS3601	Q9NZF1	12758124|12384430|29361555	MGI:2445289	RGD:1308102			607515		NA			NA						NA	NA					NA
IPCEF1	HGNC:21204	interaction protein for cytohesin exchange factors 1	protein-coding gene	gene with protein product	Approved	6q25.2	06q25.2	PIP3-E|KIAA0403	phosphoinositide binding protein PIP3-E			Pleckstrin homology domain containing	682	2009-02-27			2014-11-19	26034	ENSG00000074706	OTTHUMG00000015872	uc003qpx.4	AB007863	NM_001130699	CCDS5245|CCDS47509	Q8WWN9	11804589|19756519	MGI:2444159	RGD:735159					NA			NA						NA	NA					NA
RN7SL368P	HGNC:46384	RNA, 7SL, cytoplasmic 368, pseudogene	pseudogene	pseudogene	Approved	19q13.31	19q13.31							2013-04-02			2013-04-02	106479357	ENSG00000239948		uc060znc.1		NG_046035										NA			NA						NA	NA					NA
FCER2	HGNC:3612	Fc fragment of IgE receptor II	protein-coding gene	gene with protein product	Approved	19p13.2	19p13.2	CLEC4J|CD23	Fc epsilon receptor II	CD23A|FCE2	Fc fragment of IgE, low affinity II, receptor for (CD23A)|Fc fragment of IgE, low affinity II, receptor for (CD23)	CD molecules|C-type lectin domain containing	471|1298	1988-08-05		2016-01-13	2016-10-05	2208	ENSG00000104921	OTTHUMG00000182517	uc002mhm.3	M15059	NM_002002	CCDS12184	P06734		MGI:95497	RGD:619997			151445		NA			NA					objectId:2935	NA	NA	CD23				NA
CD19	HGNC:1633	CD19 molecule	protein-coding gene	gene with protein product	Approved	16p11.2	16p11.2				CD19 antigen	CD molecules|Immunoglobulin like domain containing|Minor histocompatibility antigens	471|594|870	1991-06-04		2006-03-28	2021-05-26	930	ENSG00000177455	OTTHUMG00000097049	uc002drs.4		NM_001178098	CCDS53998|CCDS10644	P15391		MGI:88319	RGD:1309086	CD19base: Mutation registry for CD19 deficiency|http://structure.bmc.lu.se/idbase/CD19base/|LRG_35|http://ftp.ebi.ac.uk/pub/databases/lrgex/LRG_35.xml		107265		NA			119235					objectId:2764	NA	NA	CD19				NA
LILRB2	HGNC:6606	leukocyte immunoglobulin like receptor B2	protein-coding gene	gene with protein product	Approved	19q13.4	19q13.4	LIR-2|ILT4|MIR-10|LIR2|CD85d|MIR10	myeloid inhibitory receptor 10|leucocyte Ig-like receptor B2		leukocyte immunoglobulin-like receptor, subfamily B (with TM and ITIM domains), member 2	CD molecules|Inhibitory leukocyte immunoglobulin like receptors|Ig-like cell adhesion molecule family	471|1182|1410	2000-01-11		2016-01-14	2016-01-14	10288	ENSG00000131042	OTTHUMG00000064896	uc032idl.2	AF000574	NM_001080978	CCDS12886|CCDS42612|CCDS62791|CCDS62792	Q8N423	9151699|9079806	MGI:894311|MGI:1195970				604815		NA			NA						NA	NA	CD85d				NA
PDE4B	HGNC:8781	phosphodiesterase 4B	protein-coding gene	gene with protein product	Approved	1p31.3	01p31.3		phosphodiesterase E4 dunce homolog (Drosophila)|cAMP-specific 3',5'-cyclic phosphodiesterase 4B	DPDE4	phosphodiesterase 4B, cAMP-specific (dunce (Drosophila)-homolog phosphodiesterase E4)|phosphodiesterase 4B, cAMP-specific (phosphodiesterase E4 dunce homolog, Drosophila)|phosphodiesterase 4B, cAMP-specific	Phosphodiesterases	681	1994-07-29		2015-11-18	2016-10-05	5142	ENSG00000184588	OTTHUMG00000009088	uc001dcp.4	L20971	NM_002600	CCDS30742|CCDS632|CCDS72802|CCDS30743	Q07343		MGI:99557	RGD:3280			600127		NA			NA					objectId:1301	NA	NA					NA
TNNT3	HGNC:11950	troponin T3, fast skeletal type	protein-coding gene	gene with protein product	Approved	11p15.5	11p15.5	AMCD2B|DA2B|FSSV|DKFZp779M2348	troponin-T3, skeletal, fast		troponin T3, skeletal, fast|troponin T type 3 (skeletal, fast)	Troponin complex subunits	1219	1994-07-25		2016-02-16	2021-05-26	7140	ENSG00000130595	OTTHUMG00000012475	uc001luu.5	M21984	NM_006757	CCDS41595|CCDS41596|CCDS41594|CCDS7727|CCDS86164	P45378	8172653	MGI:109550	RGD:3883	Leiden Muscular Dystrophy pages|http://www.dmd.nl/nmdb2/home.php?select_db=TNNT3|LRG_850|http://ftp.ebi.ac.uk/pub/databases/lrgex/LRG_850.xml		600692		NA			120192						NA	NA					NA
AC136475.3	NA	NA	NA	NA	NA	NA	NA	NA	NA	NA	NA	NA	NA	NA	NA	NA	NA	NA	NA	NA	NA	NA	NA	NA	NA	NA	NA	NA	NA	NA	NA	NA	NA	NA	NA	NA	NA	NA	NA	NA	NA	NA	NA	NA	NA	NA	NA	NA	NA
PLK3	HGNC:2154	polo like kinase 3	protein-coding gene	gene with protein product	Approved	1p34.1	01p34.1	FNK|PRK		CNK	cytokine-inducible kinase|polo-like kinase 3 (Drosophila)|polo-like kinase 3			1997-06-12	2004-01-28	2016-01-22	2016-01-22	1263	ENSG00000173846	OTTHUMG00000008491	uc001cmn.4	AJ293866	NM_004073	CCDS515	Q9H4B4	8702627	MGI:109604	RGD:62039			602913		NA			NA					objectId:2170	NA	NA					NA
RASGRP1	HGNC:9878	RAS guanyl releasing protein 1	protein-coding gene	gene with protein product	Approved	15q14	15q14	CalDAG-GEFII|RASGRP	calcium- and diacylglycerol-regulated guanine nucleotide exchange factor II		RAS guanyl releasing protein 1 (calcium and DAG-regulated)	EF-hand domain containing	863	1999-06-02		2016-01-18	2016-01-18	10125	ENSG00000172575	OTTHUMG00000172379	uc001zke.5	AF106071	NM_005739	CCDS45222|CCDS45221|CCDS76733	O95267	10087292|9789079	MGI:1314635	RGD:3539			603962		NA			NA					objectId:3016	NA	NA					NA
ARHGAP45	HGNC:17102	Rho GTPase activating protein 45	protein-coding gene	gene with protein product	Approved	19p13.3	19p13.3	KIAA0223|HA-1		HMHA1	histocompatibility (minor) HA-1	Minor histocompatibility antigens|F-BAR domain containing |AH/BAR family Rho GTPase activating proteins	870|1288|1923	2005-12-06	2016-06-06	2016-06-06	2020-01-21	23526	ENSG00000180448		uc002lqz.4	D86976	NM_001258328	CCDS58637|CCDS82263|CCDS74242|CCDS74243|CCDS32863	Q92619	9820596|9039502	MGI:1917969	RGD:1308662			601155		NA			NA						NA	NA					NA
MS4A1	HGNC:7315	membrane spanning 4-domains A1	protein-coding gene	gene with protein product	Approved	11q12.2	11q12.2	B1|Bp35|FMC7		CD20	membrane-spanning 4-domains, subfamily A, member 1	CD molecules|Membrane spanning 4-domains	471|958	1989-05-23		2016-01-20	2021-09-07	931	ENSG00000156738	OTTHUMG00000167614	uc001npq.3	M27394	NM_021950	CCDS31570	P11836	2448768	MGI:88321	RGD:1311999	LRG_140|http://ftp.ebi.ac.uk/pub/databases/lrgex/LRG_140.xml		112210		NA			235193					objectId:2628	NA	NA	CD20				NA
PIM1	HGNC:8986	Pim-1 proto-oncogene, serine/threonine kinase	protein-coding gene	gene with protein product	Approved	6p21.2	06p21.2			PIM	pim-1 oncogene			1986-01-01		2014-06-25	2016-10-05	5292	ENSG00000137193	OTTHUMG00000016426	uc003onk.4		NM_001243186	CCDS4830	P11309		MGI:97584	RGD:3330		PIM1	164960		NA			NA					objectId:2158	NA	NA					NA
PTK2B	HGNC:9612	protein tyrosine kinase 2 beta	protein-coding gene	gene with protein product	Approved	8p21.2	08p21.2	CAKB|PYK2|RAFTK|PTK|CADTK		FAK2	FAK2	Minor histocompatibility antigens|FERM domain containing|PTK2 family tyrosine kinases|MicroRNA protein coding host genes	870|1293|1644|1691	1998-06-22		2013-02-18	2017-12-06	2185	ENSG00000120899	OTTHUMG00000102082	uc003xfn.3	U33284	NM_004103	CCDS6057|CCDS6058	Q14289	7544443|7499242	MGI:104908	RGD:628758			601212		NA			NA					objectId:2181	NA	NA					NA
AL359962.2	NA	NA	NA	NA	NA	NA	NA	NA	NA	NA	NA	NA	NA	NA	NA	NA	NA	NA	NA	NA	NA	NA	NA	NA	NA	NA	NA	NA	NA	NA	NA	NA	NA	NA	NA	NA	NA	NA	NA	NA	NA	NA	NA	NA	NA	NA	NA	NA	NA
NFKBIZ	HGNC:29805	NFKB inhibitor zeta	protein-coding gene	gene with protein product	Approved	3q12.3	03q12.3	MAIL|FLJ34463|INAP	IL-1 inducible nuclear ankyrin-repeat protein|NF-kappa-B inhibitor zeta		nuclear factor of kappa light polypeptide gene enhancer in B-cells inhibitor, zeta	Ankyrin repeat domain containing	403	2004-09-29		2016-02-25	2016-10-05	64332	ENSG00000144802	OTTHUMG00000159194	uc003dvp.4	AF548362	NM_031419	CCDS2946|CCDS43123	Q9BYH8	12565889|16513645	MGI:1931595	RGD:1310834			608004		NA			NA					objectId:3008	NA	NA					NA
ARHGDIB	HGNC:679	Rho GDP dissociation inhibitor beta	protein-coding gene	gene with protein product	Approved	12p12.3	12p12.3	Ly-GDI|RhoGDI2		RAP1GN1|GDIA2|GDID4	Rho GDP dissociation inhibitor (GDI) beta	Receptor ligands|Minor histocompatibility antigens	542|870	1994-08-29		2016-04-01	2020-09-17	397	ENSG00000111348	OTTHUMG00000168742	uc001rcq.2	L07916	NM_001175	CCDS8671	P52566	8434008|8356058	MGI:101940	RGD:1305383			602843		NA			NA					ligandId:5174	NA	NA					NA
LFNG	HGNC:6560	LFNG O-fucosylpeptide 3-beta-N-acetylglucosaminyltransferase	protein-coding gene	gene with protein product	Approved	7p22.3	07p22.3	SCDO3			lunatic fringe (Drosophila) homolog|lunatic fringe homolog (Drosophila)	Beta 3-glycosyltransferases|MicroRNA protein coding host genes	426|1691	1997-11-07		2006-11-13	2021-05-26	3955	ENSG00000106003	OTTHUMG00000152043	uc003smf.4	BC014851	NM_002304	CCDS34587|CCDS55082|CCDS55081|CCDS34586	Q8NES3	9878264|9187150	MGI:1095413	RGD:620587			602576		NA			159744						NA	NA			2.4.1.222		NA
AC011476.3	NA	NA	NA	NA	NA	NA	NA	NA	NA	NA	NA	NA	NA	NA	NA	NA	NA	NA	NA	NA	NA	NA	NA	NA	NA	NA	NA	NA	NA	NA	NA	NA	NA	NA	NA	NA	NA	NA	NA	NA	NA	NA	NA	NA	NA	NA	NA	NA	NA
ITGAM	HGNC:6149	integrin subunit alpha M	protein-coding gene	gene with protein product	Approved	16p11.2	16p11.2	MAC-1|CD11b	complement component 3 receptor 3 subunit|macrophage-1 antigen alpha subunit	CR3A|CD11B	integrin, alpha M (complement component receptor 3, alpha; also known as CD11b (p170), macrophage antigen alpha polypeptide)|integrin, alpha M (complement component 3 receptor 3 subunit)	CD molecules|Integrin alpha subunits|Complement system regulators and receptors	471|1160|1639	1988-08-05		2015-12-15	2021-09-15	3684	ENSG00000169896	OTTHUMG00000176612	uc002ebq.4	J03925	NM_000632	CCDS54004|CCDS45470	P11215		MGI:96607	RGD:2926	LRG_1333|http://ftp.ebi.ac.uk/pub/databases/lrgex/LRG_1333.xml		120980		NA			358399					objectId:2452	NA	NA	CD11b				NA
ITK	HGNC:6171	IL2 inducible T cell kinase	protein-coding gene	gene with protein product	Approved	5q33.3	05q33.3	EMT|PSCTK2|LYK			IL2-inducible T-cell kinase|IL2 inducible T-cell kinase	Pleckstrin homology domain containing|SH2 domain containing|Tec family tyrosine kinases	682|741|1457	1995-12-18		2017-12-06	2021-04-13	3702	ENSG00000113263	OTTHUMG00000130245	uc003lwo.2	D13720	NM_005546	CCDS4336	Q08881	8364206	MGI:96621	RGD:1311618	LRG_189|http://ftp.ebi.ac.uk/pub/databases/lrgex/LRG_189.xml	ITK	186973		NA			244711					objectId:2046	NA	NA			2.7.10.2		NA
INPP5D	HGNC:6079	inositol polyphosphate-5-phosphatase D	protein-coding gene	gene with protein product	Approved	2q37.1	02q37.1	SHIP|hp51CN|SHIP1	SH2 domain-containing inositol 5'-phosphatase 1		inositol polyphosphate-5-phosphatase, 145kD|inositol polyphosphate-5-phosphatase, 145kDa	SH2 domain containing|Phosphoinositide phosphatases	741|1079	1996-04-04		2015-08-13	2015-08-13	3635	ENSG00000168918	OTTHUMG00000133688	uc032ovq.2	U57650	NM_001017915	CCDS77543|CCDS74672	Q92835	8643691|8874179	MGI:107357	RGD:2914			601582		NA			NA					objectId:1455	NA	NA			3.1.3.86		NA
CD3G	HGNC:1675	CD3g molecule	protein-coding gene	gene with protein product	Approved	11q23.3	11q23.3				CD3g antigen, gamma polypeptide (TiT3 complex)|CD3g molecule, gamma (CD3-TCR complex)	CD molecules	471	1988-05-11		2016-01-06	2021-04-13	917	ENSG00000160654	OTTHUMG00000166971	uc001psu.3	X60491	NM_000073	CCDS8395	P09693		MGI:88333	RGD:1307718	CD3Gbase: Mutation registry for autosomal recessiveCD3gamma immunodeficiency|http://structure.bmc.lu.se/idbase/CD3Gbase/index2.html|LRG_39|http://ftp.ebi.ac.uk/pub/databases/lrgex/LRG_39.xml		186740		NA			201284						NA	NA	CD3g				NA
GPR84	HGNC:4535	G protein-coupled receptor 84	protein-coding gene	gene with protein product	Approved	12q13.13	12q13.13	EX33				G protein-coupled receptors, Class A orphans	262	2000-05-23			2016-10-24	53831	ENSG00000139572	OTTHUMG00000169839	uc058owr.1	AF237762	NM_020370	CCDS8878	Q9NQS5	11273702	MGI:1934129	RGD:1585277			606383		NA			NA					objectId:120	NA	NA					NA
TRAC	HGNC:12029	T cell receptor alpha constant	other	T cell receptor gene	Approved	14q11.2	14q11.2					T cell receptor alpha locus at 14q11.2	371	2000-05-08		2017-12-06	2017-12-06	28755	ENSG00000277734	OTTHUMG00000028683	uc032auu.2	X02592	NG_001332		P01848	3875483|8188290					186880		NA			401908				TRAC		NA	NA					NA
TENT5C	HGNC:24712	terminal nucleotidyltransferase 5C	protein-coding gene	gene with protein product	Approved	1p12	01p12	FLJ20202		FAM46C	family with sequence similarity 46, member C|family with sequence similarity 46 member C	Terminal nucleotidyltransferases	1619	2004-08-18	2018-04-20	2018-04-20	2019-03-19	54855	ENSG00000183508	OTTHUMG00000013703	uc001ehe.4	BC036516	NM_017709	CCDS896	Q5VWP2	30057901	MGI:1921895	RGD:1359446		TENT5C	613952		NA			NA						NA	NA					NA
HCLS1	HGNC:4844	hematopoietic cell-specific Lyn substrate 1	protein-coding gene	gene with protein product	Approved	3q13.33	03q13.33	HS1|CTTNL	cortactin-like					1995-09-26			2016-10-05	3059	ENSG00000180353	OTTHUMG00000159409	uc003eeh.5		NM_005335	CCDS3003|CCDS77800	P14317	8978766|15710041	MGI:104568	RGD:1304754			601306		NA			NA						NA	NA					NA
GBP2	HGNC:4183	guanylate binding protein 2	protein-coding gene	gene with protein product	Approved	1p22.2	01p22.2				guanylate binding protein 2, interferon-inducible	Guanylate binding proteins	1825	1995-01-30		2016-01-21	2016-01-21	2634	ENSG00000162645	OTTHUMG00000010662	uc001dmz.3	BC073163	NM_004120	CCDS719	P32456	1715024	MGI:95666|MGI:102772	RGD:621810			600412		NA			NA						NA	NA					NA
KLHDC7B	HGNC:25145	kelch domain containing 7B	protein-coding gene	gene with protein product	Approved	22q13.33	22q13.33	MGC16635						2005-10-06	2005-12-13		2017-11-29	113730	ENSG00000130487	OTTHUMG00000150250	uc003bmi.3	BC009980	NM_138433	CCDS14097	Q96G42		MGI:3648212	RGD:1562257					NA			NA						NA	NA					NA
PTGER4	HGNC:9596	prostaglandin E receptor 4	protein-coding gene	gene with protein product	Approved	5p13.1	05p13.1	EP4			prostaglandin E receptor 4 (subtype EP4)	Prostaglandin receptors	207	1995-09-26		2015-11-16	2015-11-16	5734	ENSG00000171522	OTTHUMG00000094769	uc003jlz.5	L28175	NM_000958	CCDS3930	P35408	7759114|8661119	MGI:104311	RGD:628641			601586		NA			NA					objectId:343	NA	NA					NA
OASL	HGNC:8090	2'-5'-oligoadenylate synthetase like	protein-coding gene	gene with protein product	Approved	12q24.31	12q24.31	TRIP14|p59OASL|OASL1			2'-5'-oligoadenylate synthetase-like	2'-5'-oligoadenylate synthetase family	2093	1998-10-12		2016-03-10	2017-09-22	8638	ENSG00000135114	OTTHUMG00000154981	uc001tzj.3	AF063611	NM_003733	CCDS9211|CCDS73536|CCDS9212	Q15646	10087211	MGI:2180849	RGD:1308586			603281		NA			NA						NA	NA					NA
WDFY4	HGNC:29323	WDFY family member 4	protein-coding gene	gene with protein product	Approved	10q11.23	10q11.23	KIAA1607|Em:AC060234.3|FLJ45748		C10orf64	chromosome 10 open reading frame 64	WD repeat domain containing|BEACH domain containing |Armadillo like helical domain containing	362|1230|1492	2004-02-05			2018-11-22	57705	ENSG00000128815	OTTHUMG00000018180	uc057tdq.1	AK074085	NM_020945	CCDS44385	Q6ZS81	10997877	MGI:3584510	RGD:1564142			613316		NA			NA						NA	NA					NA
ITGAX	HGNC:6152	integrin subunit alpha X	protein-coding gene	gene with protein product	Approved	16p11.2	16p11.2	CD11c	complement component 3 receptor 4 subunit	CD11C	integrin, alpha X (antigen CD11C (p150), alpha polypeptide)|integrin, alpha X (complement component 3 receptor 4 subunit)	CD molecules|Integrin alpha subunits|Complement system regulators and receptors	471|1160|1639	1988-08-15		2015-12-15	2015-12-15	3687	ENSG00000140678	OTTHUMG00000132465	uc002ebu.2	BC038237	NM_000887	CCDS10711|CCDS67014	P20702	3284962|2303426	MGI:96609	RGD:1561123			151510		NA			470524					objectId:2454	NA	NA	CD11c				NA
AGAP2	HGNC:16921	ArfGAP with GTPase domain, ankyrin repeat and PH domain 2	protein-coding gene	gene with protein product	Approved	12q14.1	12q14.1			CENTG1	centaurin, gamma 1	ArfGAPs|Ankyrin repeat domain containing|BAR-PH domain containing	395|403|1291	2001-10-29	2008-09-22	2008-09-22	2019-03-26	116986	ENSG00000135439	OTTHUMG00000170285	uc001spr.4	AF413077	NM_014770	CCDS44932|CCDS8951	Q99490	16079295	MGI:3580016	RGD:628844			605476		NA			NA						NA	NA					NA
SH2D1A	HGNC:10820	SH2 domain containing 1A	protein-coding gene	gene with protein product	Approved	Xq25	Xq25	XLP|MTCP1|DSHP|XLPD|EBVS|SAP	Duncan's disease	IMD5|LYP	lymphoproliferative syndrome|SH2 domain protein 1A	SH2 domain containing	741	1989-06-30		2010-04-21	2021-04-13	4068	ENSG00000183918	OTTHUMG00000022344	uc004euf.6	AL023657	NM_002351	CCDS14608|CCDS48162	O60880	9771704|9774102	MGI:1328352	RGD:1562408	SH2D1Abase: Mutation registry for X-linked lymphoproliferative syndrome (XLP)|http://structure.bmc.lu.se/idbase/SH2D1Abase/|LRG_106|http://ftp.ebi.ac.uk/pub/databases/lrgex/LRG_106.xml		300490		NA			118679						NA	NA					NA
HCST	HGNC:16977	hematopoietic cell signal transducer	protein-coding gene	gene with protein product	Approved	19q13.12	19q13.12	DAP10|DKFZP586C1522|KAP10	DNAX-activation protein 10|kinase assoc pro of ~10kDa	PIK3AP	phosphoinositide-3-kinase adaptor protein			2003-03-04	2003-10-15	2003-10-14	2016-10-05	10870	ENSG00000126264	OTTHUMG00000048132	uc002ocl.2	AF072844	NM_014266	CCDS46057|CCDS32998	Q9UBK5	10426994	MGI:1344360	RGD:1359238			604089		NA			NA						NA	NA					NA
AC144831.1	NA	NA	NA	NA	NA	NA	NA	NA	NA	NA	NA	NA	NA	NA	NA	NA	NA	NA	NA	NA	NA	NA	NA	NA	NA	NA	NA	NA	NA	NA	NA	NA	NA	NA	NA	NA	NA	NA	NA	NA	NA	NA	NA	NA	NA	NA	NA	NA	NA
SCML4	HGNC:21397	Scm polycomb group protein like 4	protein-coding gene	gene with protein product	Approved	6q21	06q21	dJ47M23.1			sex comb on midleg like 4 (Drosophila)	Sterile alpha motif domain containing	760	2003-06-11		2017-07-18	2018-11-19	256380	ENSG00000146285	OTTHUMG00000015313	uc010kdf.5		NM_198081	CCDS69163|CCDS75500|CCDS5060	Q8N228		MGI:2446140	RGD:1310898					NA			NA						NA	NA					NA
C5AR2	HGNC:4527	complement C5a receptor 2	protein-coding gene	gene with protein product	Approved	19q13.32	19q13.32	C5L2		GPR77	G protein-coupled receptor 77|complement component 5a receptor 2	Complement component GPCRs	196	2000-01-20	2013-01-28	2021-04-20	2021-04-20	27202	ENSG00000134830	OTTHUMG00000183505	uc010ela.2	AB038237	NM_018485	CCDS12699	Q9P296	11165367	MGI:2442013	RGD:1303027			609949		NA			NA					objectId:33	NA	NA					NA
VDR	HGNC:12679	vitamin D receptor	protein-coding gene	gene with protein product	Approved	12q13.11	12q13.11	NR1I1|PPP1R163	protein phosphatase 1, regulatory subunit 163|1,25- dihydroxyvitamin D3 receptor		vitamin D (1,25- dihydroxyvitamin D3) receptor	Protein phosphatase 1 regulatory subunits|Nuclear receptor subfamily 1 group I	694|2084	1989-06-30		2017-05-04	2021-05-26	7421	ENSG00000111424	OTTHUMG00000169890	uc058ndj.1	J03258	NM_000376	CCDS55820|CCDS8757	P11473	1662663	MGI:103076	RGD:3959	ALSOD, the Amyotrophic Lateral Sclerosis Online Genetic Database|http://alsod.iop.kcl.ac.uk/		601769		NA			120464					objectId:605	NA	NA					NA
HLA-F	HGNC:4963	major histocompatibility complex, class I, F	protein-coding gene	gene with protein product	Approved	6p22.1	06p22.1					Histocompatibility complex|C1-set domain containing	588|591	1990-09-10			2016-10-05	3134	ENSG00000204642	OTTHUMG00000031156	uc011evc.3	AY253269	NM_018950	CCDS43438|CCDS43437|CCDS43439	P30511	1688605	MGI:95896|MGI:95904|MGI:95913|MGI:95914|MGI:95915|MGI:95917|MGI:95928|MGI:95929|MGI:95931|MGI:95933|MGI:95935|MGI:95936|MGI:95937|MGI:95956|MGI:95957|MGI:95959|MGI:1276522|MGI:1276524|MGI:1276525|MGI:1276526|MGI:1276527|MGI:1276570|M	RGD:1595868	IMGT/HLA Database|http://www.ebi.ac.uk/imgt/hla/		143110		NA			NA						NA	NA					NA
KIF21B	HGNC:29442	kinesin family member 21B	protein-coding gene	gene with protein product	Approved	1q32.1	01q32.1	DKFZP434J212|KIAA0449				WD repeat domain containing|Kinesins	362|622	2004-11-10			2018-11-16	23046	ENSG00000116852	OTTHUMG00000035787	uc001gvs.3	BC031927	NM_001252100	CCDS58056|CCDS58055|CCDS58054|CCDS30965	O75037	9455484	MGI:109234	RGD:1306206			608322		NA			NA						NA	NA					NA
TNFSF8	HGNC:11938	TNF superfamily member 8	protein-coding gene	gene with protein product	Approved	9q32-q33.1	09q32-q33.1	CD153		CD30LG	tumor necrosis factor (ligand) superfamily, member 8	CD molecules|Tumor necrosis factor superfamily	471|781	1993-11-08		2017-03-02	2018-02-13	944	ENSG00000106952	OTTHUMG00000021025	uc004bji.3	L09753	NM_001244	CCDS6810|CCDS75884	P32971	8391931|9349718	MGI:88328	RGD:1590403			603875		NA			NA					ligandId:5080	NA	NA	CD153				NA
LST1	HGNC:14189	leukocyte specific transcript 1	protein-coding gene	gene with protein product	Approved	6p21.33	06p21.33	LST-1|B144|D6S49E						2001-03-09	2002-08-09		2016-10-05	7940	ENSG00000204482	OTTHUMG00000031264	uc003nut.4	U00921	NM_001166538	CCDS54986|CCDS54984|CCDS54985|CCDS4705|CCDS43450|CCDS54987	O00453	8824804|9367684	MGI:1096324	RGD:620077			109170		NA			NA						NA	NA					NA
LCK	HGNC:6524	LCK proto-oncogene, Src family tyrosine kinase	protein-coding gene	gene with protein product	Approved	1p35.2	01p35.2				lymphocyte-specific protein tyrosine kinase	SH2 domain containing|Src family tyrosine kinases	741|1388	1986-01-01		2014-06-25	2021-04-13	3932	ENSG00000182866	OTTHUMG00000007463	uc001bux.3	M36881	NM_005356	CCDS359	P06239	2787474	MGI:96756	RGD:2994	LRG_153|http://ftp.ebi.ac.uk/pub/databases/lrgex/LRG_153.xml	LCK	153390		NA			280151					objectId:2053	NA	NA			2.7.10.1		NA
LILRA1	HGNC:6602	leukocyte immunoglobulin like receptor A1	protein-coding gene	gene with protein product	Approved	19q13.42	19q13.42	LIR-6|CD85i|LIR6	leucocyte Ig-like receptor A1		leukocyte immunoglobulin-like receptor, subfamily A (with TM domain), member 1	CD molecules|Activating leukocyte immunoglobulin like receptors	471|1181	2000-01-11		2016-01-14	2016-10-05	11024	ENSG00000104974	OTTHUMG00000065701	uc002qgh.4	AF025530	NM_006863	CCDS12901|CCDS62802	O75019	9548455	MGI:894311|MGI:1195970				604810		NA			NA						NA	NA	CD85i				NA
PBX4	HGNC:13403	PBX homeobox 4	protein-coding gene	gene with protein product	Approved	19p13.11	19p13.11				pre-B-cell leukemia transcription factor 4|pre-B-cell leukemia homeobox 4	TALE class homeoboxes and pseudogenes	526	2001-03-14		2016-05-17	2016-05-17	80714	ENSG00000105717	OTTHUMG00000172310	uc002nmy.4	AJ300182	NM_025245	CCDS12406	Q9BYU1		MGI:1931321	RGD:1305100			608127		8543			NA						NA	NA					NA
C22orf34	NA	NA	NA	NA	NA	NA	NA	NA	NA	NA	NA	NA	NA	NA	NA	NA	NA	NA	NA	NA	NA	NA	NA	NA	NA	NA	NA	NA	NA	NA	NA	NA	NA	NA	NA	NA	NA	NA	NA	NA	NA	NA	NA	NA	NA	NA	NA	NA	NA
HCK	HGNC:4840	HCK proto-oncogene, Src family tyrosine kinase	protein-coding gene	gene with protein product	Approved	20q11.21	20q11.21	JTK9			hemopoietic cell kinase	SH2 domain containing|Src family tyrosine kinases	741|1388	1986-01-01		2014-06-25	2016-10-05	3055	ENSG00000101336	OTTHUMG00000032204	uc061wdn.1	AK026432	NM_001172129	CCDS54453|CCDS54456|CCDS33460|CCDS54455	P08631	3496523	MGI:96052	RGD:2785			142370		NA			NA					objectId:2032	NA	NA					NA
TNFRSF18	HGNC:11914	TNF receptor superfamily member 18	protein-coding gene	gene with protein product	Approved	1p36.33	01p36.33	AITR|GITR|CD357			tumor necrosis factor receptor superfamily, member 18	CD molecules|Tumor necrosis factor receptor superfamily	471|782	1998-12-04		2016-06-28	2016-10-05	8784	ENSG00000186891	OTTHUMG00000001414	uc001add.4	AF125304	NM_004195	CCDS9|CCDS10|CCDS30552	Q9Y5U5	9177197|10037686	MGI:894675	RGD:1565872			603905		NA			NA					objectId:1890	NA	NA					NA
FCHO1	HGNC:29002	FCH and mu domain containing endocytic adaptor 1	protein-coding gene	gene with protein product	Approved	19p13.11	19p13.11	KIAA0290			FCH domain only 1	F-BAR domain containing	1288	2004-01-08		2019-07-19	2019-07-19	23149	ENSG00000130475	OTTHUMG00000183293	uc060vlv.1	AB006628	NM_015122	CCDS59366|CCDS32955|CCDS59365	O14526	20448150	MGI:1921265	RGD:1307683			613437		NA			NA						NA	NA					NA
LY75	HGNC:6729	lymphocyte antigen 75	protein-coding gene	gene with protein product	Approved	2q24.2	02q24.2	DEC-205|CLEC13B|CD205				CD molecules|Minor histocompatibility antigens|Scavenger receptors|C-type lectin domain containing	471|870|1253|1298	1997-12-17			2016-10-05	4065	ENSG00000054219	OTTHUMG00000132025	uc002ubc.6	AF011333	NM_002349	CCDS2211	O60449	9553150	MGI:106662	RGD:1565962			604524		NA			NA						NA	NA	CD205				NA
EREG	HGNC:3443	epiregulin	protein-coding gene	gene with protein product	Approved	4q13.3	04q13.3	ER						1998-02-11			2016-10-05	2069	ENSG00000124882	OTTHUMG00000130005	uc003hie.2	D30783	NM_001432	CCDS3564	O14944	9337852	MGI:107508	RGD:620299			602061		NA			NA					ligandId:4918	NA	NA					NA
Z97192.3	NA	NA	NA	NA	NA	NA	NA	NA	NA	NA	NA	NA	NA	NA	NA	NA	NA	NA	NA	NA	NA	NA	NA	NA	NA	NA	NA	NA	NA	NA	NA	NA	NA	NA	NA	NA	NA	NA	NA	NA	NA	NA	NA	NA	NA	NA	NA	NA	NA
EMB	HGNC:30465	embigin	protein-coding gene	gene with protein product	Approved	5q11.1	05q11.1	MGC71745			embigin homolog (mouse)	I-set domain containing|Basigin family	593|1669	2004-11-30		2010-06-24	2014-11-19	133418	ENSG00000170571	OTTHUMG00000131161	uc003jom.4	BC059398	NM_198449	CCDS3953	Q6PCB8	9438341	MGI:95321	RGD:621067			615669		NA			NA						NA	NA					NA
NLRP2	HGNC:22948	NLR family pyrin domain containing 2	protein-coding gene	gene with protein product	Approved	19q13.42	19q13.42	FLJ20510|PYPAF2|NBS1|PAN1|CLR19.9	nucleotide-binding oligomerization domain, leucine rich repeat and pyrin domain containing 2	NALP2	NACHT, leucine rich repeat and PYD containing 2	NLR family|Pyrin domain containing	666|994	2003-10-28	2006-12-08	2016-06-01	2016-06-01	55655	ENSG00000022556	OTTHUMG00000167763	uc021vbq.2	AK000517	NM_017852	CCDS12913|CCDS54319|CCDS54318|CCDS86807	Q9NX02	12563287|11270363	MGI:3041206	RGD:1589140			609364		NA			NA					objectId:1769	NA	NA					NA
AL627309.6	NA	NA	NA	NA	NA	NA	NA	NA	NA	NA	NA	NA	NA	NA	NA	NA	NA	NA	NA	NA	NA	NA	NA	NA	NA	NA	NA	NA	NA	NA	NA	NA	NA	NA	NA	NA	NA	NA	NA	NA	NA	NA	NA	NA	NA	NA	NA	NA	NA
RILPL2	HGNC:28787	Rab interacting lysosomal protein like 2	protein-coding gene	gene with protein product	Approved	12q24.31	12q24.31	MGC7036|FLJ30380|FLJ32372			Rab interacting lysosomal protein-like 2			2007-11-27		2016-03-11	2020-04-02	196383	ENSG00000150977	OTTHUMG00000187294	uc001uey.2	AB085763	NM_145058	CCDS9248	Q969X0	14668488	MGI:1933112	RGD:1303140			614093		NA			NA						NA	NA					NA
LAT2	HGNC:12749	linker for activation of T cells family member 2	protein-coding gene	gene with protein product	Approved	7q11.23	07q11.23	WSCR5|HSPC046|LAB|NTAL	linker for activation of B cells|non-T cell activation linker|linker for activation of T cells, transmembrane adaptor 2	WBSCR15|WBSCR5	Williams-Beuren syndrome chromosome region 5|linker for activation of T cells family, member 2|linker for activation of T-cells family member 2			1997-09-12	2005-04-26	2017-12-06	2017-12-06	7462	ENSG00000086730	OTTHUMG00000130151	uc003uai.4	AF257135	NM_014146	CCDS5566	Q9GZY6	8812460|12514734	MGI:1926479	RGD:631397			605719		NA			NA						NA	NA					NA
JAML	HGNC:19084	junction adhesion molecule like	protein-coding gene	gene with protein product	Approved	11q23.3	11q23.3	Gm638|AMICA		AMICA1	adhesion molecule, interacts with CXADR antigen 1	V-set domain containing|Ig-like cell adhesion molecule family	590|1410	2002-09-12	2015-11-24	2015-11-24	2020-04-20	120425	ENSG00000160593	OTTHUMG00000166965	uc001psi.3	AY138965|AY358362	NM_153206	CCDS41723|CCDS66240|CCDS8391	Q86YT9	12975309	MGI:2685484	RGD:1562572			609770		NA			NA						NA	NA					NA
PATL2	HGNC:33630	PAT1 homolog 2	protein-coding gene	gene with protein product	Approved	15q21.1	15q21.1	Pat1a			protein associated with topoisomerase II homolog 2 (yeast)	Armadillo like helical domain containing	1492	2007-10-18		2016-04-29	2016-04-29	197135	ENSG00000229474	OTTHUMG00000171932	uc010uej.3	BC036924	NM_001145112	CCDS81873|CCDS45253	C9JE40	17936923	MGI:1914828	RGD:1307887			614661		NA			NA						NA	NA					NA
SEPTIN1	HGNC:2879	septin 1	protein-coding gene	gene with protein product	Approved	16p11.2	16p11.2	PNUTL3		DIFF6|SEPT1		Septins	732	1996-04-17	2019-04-04		2019-09-05	1731	ENSG00000180096	OTTHUMG00000176984	uc002dxy.5	AF308288	NM_052838	CCDS10678	Q8WYJ6	8697812	MGI:1858916	RGD:1307216			612897		NA			NA						NA	NA			3.1.5.1		NA
NCKAP1L	HGNC:4862	NCK associated protein 1 like	protein-coding gene	gene with protein product	Approved	12q13.13-q13.2	12q13.13-q13.2			HEM1	hematopoietic protein 1			1993-01-27	2005-10-11	2016-01-15	2018-02-13	3071	ENSG00000123338	OTTHUMG00000169843	uc001sgc.5	AI924363	NM_005337	CCDS53799|CCDS31813	P55160	1932118	MGI:1926063	RGD:1312032			141180		NA			NA						NA	NA					NA
NLRC5	HGNC:29933	NLR family CARD domain containing 5	protein-coding gene	gene with protein product	Approved	16q13	16q13	NOD27|CLR16.1|FLJ21709	nucleotide-binding oligomerization domain, leucine rich repeat and CARD domain containing 5|NOD-like receptor C5			NLR family	666	2006-12-08		2016-06-01	2016-07-15	84166	ENSG00000140853	OTTHUMG00000133470	uc021tit.2	AF389420	NM_032206	CCDS81985|CCDS10773	Q86WI3	12615073|24815518|23175229	MGI:3612191	RGD:1309166			613537		NA			NA					objectId:1765	NA	NA					NA
APOBR	HGNC:24087	apolipoprotein B receptor	protein-coding gene	gene with protein product	Approved	16p12.1	16p12.1	APOB48R|APOB100R	apolipoprotein B48 receptor|apolipoprotein B100 receptor					2011-02-14			2016-10-05	55911	ENSG00000184730	OTTHUMG00000172705	uc002dqb.2	AK025123	NM_182804	CCDS58442	Q0VD83	10852956	MGI:2176230	RGD:1565169			605220		NA			NA						NA	NA					NA
AC253572.1	NA	NA	NA	NA	NA	NA	NA	NA	NA	NA	NA	NA	NA	NA	NA	NA	NA	NA	NA	NA	NA	NA	NA	NA	NA	NA	NA	NA	NA	NA	NA	NA	NA	NA	NA	NA	NA	NA	NA	NA	NA	NA	NA	NA	NA	NA	NA	NA	NA
FAM30A	HGNC:19955	family with sequence similarity 30 member A	non-coding RNA	RNA, long non-coding	Approved	14q32.33	14q32.33	HSPC053		C14orf110|KIAA0125	chromosome 14 open reading frame 110|KIAA0125	Long non-coding RNAs with FAM root symbol	1993	2003-11-21	2016-07-19	2017-01-27	2019-07-12	9834	ENSG00000226777	OTTHUMG00000152318	uc032bne.1	AB019441	NR_026800		Q9NZY2	8590280|31228314					616623		NA			NA						NA	NA					NA
PSMB9	HGNC:9546	proteasome 20S subunit beta 9	protein-coding gene	gene with protein product	Approved	6p21.32	06p21.32	RING12|beta1i|PSMB6i	proteasome subunit Œ≤1i	LMP2	proteasome (prosome, macropain) subunit, beta type, 9 (large multifunctional protease 2)|large multifunctional peptidase 2|proteasome (prosome, macropain) subunit, beta type, 9|proteasome subunit beta 9	Proteasome	690	1991-12-18		2019-08-29	2019-08-30	5698	ENSG00000240065	OTTHUMG00000031287	uc063wzi.1		NM_002800	CCDS4759	P28065	1922385|1529427	MGI:1346526	RGD:3427			177045		NA			470920			T01.013		objectId:2409	NA	NA					NA
HLA-B	HGNC:4932	major histocompatibility complex, class I, B	protein-coding gene	gene with protein product	Approved	6p21.33	06p21.33			AS	ankylosing spondylitis	Histocompatibility complex|C1-set domain containing|MicroRNA protein coding host genes	588|591|1691	2001-06-22			2021-05-26	3106	ENSG00000234745	OTTHUMG00000031153	uc011imz.3	M15470	NM_005514	CCDS34394	P01889	3459708	MGI:95896|MGI:95904|MGI:95928|MGI:95929|MGI:95931|MGI:95937|MGI:95959|MGI:3704134		IMGT/HLA Database|http://www.ebi.ac.uk/imgt/hla/		142830		NA			122422						NA	NA					NA
CTLA4	HGNC:2505	cytotoxic T-lymphocyte associated protein 4	protein-coding gene	gene with protein product	Approved	2q33.2	02q33.2	CD152|CD|GSE|CTLA-4		CELIAC3|IDDM12	celiac disease 3|insulin-dependent diabetes mellitus 12	CD molecules|V-set domain containing	471|590	1989-05-25		2016-01-13	2021-04-13	1493	ENSG00000163599	OTTHUMG00000132877	uc002vak.3		NM_005214	CCDS2362|CCDS42803	P16410	3220103|8817351	MGI:88556	RGD:61975	LRG_1220|http://ftp.ebi.ac.uk/pub/databases/lrgex/LRG_1220.xml		123890		NA			120878					objectId:2743	NA	NA	CD152				NA
NFKBIA	HGNC:7797	NFKB inhibitor alpha	protein-coding gene	gene with protein product	Approved	14q13.2	14q13.2	IKBA|MAD-3|IkappaBalpha	NF-kappa-B inhibitor alpha	NFKBI	nuclear factor of kappa light polypeptide gene enhancer in B-cells inhibitor, alpha	Ankyrin repeat domain containing	403	1992-02-13		2016-02-25	2021-04-13	4792	ENSG00000100906	OTTHUMG00000140220	uc001wtf.5		NM_020529	CCDS9656	P25963	1829648	MGI:104741	RGD:3171	NFKBIAbase: Mutation registry for Autosomal dominant anhidrotic ectodermal dysplasia and T-cell immunodeficiency|http://structure.bmc.lu.se/idbase/NFKBIAbase/|LRG_89|http://ftp.ebi.ac.uk/pub/databases/lrgex/LRG_89.xml		164008		NA			159788						NA	NA					NA
MYBPC3	HGNC:7551	myosin binding protein C3	protein-coding gene	gene with protein product	Approved	11p11.2	11p11.2	FHC|cMyBP-C		CMH4	myosin-binding protein C, cardiac	I-set domain containing|Myosin binding proteins	593|658	1995-05-30		2019-10-02	2021-05-26	4607	ENSG00000134571	OTTHUMG00000166986	uc058bdz.1	X84075	NM_000256	CCDS53621	Q14896	7744002|8358441	MGI:102844	RGD:1305950	FHC Mutation Database|http://www.angis.org.au/Databases/Heart/heartbreak.html|LRG_386|http://ftp.ebi.ac.uk/pub/databases/lrgex/LRG_386.xml		600958		NA			123595					objectId:2880	NA	NA					NA
GMFG	HGNC:4374	glia maturation factor gamma	protein-coding gene	gene with protein product	Approved	19q13.2	19q13.2							1999-05-25		2016-02-09	2016-02-09	9535	ENSG00000130755	OTTHUMG00000182811	uc002okz.5	AB001993	NM_001301008	CCDS12532|CCDS74364	O60234	9545571|9653160|17127212	MGI:1927135	RGD:620506			604104		NA			NA						NA	NA					NA
POU2AF1	HGNC:9211	POU class 2 homeobox associating factor 1	protein-coding gene	gene with protein product	Approved	11q23.1	11q23.1	OBF1|BOB1			POU domain class 2, associating factor 1|POU class 2 associating factor 1			1995-11-08		2019-03-21	2020-04-01	5450	ENSG00000110777	OTTHUMG00000166659	uc001plg.5		NM_006235	CCDS31675	Q16633	8617501	MGI:105086	RGD:1594728		POU2AF1	601206		NA			317410						NA	NA					NA
ARHGAP4	HGNC:674	Rho GTPase activating protein 4	protein-coding gene	gene with protein product	Approved	Xq28	Xq28	KIAA0131|C1|p115|RhoGAP4|SrGAP4	Rho-GAP hematopoietic protein C1			F-BAR domain containing |AH/BAR family Rho GTPase activating proteins	1288|1923	1997-08-28			2020-09-17	393	ENSG00000089820	OTTHUMG00000024226	uc065byi.1	X78817	NM_001666	CCDS55540|CCDS14736	P98171	8570618	MGI:2159577	RGD:628901	Global Variome shared LOVD|https://databases.lovd.nl/shared/genes/ARHGAP4		300023		NA			NA						NA	NA					NA
CYBB	HGNC:2578	cytochrome b-245 beta chain	protein-coding gene	gene with protein product	Approved	Xp21.1-p11.4	Xp21.1-p11.4	GP91-PHOX|NOX2	NADPH oxidase 2	CGD	chronic granulomatous disease|cytochrome b-245, beta polypeptide			1986-01-01		2016-05-16	2021-04-13	1536	ENSG00000165168	OTTHUMG00000033175	uc004ddr.3	X04011	NM_000397	CCDS14242	P04839		MGI:88574	RGD:620574	CYBBbase: Mutation registry for X-linked chronic granulomatous disease (previously known as X-CDGbase)|http://structure.bmc.lu.se/idbase/CYBBbase/|LRG_53|http://ftp.ebi.ac.uk/pub/databases/lrgex/LRG_53.xml		300481		NA			120935					objectId:3002	NA	NA					NA
PCED1B-AS1	HGNC:44166	PCED1B antisense RNA 1	non-coding RNA	RNA, long non-coding	Approved	12q13.11	12q13.11				PCED1B antisense RNA 1 (non-protein coding)	Antisense RNAs	1987	2012-06-30		2012-08-15	2019-01-10	100233209	ENSG00000247774	OTTHUMG00000169619	uc058nab.1	AK123977	NR_026544			30621915							NA			NA						NA	NA					NA	PCED1B-AS1
LIPN	HGNC:23452	lipase family member N	protein-coding gene	gene with protein product	Approved	10q23.31	10q23.31	bA186O14.3		LIPL4	lipase-like, ab-hydrolase domain containing 4	Lipases	464	2004-06-02	2007-02-27	2016-01-29	2019-04-10	643418	ENSG00000204020	OTTHUMG00000018694	uc010qmw.2		NM_001102469	CCDS44456	Q5VXI9	17562024|21439540	MGI:1917416	RGD:1560354			613924		NA			264501						NA	NA					NA
SLC2A6	HGNC:11011	solute carrier family 2 member 6	protein-coding gene	gene with protein product	Approved	9q34.2	09q34.2	GLUT9|GLUT6|HSA011372			solute carrier family 2 (facilitated glucose transporter), member 6	Solute carriers	752	1999-09-07		2016-02-17	2016-10-05	11182	ENSG00000160326	OTTHUMG00000020874	uc004cee.4	AJ011372	NM_017585	CCDS6975|CCDS48052	Q9UGQ3	10970791	MGI:2443286	RGD:1309317			606813		NA		SLC2A6	NA					objectId:884	NA	NA					NA
MAP3K8	HGNC:6860	mitogen-activated protein kinase kinase kinase 8	protein-coding gene	gene with protein product	Approved	10p11.23	10p11.23	Tpl-2|EST|c-COT|MEKK8		COT|ESTF		Mitogen-activated protein kinase kinase kinases	654	1992-09-14			2016-10-05	1326	ENSG00000107968	OTTHUMG00000017889	uc001ivi.3	D14497	NM_005204	CCDS7166	P41279	2072910|8479752	MGI:1346878	RGD:620969			191195		NA			NA					objectId:2083	NA	NA					NA
WIPF1	HGNC:12736	WAS/WASL interacting protein family member 1	protein-coding gene	gene with protein product	Approved	2q31.1	02q31.1	WIP		WASPIP	Wiskott-Aldrich syndrome protein interacting protein|WAS/WASL interacting protein family, member 1			1998-03-02	2006-10-12	2015-11-18	2021-04-13	7456	ENSG00000115935	OTTHUMG00000132334	uc002uja.4	AF031588	NM_003387	CCDS2260	O43516	9405671	MGI:2178801	RGD:620887	LRG_374|http://ftp.ebi.ac.uk/pub/databases/lrgex/LRG_374.xml		602357		NA			292448						NA	NA					NA
BATF	HGNC:958	basic leucine zipper ATF-like transcription factor	protein-coding gene	gene with protein product	Approved	14q24.3	14q24.3	B-ATF|SFA-2|BATF1	activating transcription factor B|SF-HT-activated gene 2		basic leucine zipper transcription factor, ATF-like	Basic leucine zipper proteins	506	2000-05-15		2016-06-28	2020-09-17	10538	ENSG00000156127	OTTHUMG00000171486	uc001xrr.4	AF016898	NM_006399	CCDS9843	Q16520	8570175|8630063	MGI:1859147	RGD:1304923			612476		NA			NA						NA	NA					NA
RAB44	HGNC:21068	RAB44, member RAS oncogene family	protein-coding gene	gene with protein product	Approved	6p21.2	06p21.2	dJ431A14.3		RASD3|RASL13	RASD family, member 3	RAB, member RAS oncogene GTPases	388	2003-11-27	2004-07-01	2004-02-03	2020-04-20	401258	ENSG00000255587	OTTHUMG00000016308	uc010jwm.2		NM_001257357	CCDS75442	Q7Z6P3		MGI:3045302	RGD:1560150					NA			NA						NA	NA					NA
PADI4	HGNC:18368	peptidyl arginine deiminase 4	protein-coding gene	gene with protein product	Approved	1p36.13	01p36.13	PAD|PDI5|PDI4		PADI5	peptidyl arginine deiminase, type V|peptidyl arginine deiminase, type IV	Peptidyl arginine deiminases	677	2002-03-17		2016-04-06	2016-04-06	23569	ENSG00000159339	OTTHUMG00000002371	uc001baj.3	AB017919	NM_012387	CCDS180	Q9UM07	10488123	MGI:1338898	RGD:3290			605347		NA			NA					objectId:2877	NA	NA			3.5.3.15		NA
S100A4	HGNC:10494	S100 calcium binding protein A4	protein-coding gene	gene with protein product	Approved	1q21.3	01q21.3	P9KA|18A2|PEL98|42A|FSP1	fibroblast-specific protein-1|calvasculin|murine placental homolog	MTS1|CAPL	metastasin 1|calcium placental protein|S100 calcium-binding protein A4 (calcium protein, calvasculin, metastasin, murine placental homolog)	S100 calcium binding proteins|EF-hand domain containing	459|863	1989-06-30		2006-09-11	2018-05-02	6275	ENSG00000196154	OTTHUMG00000013546	uc057lbo.1	BC016300	NM_002961	CCDS1042	P26447	3155863	MGI:1330282	RGD:3245			114210		NA			NA						NA	NA					NA
AC130371.2	NA	NA	NA	NA	NA	NA	NA	NA	NA	NA	NA	NA	NA	NA	NA	NA	NA	NA	NA	NA	NA	NA	NA	NA	NA	NA	NA	NA	NA	NA	NA	NA	NA	NA	NA	NA	NA	NA	NA	NA	NA	NA	NA	NA	NA	NA	NA	NA	NA
CSRNP1	HGNC:14300	cysteine and serine rich nuclear protein 1	protein-coding gene	gene with protein product	Approved	3p22.2	03p22.2	URAX1|DKFZp566F164|FAM130B|TAIP-3		AXUD1	AXIN1 up-regulated 1|cysteine-serine-rich nuclear protein 1			2001-01-03	2009-04-17	2016-03-08	2016-10-05	64651	ENSG00000144655	OTTHUMG00000131293	uc003cjh.4	AB053121	NM_033027	CCDS2682	Q96S65	11526492|17726538	MGI:2387989	RGD:1305999			606458		NA			NA						NA	NA					NA
NFAM1	HGNC:29872	NFAT activating protein with ITAM motif 1	protein-coding gene	gene with protein product	Approved	22q13.2	22q13.2	CNAIP						2005-02-01			2014-11-19	150372	ENSG00000235568	OTTHUMG00000150923	uc003bcn.5	BC038241	NM_145912	CCDS14034	Q8NET5	12615919	MGI:1921289	RGD:1308316			608740		NA			NA						NA	NA					NA
TNFRSF13C	HGNC:17755	TNF receptor superfamily member 13C	protein-coding gene	gene with protein product	Approved	22q13.2	22q13.2	BAFFR|CD268			tumor necrosis factor receptor superfamily, member 13C	CD molecules|Tumor necrosis factor receptor superfamily	471|782	2002-05-22		2016-06-28	2021-04-13	115650	ENSG00000159958	OTTHUMG00000151271	uc003bbl.3	AF373846	NM_052945	CCDS14024	Q96RJ3	11509692	MGI:1919299	RGD:1560810	LRG_184|http://ftp.ebi.ac.uk/pub/databases/lrgex/LRG_184.xml		606269		NA			231494					objectId:1886	NA	NA	CD268				NA
GNG2	HGNC:4404	G protein subunit gamma 2	protein-coding gene	gene with protein product	Approved	14q22.1	14q22.1				guanine nucleotide binding protein (G protein), gamma 2	G protein subunits gamma	1432	2000-07-31		2016-03-03	2016-10-05	54331	ENSG00000186469	OTTHUMG00000171083	uc059bmt.1	AK001024	NM_001243773	CCDS32082	P59768	10833460	MGI:102705	RGD:69268			606981		NA			NA						NA	NA					NA
SHISAL2A	HGNC:28757	shisa like 2A	protein-coding gene	gene with protein product	Approved	1p32.3	01p32.3	MGC52498		FAM159A	family with sequence similarity 159, member A|family with sequence similarity 159 member A			2008-06-05	2017-10-12	2017-10-12	2017-11-28	348378	ENSG00000182183	OTTHUMG00000008330	uc001cuf.4		NM_001042693	CCDS41336	Q6UWV7	22120523	MGI:3651644	RGD:1593542					NA			NA						NA	NA					NA
MXD1	HGNC:6761	MAX dimerization protein 1	protein-coding gene	gene with protein product	Approved	2p13.3	02p13.3	MAD1|bHLHc58		MAD		Basic helix-loop-helix proteins|MAX dimerization proteins	420|637	1994-02-16	2005-02-11		2016-10-05	4084	ENSG00000059728	OTTHUMG00000129646	uc010yqs.3		NM_002357	CCDS56123|CCDS1896	Q05195	7829091	MGI:96908	RGD:1564525			600021		NA			NA						NA	NA					NA
GPR65	HGNC:4517	G protein-coupled receptor 65	protein-coding gene	gene with protein product	Approved	14q31.3	14q31.3	hTDAG8|TDAG8				G protein-coupled receptors, Class A orphans	262	1999-10-22			2016-10-06	8477	ENSG00000140030	OTTHUMG00000028648	uc001xvv.3	U95218	NM_003608	CCDS9879	Q8IYL9	9655242	MGI:108031	RGD:1311832			604620		NA			NA					objectId:113	NA	NA					NA
BTG2	HGNC:1131	BTG anti-proliferation factor 2	protein-coding gene	gene with protein product	Approved	1q32.1	01q32.1	PC3|TIS21|MGC126063|MGC126064|APRO1	B-cell translocation gene 2|pheochromacytoma cell-3|NGF-inducible anti-proliferative protein PC3|nerve growth factor-inducible anti-proliferative		BTG family, member 2|BTG family member 2	BTG/Tob family	1309	2000-02-29		2016-07-04	2020-09-17	7832	ENSG00000159388	OTTHUMG00000035834	uc001gzq.4		NM_006763	CCDS1437	P78543	8944033	MGI:108384	RGD:2225			601597		NA			NA						NA	NA					NA
ARHGAP25	HGNC:28951	Rho GTPase activating protein 25	protein-coding gene	gene with protein product	Approved	2p13.3	02p13.3	KIAA0053				Pleckstrin homology domain containing|Rho GTPase activating proteins	682|721	2004-04-06			2016-04-25	9938	ENSG00000163219	OTTHUMG00000152621	uc010fdg.4	D29642	NM_014882	CCDS33214|CCDS54363|CCDS46312|CCDS54364	P42331	7584044	MGI:2443687	RGD:1562105			610587		NA			NA						NA	NA					NA
CLEC4E	HGNC:14555	C-type lectin domain family 4 member E	protein-coding gene	gene with protein product	Approved	12p13.31	12p13.31	MINCLE	Macrophage-inducible C-type lectin	CLECSF9	C-type (calcium dependent, carbohydrate-recognition domain) lectin, superfamily member 9|C-type lectin domain family 4, member E	C-type lectin domain containing	1298	2001-02-01	2005-02-09	2015-12-16	2021-04-26	26253	ENSG00000166523	OTTHUMG00000168675	uc001quo.2	AB024718	NM_014358	CCDS8594	Q9ULY5	10528209	MGI:1861232	RGD:1359298			609962		NA			NA					objectId:2929	NA	NA					NA
SLC15A3	HGNC:18068	solute carrier family 15 member 3	protein-coding gene	gene with protein product	Approved	11q12.2	11q12.2	PHT2|hPTR3			solute carrier family 15, member 3|solute carrier family 15 (oligopeptide transporter), member 3	Solute carriers	752	2003-09-09		2016-02-17	2016-02-17	51296	ENSG00000110446	OTTHUMG00000167804	uc001nqn.3	AB020598	NM_016582	CCDS7998	Q8IY34	11336635|11741232	MGI:1929691	RGD:628663			610408		NA		SLC15A3	NA					objectId:986	NA	NA					NA
KCNA3	HGNC:6221	potassium voltage-gated channel subfamily A member 3	protein-coding gene	gene with protein product	Approved	1p13.3	01p13.3	Kv1.3|MK3|HLK3|HPCN3			potassium voltage-gated channel, shaker-related subfamily, member 3|potassium channel	Potassium voltage-gated channels	274	1991-08-13		2016-02-04	2016-02-04	3738	ENSG00000177272	OTTHUMG00000034493	uc001dzv.3	L23499	NM_002232	CCDS828	P22001	2251283|16382104	MGI:96660	RGD:2951			176263		NA			NA					objectId:540	NA	NA					NA
RASGRP4	HGNC:18958	RAS guanyl releasing protein 4	protein-coding gene	gene with protein product	Approved	19q13.2	19q13.2					EF-hand domain containing	863	2002-07-17			2020-04-02	115727	ENSG00000171777	OTTHUMG00000182327	uc010ega.4	AY048119	NM_170604	CCDS54263|CCDS59382|CCDS59384|CCDS46068|CCDS54264|CCDS54262|CCDS59383	Q8TDF6	11956218	MGI:2386851	RGD:620476			607320		NA			NA						NA	NA					NA
FAM157A	HGNC:34079	family with sequence similarity 157 member A	non-coding RNA	RNA, long non-coding	Approved	3q29	03q29			GTF2IP18	family with sequence similarity 157, member A|general transcription factor IIi pseudogene 18|family with sequence similarity 157 member A|family with sequence similarity 157 member A (non-protein coding)	Long non-coding RNAs with FAM root symbol	1993	2008-12-08		2018-05-17	2018-05-17	728262	ENSG00000236438	OTTHUMG00000155433	uc062sqb.1		NR_146164		C9JC47								NA			NA						NA	NA					NA
CTSS	HGNC:2545	cathepsin S	protein-coding gene	gene with protein product	Approved	1q21.3	01q21.3					Cathepsins	470	1992-07-09			2016-10-05	1520	ENSG00000163131	OTTHUMG00000035010	uc001evn.3	M90696	NM_004079	CCDS55634|CCDS968	P25774	1373132	MGI:107341	RGD:621513			116845		NA			NA					objectId:2353	NA	NA			3.4.22.27		NA
BTLA	HGNC:21087	B and T lymphocyte associated	protein-coding gene	gene with protein product	Approved	3q13.2	03q13.2	BTLA1|CD272				CD molecules|Immunoglobulin like domain containing	471|594	2003-08-20			2014-11-19	151888	ENSG00000186265	OTTHUMG00000159255	uc003dza.5	AY293286	NM_181780	CCDS43130|CCDS33819	Q7Z6A9	12796776	MGI:2658978	RGD:1303280			607925		NA			NA					ligandId:4891	NA	NA	CD272				NA
NCF4	HGNC:7662	neutrophil cytosolic factor 4	protein-coding gene	gene with protein product	Approved	22q12.3	22q12.3	p40phox|SH3PXD4	neutrophil NADPH oxidase factor 4		neutrophil cytosolic factor 4 (40kD)|neutrophil cytosolic factor 4, 40kDa			1996-06-19		2015-11-09	2021-04-13	4689	ENSG00000100365	OTTHUMG00000150548	uc003apy.5	X77094	NM_000631	CCDS13935|CCDS13934	Q15080	8839867	MGI:109186	RGD:1593157	LRG_159|http://ftp.ebi.ac.uk/pub/databases/lrgex/LRG_159.xml		601488		NA			204415						NA	NA					NA
CXCR3	HGNC:4540	C-X-C motif chemokine receptor 3	protein-coding gene	gene with protein product	Approved	Xq13.1	Xq13.1	CKR-L2|CMKAR3|IP10-R|MigR|CD183		GPR9	G protein-coupled receptor 9|chemokine (C-X-C motif) receptor 3	CD molecules|C-X-C motif chemokine receptors	471|1094	1994-11-01	2002-08-23	2016-03-14	2016-10-05	2833	ENSG00000186810	OTTHUMG00000033326	uc004eaf.3	U32674	NM_001142797	CCDS48135|CCDS14416	P49682	8666380|9064356	MGI:1277207	RGD:621528			300574		NA			NA					objectId:70	NA	NA	CD183				NA
RGCC	HGNC:20369	regulator of cell cycle	protein-coding gene	gene with protein product	Approved	13q14.11	13q14.11	bA157L14.2|RGC-32|RGC32	response gene to complement 32	C13orf15	chromosome 13 open reading frame 15			2004-04-16	2012-02-20	2012-02-20	2014-11-19	28984	ENSG00000102760	OTTHUMG00000016796	uc001uyi.3	AF036549	NM_014059	CCDS41880	Q9H4X1	17146433|19158077|19652095	MGI:1913464	RGD:619721			610077		NA			NA						NA	NA					NA
CARMIL2	HGNC:27089	capping protein regulator and myosin 1 linker 2	protein-coding gene	gene with protein product	Approved	16q22.1	16q22.1	LRRC16C	RGD, leucine-rich repeat, tropomodulin and proline-rich containing protein|leucine rich repeat containing 16C	RLTPR	RGD motif, leucine rich repeats, tropomodulin domain and proline-rich containing			2008-02-12	2016-04-22	2016-04-22	2021-05-26	146206	ENSG00000159753	OTTHUMG00000184043	uc002etn.4	AB113647	NM_001013838	CCDS45513|CCDS81998	Q6F5E8	15588584|19846667|26578515	MGI:2685431	RGD:1562390			610859		NA			470980						NA	NA					NA
UNC13D	HGNC:23147	unc-13 homolog D	protein-coding gene	gene with protein product	Approved	17q25.3	17q25.3	Munc13-4			unc-13 homolog D (C. elegans)	UNC13 homologs	836	2003-10-16		2016-04-05	2021-05-26	201294	ENSG00000092929	OTTHUMG00000179895	uc002jpp.5	AK024474	NM_199242	CCDS11730	Q70J99		MGI:1917700	RGD:628593	UNC13Dbase: Mutation registry for Familial hemophagocytic lymphohistiocytosis 3|http://structure.bmc.lu.se/idbase/UNC13Dbase/|CCHMC-BMI & UC Hearing Loss Mutation Database|https://research.cchmc.org/LOVD/home.php?select_db=UNC13D|LRG_122|http://ftp.ebi.ac.uk/pub/databases/lrgex/LRG_122.xml		608897		NA			120416						NA	NA					NA
ARHGAP15	HGNC:21030	Rho GTPase activating protein 15	protein-coding gene	gene with protein product	Approved	2q22.2-q22.3	02q22.2-q22.3	BM046				Pleckstrin homology domain containing|Rho GTPase activating proteins	682|721	2003-05-07			2018-02-13	55843	ENSG00000075884	OTTHUMG00000192163	uc002tvm.5	AY219338	NM_018460	CCDS2184	Q53QZ3	12650940|11042152	MGI:1923367	RGD:1359304			610578		NA			NA						NA	NA					NA
ZC3H12D	HGNC:21175	zinc finger CCCH-type containing 12D	protein-coding gene	gene with protein product	Approved	6q25.1	06q25.1	dJ281H8.1|MCPIP4	MCP induced protein 4	C6orf95	chromosome 6 open reading frame 95	Zinc fingers CCCH-type	73	2003-11-26	2005-06-30	2005-06-30	2015-08-24	340152	ENSG00000178199	OTTHUMG00000015786	uc010kid.4		NM_207360	CCDS47500	A2A288	18178554	MGI:3045313	RGD:1597152			611106		NA			NA						NA	NA					NA
RGL4	HGNC:31911	ral guanine nucleotide dissociation stimulator like 4	protein-coding gene	gene with protein product	Approved	22q11.23	22q11.23	Rgr	RalGDS related oncogene					2008-02-22		2016-03-14	2016-03-14	266747	ENSG00000159496	OTTHUMG00000150711	uc002zxn.4		NM_153615	CCDS13811	Q8IZJ4	9178890|10851075					612214		NA			NA						NA	NA					NA
EHD1	HGNC:3242	EH domain containing 1	protein-coding gene	gene with protein product	Approved	11q13.1	11q13.1	H-PAST|HPAST1|FLJ42622|FLJ44618	testilin	PAST1		EF-hand domain containing	863	1999-08-11		2015-11-10	2016-10-05	10938	ENSG00000110047	OTTHUMG00000066832	uc001obu.3	AF099011	NM_006795	CCDS8084|CCDS73315	Q9H4M9	10395801|10673336	MGI:1341878	RGD:1309017			605888		NA			NA						NA	NA					NA
PARVG	HGNC:14654	parvin gamma	protein-coding gene	gene with protein product	Approved	22q13.31	22q13.31					Parvins	673	2001-04-26		2015-11-20	2015-11-20	64098	ENSG00000138964	OTTHUMG00000150473	uc011aqe.4	AF237772	NM_022141	CCDS14057	Q9HBI0	11171322	MGI:2158329	RGD:1597417			608122		NA			NA						NA	NA					NA
NR4A2	HGNC:7981	nuclear receptor subfamily 4 group A member 2	protein-coding gene	gene with protein product	Approved	2q22-q23	02q22-q23	TINUR|NOT|RNR1|HZF-3		NURR1	nuclear receptor subfamily 4, group A, member 2	Nuclear receptor subfamily 4 group A	2079	1997-07-11		2015-11-18	2015-11-18	4929	ENSG00000153234	OTTHUMG00000131950	uc061osi.1	X75918	NM_006186	CCDS2201|CCDS86887	P43354	7706727	MGI:1352456	RGD:3202			601828		NA			NA					objectId:630	NA	NA					NA
AC008875.3	NA	NA	NA	NA	NA	NA	NA	NA	NA	NA	NA	NA	NA	NA	NA	NA	NA	NA	NA	NA	NA	NA	NA	NA	NA	NA	NA	NA	NA	NA	NA	NA	NA	NA	NA	NA	NA	NA	NA	NA	NA	NA	NA	NA	NA	NA	NA	NA	NA
DUSP1	HGNC:3064	dual specificity phosphatase 1	protein-coding gene	gene with protein product	Approved	5q35.1	05q35.1	HVH1|CL100|MKP-1		PTPN10		MAP kinase phosphatases	895	1993-03-03			2015-09-11	1843	ENSG00000120129	OTTHUMG00000130523	uc003mbv.3	X68277	NM_004417	CCDS4380	P28562	1406996|7806236	MGI:105120	RGD:620897			600714		NA			NA						NA	NA					NA
PELI1	HGNC:8827	pellino E3 ubiquitin protein ligase 1	protein-coding gene	gene with protein product	Approved	2p14	02p14				pellino (Drosophila) homolog 1|pellino homolog 1 (Drosophila)	Pellino E3 ubiquitin protein ligases	676	2000-09-01		2012-02-23	2016-10-05	57162	ENSG00000197329	OTTHUMG00000129511	uc002sct.5		NM_020651	CCDS1876	Q96FA3	11306823|16951688	MGI:1914495	RGD:1311199			614797		NA			NA						NA	NA					NA
PILRA	HGNC:20396	paired immunoglobin like type 2 receptor alpha	protein-coding gene	gene with protein product	Approved	7q22.1	07q22.1	FDF03			paired immunoglobin-like type 2 receptor alpha	V-set domain containing	590	2003-09-10		2016-03-15	2016-03-15	29992	ENSG00000085514	OTTHUMG00000155248	uc003uuo.1	AF161080	NM_013439	CCDS47660|CCDS5691|CCDS5692	Q9UKJ1	10660620	MGI:2450529	RGD:1583278			605341		NA			NA						NA	NA					NA
CD8B	HGNC:1707	CD8b molecule	protein-coding gene	gene with protein product	Approved	2p11.2	02p11.2			CD8B1	CD8 antigen, beta polypeptide 1 (p37)	CD molecules|V-set domain containing	471|590	1989-04-13	2006-03-09	2006-03-28	2016-10-05	926	ENSG00000172116	OTTHUMG00000130264	uc002srw.4		NM_172099	CCDS1994|CCDS54376|CCDS42708|CCDS1997|CCDS1995	P10966	1541829	MGI:88347	RGD:2317			186730		NA			NA						NA	NA	CD8b				NA
ODF3B	HGNC:34388	outer dense fiber of sperm tails 3B	protein-coding gene	gene with protein product	Approved	22q13.33	22q13.33	FAP123						2008-07-04			2020-01-27	440836	ENSG00000177989	OTTHUMG00000150334	uc003bmh.2		NM_001014440	CCDS43039	A8MYP8		MGI:1917363	RGD:1564322					NA			NA						NA	NA					NA
SELPLG	HGNC:10722	selectin P ligand	protein-coding gene	gene with protein product	Approved	12q24.11	12q24.11	PSGL-1|CD162				CD molecules|Receptor ligands	471|542	1995-01-31			2016-10-25	6404	ENSG00000110876	OTTHUMG00000169411	uc001tni.4		NM_001206609	CCDS55881|CCDS31895	Q14242	7505206	MGI:106689	RGD:1307971			600738		NA			NA					ligandId:10014	NA	NA	CD162				NA
MNDA	HGNC:7183	myeloid cell nuclear differentiation antigen	protein-coding gene	gene with protein product	Approved	1q23.1	01q23.1	PYHIN3				Pyrin domain containing|Pyrin and HIN domain family	994|995	1993-06-29			2017-03-23	4332	ENSG00000163563	OTTHUMG00000022776	uc001fsz.2	BC032319	NM_002432	CCDS1177	P41218	1644857|7512843|25665578	MGI:101847|MGI:3041120|MGI:3780953				159553		NA			470674					objectId:2926	NA	NA					NA
NLRC3	HGNC:29889	NLR family CARD domain containing 3	protein-coding gene	gene with protein product	Approved	16p13.3	16p13.3	CLR16.2|FLJ00348|NOD3	nucleotide-binding oligomerization domain, leucine rich repeat and CARD domain containing 3|NOD-like receptor C3			NLR family	666	2006-12-08		2016-06-01	2016-07-15	197358	ENSG00000167984	OTTHUMG00000177561	uc032dpc.2	BK001112	NM_178844	CCDS73817	Q7RTR2	15705585|12766759|25277106	MGI:2444070	RGD:1304902			615648		NA			NA					objectId:1764	NA	NA					NA
FYB1	HGNC:4036	FYN binding protein 1	protein-coding gene	gene with protein product	Approved	5p13.1	05p13.1	SLAP-130|FYB-120/130|ADAP	adhesion and degranulation promoting adaptor protein	FYB	FYN-binding protein (FYB-120/130)|FYN binding protein			1998-04-22	2017-05-25	2017-05-25	2021-04-13	2533	ENSG00000082074	OTTHUMG00000162071	uc003jlu.4	U93049	NM_001465	CCDS58945|CCDS54848|CCDS47200	O15117	9115214|9207119	MGI:1346327	RGD:1563421	LRG_1351|http://ftp.ebi.ac.uk/pub/databases/lrgex/LRG_1351.xml		602731		NA			NA						NA	NA					NA
CRYBG1	HGNC:356	crystallin beta-gamma domain containing 1	protein-coding gene	gene with protein product	Approved	6q21	06q21		suppression of tumorigenicity 4	ST4|AIM1	suppression of tumorigenicity 4 (malignant melanoma)|absent in melanoma 1	Beta-gamma crystallin domain containing	1360	1997-06-12	2017-03-23	2017-03-23	2020-09-17	202	ENSG00000112297	OTTHUMG00000015302	uc284pzd.1	U83115	NM_001371242	CCDS34506	Q9Y4K1	1680551|12693952	MGI:109544	RGD:1308629			601797		NA			NA						NA	NA					NA
VNN2	HGNC:12706	vanin 2	protein-coding gene	gene with protein product	Approved	6q23.2	06q23.2	FOAP-4|GPI-80	pantetheinase			Vanin family	10	1998-11-13			2016-10-05	8875	ENSG00000112303	OTTHUMG00000015588	uc003qdt.4	AB026705	NM_001242350	CCDS5161|CCDS5162|CCDS56451	O95498	9790769|11491533					603571		NA			NA						NA	NA			3.5.1.92		NA
FPR2	HGNC:3827	formyl peptide receptor 2	protein-coding gene	gene with protein product	Approved	19q13.41	19q13.41	LXA4R|HM63|FPRH2|FMLPX|FPR2A|FMLP-R-II|ALXR|ALX		FPRL1	formyl peptide receptor-like 1	Formyl peptide receptors|Leukotriene receptors	198|204	1991-06-05	2008-04-17	2008-04-17	2020-11-19	2358	ENSG00000171049	OTTHUMG00000183501	uc061byv.1	M88107	NM_001005738	CCDS12840	P25090	9054386	MGI:1278319	RGD:1584013			136538		NA			NA					objectId:223	NA	NA					NA
CCR1	HGNC:1602	C-C motif chemokine receptor 1	protein-coding gene	gene with protein product	Approved	3p21.31	03p21.31	CKR-1|MIP1aR|CD191		SCYAR1|CMKBR1	chemokine (C-C motif) receptor 1	CD molecules|C-C motif chemokine receptors	471|1091	1993-10-14		2016-03-14	2016-10-05	1230	ENSG00000163823	OTTHUMG00000133451	uc003cph.2		NM_001295	CCDS2737	P32246	7679328	MGI:104618	RGD:708446			601159		NA			449063					objectId:58	NA	NA	CD191				NA
ZBTB32	HGNC:16763	zinc finger and BTB domain containing 32	protein-coding gene	gene with protein product	Approved	19q13.12	19q13.12	TZFP|FAZF|FAXF|Rog|ZNF538	repressor of GATA			Zinc fingers C2H2-type|BTB domain containing	28|861	2005-09-23			2021-04-27	27033	ENSG00000011590	OTTHUMG00000048118	uc060xgt.1	AF130255	NM_014383	CCDS12471	Q9Y2Y4	10572087	MGI:1891838	RGD:1584121			605859		NA			NA						NA	NA					NA
CD22	HGNC:1643	CD22 molecule	protein-coding gene	gene with protein product	Approved	19q13.12	19q13.12	SIGLEC-2|SIGLEC2	sialic acid binding Ig-like lectin 2		CD22 antigen	CD molecules|C2-set domain containing|Sialic acid binding Ig like lectins|MicroRNA protein coding host genes	471|592|745|1691	1991-06-06		2006-03-28	2016-10-05	933	ENSG00000012124	OTTHUMG00000183298	uc010edt.5	X52785	NM_001771	CCDS54247|CCDS54248|CCDS62634|CCDS54249|CCDS12457	P20273	8496602|1691828	MGI:88322	RGD:1311610			107266		NA			NA					objectId:2786	NA	NA	CD22				NA
CBFA2T3	HGNC:1537	CBFA2/RUNX1 partner transcriptional co-repressor 3	protein-coding gene	gene with protein product	Approved	16q24.3	16q24.3	MTGR2|ZMYND4|MTG16|RUNX1T3|ETO2	myeloid translocation gene 8 and 16b		core-binding factor, runt domain, alpha subunit 2; translocated to, 3|CBFA2/RUNX1 translocation partner 3	Zinc fingers MYND-type|A-kinase anchoring proteins	87|396	1998-08-13		2019-05-17	2020-09-17	863	ENSG00000129993	OTTHUMG00000137864	uc002fmm.3	AF052213	NM_005187	CCDS10972|CCDS10973	O75081	9790752|20150326	MGI:1338013	RGD:1310547		CBFA2T3	603870		NA			331749						NA	NA					NA
P2RY10	HGNC:19906	P2Y receptor family member 10	protein-coding gene	gene with protein product	Approved	Xq21.1	Xq21.1	P2Y10			purinergic receptor P2Y, G-protein coupled, 10|purinergic receptor P2Y10	G protein-coupled receptors, Class A orphans	262	2003-01-28		2017-09-27	2020-04-02	27334	ENSG00000078589	OTTHUMG00000021896	uc004edf.4	AF000545	NM_001324218	CCDS14442	O00398	11004484|9755289	MGI:1926076	RGD:1561912	Global Variome shared LOVD|https://databases.lovd.nl/shared/genes/P2RY10		300529		NA			NA					objectId:165	NA	NA					NA
GRAP2	HGNC:4563	GRB2 related adaptor protein 2	protein-coding gene	gene with protein product	Approved	22q13.1	22q13.1	Grf40|GrbX|GRBLG|GADS|Mona				SH2 domain containing	741	1999-05-17		2018-03-06	2018-03-06	9402	ENSG00000100351	OTTHUMG00000151097	uc003ayh.3	AF102694	NM_004810	CCDS13999	O75791	9878555|10224278	MGI:1333842	RGD:1307605			604518		NA			NA						NA	NA					NA
ZC3H12A	HGNC:26259	zinc finger CCCH-type containing 12A	protein-coding gene	gene with protein product	Approved	1p34.3	01p34.3	FLJ23231|MCPIP1|Regnase-1	MCP induced protein 1			Zinc fingers CCCH-type|MicroRNA protein coding host genes	73|1691	2005-06-03			2020-03-09	80149	ENSG00000163874	OTTHUMG00000004221	uc001cbb.5		NM_025079	CCDS417	Q5D1E8	18178554|22055188|30988100	MGI:2385891	RGD:1306776			610562		NA			NA						NA	NA					NA
CYFIP2	HGNC:13760	cytoplasmic FMR1 interacting protein 2	protein-coding gene	gene with protein product	Approved	5q33.3	05q33.3	PIR121	p53 inducible protein			SCAR/WAVE complex	1793	2002-05-23			2021-05-26	26999	ENSG00000055163	OTTHUMG00000163484	uc032vpr.2	AF160973	NM_001037332	CCDS75364|CCDS78077|CCDS78078	Q96F07	11438699	MGI:1924134	RGD:1305048			606323		NA			NA						NA	NA					NA
EVI2A	HGNC:3499	ecotropic viral integration site 2A	protein-coding gene	gene with protein product	Approved	17q11.2	17q11.2	EVDA		EVI2				1990-08-03			2008-07-18	2123	ENSG00000126860	OTTHUMG00000159306	uc002hgl.4	M55267	NM_014210	CCDS42293|CCDS32608	P22794	2117566	MGI:95458	RGD:1593824			158380		NA			NA						NA	NA					NA
ADAP1	HGNC:16486	ArfGAP with dual PH domains 1	protein-coding gene	gene with protein product	Approved	7p22.3	07p22.3	GCS1L		CENTA1	centaurin, alpha 1	ArfGAPs|Pleckstrin homology domain containing	395|682	2001-10-03	2008-09-22	2008-09-22	2014-11-19	11033	ENSG00000105963	OTTHUMG00000023380	uc003sjo.6	AJ006422	NM_006869	CCDS64577|CCDS5318|CCDS75558|CCDS64576	O75689	10333475	MGI:2442201	RGD:621418			608114		NA			NA						NA	NA					NA
HLA-DQB1	HGNC:4944	major histocompatibility complex, class II, DQ beta 1	protein-coding gene	gene with protein product	Approved	6p21.32	06p21.32	IDDM1|CELIAC1		HLA-DQB		Histocompatibility complex|C1-set domain containing	588|591	2001-06-22			2016-10-05	3119	ENSG00000179344	OTTHUMG00000031124	uc063nrh.1		NM_002123	CCDS43451|CCDS59006	P01920			RGD:3469	IMGT/HLA Database|http://www.ebi.ac.uk/imgt/hla/		604305		NA			211008						NA	NA					NA
NTNG2	HGNC:14288	netrin G2	protein-coding gene	gene with protein product	Approved	9q34.13	09q34.13	KIAA1857|Lmnt2	Netrin-G2	NTNG1	netrin G1	Netrins	661	2001-01-02	2003-12-03	2003-12-02	2016-10-05	84628	ENSG00000196358	OTTHUMG00000020835	uc004cbh.3	AB058760	NM_032536	CCDS6946	Q96CW9		MGI:2159341	RGD:1307089			618689		NA			NA						NA	NA					NA
SLAMF6	HGNC:21392	SLAM family member 6	protein-coding gene	gene with protein product	Approved	1q23.2-q23.3	01q23.2-q23.3	KALI|NTBA|KALIb|Ly108|SF2000|NTB-A|CD352				CD molecules|V-set domain containing|Ig-like cell adhesion molecule family	471|590|1410	2003-10-29			2018-02-13	114836	ENSG00000162739	OTTHUMG00000022729	uc001fwd.2	AL832854	NM_052931	CCDS1205|CCDS53394|CCDS53393	Q96DU3	11489943	MGI:1353620	RGD:1561848			606446		NA			NA						NA	NA					NA
PRDM1	HGNC:9346	PR/SET domain 1	protein-coding gene	gene with protein product	Approved	6q21	06q21	PRDI-BF1		BLIMP1	PR domain containing 1, with ZNF domain|PR domain 1	Zinc fingers C2H2-type|PR/SET domain family	28|1197	1994-09-14		2016-07-18	2016-07-18	639	ENSG00000057657	OTTHUMG00000015299	uc003prd.3		NM_001198	CCDS5054|CCDS34505	O75626	1851123	MGI:99655	RGD:1311765		PRDM1	603423		NA			470904						NA	NA					NA
LILRA2	HGNC:6603	leukocyte immunoglobulin like receptor A2	protein-coding gene	gene with protein product	Approved	19q13.4	19q13.4	LIR-7|ILT1|CD85h|LIR7	leucocyte Ig-like receptor A2		leukocyte immunoglobulin-like receptor, subfamily A (with TM domain), member 2	CD molecules|Activating leukocyte immunoglobulin like receptors	471|1181	2000-01-11		2016-01-14	2016-01-14	11027	ENSG00000239998	OTTHUMG00000065703	uc002qgf.5	U82275	NM_001130917	CCDS12900|CCDS46179|CCDS74453	Q8N149	9079806|9548455	MGI:894311|MGI:1195970				604812		NA			NA			I43.951			NA	NA	CD85h				NA
REC8	HGNC:16879	REC8 meiotic recombination protein	protein-coding gene	gene with protein product	Approved	14q12	14q12	Rec8p|kleisin-alpha		REC8L1	REC8-like 1 (yeast)|REC8 homolog (yeast)	Cohesin complex|Kleisins	1060|1451	2003-09-29	2007-04-03	2013-08-06	2016-01-15	9985	ENSG00000100918	OTTHUMG00000171916	uc032awb.2	AF006264	NM_005132	CCDS41932	O95072	10207075|15935783|12759374	MGI:1929645	RGD:1309376			608193		NA			NA						NA	NA					NA
RNF166	HGNC:28856	ring finger protein 166	protein-coding gene	gene with protein product	Approved	16q24.2-q24.3	16q24.2-q24.3	MGC2647|MGC14381				Ring finger proteins	58	2004-06-04			2019-03-19	115992	ENSG00000158717	OTTHUMG00000137863	uc002flk.3	AK057106	NM_178841	CCDS10969|CCDS54056|CCDS54057	Q96A37	27880896	MGI:1915968	RGD:1302950			617178		NA			NA						NA	NA					NA
CCL3	HGNC:10627	C-C motif chemokine ligand 3	protein-coding gene	gene with protein product	Approved	17q12	17q12	G0S19-1|LD78ALPHA|MIP-1-alpha		SCYA3	small inducible cytokine A3 (homologous to mouse Mip-1a)|chemokine (C-C motif) ligand 3	Chemokine ligands	483	1990-07-05	2002-08-23	2016-03-01	2016-03-01	6348	ENSG00000277632	OTTHUMG00000188413	uc032gca.3	M23178	NM_002983	CCDS11307	P10147		MGI:98260	RGD:3647			182283		NA			NA					ligandId:756	NA	NA					NA
IGHD	HGNC:5480	immunoglobulin heavy constant delta	other	immunoglobulin gene	Approved	14q32.33	14q32.33	FLJ00382|FLJ46727|MGC29633	immunoglobulin delta|constant region of heavy chain of IgD			Immunoglobulin heavy locus at 14q32.33	349	1988-10-01			2014-11-19	3495	ENSG00000211898	OTTHUMG00000152538	uc059gdn.1	K02875	NG_001019		P01880	3922054	MGI:96447		IMGT; the international ImMunoGeneTics information system ¬Æ|http://www.imgt.org		147170		NA			NA				IGHD		NA	NA					NA
MIR223HG	HGNC:54520	MIR223 host gene	non-coding RNA	RNA, long non-coding	Approved	Xq12	Xq12	linc-223				MicroRNA non-coding host genes	1688	2019-09-18			2019-09-18	115891964	ENSG00000274536				NR_170299			27517498							NA			NA						NA	NA					NA
CCR5	HGNC:1606	C-C motif chemokine receptor 5	protein-coding gene	gene with protein product	Approved	3p21.31	03p21.31	CKR-5|CC-CKR-5|CKR5|CD195|IDDM22		CMKBR5	chemokine (C-C motif) receptor 5|chemokine (C-C motif) receptor 5 (gene/pseudogene)|C-C motif chemokine receptor 5 (gene/pseudogene)	CD molecules|C-C motif chemokine receptors	471|1091	1996-05-15		2020-05-01	2020-05-01	1234	ENSG00000160791	OTTHUMG00000133481	uc062izs.1		NM_000579	CCDS2739	P51681	8639485|9284370|20210993	MGI:107182	RGD:620596			601373		NA			324270					objectId:62	NA	NA	CD195				NA
IRF8	HGNC:5358	interferon regulatory factor 8	protein-coding gene	gene with protein product	Approved	16q24.1	16q24.1	IRF-8|ICSBP		ICSBP1	interferon consensus sequence binding protein 1	MicroRNA protein coding host genes|Interferon regulatory factors	1691|1743	1993-09-09	2004-11-12	2004-11-12	2021-05-26	3394	ENSG00000140968	OTTHUMG00000137648	uc002fjh.4	M91196	NM_002163	CCDS10956|CCDS86547	Q02556	1460054|11997525	MGI:96395	RGD:1312024	LRG_294|http://ftp.ebi.ac.uk/pub/databases/lrgex/LRG_294.xml		601565		NA			315478						NA	NA					NA
ATP2B1-AS1	HGNC:27883	ATP2B1 antisense RNA 1	non-coding RNA	RNA, long non-coding	Approved	12q21.33	12q21.33			LINC00936	long intergenic non-protein coding RNA 936	Antisense RNAs	1987	2013-05-30	2016-11-11	2016-11-11	2016-11-11	338758	ENSG00000271614	OTTHUMG00000169947			NR_028138			12477932							NA			NA						NA	NA					NA
TYROBP	HGNC:12449	transmembrane immune signaling adaptor TYROBP	protein-coding gene	gene with protein product	Approved	19q13.12	19q13.12	DAP12|PLO-SL|KARAP	killer activating receptor associated protein|DNAX-activation protein 12|DNAX adaptor protein 12	PLOSL	polycystic lipomembranous osteodysplasia with sclerosing leukoencephalopathy|TYRO protein tyrosine kinase binding protein			1998-06-25		2019-10-03	2021-05-26	7305	ENSG00000011600	OTTHUMG00000181739	uc002ocm.4	AF019563	NM_001173514	CCDS59378|CCDS46058|CCDS54255|CCDS12482	O43914	9490415|10888890	MGI:1277211	RGD:1303081	LRG_607|http://ftp.ebi.ac.uk/pub/databases/lrgex/LRG_607.xml		604142		NA			120356						NA	NA					NA
DOK3	HGNC:24583	docking protein 3	protein-coding gene	gene with protein product	Approved	5q35.3	05q35.3	FLJ22570						2004-07-06			2016-10-05	79930	ENSG00000146094	OTTHUMG00000130850	uc003mhk.3	AK026223	NM_024872	CCDS47350|CCDS78098|CCDS47349	Q7L591	10733577|12595900	MGI:1351490	RGD:1311840			611435		NA			NA						NA	NA					NA
ICOS	HGNC:5351	inducible T cell costimulator	protein-coding gene	gene with protein product	Approved	2q33.2	02q33.2	AILIM|CD278	activation-inducible lymphocyte immunomediatory molecule		inducible T-cell costimulator	CD molecules	471	2000-02-29		2017-12-06	2021-05-26	29851	ENSG00000163600	OTTHUMG00000132880	uc002vam.4	AB023135	NM_012092	CCDS2363	Q9Y6W8	9930702|10617205	MGI:1858745	RGD:620123	ICOSbase: Mutation registry for ICOS deficiency|http://structure.bmc.lu.se/idbase/ICOSbase/|LRG_65|http://ftp.ebi.ac.uk/pub/databases/lrgex/LRG_65.xml		604558		NA			122565					objectId:2939	NA	NA	CD278				NA
BTG1	HGNC:1130	BTG anti-proliferation factor 1	protein-coding gene	gene with protein product	Approved	12q21.33	12q21.33	APRO2			B-cell translocation gene 1, anti-proliferative	BTG/Tob family	1309	1993-12-14		2016-07-04	2021-04-13	694	ENSG00000133639	OTTHUMG00000170092	uc001tby.3		NM_001731	CCDS9043	P62324	15033446	MGI:88215	RGD:2224	LRG_1424|http://ftp.ebi.ac.uk/pub/databases/lrgex/LRG_1424.xml	BTG1	109580		NA			NA						NA	NA					NA
G0S2	HGNC:30229	G0/G1 switch 2	protein-coding gene	gene with protein product	Approved	1q32.2	01q32.2		putative lymphocyte G0/G1 switch gene		G0/G1switch 2			2005-08-11		2014-04-22	2014-11-18	50486	ENSG00000123689	OTTHUMG00000036479	uc001hhi.5		NM_015714	CCDS1488	P27469	1930693|10645953	MGI:1316737	RGD:1311675			614447		NA			NA						NA	NA					NA
IL7R	HGNC:6024	interleukin 7 receptor	protein-coding gene	gene with protein product	Approved	5p13.2	05p13.2	CD127|IL7RA				CD molecules|Fibronectin type III domain containing|Interleukin receptors	471|555|602	1991-08-07			2021-04-13	3575	ENSG00000168685	OTTHUMG00000090791	uc003jjs.5	M29696	NM_002185	CCDS3911	P16871	2317865	MGI:96562	RGD:1309776	IL7Rbase: Mutation registry for Interleukin-7 receptor Œ± deficiency|http://structure.bmc.lu.se/idbase/IL7Rbase/|LRG_74|http://ftp.ebi.ac.uk/pub/databases/lrgex/LRG_74.xml	IL7R	146661		NA			159734					objectId:1698	NA	NA	CD127				NA
JUNB	HGNC:6205	JunB proto-oncogene, AP-1 transcription factor subunit	protein-coding gene	gene with protein product	Approved	19p13.13	19p13.13					Basic leucine zipper proteins|Jun transcription factor family	506|1257	1990-09-10		2016-05-03	2019-08-20	3726	ENSG00000171223	OTTHUMG00000180373	uc002mvc.4	M29039	NM_002229	CCDS12280	P17275	2513129	MGI:96647	RGD:2944			165161		NA			NA						NA	NA					NA
HLA-DRB5	HGNC:4953	major histocompatibility complex, class II, DR beta 5	protein-coding gene	gene with protein product	Approved	6p21.32	06p21.32					Histocompatibility complex|C1-set domain containing	588|591	1990-10-16			2016-10-05	3127	ENSG00000198502	OTTHUMG00000031027	uc003obj.4		NM_002125	CCDS4751	Q30154		MGI:95901|MGI:95902		IMGT/HLA Database|http://www.ebi.ac.uk/imgt/hla/		604776		NA			NA						NA	NA					NA
CASS4	HGNC:15878	Cas scaffold protein family member 4	protein-coding gene	gene with protein product	Approved	20q13.31	20q13.31	HEFL|HEPL	HEF-like protein|HEF1-Efs-p130Cas-like	C20orf32	chromosome 20 open reading frame 32|Cas scaffolding protein family member 4	Cas scaffold proteins	469	2001-06-21	2008-04-15	2018-03-01	2018-03-01	57091	ENSG00000087589	OTTHUMG00000032788	uc002xxp.3	AJ276678	NM_020356	CCDS54475|CCDS33492	Q9NQ75	26119091|24962474	MGI:2444482	RGD:1310643			618888		NA			NA						NA	NA					NA
GP1BA	HGNC:4439	glycoprotein Ib platelet subunit alpha	protein-coding gene	gene with protein product	Approved	17p13.2	17p13.2	CD42b|GPIbalpha	platelet glycoprotein Ib alpha chain	GP1B	glycoprotein Ib (platelet), alpha polypeptide	CD molecules	471	1990-09-10		2018-04-23	2021-04-13	2811	ENSG00000185245	OTTHUMG00000177946	uc021tnz.1		NM_000173	CCDS54068	P07359	3353370	MGI:1333744	RGD:1310239	LRG_480|http://ftp.ebi.ac.uk/pub/databases/lrgex/LRG_480.xml		606672		NA			122237						NA	NA	CD42b				NA
C17orf107	HGNC:37238	chromosome 17 open reading frame 107	protein-coding gene	gene with protein product	Approved	17p13.2	17p13.2							2009-09-30			2016-09-30	100130311	ENSG00000205710	OTTHUMG00000164838	uc002fzl.4	AK128415	NM_001145536	CCDS45591	Q6ZR85		MGI:2148639	RGD:1597577					NA			NA						NA	NA					NA
FCRL5	HGNC:18508	Fc receptor like 5	protein-coding gene	gene with protein product	Approved	1q23.1	01q23.1	FCRH5|IRTA2|BXMAS1|CD307e			Fc receptor-like 5	CD molecules|Immunoglobulin like domain containing	471|594	2005-03-22		2016-01-21	2016-10-05	83416	ENSG00000143297	OTTHUMG00000017481	uc001fqu.3	AF369794	NM_031281	CCDS1165	Q96RD9	11027651|11290337	MGI:3053558	RGD:1589379			605877		NA			NA						NA	NA					NA
FCER1G	HGNC:3611	Fc fragment of IgE receptor Ig	protein-coding gene	gene with protein product	Approved	1q23.3	01q23.3		Fc epsilon receptor Ig		Fc fragment of IgE, high affinity I, receptor for; gamma polypeptide			1990-08-15		2016-01-13	2016-10-05	2207	ENSG00000158869	OTTHUMG00000034343	uc001fyz.1		NM_004106	CCDS1225	P30273	2138619	MGI:95496	RGD:2599			147139		NA			NA					objectId:2934	NA	NA					NA
RN7SL600P	HGNC:46616	RNA, 7SL, cytoplasmic 600, pseudogene	pseudogene	pseudogene	Approved	1q21.3	01q21.3							2013-04-02			2015-02-11	106481086	ENSG00000274963		uc057kpd.1		NG_045835										NA			NA						NA	NA					NA
TSC22D3	HGNC:3051	TSC22 domain family member 3	protein-coding gene	gene with protein product	Approved	Xq22.3	Xq22.3	DIP|GILZ|TSC-22R|hDIP	glucocorticoid-induced leucine zipper	DSIPI	delta sleep inducing peptide, immunoreactor|TSC22 domain family, member 3			1997-06-24	2005-03-03	2015-11-18	2015-11-18	1831	ENSG00000157514	OTTHUMG00000022168	uc004eng.4	Z50781	NM_198057	CCDS14531|CCDS14530|CCDS35365	Q99576	8982256	MGI:1196284	RGD:621654			300506		NA			NA						NA	NA					NA
TNNI2	HGNC:11946	troponin I2, fast skeletal type	protein-coding gene	gene with protein product	Approved	11p15.5	11p15.5	FSSV|DA2B	troponin I, fast-twitch skeletal muscle isoform|troponin I fast twitch 2	AMCD2B	troponin I, skeletal, fast|arthrogryposis multiplex congenita, distal, type 2B|troponin I type 2 (skeletal, fast)	Troponin complex subunits	1219	1989-12-11		2016-02-16	2021-05-26	7136	ENSG00000130598	OTTHUMG00000012253	uc057xue.1	L21715	NM_003282	CCDS31333|CCDS53594	P48788	9016781|12592607	MGI:105070	RGD:62050	Leiden Muscular Dystrophy pages|http://www.dmd.nl/nmdb2/home.php?select_db=TNNI2|LRG_851|http://ftp.ebi.ac.uk/pub/databases/lrgex/LRG_851.xml		191043		NA			120182						NA	NA					NA
GPR183	HGNC:3128	G protein-coupled receptor 183	protein-coding gene	gene with protein product	Approved	13q32.3	13q32.3		EBV-induced G-protein coupled receptor 2	EBI2	Epstein-Barr virus induced gene 2 (lymphocyte-specific G protein-coupled receptor)	G protein-coupled receptors, Class A orphans	262	1994-05-19	2008-07-21	2008-07-21	2014-11-19	1880	ENSG00000169508	OTTHUMG00000017263	uc001vog.4	L08177	NM_004951	CCDS9492	P32249	8383238	MGI:2442034	RGD:1598095			605741		NA			NA					objectId:81	NA	NA					NA
RCSD1	HGNC:28310	RCSD domain containing 1	protein-coding gene	gene with protein product	Approved	1q24.2	01q24.2	MK2S4|MGC21854|CapZIP	CapZ interacting protein					2005-05-18			2015-08-25	92241	ENSG00000198771	OTTHUMG00000035318	uc001gem.4	BC072399	NM_052862	CCDS1263|CCDS81396	Q6JBY9	15850461	MGI:2676394	RGD:1304715			610579		NA			NA						NA	NA					NA
AC005224.3	NA	NA	NA	NA	NA	NA	NA	NA	NA	NA	NA	NA	NA	NA	NA	NA	NA	NA	NA	NA	NA	NA	NA	NA	NA	NA	NA	NA	NA	NA	NA	NA	NA	NA	NA	NA	NA	NA	NA	NA	NA	NA	NA	NA	NA	NA	NA	NA	NA
TOGARAM2	HGNC:33715	TOG array regulator of axonemal microtubules 2	protein-coding gene	gene with protein product	Approved	2p23.2	02p23.2	FLJ43249|LOC165186|Crescerin-2	crescerin 2	FAM179A	family with sequence similarity 179, member A|family with sequence similarity 179 member A	TOG domain containing	1495	2008-07-21	2017-01-13	2017-01-13	2017-01-13	165186	ENSG00000189350	OTTHUMG00000128432	uc010ezl.4	AK125239|AK125744	NM_199280	CCDS1769	Q6ZUX3	16344560|26378256	MGI:2443498	RGD:1310677					NA			NA						NA	NA					NA
SH2D3A	HGNC:16885	SH2 domain containing 3A	protein-coding gene	gene with protein product	Approved	19p13.3	19p13.3	NSP1			SH2 domain-containing 3A	SH2 domain containing|NSP adaptor proteins	741|1562	2001-11-19		2002-01-14	2020-04-01	10045	ENSG00000125731	OTTHUMG00000181868	uc002mft.4	AF124249	NM_005490	CCDS12173	Q9BRG2	10187783		RGD:2322080			604721		NA			NA						NA	NA					NA
RUNX2	HGNC:10472	RUNX family transcription factor 2	protein-coding gene	gene with protein product	Approved	6p21.1	06p21.1	AML3|PEBP2A1|PEBP2aA1		CCD|CBFA1|CCD1	runt-related transcription factor 2|runt related transcription factor 2	Runt-related transcription factors	1880	1994-11-02		2019-04-04	2021-05-26	860	ENSG00000124813	OTTHUMG00000014774	uc011dvy.2	AF001450	NM_004348	CCDS43467|CCDS64443|CCDS43468	Q13950	7835892	MGI:99829	RGD:2282			600211		NA			118429						NA	NA					NA
IRAK3	HGNC:17020	interleukin 1 receptor associated kinase 3	protein-coding gene	gene with protein product	Approved	12q14.3	12q14.3	IRAK-M			interleukin-1 receptor-associated kinase 3	MicroRNA protein coding host genes	1691	2002-07-17		2015-11-11	2016-10-11	11213	ENSG00000090376	OTTHUMG00000169002	uc001sth.4	AF113136	NM_001142523	CCDS44937|CCDS8975	Q9Y616	10383454	MGI:1921164	RGD:1308846			604459		NA			NA					objectId:2044	NA	NA					NA
TRBC1	HGNC:12156	T cell receptor beta constant 1	other	T cell receptor gene	Approved	7q34	07q34	TCRBC1|BV05S1J2.2				T cell receptor beta locus at 7q34	372	2000-05-15		2017-12-06	2017-12-06	28639	ENSG00000211751	OTTHUMG00000190609	uc064ita.1	M12887	NG_001333		P01850	3860845					186930		NA			NA				TRBC1		NA	NA					NA
FOSL2	HGNC:3798	FOS like 2, AP-1 transcription factor subunit	protein-coding gene	gene with protein product	Approved	2p23.2	02p23.2	FRA2|FLJ23306			FOS like antigen 2	Basic leucine zipper proteins|Fos transcription factor family	506|1256	1996-10-02		2016-05-27	2016-10-05	2355	ENSG00000075426	OTTHUMG00000097832	uc002rma.4		NM_005253	CCDS1766	P15408		MGI:102858	RGD:2628			601575		NA			NA						NA	NA					NA
CD300LF	HGNC:29883	CD300 molecule like family member f	protein-coding gene	gene with protein product	Approved	17q25.1	17q25.1	IREM1|NKIR|IGSF13|CD300f|CLM1			CD300 antigen like family member F|CD300 molecule-like family member f	V-set domain containing	590	2005-05-17		2015-11-30	2016-10-05	146722	ENSG00000186074	OTTHUMG00000067609	uc002jlg.5	BC028199	NM_139018	CCDS74149|CCDS11704|CCDS74148|CCDS74152|CCDS74151|CCDS74150	Q8TDQ1	12975309	MGI:2442359	RGD:1309733			609807		NA			NA						NA	NA					NA
HCAR3	HGNC:16824	hydroxycarboxylic acid receptor 3	protein-coding gene	gene with protein product	Approved	12q24.31	12q24.31	HCA3|HM74		GPR109B	G protein-coupled receptor 109B	Hydroxycarboxylic acid receptors	200	2004-04-22	2011-05-30	2011-05-30	2016-11-16	8843	ENSG00000255398	OTTHUMG00000166034	uc001ucy.4	D10923	NM_006018	CCDS53842	P49019	7505609|9205127|18983141|21454438	MGI:1933383				606039		NA			NA					objectId:313	NA	NA					NA
AC025580.2	NA	NA	NA	NA	NA	NA	NA	NA	NA	NA	NA	NA	NA	NA	NA	NA	NA	NA	NA	NA	NA	NA	NA	NA	NA	NA	NA	NA	NA	NA	NA	NA	NA	NA	NA	NA	NA	NA	NA	NA	NA	NA	NA	NA	NA	NA	NA	NA	NA
ICAM3	HGNC:5346	intercellular adhesion molecule 3	protein-coding gene	gene with protein product	Approved	19p13.2	19p13.2	CDW50|ICAM-R|CD50				CD molecules|Immunoglobulin like domain containing|Ig-like cell adhesion molecule family	471|594|1410	1994-05-19			2016-01-15	3385	ENSG00000076662	OTTHUMG00000180410	uc002mob.3		NM_001320605	CCDS12235|CCDS82290	P32942	1448174					146631		NA			NA						NA	NA	CD50				NA
IL18RAP	HGNC:5989	interleukin 18 receptor accessory protein	protein-coding gene	gene with protein product	Approved	2q12.1	02q12.1	AcPL|CD218b				CD molecules|Immunoglobulin like domain containing|Interleukin receptors|TIR domain containing|MicroRNA protein coding host genes	471|594|602|1296|1691	1998-12-17			2015-08-25	8807	ENSG00000115607	OTTHUMG00000130777	uc002tbx.4	AF077346	NM_003853	CCDS2061	O95256	9792649	MGI:1338888	RGD:727867			604509		NA			NA					objectId:2320	NA	NA	CDw218b				NA
TNFAIP8	HGNC:17260	TNF alpha induced protein 8	protein-coding gene	gene with protein product	Approved	5q23.1	05q23.1	GG2-1|MDC-3.13|SCC-S2			tumor necrosis factor, alpha-induced protein 8			2004-02-11		2015-11-23	2015-11-23	25816	ENSG00000145779	OTTHUMG00000162949	uc003ksg.5	AF070671	NM_014350	CCDS47257|CCDS68933|CCDS47258	O95379	10233894|10644768	MGI:2147191	RGD:1305908			612111		NA			NA						NA	NA					NA
AL627309.7	NA	NA	NA	NA	NA	NA	NA	NA	NA	NA	NA	NA	NA	NA	NA	NA	NA	NA	NA	NA	NA	NA	NA	NA	NA	NA	NA	NA	NA	NA	NA	NA	NA	NA	NA	NA	NA	NA	NA	NA	NA	NA	NA	NA	NA	NA	NA	NA	NA
FCMR	HGNC:14315	Fc fragment of IgM receptor	protein-coding gene	gene with protein product	Approved	1q32.1	01q32.1	TOSO		FAIM3	Fas apoptotic inhibitory molecule 3	Immunoglobulin like domain containing	594	2005-04-04	2015-04-24	2015-04-24	2015-04-24	9214	ENSG00000162894	OTTHUMG00000036457		AF057557	NM_005449	CCDS53467|CCDS44304|CCDS1473	O60667	9586636|1563211|25888699	MGI:1916419	RGD:1359282			606015		NA			NA					objectId:2992	NA	NA					NA
MRPL37P1	HGNC:31003	mitochondrial ribosomal protein L37 pseudogene 1	pseudogene	pseudogene	Approved	18q21.32	18q21.32	HsT4307						2004-01-06			2020-04-20	100420950	ENSG00000266946	OTTHUMG00000180008			NG_026336										NA			NA	PGOHUM00000235073					NA	NA					NA
CHST2	HGNC:1970	carbohydrate sulfotransferase 2	protein-coding gene	gene with protein product	Approved	3q24	03q24	C6ST			carbohydrate (N-acetylglucosamine-6-O) sulfotransferase 2	Sulfotransferases, membrane bound	763	1999-04-09		2016-03-18	2018-05-14	9435	ENSG00000175040	OTTHUMG00000159351	uc003evm.4	BC042160	NM_004267	CCDS3129	Q9Y4C5	10049591	MGI:1891160	RGD:1306988			603798		NA			NA						NA	NA			2.8.2.-		NA
GPR174	HGNC:30245	G protein-coupled receptor 174	protein-coding gene	gene with protein product	Approved	Xq21.1	Xq21.1	FKSG79				G protein-coupled receptors, Class A orphans	262	2004-09-02			2020-04-02	84636	ENSG00000147138	OTTHUMG00000021898	uc004edg.1	AF345567	NM_032553	CCDS14443	Q9BXC1		MGI:2685222	RGD:1564689	Global Variome shared LOVD|https://databases.lovd.nl/shared/genes/GPR174		300903		NA			NA					objectId:145	NA	NA					NA
COTL1	HGNC:18304	coactosin like F-actin binding protein 1	protein-coding gene	gene with protein product	Approved	16q24.1	16q24.1	CLP			coactosin-like 1 (Dictyostelium)|coactosin-like F-actin binding protein 1			2002-07-22	2002-08-01	2016-03-17	2016-03-17	23406	ENSG00000103187	OTTHUMG00000137634	uc002fid.5	L54057	NM_021149	CCDS10947	Q14019	10051563|9326934|16924104	MGI:1919292	RGD:1305498			606748		NA			NA						NA	NA					NA
DEF6	HGNC:2760	DEF6 guanine nucleotide exchange factor	protein-coding gene	gene with protein product	Approved	6p21.31	06p21.31	IBP|SLAT|SWAP70L	SWAP-70-like adaptor protein of T cells		differentially expressed in FDCP (mouse homolog) 6|differentially expressed in FDCP 6 homolog (mouse)	Pleckstrin homology domain containing	682	2000-03-29		2019-01-21	2019-01-21	50619	ENSG00000023892	OTTHUMG00000014563	uc003okk.4	AJ276095	NM_022047	CCDS4802	Q9H4E7	19251698	MGI:1346328	RGD:1307945			610094		NA			NA						NA	NA					NA
TMEM71	HGNC:26572	transmembrane protein 71	protein-coding gene	gene with protein product	Approved	8q24.22	08q24.22	FLJ33069						2005-09-02			2018-06-04	137835	ENSG00000165071	OTTHUMG00000164647	uc003ytn.4	AK057631	NM_144649	CCDS47921|CCDS6366	Q6P5X7	20676127	MGI:2146049	RGD:1593414					NA			NA						NA	NA					NA
CD300A	HGNC:19319	CD300a molecule	protein-coding gene	gene with protein product	Approved	17q25.1	17q25.1	Irp60|CMRF35H|CMRF-35-H9|IRC1|IRC2|IGSF12			CD300a antigen	CD molecules|V-set domain containing	471|590	2005-02-08		2006-03-28	2016-10-05	11314	ENSG00000167851	OTTHUMG00000067612	uc002jkv.5	BC032352	NM_007261	CCDS32720|CCDS82197|CCDS82196|CCDS58590	Q9UGN4	9701027|10746781	MGI:2443411	RGD:1583719			606790		NA			NA					objectId:2918	NA	NA	CD300a				NA
LPAR2	HGNC:3168	lysophosphatidic acid receptor 2	protein-coding gene	gene with protein product	Approved	19p13.11	19p13.11	EDG-4|LPA2		EDG4	endothelial differentiation, lysophosphatidic acid G-protein-coupled receptor, 4	Lysophosphatidic acid receptors	205	1999-02-15	2008-04-11	2008-04-11	2019-08-21	9170	ENSG00000064547	OTTHUMG00000182328	uc002nnc.6	AF011466	NM_004720	CCDS12407	Q9HBW0	9525886|9804623	MGI:1858422	RGD:1561336			605110		NA			NA					objectId:273	NA	NA					NA
ARL11	HGNC:24046	ADP ribosylation factor like GTPase 11	protein-coding gene	gene with protein product	Approved	13q14.2	13q14.2	ARLTS1|FLJ33930	ADP-ribosylation factor-like tumor suppressor gene 1		ADP-ribosylation factor like GTPase 11	ARF GTPase family	357	2004-02-05		2015-12-17	2017-11-27	115761	ENSG00000152213	OTTHUMG00000016919	uc001vdf.2	AF441378	NM_138450	CCDS9419	Q969Q4	17699778	MGI:2444054	RGD:1308083			609351		NA			121417						NA	NA					NA
CD2	HGNC:1639	CD2 molecule	protein-coding gene	gene with protein product	Approved	1p13.1	01p13.1			SRBC	CD2 antigen (p50), sheep red blood cell receptor	CD molecules|V-set domain containing|C2-set domain containing|Ig-like cell adhesion molecule family	471|590|592|1410	1986-01-01		2006-03-28	2016-10-05	914	ENSG00000116824	OTTHUMG00000022750	uc001egu.5	BC033583	NM_001767	CCDS889	P06729	2437578	MGI:88320	RGD:2297			186990		NA			NA					objectId:2600	NA	NA	CD2				NA
SLC7A7	HGNC:11065	solute carrier family 7 member 7	protein-coding gene	gene with protein product	Approved	14q11.2	14q11.2	y+LAT-1		LPI	solute carrier family 7 (amino acid transporter light chain, y+L system), member 7	Solute carriers	752	1999-01-28		2016-02-17	2021-04-13	9056	ENSG00000155465	OTTHUMG00000028692	uc001wgu.5	AF092032	NM_003982	CCDS9574	Q9UM01	9829974	MGI:1337120	RGD:619902	LRG_695|http://ftp.ebi.ac.uk/pub/databases/lrgex/LRG_695.xml		603593		NA		SLC7A7	119709					objectId:898	NA	NA					NA
CHI3L2	HGNC:1933	chitinase 3 like 2	protein-coding gene	gene with protein product	Approved	1p13.2	01p13.2	YKL-39|YKL39			chitinase 3-like 2	Chitinases	816	1994-12-20		2015-11-30	2016-10-05	1117	ENSG00000064886	OTTHUMG00000012174	uc057jho.1	U49835	NM_004000	CCDS30802|CCDS41367|CCDS30803	Q15782	8702629					601526		NA			NA						NA	NA					NA
AREG	HGNC:651	amphiregulin	protein-coding gene	gene with protein product	Approved	4q13.3	04q13.3			SDGF|AREGB	schwannoma-derived growth factor|amphiregulin B	Receptor ligands	542	1989-05-19		2008-08-01	2020-09-17	374	ENSG00000109321	OTTHUMG00000130006	uc032tme.2	M30704	NM_001657	CCDS3565	P15514		MGI:88068	RGD:2149			104640		NA			NA					ligandId:4864	NA	NA					NA
GMIP	HGNC:24852	GEM interacting protein	protein-coding gene	gene with protein product	Approved	19p13.11	19p13.11	ARHGAP46				AH/BAR family Rho GTPase activating proteins	1923	2004-07-29			2020-03-31	51291	ENSG00000089639	OTTHUMG00000182329	uc002nnd.5	AF132541	NM_016573	CCDS12408|CCDS74318	Q9P107	12093360|16086184|25173885	MGI:1926066	RGD:1565577			609694		NA			NA						NA	NA					NA
LINC00426	HGNC:42761	long intergenic non-protein coding RNA 426	non-coding RNA	RNA, long non-coding	Approved	13q12.3	13q12.3					Long intergenic non-protein coding RNAs	1986	2011-08-18			2014-11-19	100188949	ENSG00000238121	OTTHUMG00000016668	uc001usu.3		NR_024464										NA			NA						NA	NA					NA	LINC00426
HLA-C	HGNC:4933	major histocompatibility complex, class I, C	protein-coding gene	gene with protein product	Approved	6p21.33	06p21.33			HLA-JY3|D6S204|PSORS1	psoriasis susceptibility 1	Histocompatibility complex|C1-set domain containing	588|591	1986-01-01			2016-10-05	3107	ENSG00000204525	OTTHUMG00000031154	uc003nsy.4	M11886	NM_002117	CCDS34393	P10321	3863816|16642438	MGI:95896|MGI:95904|MGI:95928|MGI:95929|MGI:95931|MGI:95937|MGI:95959|MGI:3704134		IMGT/HLA Database|http://www.ebi.ac.uk/imgt/hla/		142840		NA			413847						NA	NA					NA
PTAFR	HGNC:9582	platelet activating factor receptor	protein-coding gene	gene with protein product	Approved	1p35.3	01p35.3					Platelet activating factor receptor	208	1991-11-14		2016-03-09	2016-10-05	5724	ENSG00000169403	OTTHUMG00000003953	uc009vte.3	BC063000	NM_000952	CCDS318	P25105	1322356	MGI:106066	RGD:61897			173393		NA			NA					objectId:334	NA	NA					NA
FCRL2	HGNC:14875	Fc receptor like 2	protein-coding gene	gene with protein product	Approved	1q23.1	01q23.1	FCRH2|IRTA4|CD307b		SPAP1	SH2 domain-containing phosphatase anchor protein 1|Fc receptor-like 2	CD molecules|Immunoglobulin like domain containing	471|594	2001-04-06	2005-03-23	2016-01-21	2016-01-21	79368	ENSG00000132704	OTTHUMG00000019399	uc001fre.3	AF319438	NM_030764	CCDS1168	Q96LA5	11162587	MGI:1933397	RGD:1306885			606509		NA			NA						NA	NA					NA
NLRP6	HGNC:22944	NLR family pyrin domain containing 6	protein-coding gene	gene with protein product	Approved	11p15.5	11p15.5	PYPAF5|PAN3|CLR11.4	nucleotide-binding oligomerization domain, leucine rich repeat and pyrin domain containing 6	NALP6	NACHT, leucine rich repeat and PYD containing 6	NLR family|Pyrin domain containing	666|994	2003-10-28	2006-12-08	2016-06-01	2016-10-05	171389	ENSG00000174885	OTTHUMG00000119070	uc010qvs.4	AF479748	NM_138329	CCDS7693|CCDS60680	P59044	12563287|12019269	MGI:2141990	RGD:708549			609650		NA			NA					objectId:1773	NA	NA					NA
SIGLEC10	HGNC:15620	sialic acid binding Ig like lectin 10	protein-coding gene	gene with protein product	Approved	19q13.41	19q13.41	SIGLEC-10|SLG2|PRO940|MGC126774	sialic acid binding Ig-like lectin 10 Ig-like lectin 7|siglec-like gene 2		sialic acid binding Ig-like lectin 10	V-set domain containing|C2-set domain containing|Sialic acid binding Ig like lectins	590|592|745	2001-06-29		2016-01-20	2016-10-05	89790	ENSG00000142512	OTTHUMG00000165521	uc002pwo.4	AF310233	NM_033130	CCDS54301|CCDS54302|CCDS54303|CCDS54304|CCDS54305|CCDS12832|CCDS82384	Q96LC7	11284738	MGI:2443630	RGD:1307441			606091		NA			NA					objectId:3169	NA	NA					NA
AC069281.2	NA	NA	NA	NA	NA	NA	NA	NA	NA	NA	NA	NA	NA	NA	NA	NA	NA	NA	NA	NA	NA	NA	NA	NA	NA	NA	NA	NA	NA	NA	NA	NA	NA	NA	NA	NA	NA	NA	NA	NA	NA	NA	NA	NA	NA	NA	NA	NA	NA
ELAPOR1	HGNC:29618	endosome-lysosome associated apoptosis and autophagy regulator 1	protein-coding gene	gene with protein product	Approved	1p13.3	01p13.3	maba1|EIG121	estrogen induced gene 121	KIAA1324	KIAA1324			2005-05-17	2020-02-28	2020-02-28	2020-02-28	57535	ENSG00000116299	OTTHUMG00000011725	uc021orb.2	AK057647	NM_020775	CCDS794|CCDS58015	Q6UXG2	10718198|16322283|21072319	MGI:1923930	RGD:1310209			611298		NA			NA						NA	NA					NA
ADGRE1	HGNC:3336	adhesion G protein-coupled receptor E1	protein-coding gene	gene with protein product	Approved	19p13.3-p13.2	19p13.3-p13.2			TM7LN3|EMR1	egf-like module containing, mucin-like, hormone receptor-like sequence 1|egf-like module containing, mucin-like, hormone receptor-like 1	Adhesion G protein-coupled receptors, subfamily E	915	1994-08-31	2015-03-03	2015-03-03	2018-02-13	2015	ENSG00000174837	OTTHUMG00000181966		X81479	NM_001256252	CCDS12175|CCDS58643|CCDS58646|CCDS58645|CCDS58644	Q14246	7601460|9500513|25713288	MGI:106912	RGD:1359214			600493		NA			NA			P02.004		objectId:182	NA	NA					NA
CYRIA	HGNC:25373	CYFIP related Rac1 interactor A	protein-coding gene	gene with protein product	Approved	2p24.2	02p24.2	DKFZP566A1524|FLJ11080|CYRI-A		FAM49A	family with sequence similarity 49, member A|family with sequence similarity 49 member A			2004-08-20	2019-11-22	2019-11-22	2019-11-22	81553	ENSG00000197872	OTTHUMG00000090615	uc002rck.3	AK001942	NM_030797	CCDS1688	Q9H0Q0	31413787	MGI:1261783	RGD:1305961					NA			NA						NA	NA					NA
AL671883.2	NA	NA	NA	NA	NA	NA	NA	NA	NA	NA	NA	NA	NA	NA	NA	NA	NA	NA	NA	NA	NA	NA	NA	NA	NA	NA	NA	NA	NA	NA	NA	NA	NA	NA	NA	NA	NA	NA	NA	NA	NA	NA	NA	NA	NA	NA	NA	NA	NA
AIF1	HGNC:352	allograft inflammatory factor 1	protein-coding gene	gene with protein product	Approved	6p21.33	06p21.33	IRT-1|AIF-1|Em:AF129756.17|IBA1	interferon gamma responsive transcript|ionized calcium-binding adapter molecule 1			EF-hand domain containing	863	1997-07-01			2020-09-17	199	ENSG00000204472	OTTHUMG00000031246	uc003nuy.4	U19713	NM_001318970	CCDS34398|CCDS4706	P55008	8912632	MGI:1343098	RGD:61924			601833		NA			NA						NA	NA					NA
THEMIS2	HGNC:16839	thymocyte selection associated family member 2	protein-coding gene	gene with protein product	Approved	1p35.3	01p35.3	ICB-1|Icb-1	induced by contact to basement membrane 1	C1orf38	chromosome 1 open reading frame 38			2003-01-16	2012-07-10	2012-07-10	2016-10-05	9473	ENSG00000130775	OTTHUMG00000003735	uc001bpc.6	AF044896	NM_004848	CCDS30654|CCDS41290|CCDS65461|CCDS30653	Q5TEJ8	16219472	MGI:2446213	RGD:1561016			617856		NA			NA						NA	NA					NA
TMSB4X	HGNC:11881	thymosin beta 4 X-linked	protein-coding gene	gene with protein product	Approved	Xp22.2	Xp22.2	TB4X		TMSB4	thymosin, beta 4, X chromosome			1994-09-06		2018-04-26	2018-04-26	7114	ENSG00000205542	OTTHUMG00000021144	uc004cvf.4		NM_021109	CCDS35202	P62328	2677145|9381176	MGI:99510	RGD:621622			300159		NA			NA						NA	NA					NA
AC011933.2	NA	NA	NA	NA	NA	NA	NA	NA	NA	NA	NA	NA	NA	NA	NA	NA	NA	NA	NA	NA	NA	NA	NA	NA	NA	NA	NA	NA	NA	NA	NA	NA	NA	NA	NA	NA	NA	NA	NA	NA	NA	NA	NA	NA	NA	NA	NA	NA	NA
RN7SL116P	HGNC:46132	RNA, 7SL, cytoplasmic 116, pseudogene	pseudogene	pseudogene	Approved	20q11.23	20q11.23							2013-04-02			2013-04-02	106480488	ENSG00000240474		uc021wdo.2		NG_045561										NA			NA						NA	NA					NA
AC245014.3	NA	NA	NA	NA	NA	NA	NA	NA	NA	NA	NA	NA	NA	NA	NA	NA	NA	NA	NA	NA	NA	NA	NA	NA	NA	NA	NA	NA	NA	NA	NA	NA	NA	NA	NA	NA	NA	NA	NA	NA	NA	NA	NA	NA	NA	NA	NA	NA	NA
AC027290.2	NA	NA	NA	NA	NA	NA	NA	NA	NA	NA	NA	NA	NA	NA	NA	NA	NA	NA	NA	NA	NA	NA	NA	NA	NA	NA	NA	NA	NA	NA	NA	NA	NA	NA	NA	NA	NA	NA	NA	NA	NA	NA	NA	NA	NA	NA	NA	NA	NA
CCL4	HGNC:10630	C-C motif chemokine ligand 4	protein-coding gene	gene with protein product	Approved	17q12	17q12	MIP-1-beta|Act-2|AT744.1		LAG1|SCYA4	small inducible cytokine A4 (homologous to mouse Mip-1b)|chemokine (C-C motif) ligand 4	Chemokine ligands	483	1990-07-05	2002-08-23	2016-03-01	2016-03-01	6351	ENSG00000275302	OTTHUMG00000188414	uc002hkw.3	M23502	NM_002984	CCDS11308	P13236	1972563	MGI:98261	RGD:620441			182284		NA			NA					ligandId:757	NA	NA					NA
PDCD1	HGNC:8760	programmed cell death 1	protein-coding gene	gene with protein product	Approved	2q37.3	02q37.3	CD279|PD1|hSLE1|PD-1		SLEB2	systemic lupus erythematosus susceptibility 2	CD molecules|V-set domain containing	471|590	1994-05-24			2015-09-10	5133	ENSG00000188389	OTTHUMG00000151342	uc002wcq.5	AY206416	NM_005018	CCDS33428	Q15116	7851902|12402038	MGI:104879	RGD:1311658			600244		NA			247147					objectId:2760	NA	NA	CD279				NA
AC008105.2	NA	NA	NA	NA	NA	NA	NA	NA	NA	NA	NA	NA	NA	NA	NA	NA	NA	NA	NA	NA	NA	NA	NA	NA	NA	NA	NA	NA	NA	NA	NA	NA	NA	NA	NA	NA	NA	NA	NA	NA	NA	NA	NA	NA	NA	NA	NA	NA	NA
CD96	HGNC:16892	CD96 molecule	protein-coding gene	gene with protein product	Approved	3q13.13-q13.2	03q13.13-q13.2	TACTILE			CD96 antigen	CD molecules|Immunoglobulin like domain containing|Ig-like cell adhesion molecule family	471|594|1410	2003-01-22		2006-03-28	2018-02-13	10225	ENSG00000153283	OTTHUMG00000159275	uc003dxw.4	M88282	NM_001318889	CCDS2958|CCDS82817|CCDS2959	P40200	1313846	MGI:1934368	RGD:1565249			606037		NA			138499						NA	NA	CD96				NA
DPEP2	HGNC:23028	dipeptidase 2	protein-coding gene	gene with protein product	Approved	16q22.1	16q22.1					M19 metallopeptidases	1445	2003-09-12			2015-09-11	64174	ENSG00000167261	OTTHUMG00000137542	uc002eve.5	AJ295149	NM_022355	CCDS10857	Q9H4A9		MGI:2442042	RGD:1305746			609925		NA			NA			M19.004		objectId:1394	NA	NA			3.4.13.19		NA
CLEC12A	HGNC:31713	C-type lectin domain family 12 member A	protein-coding gene	gene with protein product	Approved	12p13.31	12p13.31	CLL-1|MICL|CD371|DCAL-2	dendritic cell-associated lectin 2|myeloid inhibitory C-type lectin-like receptor		C-type lectin domain family 12, member A	CD molecules|C-type lectin domain containing	471|1298	2005-02-09		2017-03-23	2017-03-28	160364	ENSG00000172322	OTTHUMG00000168396	uc001qwq.3	AY498550	NM_138337	CCDS8609|CCDS8608|CCDS55803|CCDS73442	Q5QGZ9		MGI:3040968	RGD:1592991			612088		NA			NA					objectId:3081	NA	NA					NA
CD27	HGNC:11922	CD27 molecule	protein-coding gene	gene with protein product	Approved	12p13.31	12p13.31	S152|Tp55		TNFRSF7	tumor necrosis factor receptor superfamily, member 7	CD molecules|Tumor necrosis factor receptor superfamily	471|782	1992-06-10	2006-10-27	2006-10-27	2021-04-13	939	ENSG00000139193	OTTHUMG00000168316	uc001qod.4	M63928	NM_001242	CCDS8545	P26842	2442250|8530100	MGI:88326	RGD:1560499	LRG_357|http://ftp.ebi.ac.uk/pub/databases/lrgex/LRG_357.xml		186711		NA			356847					objectId:1876	NA	NA	CD27				NA
RTP5	HGNC:26585	receptor transporter protein 5 (putative)	protein-coding gene	gene with protein product	Approved	2q37.3	02q37.3	FLJ33590|Z3CXXC5	zinc finger, 3CxxC-type 5	C2orf85|CXXC11	chromosome 2 open reading frame 85|CXXC finger protein 11|receptor (chemosensory) transporter protein 5 (putative)	Zinc fingers 3CxxC-type|Receptor transporter proteins	137|719	2009-01-27	2014-02-20	2016-05-05	2016-05-05	285093	ENSG00000188011	OTTHUMG00000151341		AK090909	NM_173821	CCDS42843	Q14D33								NA			NA						NA	NA					NA
GPR18	HGNC:4472	G protein-coupled receptor 18	protein-coding gene	gene with protein product	Approved	13q32.3	13q32.3					G protein-coupled receptors, Class A orphans	262	1995-12-18			2016-10-06	2841	ENSG00000125245	OTTHUMG00000017266	uc058xzd.1	L42324	NM_001098200	CCDS9491	Q14330	9205118	MGI:107859	RGD:1304889			602042		NA			NA					objectId:89	NA	NA					NA
AL109615.2	NA	NA	NA	NA	NA	NA	NA	NA	NA	NA	NA	NA	NA	NA	NA	NA	NA	NA	NA	NA	NA	NA	NA	NA	NA	NA	NA	NA	NA	NA	NA	NA	NA	NA	NA	NA	NA	NA	NA	NA	NA	NA	NA	NA	NA	NA	NA	NA	NA
SH2D2A	HGNC:10821	SH2 domain containing 2A	protein-coding gene	gene with protein product	Approved	1q23.1	01q23.1	TSAd|F2771	T lymphocyte specific adaptor protein|T cell specific adapter protein TSAd|T cell specific adpater protein TSAd		SH2 domain protein 2A	SH2 domain containing	741	1998-11-19		2010-04-21	2016-10-05	9047	ENSG00000027869	OTTHUMG00000041305	uc001fqd.3	AJ000553	NM_003975	CCDS53380|CCDS53381|CCDS1159	Q9NP31	9468509	MGI:1351596	RGD:1303076			604514		NA			NA						NA	NA					NA
DGKA	HGNC:2849	diacylglycerol kinase alpha	protein-coding gene	gene with protein product	Approved	12q13.2	12q13.2	DGK-alpha		DAGK|DAGK1	diacylglycerol kinase, alpha (80kD)|diacylglycerol kinase, alpha 80kDa	EF-hand domain containing|Diacylglycerol kinases	863|1178	1991-08-21		2015-11-09	2016-10-05	1606	ENSG00000065357	OTTHUMG00000170109	uc001sij.4	AF064767	NM_001345	CCDS8896	P23743	8180475|7959783	MGI:102952	RGD:70904			125855		NA			NA						NA	NA			2.7.1.107		NA
LILRB4	HGNC:6608	leukocyte immunoglobulin like receptor B4	protein-coding gene	gene with protein product	Approved	19q13.42	19q13.42	LIR-5|ILT3|HM18|LIR5|CD85k	leucocyte Ig-like receptor B4		leukocyte immunoglobulin-like receptor, subfamily B (with TM and ITIM domains), member 4	CD molecules|Inhibitory leukocyte immunoglobulin like receptors	471|1182	2000-01-11		2016-01-14	2016-10-24	11006	ENSG00000186818	OTTHUMG00000065879	uc002qgp.5	U82979	NM_001278426	CCDS42618|CCDS12902	Q8NHJ6	9151699|9079806	MGI:102701|MGI:102702	RGD:1359090			604821		NA			NA						NA	NA	CD85k				NA
ADGRG3	HGNC:13728	adhesion G protein-coupled receptor G3	protein-coding gene	gene with protein product	Approved	16q21	16q21	Pb99|PGR26		GPR97	G protein-coupled receptor 97	Adhesion G protein-coupled receptors, subfamily G	917	2000-10-20	2015-03-03	2015-03-03	2016-10-05	222487	ENSG00000182885	OTTHUMG00000133458		AY140959	NM_170776	CCDS76879|CCDS10786	Q86Y34	12435584|25713288	MGI:1859670	RGD:1305674			618441		NA			NA			P02.023		objectId:188	NA	NA					NA
TOX	HGNC:18988	thymocyte selection associated high mobility group box	protein-coding gene	gene with protein product	Approved	8q12.1	08q12.1	KIAA0808|TOX1						2007-03-20		2015-11-16	2016-10-05	9760	ENSG00000198846	OTTHUMG00000164331	uc003xtw.1		NM_014729	CCDS34897	O94900	9872452|11850626	MGI:2181659	RGD:1310455	The Globin Gene Server|http://lovd.bx.psu.edu/home.php?select_db=TOX		606863		NA			NA						NA	NA					NA
NAMPT	HGNC:30092	nicotinamide phosphoribosyltransferase	protein-coding gene	gene with protein product	Approved	7q22.3	07q22.3	PBEF	visfatin	PBEF1	pre-B-cell colony enhancing factor 1			2004-02-02	2008-03-27	2008-03-27	2014-11-19	10135	ENSG00000105835	OTTHUMG00000140388	uc003vdq.4	U02020	NM_182790	CCDS5737	P43490	8289818	MGI:1929865	RGD:631365			608764		NA			NA						NA	NA					NA
THEMIS	HGNC:21569	thymocyte selection associated	protein-coding gene	gene with protein product	Approved	6q22.33	06q22.33	bA325O24.4|FLJ40584|bA325O24.3	thymocyte expressed molecule involved in selection	C6orf207|C6orf190|TSEPA	chromosome 6 open reading frame 207|chromosome 6 open reading frame 190|thymocyte selection pathway associated			2003-11-25	2009-06-25	2009-06-25	2017-08-03	387357	ENSG00000172673	OTTHUMG00000015534	uc063rfx.1	AK094863	NM_001010923	CCDS55056|CCDS55055|CCDS34534	Q8N1K5	19597499|19597498|19597497	MGI:2443552	RGD:1560849			613607		NA			NA						NA	NA					NA
BIRC3	HGNC:591	baculoviral IAP repeat containing 3	protein-coding gene	gene with protein product	Approved	11q22.2	11q22.2	cIAP2|hiap-1|MIHC|RNF49|MALT2|c-IAP2	apoptosis inhibitor 2|TNFR2-TRAF signaling complex protein|mammalian IAP homolog C|inhibitor of apoptosis protein 1	API2	baculoviral IAP repeat-containing 3	Ring finger proteins|Baculoviral IAP repeat containing|Caspase recruitment domain containing	58|419|959	1998-06-10		2011-01-25	2021-04-13	330	ENSG00000023445	OTTHUMG00000167324	uc058guu.1	L49432	NM_001165	CCDS8315	Q13489	8552191|8548810	MGI:1197007	RGD:621282	LRG_1423|http://ftp.ebi.ac.uk/pub/databases/lrgex/LRG_1423.xml	BIRC3	601721		NA			201152			I32.003		objectId:2792	NA	NA					NA
GAPT	HGNC:26588	GRB2 binding adaptor protein, transmembrane	protein-coding gene	gene with protein product	Approved	5q11.2	05q11.2	FLJ33641	GRB2-binding transmembrane adaptor	C5orf29	chromosome 5 open reading frame 29			2006-08-11	2008-10-07	2016-09-08	2016-09-08	202309	ENSG00000175857	OTTHUMG00000131219	uc003jro.2	AK090960	NM_152687	CCDS3975	Q8N292		MGI:3608341	RGD:1586621					NA			NA						NA	NA					NA
ITGA4	HGNC:6140	integrin subunit alpha 4	protein-coding gene	gene with protein product	Approved	2q31.3	02q31.3	CD49d	antigen CD49D|alpha 4 subunit of VLA-4 receptor	CD49D	integrin, alpha 4 (antigen CD49D, alpha 4 subunit of VLA-4 receptor)	CD molecules|Integrin alpha subunits	471|1160	1991-08-06		2015-12-15	2016-10-05	3676	ENSG00000115232	OTTHUMG00000154212	uc002unu.4		NM_000885	CCDS42788|CCDS82540	P13612	1537388	MGI:96603	RGD:1593249			192975		NA			NA					objectId:2443	NA	NA	CD49d				NA
RGS2	HGNC:9998	regulator of G protein signaling 2	protein-coding gene	gene with protein product	Approved	1q31.2	01q31.2			G0S8	regulator of G-protein signalling 2, 24kD|regulator of G-protein signalling 2, 24kDa|regulator of G-protein signaling 2, 24kDa|regulator of G-protein signaling 2	Receptor ligands|Regulators of G-protein signaling	542|720	1994-11-01		2017-04-13	2017-04-13	5997	ENSG00000116741	OTTHUMG00000035600	uc001gsl.4	L13463	NM_002923	CCDS1377	P41220	8179820	MGI:1098271	RGD:621665			600861		NA			470972					objectId:2808	NA	NA					NA
ADAM19	HGNC:197	ADAM metallopeptidase domain 19	protein-coding gene	gene with protein product	Approved	5q33.3	05q33.3	MLTNB	meltrin beta		a disintegrin and metalloproteinase domain 19 (meltrin beta)	ADAM metallopeptidase domain containing	47	1998-12-01		2010-06-24	2020-09-17	8728	ENSG00000135074	OTTHUMG00000130242	uc003lwz.5	AF311317	NM_033274	CCDS4338	Q9H013	9806848	MGI:105377	RGD:1585017			603640		NA			NA			M12.214		objectId:1664	NA	NA					NA
AC055839.2	NA	NA	NA	NA	NA	NA	NA	NA	NA	NA	NA	NA	NA	NA	NA	NA	NA	NA	NA	NA	NA	NA	NA	NA	NA	NA	NA	NA	NA	NA	NA	NA	NA	NA	NA	NA	NA	NA	NA	NA	NA	NA	NA	NA	NA	NA	NA	NA	NA
SLAMF1	HGNC:10903	signaling lymphocytic activation molecule family member 1	protein-coding gene	gene with protein product	Approved	1q23.3	01q23.3	CD150		SLAM	signaling lymphocytic activation molecule	CD molecules|Immunoglobulin like domain containing|Ig-like cell adhesion molecule family	471|594|1410	1998-08-06	2003-10-31	2003-10-29	2014-11-18	6504	ENSG00000117090	OTTHUMG00000024006	uc001fwl.6	U33017	NM_001330754	CCDS81389|CCDS1207	Q13291	7617038	MGI:1351314	RGD:1560634			603492		NA			NA						NA	NA	CD150				NA
IL15	HGNC:5977	interleukin 15	protein-coding gene	gene with protein product	Approved	4q31.21	04q31.21	IL-15|MGC9721				Interleukins	601	1994-07-11			2016-10-05	3600	ENSG00000164136	OTTHUMG00000133418	uc003iit.4	U14407	NM_172175	CCDS3755|CCDS3756	P40933	8178155	MGI:103014	RGD:2887			600554		NA			NA					ligandId:4981	NA	NA					NA
CACNA1I	HGNC:1396	calcium voltage-gated channel subunit alpha1 I	protein-coding gene	gene with protein product	Approved	22q13.1	22q13.1	Cav3.3			calcium channel, voltage-dependent, T type, alpha 1I subunit	Calcium voltage-gated channel alpha1 subunits	1512	1999-01-08		2016-02-04	2020-09-17	8911	ENSG00000100346	OTTHUMG00000151096	uc003ayc.5	AF129133	NM_001003406	CCDS46711|CCDS46710	Q9P0X4	10454147|16382099	MGI:2178051	RGD:68944			608230		NA			NA					objectId:537	NA	NA					NA
ETV7	HGNC:18160	ETS variant transcription factor 7	protein-coding gene	gene with protein product	Approved	6p21.31	06p21.31	TEL2|TEL-2	TEL2 oncogene		ets variant gene 7 (TEL2 oncogene)|ETS variant 7	ETS transcription factor family	534	2003-05-19		2019-07-25	2019-07-25	51513	ENSG00000010030	OTTHUMG00000014594	uc011dtl.3	AF116508	NM_016135	CCDS75441|CCDS56425|CCDS56424|CCDS56422|CCDS75440|CCDS78131|CCDS4819|CCDS56423	Q9Y603	10828014|11108721					605255		NA			NA						NA	NA					NA
PTGS2	HGNC:9605	prostaglandin-endoperoxide synthase 2	protein-coding gene	gene with protein product	Approved	1q31.1	01q31.1	COX2	prostaglandin G/H synthase 2|cyclooxygenase 2		prostaglandin-endoperoxide synthase 2 (prostaglandin G/H synthase and cyclooxygenase)			1992-10-28		2016-01-25	2016-10-05	5743	ENSG00000073756	OTTHUMG00000035473	uc001gsb.4	D28235	NM_000963	CCDS1371	P35354	1380156	MGI:97798	RGD:620349			600262		NA			470924					objectId:1376	NA	NA			1.14.99.1		NA
HLA-E	HGNC:4962	major histocompatibility complex, class I, E	protein-coding gene	gene with protein product	Approved	6p22.1	06p22.1					Histocompatibility complex|C1-set domain containing	588|591	1988-05-11			2021-05-26	3133	ENSG00000204592	OTTHUMG00000031155	uc003nqg.4	M20022	NM_005516	CCDS34379	P13747	3131426	MGI:95896|MGI:95904|MGI:95913|MGI:95914|MGI:95915|MGI:95917|MGI:95928|MGI:95929|MGI:95931|MGI:95933|MGI:95935|MGI:95936|MGI:95937|MGI:95956|MGI:95957|MGI:95959|MGI:1276522|MGI:1276524|MGI:1276525|MGI:1276526|MGI:1276527|MGI:1276570|M	RGD:735037	IMGT/HLA Database|http://www.ebi.ac.uk/imgt/hla/		143010		NA			NA						NA	NA					NA
CD300C	HGNC:19320	CD300c molecule	protein-coding gene	gene with protein product	Approved	17q25.1	17q25.1	CMRF35|LIR|CMRF-35A|CMRF35A|IGSF16			CD300c antigen	CD molecules|V-set domain containing	471|590	2005-02-08		2006-03-28	2016-10-05	10871	ENSG00000167850	OTTHUMG00000067608	uc002jky.3	BC022279	NM_006678	CCDS11701	Q08708	1349532|10746781	MGI:2153249|MGI:3032626				606786		NA			NA						NA	NA	CD300c				NA
NRGN	HGNC:8000	neurogranin	protein-coding gene	gene with protein product	Approved	11q24.2	11q24.2	RC3			neurogranin (protein kinase C substrate, RC3)			1996-07-17		2015-11-20	2016-10-05	4900	ENSG00000154146	OTTHUMG00000165928	uc001qaq.3	X99075|X99076	NM_006176	CCDS8451	Q92686	9143500	MGI:1927184	RGD:61833			602350		NA			NA						NA	NA					NA
CXCL5	HGNC:10642	C-X-C motif chemokine ligand 5	protein-coding gene	gene with protein product	Approved	4q13.3	04q13.3	ENA-78		SCYB5	small inducible cytokine subfamily B (Cys-X-Cys), member 5 (epithelial-derived neutrophil-activating peptide 78)|chemokine (C-X-C motif) ligand 5	Chemokine ligands	483	1996-09-03	2002-08-23	2016-03-01	2016-10-24	6374	ENSG00000163735	OTTHUMG00000160871	uc003hhk.5	X78686	NM_002994	CCDS34006	P42830	7929219	MGI:1096868				600324		NA			NA					ligandId:829	NA	NA					NA
AOAH	HGNC:548	acyloxyacyl hydrolase	protein-coding gene	gene with protein product	Approved	7p14.2	07p14.2				acyloxyacyl hydrolase (neutrophil)			1992-09-16		2015-11-26	2020-09-17	313	ENSG00000136250	OTTHUMG00000023566	uc032zjw.2	BC025698	NM_001637	CCDS75584|CCDS55102|CCDS5448	P28039	1883828	MGI:1350928	RGD:1560514			102593		NA			NA					objectId:2873	NA	NA			3.1.1.77		NA
PRAM1	HGNC:30091	PML-RARA regulated adaptor molecule 1	protein-coding gene	gene with protein product	Approved	19p13.2	19p13.2	PML-RAR						2005-07-04			2020-04-01	84106	ENSG00000133246	OTTHUMG00000167924	uc002mkd.4	BC028012	NM_032152	CCDS45954	Q96QH2	11301322|15572693	MGI:3576625	RGD:1564330			606466		NA			NA						NA	NA					NA
TLR8	HGNC:15632	toll like receptor 8	protein-coding gene	gene with protein product	Approved	Xp22.2	Xp22.2	CD288|hTLR8			toll-like receptor 8	CD molecules|Toll like receptors	471|948	2001-04-27		2016-01-21	2021-09-08	51311	ENSG00000101916	OTTHUMG00000021145	uc004cvd.4	AF246971	NM_016610	CCDS14153|CCDS14152	Q9NR97	11022119	MGI:2176887	RGD:1590327	Global Variome shared LOVD|https://databases.lovd.nl/shared/genes/TLR8		300366		NA			NA					objectId:1758	NA	NA	CD288				NA
HCAR2	HGNC:24827	hydroxycarboxylic acid receptor 2	protein-coding gene	gene with protein product	Approved	12q24.31	12q24.31	HCA2|HM74A|PUMAG|Puma-g|NIACR1	niacin receptor 1	GPR109A	G protein-coupled receptor 109A	Hydroxycarboxylic acid receptors	200	2004-04-22	2011-05-30	2011-05-30	2015-09-11	338442	ENSG00000182782	OTTHUMG00000162722	uc001ucx.2	AY148884	NM_177551	CCDS9235	Q8TDS4	21167710|12522134|12646212|19141678|18983141|21454438	MGI:1933383	RGD:727952			609163		NA			NA					objectId:312	NA	NA					NA
ABCA7	HGNC:37	ATP binding cassette subfamily A member 7	protein-coding gene	gene with protein product	Approved	19p13.3	19p13.3	ABCX			ATP-binding cassette, sub-family A (ABC1), member 7	ATP binding cassette subfamily A	805	1999-06-11		2015-11-13	2020-09-17	10347	ENSG00000064687	OTTHUMG00000167547	uc002lqw.5	AF328787	NM_019112	CCDS12055	Q8IZY2	10873640|11435699|12917409	MGI:1351646	RGD:1303134			605414		NA			NA					objectId:762	NA	NA					NA
PROK2	HGNC:18455	prokineticin 2	protein-coding gene	gene with protein product	Approved	3p13	03p13	PK2|BV8|MIT1|KAL4	protein Bv8 homolog			Receptor ligands	542	2002-07-22			2016-10-05	60675	ENSG00000163421	OTTHUMG00000158809	uc003doz.5	AF333025	NM_001126128	CCDS2916|CCDS46868	Q9HC23	11054548|11259612	MGI:1354178	RGD:620280			607002		NA			118039					ligandId:1867	NA	NA					NA
EPSTI1	HGNC:16465	epithelial stromal interaction 1	protein-coding gene	gene with protein product	Approved	13q14.11	13q14.11	BRESI1|MGC29634	epithelial stromal interaction protein 1		epithelial stromal interaction 1 (breast)			2001-09-05		2016-09-27	2016-10-05	94240	ENSG00000133106	OTTHUMG00000016814	uc001uyx.3	AF396928	NM_001002264	CCDS31964|CCDS9387|CCDS81765	Q96J88	11991720	MGI:1915168	RGD:1563207			607441		NA			NA						NA	NA					NA
AC044849.1	NA	NA	NA	NA	NA	NA	NA	NA	NA	NA	NA	NA	NA	NA	NA	NA	NA	NA	NA	NA	NA	NA	NA	NA	NA	NA	NA	NA	NA	NA	NA	NA	NA	NA	NA	NA	NA	NA	NA	NA	NA	NA	NA	NA	NA	NA	NA	NA	NA
GZMM	HGNC:4712	granzyme M	protein-coding gene	gene with protein product	Approved	19p13.3	19p13.3	MET1|LMET1	lymphocyte met-ase 1		granzyme M (lymphocyte met-ase 1)	Granule associated serine proteases of immune defence	1636	1994-10-12		2015-11-16	2019-08-21	3004	ENSG00000197540	OTTHUMG00000180559	uc002low.4		NM_005317	CCDS74240|CCDS12031	P51124	8119738	MGI:99549	RGD:620022			600311		NA			NA			S01.139			NA	NA					NA
FAM157C	HGNC:34081	family with sequence similarity 157 member C	non-coding RNA	RNA, long non-coding	Approved	16q24.3	16q24.3				family with sequence similarity 157, member C|family with sequence similarity 157 member C|family with sequence similarity 157 member C (non-protein coding)	Long non-coding RNAs with FAM root symbol	1993	2008-12-08	2013-01-18	2018-05-17	2020-04-20	100996541	ENSG00000260528	OTTHUMG00000172848	uc002fqr.3		NR_126161		P0CG43								NA			NA						NA	NA					NA
RAB37	HGNC:30268	RAB37, member RAS oncogene family	protein-coding gene	gene with protein product	Approved	17q25.1	17q25.1					RAB, member RAS oncogene GTPases	388	2004-01-26			2016-10-05	326624	ENSG00000172794	OTTHUMG00000134282	uc010wrc.3	BC040547	NM_175738	CCDS82198|CCDS32722|CCDS54161|CCDS54162|CCDS11703	Q96AX2	10722846	MGI:1929945	RGD:2319982			609956		NA			NA						NA	NA					NA
BASP1	HGNC:957	brain abundant membrane attached signal protein 1	protein-coding gene	gene with protein product	Approved	5p15.1	05p15.1	NAP-22|NAP22|CAP23|CAP-23			brain abundant, membrane attached signal protein 1			1999-12-08		2016-01-06	2020-09-17	10409	ENSG00000176788	OTTHUMG00000131061	uc031siz.2	AF039656	NM_001271606	CCDS3888	P80723	9310187|9749536	MGI:1917600	RGD:621491			605940		NA			NA						NA	NA					NA
CD68	HGNC:1693	CD68 molecule	protein-coding gene	gene with protein product	Approved	17p13.1	17p13.1	SCARD1|macrosialin|GP110|DKFZp686M18236|LAMP4	scavenger receptor class D, member 1|CD68 antigen|macrophage antigen CD68		CD68 antigen	CD molecules|Scavenger receptors|Lysosome associated membrane proteins	471|1253|1910	1993-06-11		2006-03-28	2016-10-05	968	ENSG00000129226	OTTHUMG00000108146	uc002ghv.4	S57235	NM_001251	CCDS11114|CCDS58512	P34810	9790779	MGI:88342	RGD:1305970			153634		NA			NA						NA	NA	CD68				NA
CRTAM	HGNC:24313	cytotoxic and regulatory T cell molecule	protein-coding gene	gene with protein product	Approved	11q24.1	11q24.1	CD355	class I MHC restricted T cell associated molecule			CD molecules|V-set domain containing|C2-set domain containing|Nectins and nectin-like molecules	471|590|592|1855	2006-06-27		2017-12-06	2017-12-06	56253	ENSG00000109943	OTTHUMG00000166026	uc001pyj.4	AF001622	NM_019604	CCDS76489|CCDS8437	O95727	10811014|16300832	MGI:1859822	RGD:1304602			612597		NA			NA						NA	NA					NA
AC099804.1	NA	NA	NA	NA	NA	NA	NA	NA	NA	NA	NA	NA	NA	NA	NA	NA	NA	NA	NA	NA	NA	NA	NA	NA	NA	NA	NA	NA	NA	NA	NA	NA	NA	NA	NA	NA	NA	NA	NA	NA	NA	NA	NA	NA	NA	NA	NA	NA	NA
ZNF385A	HGNC:17521	zinc finger protein 385A	protein-coding gene	gene with protein product	Approved	12q13.13	12q13.13	DKFZp586G1122|Hzf|ZFP385		ZNF385	zinc finger protein 385			2003-10-28	2007-12-06	2007-12-06	2015-05-18	25946	ENSG00000161642	OTTHUMG00000169840	uc001sfy.4	AF304052	NM_015481	CCDS44911|CCDS8879|CCDS44910|CCDS76563	Q96PM9		MGI:1352495	RGD:1593784			609124		NA			NA						NA	NA					NA
ST8SIA4	HGNC:10871	ST8 alpha-N-acetyl-neuraminide alpha-2,8-sialyltransferase 4	protein-coding gene	gene with protein product	Approved	5q21.1	05q21.1	PST|PST1	ST8Sia IV	SIAT8D	sialyltransferase 8 (alpha-2, 8-polysialytransferase) D|ST8 alpha-N-acetylneuraminate alpha-2,8-sialyltransferase 4	Sialyltransferases|MicroRNA protein coding host genes	438|1691	1999-06-11	2005-02-07	2016-04-29	2016-10-05	7903	ENSG00000113532	OTTHUMG00000128727	uc003knk.5	L41680	NM_005668	CCDS4091|CCDS47252	Q92187	7624364	MGI:106018	RGD:621845			602547		NA			NA						NA	NA			2.4.99.-		NA
RUFY4	HGNC:24804	RUN and FYVE domain containing 4	protein-coding gene	gene with protein product	Approved	2q35	02q35	FLJ46536|ZFYVE31				Zinc fingers FYVE-type	81	2006-07-14			2015-01-14	285180	ENSG00000188282	OTTHUMG00000155235	uc061shw.1	AK128393	NM_198483		Q6ZNE9		MGI:3588214	RGD:1560678					NA			NA						NA	NA					NA
CD28	HGNC:1653	CD28 molecule	protein-coding gene	gene with protein product	Approved	2q33.2	02q33.2		T-cell-specific surface glycoprotein		CD28 antigen (Tp44)	CD molecules|V-set domain containing|Ig-like cell adhesion molecule family	471|590|1410	1988-05-11		2006-03-28	2016-10-05	940	ENSG00000178562	OTTHUMG00000132878	uc002vah.6	J02988	NM_006139	CCDS2361|CCDS58749	P10747	1355979	MGI:88327	RGD:2299			186760		NA			448537					objectId:2863	NA	NA	CD28				NA
ARHGAP27	HGNC:31813	Rho GTPase activating protein 27	protein-coding gene	gene with protein product	Approved	17q21.31	17q21.31	CAMGAP1|FLJ43547|SH3P20		SH3D20	SH3 domain containing 20	Pleckstrin homology domain containing|Rho GTPase activating proteins	682|721	2004-09-02			2016-12-14	201176	ENSG00000159314	OTTHUMG00000166982	uc032fka.1	AK125535	NM_199282	CCDS74082|CCDS11498|CCDS32670	Q6ZUM4	15147912	MGI:1916903	RGD:735202			610591		NA			NA						NA	NA					NA
LINC02446	HGNC:53378	long intergenic non-protein coding RNA 2446	non-coding RNA	RNA, long non-coding	Approved	12p13.2	12p13.2					Long intergenic non-protein coding RNAs	1986	2017-03-27			2017-03-27	101060038	ENSG00000256039	OTTHUMG00000168797			NR_146455										NA			NA						NA	NA					NA
AC007032.1	NA	NA	NA	NA	NA	NA	NA	NA	NA	NA	NA	NA	NA	NA	NA	NA	NA	NA	NA	NA	NA	NA	NA	NA	NA	NA	NA	NA	NA	NA	NA	NA	NA	NA	NA	NA	NA	NA	NA	NA	NA	NA	NA	NA	NA	NA	NA	NA	NA
GPSM3	HGNC:13945	G protein signaling modulator 3	protein-coding gene	gene with protein product	Approved	6p21.32	06p21.32	NG1|G18|G18.1a|G18.1b|G18.2|AGS4	activator of G-protein signaling 4	C6orf9	chromosome 6 open reading frame 9|G-protein signalling modulator 3 (AGS3-like, C. elegans)|G-protein signaling modulator 3			2001-04-06	2004-02-04	2017-04-13	2017-04-13	63940	ENSG00000213654	OTTHUMG00000031244	uc011iwf.2	AF155657	NM_022107	CCDS34419	Q9Y4H4	2259622|15096500	MGI:2146785	RGD:1303014			618558		NA			NA						NA	NA					NA
TRIM22	HGNC:16379	tripartite motif containing 22	protein-coding gene	gene with protein product	Approved	11p15.4	11p15.4	STAF50|GPSTAF50|RNF94			tripartite motif-containing 22	Ring finger proteins|Tripartite motif containing|Minor histocompatibility antigens	58|59|870	2001-08-10		2011-01-25	2016-10-05	10346	ENSG00000132274	OTTHUMG00000066904	uc001mbr.4	X82200	NM_006074	CCDS41612	Q8IYM9	11331580|11096452					606559		NA			471254						NA	NA					NA
GFI1	HGNC:4237	growth factor independent 1 transcriptional repressor	protein-coding gene	gene with protein product	Approved	1p22.1	01p22.1	GFI1A|GFI-1		ZNF163	growth factor independent 1	Zinc fingers C2H2-type|SNAG transcriptional repressors	28|1259	1994-10-17		2016-05-04	2021-04-13	2672	ENSG00000162676	OTTHUMG00000010897	uc001dow.5	U67369	NM_005263	CCDS30773	Q99684	7789186	MGI:103170	RGD:2680	GFI1base: Mutation registry for SCN and NI-CINA|http://structure.bmc.lu.se/idbase/GFI1base/|LRG_63|http://ftp.ebi.ac.uk/pub/databases/lrgex/LRG_63.xml		600871		NA			122080						NA	NA					NA
CCL3L3	HGNC:30554	C-C motif chemokine ligand 3 like 3	protein-coding gene	gene with protein product	Approved	17q12	17q12	MGC12815			chemokine (C-C motif) ligand 3-like 3	Chemokine ligands	483	2005-04-28		2016-03-01	2019-01-10	414062	ENSG00000276085	OTTHUMG00000188419	uc002hlf.4	BC007783	NM_001001437	CCDS32626	P16619	20233400	MGI:98260				609468		NA			NA						NA	NA					NA
FASLG	HGNC:11936	Fas ligand	protein-coding gene	gene with protein product	Approved	1q24.3	01q24.3	FasL|CD178		APT1LG1|TNFSF6	tumor necrosis factor (ligand) superfamily, member 6|Fas ligand (TNF superfamily, member 6)	CD molecules|Tumor necrosis factor superfamily|Death inducing signaling complex	471|781|1342	1994-12-09	2005-01-07	2015-11-17	2021-04-13	356	ENSG00000117560	OTTHUMG00000034841	uc001gis.4	U11821	NM_000639	CCDS76243|CCDS1304	P48023	7826947|9022072	MGI:99255	RGD:3880	FASLGbase: Mutation registry for Autoimmune lymphoproliferative syndrome, type 1B (ALPS1B) (previously known as TNFSF6base)|http://structure.bmc.lu.se/idbase/FASLGbase/|LRG_58|http://ftp.ebi.ac.uk/pub/databases/lrgex/LRG_58.xml		134638		NA			121740					ligandId:5078	NA	NA	CD178				NA
GBP1	HGNC:4182	guanylate binding protein 1	protein-coding gene	gene with protein product	Approved	1p22.2	01p22.2				guanylate binding protein 1, interferon-inducible, 67kDa|guanylate binding protein 1, interferon-inducible	Guanylate binding proteins	1825	1995-01-03		2016-01-21	2016-01-21	2633	ENSG00000117228	OTTHUMG00000010614	uc001dmx.3	BC002666	NM_002053	CCDS718	P32455	7518790	MGI:102772	RGD:1311877			600411		NA			NA						NA	NA					NA
MT-TW	HGNC:7501	mitochondrially encoded tRNA-Trp (UGA/G)	non-coding RNA	RNA, transfer	Approved	mitochondria	mitochondria	trnW		MTTW	tRNA tryptophan|mitochondrially encoded tRNA tryptophan	Mitochondrially encoded transfer RNAs	843	1989-10-12	2005-02-16	2018-11-16	2018-11-16	4578	ENSG00000210117		uc064xoy.1					7219534	MGI:102471				590095		NA			160307						NA	25					NA
SPIB	HGNC:11242	Spi-B transcription factor	protein-coding gene	gene with protein product	Approved	19q13.33	19q13.33	SPI-B			Spi-B transcription factor (Spi-1/PU.1 related)	ETS transcription factor family	534	1994-12-15		2016-03-11	2016-03-11	6689	ENSG00000269404	OTTHUMG00000183039	uc002psd.4		NM_003121	CCDS58674|CCDS59412|CCDS33080	Q01892	1406622	MGI:892986	RGD:1565899			606802		NA			239862						NA	NA					NA
RPL32P1	HGNC:10339	ribosomal protein L32 pseudogene 1	pseudogene	pseudogene	Approved	6p21.32	06p21.32	RPL32-L		RPL32P	ribosomal protein L32 pseudogene			2009-03-01	2001-12-14	2001-12-10	2017-10-30	6163	ENSG00000224796	OTTHUMG00000031191		X02228	NG_000869			3866218|19123937							NA			NA	PGOHUM00000301761					NA	NA					NA
VENTX	HGNC:13639	VENT homeobox	protein-coding gene	gene with protein product	Approved	10q26.3	10q26.3	HPX42B		VENTX2	VENT-like homeobox 2|VENT homeobox homolog (Xenopus laevis)	NKL subclass homeoboxes and pseudogenes	519	2001-08-23	2005-09-27	2011-06-01	2014-11-18	27287	ENSG00000151650	OTTHUMG00000019307	uc010quy.3	AF068006	NM_014468	CCDS7675	O95231	10790436		RGD:2320944			607158		8558			NA						NA	NA					NA
HEATR9	HGNC:26548	HEAT repeat containing 9	protein-coding gene	gene with protein product	Approved	17q12	17q12	FLJ32830		C17orf66	chromosome 17 open reading frame 66	Armadillo like helical domain containing	1492	2005-12-16	2014-04-03	2014-04-03	2015-08-26	256957	ENSG00000270379	OTTHUMG00000188393		AK057392	NM_152781	CCDS82108|CCDS11299	A2RTY3	12477932	MGI:3650286	RGD:1559875					NA			NA						NA	NA					NA
ADAMTSL4-AS1	HGNC:32041	ADAMTSL4 antisense RNA 1	non-coding RNA	RNA, long non-coding	Approved	1q21.2	01q21.2	FLJ45786		C1orf138	chromosome 1 open reading frame 138	Antisense RNAs	1987	2005-07-08	2013-08-29	2013-08-29	2014-11-18	574406	ENSG00000203804	OTTHUMG00000034866		AK127688	NR_104133		Q5T5F5								NA			NA						NA	NA					NA	ADAMTSL4-AS1
LINC00937	HGNC:48629	long intergenic non-protein coding RNA 937	non-coding RNA	RNA, long non-coding	Approved	12p13.31	12p13.31					Long intergenic non-protein coding RNAs	1986	2013-05-30			2013-05-30	389634	ENSG00000226091	OTTHUMG00000168663		BC073935	NR_024420										NA			NA						NA	NA					NA	LINC00937
CARD16	HGNC:33701	caspase recruitment domain family member 16	protein-coding gene	gene with protein product	Approved	11q22.3	11q22.3	COP1|COP|PSEUDO-ICE|LLID-114769			caspase recruitment domain family, member 16	Caspase recruitment domain containing	959	2008-09-15		2015-11-18	2021-01-26	114769	ENSG00000204397	OTTHUMG00000166157	uc001pip.2		NM_001394580	CCDS41705	Q5EG05	11432859|11536016					615680		NA			NA						NA	NA					NA
CNR2	HGNC:2160	cannabinoid receptor 2	protein-coding gene	gene with protein product	Approved	1p36.11	01p36.11	CB2			cannabinoid receptor 2 (macrophage)	Cannabinoid receptors	202	1994-01-10		2015-11-06	2016-10-05	1269	ENSG00000188822	OTTHUMG00000013892	uc001bif.4	X74328	NM_001841	CCDS245	P34972		MGI:104650	RGD:619713			605051		NA			NA					objectId:57	NA	NA					NA
CXCL16	HGNC:16642	C-X-C motif chemokine ligand 16	protein-coding gene	gene with protein product	Approved	17p13.2	17p13.2	SR-PSOX|CXCLG16|SRPSOX	CXC chemokine ligand 16		chemokine (C-X-C motif) ligand 16	Chemokine ligands|Scavenger receptors	483|1253	2001-09-21		2016-03-01	2016-10-05	58191	ENSG00000161921	OTTHUMG00000090761	uc002fyr.6	AF275260	NM_022059	CCDS11052	Q9H2A7	11017100|11060282	MGI:1932682	RGD:1562928			605398		NA			NA					ligandId:855	NA	NA					NA
IL4I1	HGNC:19094	interleukin 4 induced 1	protein-coding gene	gene with protein product	Approved	19q13.33	19q13.33	FIG1						2002-08-20			2016-01-15	259307	ENSG00000104951	OTTHUMG00000183377	uc010eno.4	AF293462	NM_001258017	CCDS12787|CCDS12786	Q96RQ9	12031486	MGI:109552	RGD:1304831			609742		NA			NA						NA	NA					NA
LGALS9	HGNC:6570	galectin 9	protein-coding gene	gene with protein product	Approved	17q11.2	17q11.2	LGALS9A			lectin, galactoside-binding, soluble, 9	Receptor ligands|Galectins	542|629	1997-06-25		2016-05-13	2016-05-13	3965	ENSG00000168961	OTTHUMG00000179831	uc002gzp.4	AB006782	NM_009587	CCDS82093|CCDS32592|CCDS11222	O00182	9045665	MGI:109496	RGD:3005			601879		NA			NA					ligandId:9594	NA	NA					NA
LOXHD1	HGNC:26521	lipoxygenase homology PLAT domains 1	protein-coding gene	gene with protein product	Approved	18q21.1	18q21.1	FLJ32670|LH2D1		DFNB77	deafness, autosomal recessive 77|lipoxygenase homology domains 1			2004-04-30		2021-02-11	2021-05-26	125336	ENSG00000167210	OTTHUMG00000132644	uc010xcw.2	AK057232	NM_144612	CCDS45862|CCDS54184|CCDS45861|CCDS11929|CCDS77182	Q8IVV2	19732867	MGI:1914609	RGD:1304815			613072		NA			221356						NA	NA					NA
CXCR2P1	HGNC:6028	C-X-C motif chemokine receptor 2 pseudogene 1	pseudogene	pseudogene	Approved	2q35	02q35			IL8RBP|CXCR2P	interleukin 8 receptor, beta pseudogene|chemokine (C-X-C motif) receptor 2 pseudogene|chemokine (C-X-C motif) receptor 2 pseudogene 1			1992-11-27	2010-04-14	2016-03-14	2016-03-14	3580	ENSG00000229754	OTTHUMG00000155244		M98335	NR_002712			1427896|1303245							NA			NA	PGOHUM00000240523					NA	NA					NA
LINC02384	HGNC:53308	long intergenic non-protein coding RNA 2384	non-coding RNA	RNA, long non-coding	Approved	12q15	12q15					Long intergenic non-protein coding RNAs	1986	2017-03-22			2017-03-22	100507195	ENSG00000251301	OTTHUMG00000169139			NR_120458										NA			NA						NA	NA					NA
TCL1A	HGNC:11648	TCL1 family AKT coactivator A	protein-coding gene	gene with protein product	Approved	14q32.13	14q32.13	TCL1			T cell leukemia/lymphoma 1A			1998-12-03		2020-04-30	2020-04-30	8115	ENSG00000100721	OTTHUMG00000171390	uc001yfc.4	X82240	NM_001098725	CCDS9941	P56279	2783489|7809072	MGI:1097166	RGD:1594686		TCL1A	186960		NA			330909						NA	NA					NA
OLR1	HGNC:8133	oxidized low density lipoprotein receptor 1	protein-coding gene	gene with protein product	Approved	12p13.2	12p13.2	LOX-1|SCARE1|CLEC8A			oxidised low density lipoprotein (lectin-like) receptor 1	Scavenger receptors|C-type lectin domain containing	1253|1298	1998-01-16		2016-03-10	2016-10-05	4973	ENSG00000173391	OTTHUMG00000168527	uc001qxo.2	D89050	NM_002543	CCDS53745|CCDS53746|CCDS8618	P78380	9763655	MGI:1261434	RGD:620515			602601		NA			NA						NA	NA					NA
SH2D3C	HGNC:16884	SH2 domain containing 3C	protein-coding gene	gene with protein product	Approved	9q34.11	09q34.11	NSP3			SH2 domain-containing 3C	SH2 domain containing|NSP adaptor proteins	741|1562	2001-11-19		2002-01-14	2016-10-05	10044	ENSG00000095370	OTTHUMG00000020717	uc004bsc.4	AF124251	NM_005489	CCDS6878|CCDS6877|CCDS48026|CCDS48028|CCDS48027|CCDS59145	Q8N5H7	10187783	MGI:1351631	RGD:1307287			604722		NA			NA						NA	NA					NA
GCH1	HGNC:4193	GTP cyclohydrolase 1	protein-coding gene	gene with protein product	Approved	14q22.2	14q22.2	GTPCH1|DYT5a	dopa-responsive dystonia|GTP cyclohydrolase I	GCH|DYT5|DYT14	dystonia 14	MicroRNA protein coding host genes	1691	1988-05-11		2008-08-01	2021-05-26	2643	ENSG00000131979	OTTHUMG00000029754	uc059bsc.1	U19523	NM_000161	CCDS9720|CCDS41954|CCDS45110	P30793	7874165|8695054	MGI:95675	RGD:61992	BIOMDBdb: Database of Mutations Causing BH4 Deficiencies and other PND|http://www.biopku.org/home/biomdb.asp		600225		NA			122048						NA	NA			3.5.4.16		NA
MIR3648-1	HGNC:38941	microRNA 3648-1	non-coding RNA	RNA, micro	Approved	21p11.2	21p11.2	hsa-mir-3648		MIR3648	microRNA 3648	MicroRNA MIR3648 family	1871	2010-09-15	2014-06-26	2014-06-26	2016-11-16	100500862	ENSG00000275708				NR_037421									MI0016048	NA			NA						NA	NA					NA
IFITM1	HGNC:5412	interferon induced transmembrane protein 1	protein-coding gene	gene with protein product	Approved	11p15.5	11p15.5	9-27|CD225|DSPA2a	interferon-induced transmembrane protein 1|dispanin subfamily A member 2a	IFI17	interferon induced transmembrane protein 1 (9-27)	CD molecules|Interferon induced transmembrane proteins	471|1598	2000-02-11		2012-03-13	2018-03-08	8519	ENSG00000185885	OTTHUMG00000165359	uc057xel.1	J04164	NM_003641	CCDS41584	P13164	7559564	MGI:1915963				604456		NA			NA						NA	NA	CD225				NA
CXCL8	HGNC:6025	C-X-C motif chemokine ligand 8	protein-coding gene	gene with protein product	Approved	4q13.3	04q13.3	SCYB8|LUCT|LECT|MDNCF|TSG-1|IL-8|NAP-1|3-10C|MONAP|AMCF-I|LYNAP|NAF|b-ENAP|GCP-1|K60|GCP1|NAP1	neutrophil-activating peptide 1|granulocyte chemotactic protein 1|monocyte-derived neutrophil chemotactic factor|lung giant cell carcinoma-derived chemotactic protein|tumor necrosis factor-induced gene 1|monocyte-derived neutrophil-activating peptide|lymphocyte derived neutrophil activating peptide|beta endothelial cell-derived neutrophil activating peptide|alveolar macrophage chemotactic factor I	IL8	interleukin 8|chemokine (C-X-C motif) ligand 8	Chemokine ligands|Interleukins	483|601	1989-06-30	2014-04-10	2016-03-01	2016-10-05	3576	ENSG00000169429	OTTHUMG00000151316		Y00787	NM_000584	CCDS87231|CCDS34005	P10145	1427896|11178128					146930		NA			NA					ligandId:821	NA	NA					NA
PRKCQ	HGNC:9410	protein kinase C theta	protein-coding gene	gene with protein product	Approved	10p15.1	10p15.1				protein kinase C, theta	C2 domain containing protein kinases|AGC family kinases	835|1625	1992-12-14		2016-01-27	2016-10-05	5588	ENSG00000065675	OTTHUMG00000017623	uc001ijj.3	L07032	NM_006257	CCDS55701|CCDS7079|CCDS60482	Q04759	8444877	MGI:97601	RGD:620968			600448		NA			NA					objectId:1488	NA	NA			2.7.11.1		NA
JCHAIN	HGNC:5713	joining chain of multimeric IgA and IgM	protein-coding gene	gene with protein product	Approved	4q13.3	04q13.3	IGCJ|JCH	immunoglobulin J chain|IgJ chain|J chain	IGJ	immunoglobulin J polypeptide, linker protein for immunoglobulin alpha and mu polypeptides			2001-06-22	2015-04-02	2015-04-02	2016-10-05	3512	ENSG00000132465	OTTHUMG00000129909		M12759	NM_144646	CCDS3545	P01591	3016707|2984306	MGI:96493	RGD:1310155			147790		NA			NA						NA	NA					NA
CD300LB	HGNC:30811	CD300 molecule like family member b	protein-coding gene	gene with protein product	Approved	17q25.1	17q25.1	TREM5|CLM7	triggering receptor expressed on myeloid cells 5		CD300 antigen like family member B|CD300 molecule-like family member b	V-set domain containing	590	2005-05-17		2015-11-30	2016-04-25	124599	ENSG00000178789	OTTHUMG00000067606	uc002jkx.4	AF427618	NM_174892	CCDS11700	A8K4G0	12975309	MGI:2685099	RGD:1583718			610705		NA			NA						NA	NA					NA
UBASH3A	HGNC:12462	ubiquitin associated and SH3 domain containing A	protein-coding gene	gene with protein product	Approved	21q22.3	21q22.3	STS-2|TULA|CLIP4	T-cell ubiquitin ligand protein					2000-05-02		2010-04-28	2015-08-13	53347	ENSG00000160185	OTTHUMG00000086805	uc002zbe.4	AJ277750	NM_001001895	CCDS13687|CCDS58791|CCDS33566	P57075	11281453	MGI:1926074	RGD:1310305			605736		NA			NA						NA	NA					NA
TMEM88	HGNC:32371	transmembrane protein 88	protein-coding gene	gene with protein product	Approved	17p13.1	17p13.1	MGC71744|FLJ20025						2005-12-13			2020-04-01	92162	ENSG00000167874	OTTHUMG00000178022	uc002giy.4	BC057812	NM_203411	CCDS11121|CCDS82058	Q6PEY1		MGI:1914270	RGD:1561781			617813		NA			NA						NA	NA					NA
BCL3	HGNC:998	BCL3 transcription coactivator	protein-coding gene	gene with protein product	Approved	19q13.32	19q13.32		B-cell lymphoma 3-encoded protein|B-cell leukemia/lymphoma 3|chronic lymphatic leukemia protein	D19S37|BCL4	B cell CLL/lymphoma 3|BCL3, transcription coactivator	Ankyrin repeat domain containing|MicroRNA protein coding host genes	403|1691	1986-01-01		2019-01-25	2020-09-17	602	ENSG00000069399	OTTHUMG00000151517	uc010xxe.3	M31732	NM_005178	CCDS12642	P20749	1501714|2180580|23063365	MGI:88140	RGD:1589465		BCL3	109560		NA			NA						NA	NA					NA
ARAP2	HGNC:16924	ArfGAP with RhoGAP domain, ankyrin repeat and PH domain 2	protein-coding gene	gene with protein product	Approved	4p14	04p14	PARX		CENTD1	centaurin, delta 1	ArfGAPs|Ankyrin repeat domain containing|Pleckstrin homology domain containing|Sterile alpha motif domain containing	395|403|682|760	2001-10-29	2008-09-22	2008-09-22	2016-10-05	116984	ENSG00000047365	OTTHUMG00000097811	uc003gsq.3	AF411982	NM_015230	CCDS3441	Q8WZ64		MGI:2684416	RGD:1306452			606645		NA			NA						NA	NA					NA
RGS18	HGNC:14261	regulator of G protein signaling 18	protein-coding gene	gene with protein product	Approved	1q31.2	01q31.2	RGS13			regulator of G-protein signalling 18|regulator of G-protein signaling 18	Regulators of G-protein signaling	720	2000-12-15		2017-04-13	2017-04-13	64407	ENSG00000150681	OTTHUMG00000035592	uc001gsg.4	AF268036	NM_130782	CCDS1374	Q9NS28	11042171	MGI:1927498	RGD:1306522			607192		NA			470970					objectId:2807	NA	NA					NA
ANXA1	HGNC:533	annexin A1	protein-coding gene	gene with protein product	Approved	9q21.13	09q21.13			ANX1|LPC1		Annexins|Receptor ligands	404|542	2001-06-22			2020-09-17	301	ENSG00000135046	OTTHUMG00000020016	uc004ajf.2	X05908	NM_000700	CCDS6645	P04083	2936963	MGI:96819	RGD:2118			151690		NA			NA					ligandId:1031	NA	NA					NA
AC073548.1	NA	NA	NA	NA	NA	NA	NA	NA	NA	NA	NA	NA	NA	NA	NA	NA	NA	NA	NA	NA	NA	NA	NA	NA	NA	NA	NA	NA	NA	NA	NA	NA	NA	NA	NA	NA	NA	NA	NA	NA	NA	NA	NA	NA	NA	NA	NA	NA	NA
CNN2	HGNC:2156	calponin 2	protein-coding gene	gene with protein product	Approved	19p13.3	19p13.3							1996-08-16			2014-11-19	1265	ENSG00000064666	OTTHUMG00000172729	uc002lqu.4	D83735	NM_004368	CCDS12054|CCDS77205|CCDS77204|CCDS12053	Q99439	8889829	MGI:105093	RGD:1589807			602373		NA			NA						NA	NA					NA
BLK	HGNC:1057	BLK proto-oncogene, Src family tyrosine kinase	protein-coding gene	gene with protein product	Approved	8p23.1	08p23.1	MGC10442			B lymphoid tyrosine kinase	SH2 domain containing|Src family tyrosine kinases	741|1388	1995-05-17		2014-06-25	2020-09-17	640	ENSG00000136573	OTTHUMG00000090729	uc003wty.4	BC004473	NM_001330465	CCDS83251|CCDS5982	P51451	7845672	MGI:88169	RGD:1308859			191305		NA			227384					objectId:1940	NA	NA					NA
DDIT4	HGNC:24944	DNA damage inducible transcript 4	protein-coding gene	gene with protein product	Approved	10q22.1	10q22.1	RTP801|FLJ20500|REDD-1|REDD1|Dig2	HIF-1 responsive RTP801		DNA-damage-inducible transcript 4			2004-02-12		2015-11-16	2015-11-16	54541	ENSG00000168209	OTTHUMG00000183961	uc001jsx.2	AK000507	NM_019058	CCDS7315	Q9NX09	11884613	MGI:1921997	RGD:621731			607729		NA			NA						NA	NA					NA
BTBD11	HGNC:23844	BTB domain containing 11	protein-coding gene	gene with protein product	Approved	12q23.3	12q23.3	FLJ33957|ABTB2B			BTB (POZ) domain containing 11	Ankyrin repeat domain containing|BTB domain containing	403|861	2003-12-15		2016-02-12	2016-10-05	121551	ENSG00000151136	OTTHUMG00000150413	uc001tmk.2	AK091276	NM_152322	CCDS31893|CCDS86332|CCDS41827	A6QL63		MGI:1921257	RGD:1308647					NA			NA						NA	NA					NA
Z93241.1	NA	NA	NA	NA	NA	NA	NA	NA	NA	NA	NA	NA	NA	NA	NA	NA	NA	NA	NA	NA	NA	NA	NA	NA	NA	NA	NA	NA	NA	NA	NA	NA	NA	NA	NA	NA	NA	NA	NA	NA	NA	NA	NA	NA	NA	NA	NA	NA	NA
LAG3	HGNC:6476	lymphocyte activating 3	protein-coding gene	gene with protein product	Approved	12p13.31	12p13.31	CD223			lymphocyte-activation gene 3	CD molecules|Immunoglobulin like domain containing	471|594	1991-06-03		2016-01-21	2016-10-05	3902	ENSG00000089692	OTTHUMG00000169197	uc001qqt.5		NM_002286	CCDS8561	P18627		MGI:106588	RGD:1302990			153337		NA			NA					objectId:2932	NA	NA	CD223				NA
TES	HGNC:14620	testin LIM domain protein	protein-coding gene	gene with protein product	Approved	7q31.2	07q31.2	DKFZP586B2022|TESS-2|TESTIN			testis derived transcript (3 LIM domains)	LIM domain containing	1218	2001-06-29		2015-02-13	2015-02-13	26136	ENSG00000135269	OTTHUMG00000023092	uc003vho.3	AJ250865	NM_015641	CCDS5764|CCDS5763	Q9UGI8	10950921	MGI:105081	RGD:1566346			606085		NA			NA						NA	NA					NA
FDPSP3	HGNC:3634	farnesyl diphosphate synthase pseudogene 3	pseudogene	pseudogene	Approved	14q22.2	14q22.2			FPSL3|FDPSL3	farnesyl diphosphate synthase-like 3 (farnesyl pyrophosphate synthetase-like 3)			1989-09-25	2010-10-12	2010-10-12	2014-11-19	2227	ENSG00000258872	OTTHUMG00000171028			NG_005795			2613235							NA			NA	PGOHUM00000247804					NA	NA					NA
MAFB	HGNC:6408	MAF bZIP transcription factor B	protein-coding gene	gene with protein product	Approved	20q12	20q12			KRML	Kreisler (mouse) maf-related leucine zipper homolog|v-maf avian musculoaponeurotic fibrosarcoma oncogene homolog B	Basic leucine zipper proteins	506	1999-05-05	2001-11-30	2016-05-10	2021-05-26	9935	ENSG00000204103	OTTHUMG00000033052	uc002xji.4	AF134157	NM_005461	CCDS13311	Q9Y5Q3	10444328	MGI:104555	RGD:2982		MAFB	608968		NA			293867						NA	NA					NA
AC104695.3	NA	NA	NA	NA	NA	NA	NA	NA	NA	NA	NA	NA	NA	NA	NA	NA	NA	NA	NA	NA	NA	NA	NA	NA	NA	NA	NA	NA	NA	NA	NA	NA	NA	NA	NA	NA	NA	NA	NA	NA	NA	NA	NA	NA	NA	NA	NA	NA	NA
AC015911.3	NA	NA	NA	NA	NA	NA	NA	NA	NA	NA	NA	NA	NA	NA	NA	NA	NA	NA	NA	NA	NA	NA	NA	NA	NA	NA	NA	NA	NA	NA	NA	NA	NA	NA	NA	NA	NA	NA	NA	NA	NA	NA	NA	NA	NA	NA	NA	NA	NA
ITM2A	HGNC:6173	integral membrane protein 2A	protein-coding gene	gene with protein product	Approved	Xq21.1	Xq21.1	BRICD2A|E25A	BRICHOS domain containing 2A			BRICHOS domain containing	457	1999-04-15			2020-04-02	9452	ENSG00000078596	OTTHUMG00000021900	uc004edh.4	BC034485	NM_004867	CCDS55455|CCDS14444	O43736	9892734|8702637	MGI:107706	RGD:1559423	Global Variome shared LOVD|https://databases.lovd.nl/shared/genes/ITM2A		300222		NA			395153						NA	NA					NA
MIR3648-2	HGNC:50843	microRNA 3648-2	non-coding RNA	RNA, micro	Approved	21p11.2	21p11.2					MicroRNA MIR3648 family	1871	2014-06-26			2016-11-16	103504731	ENSG00000264462				NR_128711									MI0031512	NA			NA						NA	NA					NA
RIPOR2	HGNC:13872	RHO family interacting cell polarization regulator 2	protein-coding gene	gene with protein product	Approved	6p22.3	06p22.3	KIAA0386|DIFF48|MYONAP	myogenesis-related and NCAM-associated protein homolog (chicken)	C6orf32|FAM65B	chromosome 6 open reading frame 32|family with sequence similarity 65 member B	Armadillo like helical domain containing	1492	2001-01-03	2017-02-22	2017-02-22	2019-02-11	9750	ENSG00000111913	OTTHUMG00000191459	uc063mes.1	U49187	NM_001286445	CCDS87373|CCDS75410|CCDS69058|CCDS69057|CCDS47383|CCDS47384	Q9Y4F9	30280293|17150207|17825087	MGI:2444879	RGD:1306939			611410		NA			410532						NA	NA					NA
IRF7	HGNC:6122	interferon regulatory factor 7	protein-coding gene	gene with protein product	Approved	11p15.5	11p15.5					Interferon regulatory factors	1743	1996-11-13			2021-05-26	3665	ENSG00000185507	OTTHUMG00000132019	uc057xis.1	U53830	NM_001572	CCDS7705|CCDS7704|CCDS7703	Q92985		MGI:1859212	RGD:1307828	LRG_1313|http://ftp.ebi.ac.uk/pub/databases/lrgex/LRG_1313.xml		605047		NA			470518						NA	NA					NA
AKNA	HGNC:24108	AT-hook transcription factor	protein-coding gene	gene with protein product	Approved	9q32	09q32	KIAA1968						2004-05-27			2015-08-24	80709	ENSG00000106948	OTTHUMG00000020538	uc004bis.5	AK024431	NM_030767	CCDS6805	Q7Z591	11268217|11853319	MGI:2140340	RGD:1308202			605729		NA			NA						NA	NA					NA
RNU6-1010P	HGNC:47973	RNA, U6 small nuclear 1010, pseudogene	pseudogene	pseudogene	Approved	7q32.3	07q32.3							2013-05-01			2013-05-01	106481929	ENSG00000199627				NG_045269										NA			NA						NA	NA					NA
SIRPB2	HGNC:16247	signal regulatory protein beta 2	protein-coding gene	gene with protein product	Approved	20p13	20p13	dJ776F14.2		PTPN1L|PTPNS1L3	protein tyrosine phosphatase, non-receptor type 1-like|protein tyrosine phosphatase, non-receptor type substrate 1-like 3|signal-regulatory protein beta 2	V-set domain containing|Signal regulatory proteins	590|747	2001-07-17	2006-02-03	2016-01-20	2020-04-20	284759	ENSG00000196209	OTTHUMG00000031670	uc002wfg.3	AL109658	NM_178459	CCDS42849|CCDS46570	Q5JXA9	16339511|16691243	MGI:3779469						NA			NA						NA	NA					NA
UPP1	HGNC:12576	uridine phosphorylase 1	protein-coding gene	gene with protein product	Approved	7p12.3	07p12.3	UPASE|UPP|UDRPASE		UP	uridine phosphorylase			2001-06-22	2003-08-29	2003-08-28	2014-11-19	7378	ENSG00000183696	OTTHUMG00000129253	uc003tok.5	AK096167	NM_003364	CCDS5507	Q16831	752472|11807789	MGI:1097668	RGD:1305566			191730		NA			NA						NA	NA			2.4.2.3		NA
GLIPR2	HGNC:18007	GLI pathogenesis related 2	protein-coding gene	gene with protein product	Approved	9p13.3	09p13.3	GAPR-1		C9orf19	chromosome 9 open reading frame 19|GLI pathogenesis-related 2	CAP superfamily	1356	2002-01-23	2008-08-15	2016-03-16	2016-03-16	152007	ENSG00000122694	OTTHUMG00000019900	uc033cqe.1	AY039756	NM_022343	CCDS69595|CCDS6598|CCDS75833|CCDS75832	Q9H4G4	12137952|11865038	MGI:1917770	RGD:1583669			607141		NA			NA						NA	NA					NA
TEDC1	HGNC:20127	tubulin epsilon and delta complex 1	protein-coding gene	gene with protein product	Approved	14q32.33	14q32.33			C14orf80	chromosome 14 open reading frame 80			2003-01-13	2017-07-13	2017-07-13	2018-09-10	283643	ENSG00000185347	OTTHUMG00000170426	uc001yrn.4		NM_001134875	CCDS45181|CCDS55955|CCDS45182|CCDS45180	Q86SX3	28796488|29459677	MGI:2144738	RGD:1596085					NA			NA						NA	NA					NA
NLRP12	HGNC:22938	NLR family pyrin domain containing 12	protein-coding gene	gene with protein product	Approved	19q13.42	19q13.42	RNO2|PYPAF7|Monarch1|PAN6|CLR19.3	nucleotide-binding oligomerization domain, leucine rich repeat and pyrin domain containing 12	NALP12	NACHT, leucine rich repeat and PYD containing 12	NLR family|Pyrin domain containing	666|994	2003-10-28	2006-12-08	2016-06-01	2021-04-13	91662	ENSG00000142405	OTTHUMG00000060776	uc002qch.6	AY095146	NM_144687	CCDS62785|CCDS12864|CCDS62784	P59046	12563287|12019269	MGI:2676630	RGD:1309415	LRG_181|http://ftp.ebi.ac.uk/pub/databases/lrgex/LRG_181.xml		609648		NA			138361					objectId:1779	NA	NA					NA
HLA-DOB	HGNC:4937	major histocompatibility complex, class II, DO beta	protein-coding gene	gene with protein product	Approved	6p21.32	06p21.32					Histocompatibility complex|C1-set domain containing	588|591	2001-06-22			2016-10-05	3112	ENSG00000241106	OTTHUMG00000031213	uc011jsv.2		NM_002120	CCDS4754	P13765		MGI:95925	RGD:1595814	IMGT/HLA Database|http://www.ebi.ac.uk/imgt/hla/		600629		NA			NA						NA	NA					NA
GZMH	HGNC:4710	granzyme H	protein-coding gene	gene with protein product	Approved	14q12	14q12	CGL-2|CCP-X|CTLA1|CSP-C	cathepsin G-like 2, protein h-CCPX	CTSGL2	granzyme H (cathepsin G-like 2, protein h-CCPX)	Granule associated serine proteases of immune defence	1636	1990-04-09		2015-11-16	2016-10-05	2999	ENSG00000100450	OTTHUMG00000140185	uc001wpr.3	M72150	NM_033423	CCDS9632|CCDS59243	P20718	2049336	MGI:109267	RGD:1597224			116831		NA			NA			S01.147			NA	NA					NA
AL731559.1	NA	NA	NA	NA	NA	NA	NA	NA	NA	NA	NA	NA	NA	NA	NA	NA	NA	NA	NA	NA	NA	NA	NA	NA	NA	NA	NA	NA	NA	NA	NA	NA	NA	NA	NA	NA	NA	NA	NA	NA	NA	NA	NA	NA	NA	NA	NA	NA	NA
MZB1	HGNC:30125	marginal zone B and B1 cell specific protein	protein-coding gene	gene with protein product	Approved	5q31.2	05q31.2	PACAP|MGC29506|HSPC190|pERp1|MEDA-7	plasma cell-induced ER protein 1|proapoptotic caspase adaptor protein|mesenteric oestrogen-dependent adipose gene- 7		marginal zone B and B1 cell-specific protein			2012-09-19		2016-01-27	2016-01-27	51237	ENSG00000170476	OTTHUMG00000163390	uc003lei.4	AF151024	NM_016459	CCDS47273	Q8WU39	22573353|12573802|11350957|21093319|21688198	MGI:1917066	RGD:1310251			609447		NA			NA						NA	NA					NA
AL365361.1	NA	NA	NA	NA	NA	NA	NA	NA	NA	NA	NA	NA	NA	NA	NA	NA	NA	NA	NA	NA	NA	NA	NA	NA	NA	NA	NA	NA	NA	NA	NA	NA	NA	NA	NA	NA	NA	NA	NA	NA	NA	NA	NA	NA	NA	NA	NA	NA	NA
AMPD3	HGNC:470	adenosine monophosphate deaminase 3	protein-coding gene	gene with protein product	Approved	11p15.4	11p15.4		erythrocyte-specific AMP deaminase		adenosine monophosphate deaminase (isoform E)	Adenosine deaminase family	1302	1993-02-17		2010-02-10	2021-05-26	272	ENSG00000133805	OTTHUMG00000165682	uc001mio.2	M84722	NM_000480	CCDS7802|CCDS44537|CCDS53601|CCDS41617	Q01432	1400401	MGI:1096344	RGD:2111			102772		NA			121350						NA	NA			3.5.4.6		NA
IL1RN	HGNC:6000	interleukin 1 receptor antagonist	protein-coding gene	gene with protein product	Approved	2q14.1	02q14.1	IL1RA|ICIL-1RA|IL1F3|IRAP|IL-1RN|MGC10430	interleukin-1 receptor antagonist protein|intracellular interleukin-1 receptor antagonist			Interleukins|Interleukin receptors	601|602	1990-11-20			2021-04-13	3557	ENSG00000136689	OTTHUMG00000131341	uc002tjb.4	M55646	NM_173841	CCDS2115|CCDS46396|CCDS2114|CCDS2113	P18510	1386337|8432529	MGI:96547	RGD:621159	LRG_188|http://ftp.ebi.ac.uk/pub/databases/lrgex/LRG_188.xml		147679		NA			212902					ligandId:5878	NA	NA					NA
ADGRE3	HGNC:23647	adhesion G protein-coupled receptor E3	protein-coding gene	gene with protein product	Approved	19p13.12	19p13.12			EMR3	egf-like module containing, mucin-like, hormone receptor-like 3	Adhesion G protein-coupled receptors, subfamily E	915	2003-11-26	2015-03-03	2015-03-03	2015-08-28	84658	ENSG00000131355	OTTHUMG00000183406		AF239764	NM_032571	CCDS74296|CCDS12315|CCDS74297	Q9BY15	11279179|12975309|25713288	MGI:1196464				606101		NA			NA			P02.003		objectId:184	NA	NA					NA
TLR2	HGNC:11848	toll like receptor 2	protein-coding gene	gene with protein product	Approved	4q31.3	04q31.3	TIL4|CD282			toll-like receptor 2	CD molecules|Toll like receptors	471|948	1998-06-25		2016-01-21	2016-10-25	7097	ENSG00000137462	OTTHUMG00000161525	uc063aif.1	U88878	NM_001318787	CCDS3784	O60603	9435236	MGI:1346060	RGD:735138			603028		NA			NA					objectId:1752	NA	NA	CD282				NA
CD74	HGNC:1697	CD74 molecule	protein-coding gene	gene with protein product	Approved	5q33.1	05q33.1	CLIP	HLA-DR-gamma|Ia-associated invariant chain|gamma chain of class II antigens|MHC HLA-DR gamma chain|class II MHC-associated invariant chain peptide	DHLAG	CD74 antigen (invariant polypeptide of major histocompatibility complex, class II antigen-associated)|CD74 molecule, major histocompatibility complex, class II invariant chain	CD molecules	471	1986-01-01		2016-01-06	2021-09-28	972	ENSG00000019582	OTTHUMG00000163559	uc003lse.4		NM_004355	CCDS47309|CCDS47308|CCDS34276	P04233	6324166|3001652	MGI:96534	RGD:2313		CD74	142790		NA			NA			I31.002		objectId:2840	NA	NA	CD74				NA
CCRL2	HGNC:1612	C-C motif chemokine receptor like 2	protein-coding gene	gene with protein product	Approved	3p21.31	03p21.31	HCR|CRAM-B|CKRX|CRAM-A|ACKR5	atypical chemokine receptor 5		chemokine (C-C motif) receptor-like 2	Atypical chemokine receptors	1090	1999-09-17	2013-07-18	2016-03-14	2016-10-05	9034	ENSG00000121797	OTTHUMG00000156318	uc003cpp.5	AF014958	NM_001130910	CCDS43079|CCDS46814	O00421	9473515	MGI:1920904	RGD:1311811			608379		NA			NA					objectId:78	NA	NA					NA
LINC00861	HGNC:45133	long intergenic non-protein coding RNA 861	non-coding RNA	RNA, long non-coding	Approved	8q24.13	08q24.13					Long intergenic non-protein coding RNAs	1986	2013-02-22			2013-02-22	100130231	ENSG00000245164	OTTHUMG00000165025	uc022bbb.2		NR_038446										NA			NA						NA	NA					NA	LINC00861
RGPD2	HGNC:32415	RANBP2 like and GRIP domain containing 2	protein-coding gene	gene with protein product	Approved	2p11.2	02p11.2	RGP2|RANBP2L2				Tetratricopeptide repeat domain containing	769	2005-12-15		2019-02-18	2019-02-18	729857	ENSG00000185304	OTTHUMG00000153276	uc010fhc.3		NM_001078170	CCDS42710	P0DJD1	15710750|15815621	MGI:894323				612705		NA			NA						NA	NA					NA
SIDT1	HGNC:25967	SID1 transmembrane family member 1	protein-coding gene	gene with protein product	Approved	3q13.2	03q13.2	FLJ20174|SID-1			SID1 transmembrane family, member 1	MicroRNA protein coding host genes	1691	2004-08-20		2015-11-18	2016-10-05	54847	ENSG00000072858	OTTHUMG00000159299	uc003eak.4	AK000181	NM_017699	CCDS77790|CCDS2974	Q9NXL6		MGI:2443155	RGD:1559616			606816		NA			NA						NA	NA					NA
MAPK13	HGNC:6875	mitogen-activated protein kinase 13	protein-coding gene	gene with protein product	Approved	6p21.31	06p21.31	SAPK4|p38delta		PRKM13		Mitogen-activated protein kinases	651	1998-04-28			2016-10-05	5603	ENSG00000156711	OTTHUMG00000014587	uc003ols.5	Y10488	NM_002754	CCDS4818	O15264	9295308|9218798	MGI:1346864	RGD:3045			602899		NA			NA					objectId:1502	NA	NA			2.7.11.1		NA
AC015911.7	NA	NA	NA	NA	NA	NA	NA	NA	NA	NA	NA	NA	NA	NA	NA	NA	NA	NA	NA	NA	NA	NA	NA	NA	NA	NA	NA	NA	NA	NA	NA	NA	NA	NA	NA	NA	NA	NA	NA	NA	NA	NA	NA	NA	NA	NA	NA	NA	NA
SIRPB1	HGNC:15928	signal regulatory protein beta 1	protein-coding gene	gene with protein product	Approved	20p13	20p13	SIRP-BETA-1|CD172b			signal-regulatory protein beta 1	CD molecules|V-set domain containing|C1-set domain containing|Signal regulatory proteins	471|590|591|747	2001-06-21		2016-01-20	2019-02-01	10326	ENSG00000101307	OTTHUMG00000031676	uc010gai.4	Y10376	NM_006065	CCDS82591|CCDS42850|CCDS46571|CCDS13019	O00241|Q5TFQ8	9062191|16339511	MGI:108563|MGI:2444824				603889		NA			NA						NA	NA	CD172b				NA
AC012181.2	NA	NA	NA	NA	NA	NA	NA	NA	NA	NA	NA	NA	NA	NA	NA	NA	NA	NA	NA	NA	NA	NA	NA	NA	NA	NA	NA	NA	NA	NA	NA	NA	NA	NA	NA	NA	NA	NA	NA	NA	NA	NA	NA	NA	NA	NA	NA	NA	NA
MYB	HGNC:7545	MYB proto-oncogene, transcription factor	protein-coding gene	gene with protein product	Approved	6q23.3	06q23.3	c-myb			v-myb avian myeloblastosis viral oncogene homolog	Myb/SANT domain containing	532	2001-06-22		2016-03-01	2016-10-05	4602	ENSG00000118513	OTTHUMG00000015629	uc063rpp.1		NM_001130172	CCDS47481|CCDS5174|CCDS55062|CCDS55061|CCDS55060|CCDS55059|CCDS55058|CCDS47482	P10242	17599807	MGI:97249	RGD:1560020	The Globin Gene Server|http://lovd.bx.psu.edu/home.php?select_db=MYB	MYB	189990		NA			263765						NA	NA					NA
DTHD1	HGNC:37261	death domain containing 1	protein-coding gene	gene with protein product	Approved	4p14	04p14	FLJ16686						2009-10-02			2015-08-25	401124	ENSG00000197057	OTTHUMG00000160371	uc021xne.2	AK094684	NM_001136536	CCDS54754	Q6ZMT9		MGI:4937018	RGD:2323176			616979		NA			NA						NA	NA					NA
ISG20	HGNC:6130	interferon stimulated exonuclease gene 20	protein-coding gene	gene with protein product	Approved	15q26.1	15q26.1	HEM45|CD25			interferon stimulated exonuclease gene 20kDa	Exonucleases	544	1998-01-30		2016-06-01	2016-10-05	3669	ENSG00000172183	OTTHUMG00000148679	uc059mxq.1	X89773	NM_002201	CCDS10345	Q96AZ6	9235947|9605874	MGI:1928895	RGD:1306407			604533		NA			NA						NA	NA					NA
MAP4K1	HGNC:6863	mitogen-activated protein kinase kinase kinase kinase 1	protein-coding gene	gene with protein product	Approved	19q13.2	19q13.2	HPK1	hematopoietic progenitor kinase 1			Mitogen-activated protein kinase kinase kinase kinases	655	1999-09-07			2019-08-21	11184	ENSG00000104814	OTTHUMG00000180863	uc002oiy.3	U66464	NM_001042600	CCDS59385|CCDS42564	Q92918	8824585	MGI:1346882	RGD:1305463			601983		NA			NA					objectId:2085	NA	NA			2.7.11.1		NA
TNFAIP2	HGNC:11895	TNF alpha induced protein 2	protein-coding gene	gene with protein product	Approved	14q32.32	14q32.32	B94|EXOC3L3	exocyst complex component 3-like 3		tumor necrosis factor, alpha-induced protein 2			1992-09-29		2015-11-23	2020-04-01	7127	ENSG00000185215	OTTHUMG00000171890	uc059fpb.1		NM_006291	CCDS9979	Q03169	1374453	MGI:104960	RGD:1594556			603300		NA			NA						NA	NA					NA
TNIP3	HGNC:19315	TNFAIP3 interacting protein 3	protein-coding gene	gene with protein product	Approved	4q27	04q27	LIND|FLJ21162|ABIN-3						2002-11-28			2015-08-26	79931	ENSG00000050730	OTTHUMG00000132969	uc010ing.4	AJ320534	NM_024873	CCDS3718|CCDS58925|CCDS58926	Q96KP6	11345586	MGI:3041165	RGD:1588732			608019		NA			NA						NA	NA					NA
GIPR	HGNC:4271	gastric inhibitory polypeptide receptor	protein-coding gene	gene with protein product	Approved	19q13.32	19q13.32					Glucagon receptor family|MicroRNA protein coding host genes	269|1691	1994-04-28			2016-01-15	2696	ENSG00000010310	OTTHUMG00000182129	uc002pcu.2		NM_000164	CCDS82367|CCDS12671	P48546	7490109	MGI:1352753	RGD:2689			137241		NA			NA					objectId:248	NA	NA					NA
IFI44L	HGNC:17817	interferon induced protein 44 like	protein-coding gene	gene with protein product	Approved	1p31.1	01p31.1	GS3686|TLDC5B		C1orf29	chromosome 1 open reading frame 29|interferon-induced protein 44-like	TLDc domain containing	2055	2002-01-29	2004-11-12	2015-11-27	2021-04-30	10964	ENSG00000137959	OTTHUMG00000009724	uc010oro.2	AB000115	NM_006820	CCDS687	Q53G44		MGI:95975	RGD:1595861			613975		NA			NA						NA	NA					NA
CD3D	HGNC:1673	CD3d molecule	protein-coding gene	gene with protein product	Approved	11q23.3	11q23.3			T3D	CD3d antigen, delta polypeptide (TiT3 complex)|CD3d molecule, delta (CD3-TCR complex)	CD molecules	471	1986-01-01		2016-01-06	2021-04-13	915	ENSG00000167286	OTTHUMG00000166970	uc001pss.2	X01451	NM_000732	CCDS8394|CCDS41724	P04234		MGI:88331	RGD:2304	CD3Dbase: Mutation registry for Autosomal recessive CD3delta deficiency|http://structure.bmc.lu.se/idbase/CD3Dbase/|LRG_37|http://ftp.ebi.ac.uk/pub/databases/lrgex/LRG_37.xml		186790		NA			159197						NA	NA	CD3d				NA
KDM6B	HGNC:29012	lysine demethylase 6B	protein-coding gene	gene with protein product	Approved	17p13.1	17p13.1	KIAA0346		JMJD3	jumonji domain containing 3|jumonji domain containing 3, histone lysine demethylase|lysine (K)-specific demethylase 6B	Lysine demethylases	485	2004-02-27	2009-04-17	2016-02-12	2021-05-26	23135	ENSG00000132510	OTTHUMG00000178021	uc002giw.2	AB002344	NM_001080424	CCDS86569|CCDS32552	O15054	10662545|9205841	MGI:2448492	RGD:1307629			611577		NA			NA					objectId:2685	NA	NA					NA
ICAM4	HGNC:5347	intercellular adhesion molecule 4 (Landsteiner-Wiener blood group)	protein-coding gene	gene with protein product	Approved	19p13.2	19p13.2	CD242		LW	intercellular adhesion molecule 4, Landsteiner-Wiener blood group|Landsteiner-Wiener blood group|intercellular adhesion molecule 4 (LW blood group)	Blood group antigens|CD molecules|Immunoglobulin like domain containing|Ig-like cell adhesion molecule family	454|471|594|1410	2001-06-22		2006-02-23	2021-04-13	3386	ENSG00000105371	OTTHUMG00000180405	uc002mns.3	X93093	NM_001544	CCDS12232|CCDS32904	Q14773	8639917|6431896	MGI:1925619	RGD:1308971	Blood Group Antigen Mutation Database|http://www.ncbi.nlm.nih.gov/gv/mhc/xslcgi.fcgi?cmd=bgmut/home|LRG_809|http://ftp.ebi.ac.uk/pub/databases/lrgex/LRG_809.xml		614088		NA			NA						NA	NA	CD242				NA
DENND2D	HGNC:26192	DENN domain containing 2D	protein-coding gene	gene with protein product	Approved	1p13.3-p13.2	01p13.3-p13.2	FLJ22457|RP5-1180E21.2			DENN/MADD domain containing 2D	DENN domain containing	504	2005-08-17		2016-02-12	2019-02-19	79961	ENSG00000162777	OTTHUMG00000012356	uc001eak.3		NM_024901	CCDS60219|CCDS831	Q9H6A0	29030480	MGI:2181193	RGD:1305120			615111		NA			NA						NA	NA					NA
RELB	HGNC:9956	RELB proto-oncogene, NF-kB subunit	protein-coding gene	gene with protein product	Approved	19q13.32	19q13.32	REL-B			v-rel avian reticuloendotheliosis viral oncogene homolog B (nuclear factor of kappa light polypeptide gene enhancer in B-cells 3)	NF-kappa B complex subunits|IPT domain containing	1254|1752	1995-10-02		2016-04-29	2016-04-29	5971	ENSG00000104856	OTTHUMG00000162116	uc060zvi.1	M83221	NM_006509	CCDS46110	Q01201	1531086	MGI:103289	RGD:2321078			604758		NA			NA						NA	NA					NA
CFP	HGNC:8864	complement factor properdin	protein-coding gene	gene with protein product	Approved	Xp11.23	Xp11.23			PFC	properdin P factor, complement	Complement system activation components	1638	1989-06-07	2006-03-02	2006-03-02	2021-04-13	5199	ENSG00000126759	OTTHUMG00000021451	uc004dih.4	M83652	NM_002621	CCDS14282	P27918	1783405	MGI:97545	RGD:1594557	PFCbase: Mutation registry for properdin deficiency|http://structure.bmc.lu.se/idbase/CFPbase/|Global Variome shared LOVD|https://databases.lovd.nl/shared/genes/CFP|LRG_129|http://ftp.ebi.ac.uk/pub/databases/lrgex/LRG_129.xml		300383		NA			119379						NA	NA					NA
MCTP1	HGNC:26183	multiple C2 and transmembrane domain containing 1	protein-coding gene	gene with protein product	Approved	5q15	05q15	FLJ22344			multiple C2 domains, transmembrane 1	Multiple C2 and transmembrane domain containing	826	2005-11-07		2016-01-22	2016-01-22	79772	ENSG00000175471	OTTHUMG00000162742	uc003kkx.4		NM_024717	CCDS47247|CCDS75275|CCDS34203	Q6DN14	15528213	MGI:1926021	RGD:1305199			616296		NA			NA						NA	NA					NA
AC093525.8	NA	NA	NA	NA	NA	NA	NA	NA	NA	NA	NA	NA	NA	NA	NA	NA	NA	NA	NA	NA	NA	NA	NA	NA	NA	NA	NA	NA	NA	NA	NA	NA	NA	NA	NA	NA	NA	NA	NA	NA	NA	NA	NA	NA	NA	NA	NA	NA	NA
RN7SL473P	HGNC:46489	RNA, 7SL, cytoplasmic 473, pseudogene	pseudogene	pseudogene	Approved	1q21.3	01q21.3							2013-04-02			2015-02-11	106479396	ENSG00000277452		uc057kpc.1		NG_045360										NA			NA						NA	NA					NA
CD86	HGNC:1705	CD86 molecule	protein-coding gene	gene with protein product	Approved	3q13.33	03q13.33	B7.2|B7-2	B-lymphocyte antigen B7-2	CD28LG2	CD86 antigen (CD28 antigen ligand 2, B7-2 antigen)	CD molecules|V-set domain containing|B7 family	471|590|1824	1994-12-07		2006-03-28	2016-10-05	942	ENSG00000114013	OTTHUMG00000159482	uc003eet.4		NM_006889	CCDS56272|CCDS43138|CCDS3009|CCDS74991|CCDS56273	P42081	7513726	MGI:101773	RGD:628714			601020		NA			NA					objectId:2745	NA	NA	CD86				NA
TRG-AS1	HGNC:48974	T cell receptor gamma locus antisense RNA 1	non-coding RNA	RNA, long non-coding	Approved	7p14.1	07p14.1		TRG antisense RNA 1			Antisense RNAs	1987	2013-07-23		2017-12-06	2019-06-19	100506776	ENSG00000281103	OTTHUMG00000189585			NR_040085			31196742							NA			NA						NA	NA					NA	TRG-AS1
CASP1	HGNC:1499	caspase 1	protein-coding gene	gene with protein product	Approved	11q22.3	11q22.3	ICE	caspase-1|interleukin 1, beta, convertase	IL1BC	caspase 1, apoptosis-related cysteine protease (interleukin 1, beta, convertase)|caspase 1, apoptosis-related cysteine peptidase (interleukin 1, beta, convertase)|caspase 1, apoptosis-related cysteine peptidase	Caspases|Caspase recruitment domain containing	468|959	1992-05-07		2015-11-12	2020-09-17	834	ENSG00000137752	OTTHUMG00000048072	uc021qpp.3	U13697	NM_033292	CCDS53704|CCDS8330|CCDS8331|CCDS8332|CCDS8329	P29466	1373520|9250871	MGI:96544	RGD:2274			147678		NA			470036			C14.001		objectId:1617	NA	NA			3.4.22.36		NA
STAT4	HGNC:11365	signal transducer and activator of transcription 4	protein-coding gene	gene with protein product	Approved	2q32.2-q32.3	02q32.2-q32.3					SH2 domain containing	741	1995-11-08			2018-02-13	6775	ENSG00000138378	OTTHUMG00000132700	uc002usn.3		NM_003151	CCDS2310	Q14765	8007943|8700208	MGI:103062	RGD:1305747			600558		NA			320815						NA	NA					NA
KLHL6	HGNC:18653	kelch like family member 6	protein-coding gene	gene with protein product	Approved	3q27.1	03q27.1	FLJ00029	kelch-like protein KLHL6		kelch-like 6 (Drosophila)	Kelch like|BTB domain containing	617|861	2002-05-21		2015-11-18	2016-10-05	89857	ENSG00000172578	OTTHUMG00000148673	uc003flr.4	AF441792	NM_130446	CCDS3245	Q8WZ60	11214971|12617994	MGI:2686922	RGD:1307521			614214		NA			NA						NA	NA					NA
MFNG	HGNC:7038	MFNG O-fucosylpeptide 3-beta-N-acetylglucosaminyltransferase	protein-coding gene	gene with protein product	Approved	22q13.1	22q13.1				manic fringe (Drosophila) homolog|manic fringe homolog (Drosophila)	Beta 3-glycosyltransferases	426	1997-11-07		2006-11-13	2014-11-19	4242	ENSG00000100060	OTTHUMG00000150560	uc003ass.3	BC094814	NM_002405	CCDS13947|CCDS54525	O00587	9878264|9187150	MGI:1095404	RGD:735126			602577		NA			NA						NA	NA			2.4.1.222		NA
NFE2	HGNC:7780	nuclear factor, erythroid 2	protein-coding gene	gene with protein product	Approved	12q13.13	12q13.13	NF-E2			nuclear factor (erythroid-derived 2), 45kD|nuclear factor (erythroid-derived 2), 45kDa	Basic leucine zipper proteins	506	1993-11-03		2013-08-23	2020-04-01	4778	ENSG00000123405	OTTHUMG00000169761	uc001sfr.6	BC005044	NM_006163	CCDS8876	Q16621	8355703	MGI:97308	RGD:1306888			601490		NA			470774						NA	NA					NA
HLA-DRB1	HGNC:4948	major histocompatibility complex, class II, DR beta 1	protein-coding gene	gene with protein product	Approved	6p21.32	06p21.32			HLA-DR1B		Histocompatibility complex|C1-set domain containing	588|591	2001-06-22			2016-10-05	3123	ENSG00000196126	OTTHUMG00000031196	uc003obp.5	AJ297583	NM_002124	CCDS47409	P01911		MGI:95901|MGI:95902	RGD:1593282	IMGT/HLA Database|http://www.ebi.ac.uk/imgt/hla/		142857		NA			122427						NA	NA					NA
TTC24	HGNC:32348	tetratricopeptide repeat domain 24	protein-coding gene	gene with protein product	Approved	1q22	01q22					Tetratricopeptide repeat domain containing	769	2005-12-14			2018-11-22	164118	ENSG00000187862	OTTHUMG00000033202	uc021pbf.1		NM_001105669	CCDS53379	A2A3L6		MGI:2443841	RGD:2319887					NA			NA						NA	NA					NA
FP565260.3	NA	NA	NA	NA	NA	NA	NA	NA	NA	NA	NA	NA	NA	NA	NA	NA	NA	NA	NA	NA	NA	NA	NA	NA	NA	NA	NA	NA	NA	NA	NA	NA	NA	NA	NA	NA	NA	NA	NA	NA	NA	NA	NA	NA	NA	NA	NA	NA	NA
FCRL6	HGNC:31910	Fc receptor like 6	protein-coding gene	gene with protein product	Approved	1q23.2	01q23.2	IFGP6|FLJ16056|FcRH6			Fc receptor-like 6	Immunoglobulin like domain containing	594	2005-03-31		2016-01-21	2016-01-21	343413	ENSG00000181036	OTTHUMG00000035351	uc001fud.5	AK131201	NM_001004310	CCDS30912|CCDS60312	Q6DN72		MGI:3618339	RGD:1563939			613562		NA			NA						NA	NA					NA
Z82206.1	NA	NA	NA	NA	NA	NA	NA	NA	NA	NA	NA	NA	NA	NA	NA	NA	NA	NA	NA	NA	NA	NA	NA	NA	NA	NA	NA	NA	NA	NA	NA	NA	NA	NA	NA	NA	NA	NA	NA	NA	NA	NA	NA	NA	NA	NA	NA	NA	NA
GZMK	HGNC:4711	granzyme K	protein-coding gene	gene with protein product	Approved	5q11.2	05q11.2	TRYP2|PRSS	tryptase II		granzyme K (serine protease, granzyme 3; tryptase II)|granzyme K (granzyme 3; tryptase II)	Granule associated serine proteases of immune defence	1636	1995-08-31		2015-11-16	2015-11-16	3003	ENSG00000113088	OTTHUMG00000097009	uc003jpl.2	BC035802	NM_002104	CCDS3964	P49863	7758581	MGI:1298232	RGD:68401			600784		NA			NA			S01.146		objectId:2370	NA	NA					NA
PELATON	HGNC:50328	plaque enriched lncRNA in atherosclerotic and inflammatory bowel macrophage regulation	non-coding RNA	RNA, long non-coding	Approved	20q13.13	20q13.13	GCRL1	GC-related lncRNA1	LINC01272|SMIM25	long intergenic non-protein coding RNA 1272|small integral membrane protein 25	Long non-coding RNAs with non-systematic symbols	1992	2014-04-15	2019-12-18	2019-12-18	2020-06-18	100506115	ENSG00000224397	OTTHUMG00000032721			NR_170991			29789536|31826651							NA			NA						NA	NA					NA
PPP1R16B	HGNC:15850	protein phosphatase 1 regulatory subunit 16B	protein-coding gene	gene with protein product	Approved	20q11.23	20q11.23	KIAA0823|TIMAP|ANKRD4	TGF-beta-inhibited membrane-associated protein|ankyrin repeat domain protein 4		protein phosphatase 1, regulatory (inhibitor) subunit 16B|protein phosphatase 1, regulatory subunit 16B	Ankyrin repeat domain containing|Protein phosphatase 1 regulatory subunits|Myosin phosphatase targeting family	403|694|1180	2001-06-29		2015-11-18	2015-11-18	26051	ENSG00000101445	OTTHUMG00000032465	uc002xje.3	AB020630	NM_015568	CCDS13309|CCDS54462	Q96T49	10048485|12055102	MGI:2151841	RGD:1589460			613275		NA			NA						NA	NA					NA
U2AF1L5	NA	NA	NA	NA	NA	NA	NA	NA	NA	NA	NA	NA	NA	NA	NA	NA	NA	NA	NA	NA	NA	NA	NA	NA	NA	NA	NA	NA	NA	NA	NA	NA	NA	NA	NA	NA	NA	NA	NA	NA	NA	NA	NA	NA	NA	NA	NA	NA	NA
ICAM2	HGNC:5345	intercellular adhesion molecule 2	protein-coding gene	gene with protein product	Approved	17q23.3	17q23.3	CD102				CD molecules|Receptor ligands|Immunoglobulin like domain containing|Ig-like cell adhesion molecule family	471|542|594|1410	1990-03-06			2015-08-28	3384	ENSG00000108622	OTTHUMG00000178865	uc002jdv.5		NM_000873	CCDS11657	P13598	1769660	MGI:96394	RGD:1359660			146630		NA			NA					ligandId:6756	NA	NA	CD102				NA
UBE2L6	HGNC:12490	ubiquitin conjugating enzyme E2 L6	protein-coding gene	gene with protein product	Approved	11q12.1	11q12.1	UBCH8			ubiquitin-conjugating enzyme E2L 6	Ubiquitin conjugating enzymes E2	102	1999-02-26		2016-03-14	2016-03-14	9246	ENSG00000156587	OTTHUMG00000167047	uc001nkn.3	AF031141|AK093462|BC032491	NM_004223	CCDS7961|CCDS7960	O14933	9153201	MGI:1914500	RGD:1307960			603890		NA			NA						NA	NA					NA
CXCL3	HGNC:4604	C-X-C motif chemokine ligand 3	protein-coding gene	gene with protein product	Approved	4q13.3	04q13.3	SCYB3|GROg|MIP-2b|CINC-2b		GRO3	GRO3 oncogene|chemokine (C-X-C motif) ligand 3	Chemokine ligands	483	1991-05-21	2002-08-23	2016-03-01	2016-10-05	2921	ENSG00000163734	OTTHUMG00000160861	uc003hhl.5	M36821	NM_002090	CCDS34007	P19876	2217207	MGI:1340094|MGI:3037818				139111		NA			NA					ligandId:828	NA	NA					NA
C1orf162	HGNC:28344	chromosome 1 open reading frame 162	protein-coding gene	gene with protein product	Approved	1p13.2	01p13.2	MGC24133						2005-07-15			2016-09-30	128346	ENSG00000143110	OTTHUMG00000011750	uc001ebe.4	BC017973	NM_174896	CCDS72837|CCDS837	Q8NEQ5	12477932	MGI:3588284	RGD:6493109					NA			NA						NA	NA					NA
HBEGF	HGNC:3059	heparin binding EGF like growth factor	protein-coding gene	gene with protein product	Approved	5q31.3	05q31.3		Diphtheria toxin receptor (heparin-binding EGF-like growth factor)|heparin-binding epidermal growth factor	HEGFL|DTS|DTR	diphtheria toxin receptor (heparin-binding epidermal growth factor-like growth factor)|heparin-binding EGF-like growth factor			2001-06-22	2005-01-14	2016-01-21	2016-10-05	1839	ENSG00000113070	OTTHUMG00000129496	uc003lfi.4		NM_001945	CCDS4223	Q99075	7590736|12163414	MGI:96070	RGD:2526			126150		NA			NA					ligandId:4948	NA	NA					NA
SAMD3	HGNC:21574	sterile alpha motif domain containing 3	protein-coding gene	gene with protein product	Approved	6q23.1	06q23.1	bA73O6.2|FLJ34032				Sterile alpha motif domain containing	760	2003-11-26			2015-08-25	154075	ENSG00000164483	OTTHUMG00000015556	uc003qbx.5	AK091351	NM_152552	CCDS34539|CCDS64525	Q8N6K7		MGI:2685469	RGD:1587834					NA			NA						NA	NA					NA
MPIG6B	HGNC:13937	megakaryocyte and platelet inhibitory receptor G6b	protein-coding gene	gene with protein product	Approved	6p21.33	06p21.33	G6b|NG31|G6b-B		C6orf25	chromosome 6 open reading frame 25			2002-04-05	2017-01-04	2017-01-04	2021-04-13	80739	ENSG00000204420	OTTHUMG00000031130	uc003nwk.4		NM_138272	CCDS34406|CCDS4715|CCDS4716|CCDS34407|CCDS34405|CCDS4717	O95866	10384126|11544253	MGI:2146995	RGD:1303269	LRG_1003|http://ftp.ebi.ac.uk/pub/databases/lrgex/LRG_1003.xml		606520		NA			NA						NA	NA					NA
SP140L	HGNC:25105	SP140 nuclear body protein like	protein-coding gene	gene with protein product	Approved	2q37.1	02q37.1				SP140 nuclear body protein-like	PHD finger proteins|Bromodomain containing	88|1232	2008-08-15		2015-11-19	2019-03-19	93349	ENSG00000185404	OTTHUMG00000153730	uc010fxm.2	BC004921	NM_138402	CCDS46538|CCDS77536|CCDS77537	Q9H930	26347895	MGI:3702467				617747		NA			NA					objectId:2780	NA	NA					NA
PLCB2	HGNC:9055	phospholipase C beta 2	protein-coding gene	gene with protein product	Approved	15q15.1	15q15.1	FLJ38135			phospholipase C, beta 2	Phospholipases|C2 domain containing phospholipases	467|832	1994-05-16		2015-11-18	2015-11-18	5330	ENSG00000137841	OTTHUMG00000172412	uc001zld.4		NM_001284297	CCDS73704|CCDS61592|CCDS42020|CCDS61591	Q00722	1644792|9925923	MGI:107465	RGD:621004			604114		NA			NA					objectId:1404	NA	NA			3.1.4.11		NA
TNFRSF4	HGNC:11918	TNF receptor superfamily member 4	protein-coding gene	gene with protein product	Approved	1p36.33	01p36.33	ACT35|OX40|CD134		TXGP1L	tumor necrosis factor receptor superfamily, member 4	CD molecules|Tumor necrosis factor receptor superfamily	471|782	1994-12-15		2016-06-28	2021-04-13	7293	ENSG00000186827	OTTHUMG00000001415	uc001ade.4	X75962	NM_003327	CCDS11	P43489	7510240|2828930	MGI:104512	RGD:3920	LRG_1319|http://ftp.ebi.ac.uk/pub/databases/lrgex/LRG_1319.xml		600315		NA			434205					objectId:1873	NA	NA	CD134				NA
TAMALIN	HGNC:18707	trafficking regulator and scaffold protein tamalin	protein-coding gene	gene with protein product	Approved	12q13.13	12q13.13			GRASP	GRP1 (general receptor for phosphoinositides 1)-associated scaffold protein|general receptor for phosphoinositides 1 associated scaffold protein	PDZ domain containing	1220	2002-05-30	2020-02-14	2020-02-14	2020-04-20	160622	ENSG00000161835	OTTHUMG00000169595	uc001rzo.3	AC019244	NM_001271856	CCDS8817|CCDS61124	Q7Z6J2	10828067	MGI:1860303	RGD:70554			612027		NA			NA						NA	NA					NA
BCL11A	HGNC:13221	BAF chromatin remodeling complex subunit BCL11A	protein-coding gene	gene with protein product	Approved	2p16.1	02p16.1	BCL11A-XL|BCL11A-L|BCL11A-S|CTIP1|HBFQTL5|ZNF856|SMARCM1		EVI9	ecotropic viral integration site 9|B-cell CLL/lymphoma 11A (zinc finger protein)|B cell CLL/lymphoma 11A|BCL11A, BAF complex component	Zinc fingers C2H2-type|BAF complex	28|1604	2001-02-28		2019-01-25	2021-07-23	53335	ENSG00000119866	OTTHUMG00000129420	uc002sae.2	AJ404611	NM_022893	CCDS86845|CCDS1861|CCDS1862|CCDS46295	Q9H165	11719382|18245381|23644491	MGI:106190	RGD:1309923	The Globin Gene Server|http://lovd.bx.psu.edu/home.php?select_db=BCL11A	BCL11A	606557		NA			139145						NA	NA					NA
RHOA-IT1	HGNC:41308	RHOA intronic transcript 1	non-coding RNA	RNA, long non-coding	Approved	3p21.31	03p21.31				RHOA intronic transcript 1 (non-protein coding)	Intronic transcripts	1989	2011-05-24		2015-02-25	2015-02-25	106480739	ENSG00000235908	OTTHUMG00000156844	uc062jtd.1												NA			NA						NA	NA					NA	RHOA-IT1
SGPP2	HGNC:19953	sphingosine-1-phosphate phosphatase 2	protein-coding gene	gene with protein product	Approved	2q36.1	02q36.1	SPP2|FLJ39004				Sphingosine-1-phosphate phosphatases	1070	2003-02-12		2010-05-26	2016-10-05	130367	ENSG00000163082	OTTHUMG00000133156	uc010zlo.3	AF542512	NM_152386	CCDS2453	Q8IWX5	12411432	MGI:3589109	RGD:1565739			612827		NA			NA					objectId:2524	NA	NA					NA
SERPINB9	HGNC:8955	serpin family B member 9	protein-coding gene	gene with protein product	Approved	6p25.2	06p25.2	CAP3	cytoplasmic antiproteinase 3	PI9	serine (or cysteine) proteinase inhibitor, clade B (ovalbumin), member 9|serpin peptidase inhibitor, clade B (ovalbumin), member 9	Serpin peptidase inhibitors	739	1995-07-21		2016-04-06	2021-04-26	5272	ENSG00000170542	OTTHUMG00000014131	uc003mug.5	L40378	NM_004155	CCDS4478	P50453	8530382|9858835|24172014	MGI:106603|MGI:1919260|MGI:3709608|MGI:894667|MGI:894668|MGI:894669|MGI:894671|MGI:894672	RGD:1549730			601799		NA			NA			I04.014			NA	NA					NA
PCED1B	HGNC:28255	PC-esterase domain containing 1B	protein-coding gene	gene with protein product	Approved	12q13.11	12q13.11	MGC16044		FAM113B	family with sequence similarity 113, member B	MicroRNA protein coding host genes	1691	2006-02-10	2012-06-11	2012-06-11	2014-11-19	91523	ENSG00000179715	OTTHUMG00000169617	uc021qxi.3	BC016154	NM_138371	CCDS8752	Q96HM7	20056006	MGI:2446270	RGD:1561028					NA			NA						NA	NA					NA
TCIRG1	HGNC:11647	T cell immune regulator 1, ATPase H+ transporting V0 subunit a3	protein-coding gene	gene with protein product	Approved	11q13.2	11q13.2	TIRC7|OC-116|OC116|ATP6N1C|Atp6i|a3|ATP6V0A3	T-cell immune response cDNA 7|V-ATPase subunit a3		T-cell, immune regulator 1|T-cell, immune regulator 1, ATPase, H+ transporting, lysosomal V0 protein a isoform 3|T-cell, immune regulator 1, ATPase, H+ transporting, lysosomal V0 subunit A3|T-cell immune regulator 1, ATPase H+ transporting V0 subunit a3	V-type ATPase subunits|MicroRNA protein coding host genes	415|1691	1999-02-15		2017-12-06	2021-05-26	10312	ENSG00000110719	OTTHUMG00000167358	uc001one.4	AF025374	NM_006019	CCDS53670|CCDS8177	Q13488	8579597|9806637	MGI:1350931	RGD:735136	TCIRG1base: Mutation registry for autosomal recessive osteopetrosis|http://structure.bmc.lu.se/idbase/TCIRG1base/|LRG_115|http://ftp.ebi.ac.uk/pub/databases/lrgex/LRG_115.xml		604592		NA			119990					objectId:825	NA	NA					NA
PF4	HGNC:8861	platelet factor 4	protein-coding gene	gene with protein product	Approved	4q13.3	04q13.3	SCYB4|CXCL4	chemokine (C-X-C motif) ligand 4					2001-06-22		2008-08-29	2021-04-13	5196	ENSG00000163737	OTTHUMG00000130009	uc003hhi.4	M25897	NM_001363352	CCDS3562	P02776	3622011	MGI:1888711	RGD:3305	LRG_636|http://ftp.ebi.ac.uk/pub/databases/lrgex/LRG_636.xml		173460		NA			470862					ligandId:3685	NA	NA					NA
AL353152.2	NA	NA	NA	NA	NA	NA	NA	NA	NA	NA	NA	NA	NA	NA	NA	NA	NA	NA	NA	NA	NA	NA	NA	NA	NA	NA	NA	NA	NA	NA	NA	NA	NA	NA	NA	NA	NA	NA	NA	NA	NA	NA	NA	NA	NA	NA	NA	NA	NA
PTGES	HGNC:9599	prostaglandin E synthase	protein-coding gene	gene with protein product	Approved	9q34.11	09q34.11	MGST-IV|PIG12|MGST1-L1|TP53I12	microsomal glutathione S-transferase 1-like 1|tumor protein p53 inducible protein 12|p53-induced gene 12|microsomal prostaglandin E synthase-1|glutathione S-transferase 1-like 1|MGST1-like 1	MGST1L1				1999-05-06			2016-10-05	9536	ENSG00000148344	OTTHUMG00000020791	uc004byi.4	AF010316	NM_004878	CCDS6927	O14684	9305847|10091672	MGI:1927593	RGD:62076			605172		NA			NA					objectId:1377	NA	NA					NA
SKAP1	HGNC:15605	src kinase associated phosphoprotein 1	protein-coding gene	gene with protein product	Approved	17q21.32	17q21.32	SKAP55		SCAP1	src family associated phosphoprotein 1	Pleckstrin homology domain containing|MicroRNA protein coding host genes	682|1691	2001-06-21	2006-09-28	2006-09-28	2020-04-01	8631	ENSG00000141293	OTTHUMG00000178823	uc002ini.2	Y11215	NM_003726	CCDS32674	Q86WV1	9195899	MGI:1925723	RGD:708436			604969		NA			NA						NA	NA					NA
WAKMAR2	HGNC:53754	wound and keratinocyte migration associated lncRNA 2	non-coding RNA	RNA, long non-coding	Approved	6q23.3	06q23.3	lnc-TNFAIP3				Long non-coding RNAs with non-systematic symbols	1992	2019-05-31			2019-06-06	100130476	ENSG00000237499	OTTHUMG00000015663			NR_049793			30594489|30918008					618508		NA			NA						NA	NA					NA
HPSE	HGNC:5164	heparanase	protein-coding gene	gene with protein product	Approved	4q21.23	04q21.23	HPA|HSE1|HPSE1				Heparanases	1651	1999-09-28			2016-10-05	10855	ENSG00000173083	OTTHUMG00000130425	uc003hok.4	AF144325	NM_006665	CCDS3602|CCDS56337|CCDS54774	Q9Y251	10395325|10395326	MGI:1343124	RGD:61969			604724		NA			NA					objectId:2996	NA	NA					NA
SYK	HGNC:11491	spleen associated tyrosine kinase	protein-coding gene	gene with protein product	Approved	9q22.2	09q22.2				spleen tyrosine kinase	SH2 domain containing|Syk family tyrosine kinases	741|1464	1994-12-13		2016-06-15	2016-10-05	6850	ENSG00000165025	OTTHUMG00000020200	uc004aqz.4	L28824	NM_001135052	CCDS47992|CCDS6688	P43405	8082894|1423621	MGI:99515	RGD:3796		SYK	600085		NA			NA					objectId:2230	NA	NA					NA
PYCARD-AS1	HGNC:45036	PYCARD antisense RNA 1	non-coding RNA	RNA, long non-coding	Approved	16p11.2	16p11.2			C16orf98|PYCARDOS	chromosome 16 open reading frame 98|PYCARD opposite strand	Antisense RNAs	1987	2013-01-22	2014-10-03	2014-10-03	2014-10-03	100652740	ENSG00000261359	OTTHUMG00000132405			NR_102400		I3L0S3								NA			NA						NA	NA					NA	PYCARD-AS1
ICAM5	HGNC:5348	intercellular adhesion molecule 5	protein-coding gene	gene with protein product	Approved	19p13.2	19p13.2	TLN	telencephalin	TLCN		Immunoglobulin like domain containing|Ig-like cell adhesion molecule family	594|1410	1997-05-15		2015-11-13	2019-08-20	7087	ENSG00000105376	OTTHUMG00000180406	uc002mnu.5	U72671	NM_003259	CCDS12233	Q9UMF0	8995416|9828136	MGI:109430	RGD:1305039			601852		NA			NA						NA	NA					NA
FLT3LG	HGNC:3766	fms related receptor tyrosine kinase 3 ligand	protein-coding gene	gene with protein product	Approved	19q13.33	19q13.33				fms-related tyrosine kinase 3 ligand|fms related tyrosine kinase 3 ligand	Receptor ligands	542	1994-07-21		2019-12-05	2019-12-05	2323	ENSG00000090554	OTTHUMG00000186490	uc002pnu.4	U04806	NM_001204502	CCDS62753|CCDS12767	P49771	8145851|7824267	MGI:95560	RGD:2322792			600007		NA			NA					ligandId:4932	NA	NA					NA
AC092053.2	NA	NA	NA	NA	NA	NA	NA	NA	NA	NA	NA	NA	NA	NA	NA	NA	NA	NA	NA	NA	NA	NA	NA	NA	NA	NA	NA	NA	NA	NA	NA	NA	NA	NA	NA	NA	NA	NA	NA	NA	NA	NA	NA	NA	NA	NA	NA	NA	NA
HBB	HGNC:4827	hemoglobin subunit beta	protein-coding gene	gene with protein product	Approved	11p15.4	11p15.4	CD113t-C|beta-globin			hemoglobin, beta	Hemoglobin subunits	940	2001-06-22		2015-11-23	2021-05-26	3043	ENSG00000244734	OTTHUMG00000066678	uc001mae.2	J00173	NM_000518	CCDS7753	P68871	2649166	MGI:5474850|MGI:5474852	RGD:2783	HbVar: A Database of Human Hemoglobin Variants and Thalassemias|http://globin.cse.psu.edu/globin/hbvar/menu.html|The Globin Gene Server|http://lovd.bx.psu.edu/home.php?select_db=HBB|LRG_1232|http://ftp.ebi.ac.uk/pub/databases/lrgex/LRG_1232.xml		141900		NA			122376					ligandId:5370	NA	NA					NA
TRAT1	HGNC:30698	T cell receptor associated transmembrane adaptor 1	protein-coding gene	gene with protein product	Approved	3q13.13	03q13.13	HSPC062|TRIM		TCRIM	TCRIM			2004-11-03	2005-05-04	2017-12-06	2017-12-06	50852	ENSG00000163519	OTTHUMG00000159198	uc003dxi.2	AJ240084	NM_016388	CCDS33813|CCDS82814	Q6PIZ9	10663578|9687533	MGI:1924897	RGD:1563011			604962		NA			NA						NA	NA					NA
IER5	HGNC:5393	immediate early response 5	protein-coding gene	gene with protein product	Approved	1q25.3	01q25.3							2000-03-03			2014-11-19	51278	ENSG00000162783	OTTHUMG00000035178	uc001got.5	BC000128	NM_016545	CCDS1343	Q5VY09	10049588|11102586	MGI:1337072	RGD:69252			607177		NA			NA						NA	NA					NA
LAX1	HGNC:26005	lymphocyte transmembrane adaptor 1	protein-coding gene	gene with protein product	Approved	1q32.1	01q32.1	LAX|FLJ20340	LAT-like membrane associated protein|linker for activation of x cells					2005-04-25			2014-11-19	54900	ENSG00000122188	OTTHUMG00000035908	uc001haa.4	AK000347	NM_017773	CCDS1441|CCDS44297	Q8IWV1	12359715	MGI:2443362	RGD:1563522					NA			NA						NA	NA					NA
IGHV3-30	HGNC:5591	immunoglobulin heavy variable 3-30	other	immunoglobulin gene	Approved	14q32.33	14q32.33					Immunoglobulin heavy locus at 14q32.33	349	2000-04-04			2015-01-20	28439	ENSG00000270550	OTTHUMG00000188332	uc059ggf.1	M83134	NG_001019		P01768		MGI:4439516						NA			NA				IGHV3-30		NA	NA					NA
GLIPR1	HGNC:17001	GLI pathogenesis related 1	protein-coding gene	gene with protein product	Approved	12q21.2	12q21.2	RTVP1|GliPR			GLI pathogenesis-related 1 (glioma)	GLIPR family	1358	2002-12-04		2016-03-09	2016-10-05	11010	ENSG00000139278	OTTHUMG00000169757	uc001sxs.4	U16307	NM_006851	CCDS9011	P48060	7607567|8973356	MGI:1920940	RGD:1305978			602692		NA			NA						NA	NA					NA
HAPLN3	HGNC:21446	hyaluronan and proteoglycan link protein 3	protein-coding gene	gene with protein product	Approved	15q26.1	15q26.1	HsT19883		EXLD1	extracellular link domain containing, 1	V-set domain containing	590	2004-03-11			2014-11-19	145864	ENSG00000140511	OTTHUMG00000148680	uc002bnc.4	AY262759	NM_178232	CCDS76790|CCDS10346	Q96S86	12663660	MGI:1914916	RGD:1308098					NA			NA						NA	NA					NA
IL27RA	HGNC:17290	interleukin 27 receptor subunit alpha	protein-coding gene	gene with protein product	Approved	19p13.12	19p13.12	WSX-1|TCCR|CRL1|WSX1|zcytor1|IL-27R	T-cell cytokine receptor type 1		interleukin 27 receptor, alpha	Fibronectin type III domain containing|Interleukin receptors	555|602	2004-02-10		2015-12-11	2016-10-11	9466	ENSG00000104998	OTTHUMG00000181990	uc002mxx.5	AF053004	NM_004843	CCDS12303	Q6UWB1	9600072|11057672	MGI:1355318	RGD:1305029			605350		NA			NA					objectId:2318	NA	NA					NA
SIRPG	HGNC:15757	signal regulatory protein gamma	protein-coding gene	gene with protein product	Approved	20p13	20p13	bA77C3.1|SIRP-B2|SIRPgamma|CD172g		SIRPB2	signal-regulatory protein beta 2|signal-regulatory protein gamma	CD molecules|V-set domain containing|C1-set domain containing|Signal regulatory proteins|Ig-like cell adhesion molecule family	471|590|591|747|1410	2001-09-17	2006-02-03	2016-01-20	2016-01-20	55423	ENSG00000089012	OTTHUMG00000031680	uc002wfm.1	AB042624	NM_018556	CCDS13020|CCDS33434|CCDS13021	Q9P1W8	11185750|16339511	MGI:108563				605466		NA			NA						NA	NA	CD172g				NA
GBP4	HGNC:20480	guanylate binding protein 4	protein-coding gene	gene with protein product	Approved	1p22.2	01p22.2	Mpa2				Guanylate binding proteins	1825	2003-11-21			2015-09-10	115361	ENSG00000162654	OTTHUMG00000010663	uc001dnb.4	AF288814	NM_052941	CCDS721	Q96PP9	16689661	MGI:1926263				612466		NA			NA						NA	NA					NA
ANKRD33B	HGNC:35240	ankyrin repeat domain 33B	protein-coding gene	gene with protein product	Approved	5p15.2	05p15.2					Ankyrin repeat domain containing	403	2008-10-29			2016-10-18	651746	ENSG00000164236	OTTHUMG00000162050	uc021xwp.2		NM_001164440	CCDS47191	A6NCL7		MGI:1917904	RGD:1564227					NA			NA						NA	NA					NA
ITGB7	HGNC:6162	integrin subunit beta 7	protein-coding gene	gene with protein product	Approved	12q13.13	12q13.13				integrin, beta 7	Integrin beta subunits	1159	1991-10-07		2015-12-15	2016-10-11	3695	ENSG00000139626	OTTHUMG00000169775	uc001scc.4		NM_000889	CCDS8849	P26010	2040616	MGI:96616	RGD:2929			147559		NA			NA					objectId:2461	NA	NA					NA
STK26	HGNC:18174	serine/threonine kinase 26	protein-coding gene	gene with protein product	Approved	Xq26.2	Xq26.2	MST4|MASK	STE20-like kinase 4			STRIPAK complex	1371	2014-09-15		2016-12-13	2016-12-13	51765	ENSG00000134602	OTTHUMG00000022420		AB040057	NM_016542	CCDS14631|CCDS48168|CCDS43995	Q9P289	11306563	MGI:1917665	RGD:1563568			300547		NA			NA					objectId:2287	NA	NA					NA
SIGLEC9	HGNC:10878	sialic acid binding Ig like lectin 9	protein-coding gene	gene with protein product	Approved	19q13.3-q13.4	19q13.3-q13.4	CD329			sialic acid binding Ig-like lectin 9	CD molecules|V-set domain containing|Sialic acid binding Ig like lectins	471|590|745	2000-03-29		2016-01-20	2016-01-20	27180	ENSG00000129450	OTTHUMG00000182894	uc002pvu.4	AF135027	NM_014441	CCDS56100|CCDS12825	Q9Y336	10903842	MGI:1932475				605640		NA			NA						NA	NA	CDw329				NA
PYHIN1	HGNC:28894	pyrin and HIN domain family member 1	protein-coding gene	gene with protein product	Approved	1q23.1	01q23.1	IFIX|MGC23885			pyrin and HIN domain family, member 1	Pyrin domain containing|Pyrin and HIN domain family	994|995	2005-01-24		2015-11-18	2017-03-24	149628	ENSG00000163564	OTTHUMG00000037109	uc001ftb.4	AY185344	NM_152501	CCDS1179|CCDS30907|CCDS1178|CCDS30908	Q6K0P9	15122330	MGI:101847|MGI:3780953				612677		NA			NA					objectId:2925	NA	NA					NA
DENND3	HGNC:29134	DENN domain containing 3	protein-coding gene	gene with protein product	Approved	8q24.3	08q24.3	KIAA0870			DENN/MADD domain containing 3	WD repeat domain containing|DENN domain containing	362|504	2005-08-17		2016-02-12	2017-05-08	22898	ENSG00000105339	OTTHUMG00000164775	uc003yvy.4	AB020677	NM_014957	CCDS87629	A2RUS2	28249939	MGI:2146009	RGD:1311559			617503		NA			NA						NA	NA					NA
C15orf48	HGNC:29898	chromosome 15 open reading frame 48	protein-coding gene	gene with protein product	Approved	15q21.1	15q21.1	NMES1|MIR147BHG|COXFA4L3|MOCCI|MISTRAV	normal mucosa of esophagus specific 1|MIR147B host gene|cytochrome c oxidase subunit FA4 like 3|modulator of cytochrome C oxidase during inflammation|mitochondrial stress response antiviral			MicroRNA protein coding host genes	1691	2005-11-15			2021-04-29	84419	ENSG00000166920	OTTHUMG00000131424	uc001zvh.5		NM_032413	CCDS10124	Q9C002	12209954|33837217	MGI:3034182	RGD:1359583			608409		NA			NA						NA	NA					NA
KBTBD8	HGNC:30691	kelch repeat and BTB domain containing 8	protein-coding gene	gene with protein product	Approved	3p14.1	03p14.1	TA-KRP|KIAA1842	T-cell activation kelch repeat protein		kelch repeat and BTB (POZ) domain containing 8	BTB domain containing	861	2005-08-22		2016-02-12	2016-10-05	84541	ENSG00000163376	OTTHUMG00000158779	uc003dmy.4	AF385438	NM_032505	CCDS2906	Q8NFY9	11347906	MGI:2661430	RGD:1563166			616607		NA			NA						NA	NA					NA
KCNMB1	HGNC:6285	potassium calcium-activated channel subfamily M regulatory beta subunit 1	protein-coding gene	gene with protein product	Approved	5q35.1	05q35.1	hslo-beta	BK channel beta subunit 1|MaxiK channel beta-subunit 1|big potassium channel beta subunit 1		potassium large conductance calcium-activated channel, subfamily M, beta member 1|potassium channel subfamily M regulatory beta subunit 1	Potassium calcium-activated channel subfamily M regulatory beta subunits	857	1997-12-05		2016-02-04	2016-10-11	3779	ENSG00000145936	OTTHUMG00000130439	uc003maq.3	AF035046	NM_004137	CCDS4373	Q16558	8799178|9888999	MGI:1334203	RGD:2961			603951		NA			NA						NA	NA					NA
GZMA	HGNC:4708	granzyme A	protein-coding gene	gene with protein product	Approved	5q11.2	05q11.2		CTL tryptase|Cytotoxic T-lymphocyte-associated serine esterase-3|Hanukah factor serine protease)|granzyme 1	HFSP|CTLA3	granzyme A (granzyme 1, cytotoxic T-lymphocyte-associated serine esterase 3)	Granule associated serine proteases of immune defence	1636	1988-05-31		2015-11-16	2016-10-05	3001	ENSG00000145649	OTTHUMG00000097011	uc003jpm.4		NM_006144	CCDS3965	P12544	3262682|3533635	MGI:109266	RGD:628640			140050		NA			NA			S01.135		objectId:2368	NA	NA					NA
LEF1	HGNC:6551	lymphoid enhancer binding factor 1	protein-coding gene	gene with protein product	Approved	4q25	04q25	TCF1ALPHA|TCF10|TCF7L3			lymphoid enhancer-binding factor 1	TCF/LEF transcription factor family|Wnt enhanceosome complex	1549|1677	1991-06-05		2016-01-13	2016-01-13	51176	ENSG00000138795	OTTHUMG00000131809	uc003hyt.3		NM_001130713	CCDS47122|CCDS47123|CCDS3679|CCDS54791	Q9UJU2	1783375	MGI:96770	RGD:620241		LEF1	153245		NA			470592						NA	NA					NA
TAP2	HGNC:44	transporter 2, ATP binding cassette subfamily B member	protein-coding gene	gene with protein product	Approved	6p21.32	06p21.32	PSF2|RING11|D6S217E		ABCB3	transporter 2, ATP-binding cassette, sub-family B (MDR/TAP)	ATP binding cassette subfamily B	806	1992-06-25		2016-06-21	2021-04-13	6891	ENSG00000204267	OTTHUMG00000031068	uc063nrw.1	M74447	NM_000544	CCDS78129|CCDS4755	Q03519	1529427|1946428|16395595	MGI:98484	RGD:3818	TAP2base: Mutation registry for TAP2 deficiency|http://structure.bmc.lu.se/idbase/TAP2base/|IMGT/HLA Database|http://www.ebi.ac.uk/imgt/hla/|LRG_167|http://ftp.ebi.ac.uk/pub/databases/lrgex/LRG_167.xml		170261		NA			119922					objectId:770	NA	NA					NA
NAPSB	HGNC:13396	napsin B aspartic peptidase, pseudogene	pseudogene	pseudogene	Approved	19q13.33	19q13.33	NAP1L|NAP2|NAPB|NAPSBP				Peptidase family A1	1928	2004-06-09		2012-08-22	2014-11-19	256236	ENSG00000131401	OTTHUMG00000166192		AF090387	XR_000169			9877162|10591213							NA			NA	PGOHUM00000263659		A01.P01			NA	NA					NA
CLEC17A	HGNC:34520	C-type lectin domain containing 17A	protein-coding gene	gene with protein product	Approved	19p13.12	19p13.12	FLJ45910	prolectin		C-type lectin domain family 17, member A|C-type lectin domain family 17 member A	C-type lectin domain containing	1298	2008-08-15		2017-03-23	2017-03-23	388512	ENSG00000187912	OTTHUMG00000169312	uc010dzn.3	AK127809	NM_207390	CCDS56087|CCDS46002	Q6ZS10	19419970					616838		NA			NA						NA	NA					NA
AC006369.1	NA	NA	NA	NA	NA	NA	NA	NA	NA	NA	NA	NA	NA	NA	NA	NA	NA	NA	NA	NA	NA	NA	NA	NA	NA	NA	NA	NA	NA	NA	NA	NA	NA	NA	NA	NA	NA	NA	NA	NA	NA	NA	NA	NA	NA	NA	NA	NA	NA
PSD4	HGNC:19096	pleckstrin and Sec7 domain containing 4	protein-coding gene	gene with protein product	Approved	2q14.1	02q14.1	TIC|EFA6B				Pleckstrin homology domain containing|Pleckstrin and Sec7 domain containing	682|1948	2004-07-02			2016-10-05	23550	ENSG00000125637	OTTHUMG00000153339	uc002tjc.4	U63127	NM_012455	CCDS33276	Q8NDX1	12082148	MGI:2674093	RGD:1310289			614442		NA			NA						NA	NA					NA
ARL4C	HGNC:698	ADP ribosylation factor like GTPase 4C	protein-coding gene	gene with protein product	Approved	2q37.1	02q37.1	LAK		ARL7	ADP-ribosylation factor-like 7|ADP-ribosylation factor-like 4C	ARF GTPase family	357	1999-06-02	2005-11-03	2015-11-19	2020-09-17	10123	ENSG00000188042	OTTHUMG00000133291	uc002vvn.5	AB016811	NM_005737	CCDS2512|CCDS63169	P56559	10462049	MGI:2445172	RGD:1589685			604787		NA			NA						NA	NA					NA
AC105046.1	NA	NA	NA	NA	NA	NA	NA	NA	NA	NA	NA	NA	NA	NA	NA	NA	NA	NA	NA	NA	NA	NA	NA	NA	NA	NA	NA	NA	NA	NA	NA	NA	NA	NA	NA	NA	NA	NA	NA	NA	NA	NA	NA	NA	NA	NA	NA	NA	NA
JAKMIP2	HGNC:29067	janus kinase and microtubule interacting protein 2	protein-coding gene	gene with protein product	Approved	5q32	05q32	JAMIP2|KIAA0555						2006-02-23		2009-08-13	2014-11-19	9832	ENSG00000176049	OTTHUMG00000129731	uc003loq.3	AB011127	NM_014790	CCDS4285|CCDS59495|CCDS64284|CCDS75352	Q96AA8	9628581	MGI:1923467	RGD:1559742			611197		NA			NA						NA	NA					NA
CLEC2B	HGNC:2053	C-type lectin domain family 2 member B	protein-coding gene	gene with protein product	Approved	12p13.31	12p13.31	AICL|HP10085		CLECSF2	C-type (calcium dependent, carbohydrate-recognition domain) lectin, superfamily member 2 (activation-induced)|C-type lectin domain family 2, member B	C-type lectin domain containing	1298	1999-05-07	2005-02-09	2015-12-16	2016-10-05	9976	ENSG00000110852	OTTHUMG00000168483	uc001qwn.4	X96719	NM_005127	CCDS8605	Q92478	9038101					603242		NA			NA						NA	NA					NA
NBEAL2	HGNC:31928	neurobeachin like 2	protein-coding gene	gene with protein product	Approved	3p21.31	03p21.31	KIAA0540			neurobeachin-like 2	WD repeat domain containing|BEACH domain containing |Armadillo like helical domain containing	362|1230|1492	2005-03-04		2015-11-13	2021-05-26	23218	ENSG00000160796	OTTHUMG00000156497	uc003cqp.4	AB011112	NM_015175	CCDS46817	Q6ZNJ1	21765412|21765411	MGI:2448554	RGD:1306501	LRG_568|http://ftp.ebi.ac.uk/pub/databases/lrgex/LRG_568.xml		614169		NA			279603						NA	NA					NA
KLRK1	HGNC:18788	killer cell lectin like receptor K1	protein-coding gene	gene with protein product	Approved	12p13.2	12p13.2	NKG2D|KLR|NKG2-D|CD314		D12S2489E	DNA segment on chromosome 12 (unique) 2489 expressed sequence|killer cell lectin-like receptor subfamily K, member 1	CD molecules|Killer cell lectin like receptors|C-type lectin domain containing	471|621|1298	2003-12-12		2016-01-14	2016-10-05	22914	ENSG00000213809	OTTHUMG00000168574	uc009zhj.4	AJ001687	NM_007360	CCDS8623	P26718	9683661|2007850	MGI:1196250	RGD:3180			611817		NA			NA						NA	NA	CD314				NA
IFNG	HGNC:5438	interferon gamma	protein-coding gene	gene with protein product	Approved	12q15	12q15					Interferons	598	1986-01-01		2016-06-13	2016-10-05	3458	ENSG00000111537	OTTHUMG00000169113	uc001stw.2		NM_000619	CCDS8980	P01579		MGI:107656	RGD:2866			147570		NA			122574					ligandId:4968	NA	NA					NA
CIITA	HGNC:7067	class II major histocompatibility complex transactivator	protein-coding gene	gene with protein product	Approved	16p13.13	16p13.13	C2TA|NLRA	NLR family, acid domain containing|nucleotide-binding oligomerization domain, leucine rich repeat and acid domain containing	MHC2TA	MHC class II transactivator|class II, major histocompatibility complex, transactivator	NLR family	666	1997-06-12	2005-08-12	2016-07-14	2021-05-26	4261	ENSG00000179583	OTTHUMG00000129753	uc002dai.5	U18259	NM_000246	CCDS66943|CCDS73826|CCDS10544	P33076	8402893	MGI:108445	RGD:619813	CIITAbase: Mutation registry for MHCII transactivating protein deficiency (previously known as MHC2TAbase)|http://structure.bmc.lu.se/idbase/CIITAbase/|LRG_49|http://ftp.ebi.ac.uk/pub/databases/lrgex/LRG_49.xml	CIITA	600005		NA			119442					objectId:1767	NA	NA					NA
LRRK2	HGNC:18618	leucine rich repeat kinase 2	protein-coding gene	gene with protein product	Approved	12q12	12q12	ROCO2|DKFZp434H2111|FLJ45829|RIPK7	dardarin	PARK8	Parkinson disease (autosomal dominant) 8	ROCO family|Armadillo like helical domain containing	1421|1492	2004-10-22		2016-06-06	2021-05-26	120892	ENSG00000188906	OTTHUMG00000059742	uc001rmg.5	AK026776	NM_198578	CCDS31774	Q5S007	15541308	MGI:1913975	RGD:1561168	Global Variome shared LOVD|https://databases.lovd.nl/shared/genes/LRRK2		609007		NA			123301					objectId:2059	NA	NA					NA
IGSF6	HGNC:5953	immunoglobulin superfamily member 6	protein-coding gene	gene with protein product	Approved	16p12.2	16p12.2	DORA			immunoglobulin superfamily, member 6	V-set domain containing	590	2000-06-05		2015-11-18	2015-11-18	10261	ENSG00000140749	OTTHUMG00000090709	uc002djg.3	AJ223183	NM_005849	CCDS10599	O95976	9809579	MGI:1891393	RGD:620663			606222		NA			NA						NA	NA					NA
ARHGAP26	HGNC:17073	Rho GTPase activating protein 26	protein-coding gene	gene with protein product	Approved	5q31.3	05q31.3	GRAF|KIAA0621|OPHN1L|OPHN1L1	GTPase regulator associated with the focal adhesion kinase pp125			AH/BAR family Rho GTPase activating proteins	1923	2004-05-19			2021-04-13	23092	ENSG00000145819	OTTHUMG00000059705	uc011dbj.3	AB014521	NM_015071	CCDS87332|CCDS4277|CCDS47297	Q9UNA1	9858476|8649427	MGI:1918552	RGD:1310923	LRG_1127|http://ftp.ebi.ac.uk/pub/databases/lrgex/LRG_1127.xml	ARHGAP26	605370		NA			NA						NA	NA					NA
ARRDC5	HGNC:31407	arrestin domain containing 5	protein-coding gene	gene with protein product	Approved	19p13.3	19p13.3					Alpha arrestins	1311	2004-04-14			2020-04-20	645432	ENSG00000205784	OTTHUMG00000180250	uc002mbm.3		NM_001080523	CCDS45929	A6NEK1	12886014	MGI:1924170	RGD:1591748					NA			NA						NA	NA					NA
LINC01934	HGNC:52757	long intergenic non-protein coding RNA 1934	non-coding RNA	RNA, long non-coding	Approved	2q31.3	02q31.3					Long intergenic non-protein coding RNAs	1986	2016-12-08			2016-12-08	101927156	ENSG00000234663	OTTHUMG00000154205			NR_130784										NA			NA						NA	NA					NA
TAP1	HGNC:43	transporter 1, ATP binding cassette subfamily B member	protein-coding gene	gene with protein product	Approved	6p21.32	06p21.32	PSF1|RING4|D6S114E		ABCB2	transporter 1, ATP-binding cassette, sub-family B (MDR/TAP)	ATP binding cassette subfamily B	806	1992-06-25		2016-06-21	2021-04-13	6890	ENSG00000168394	OTTHUMG00000031067	uc003ocg.4		NM_000593	CCDS4758	Q03518	1529427|1946428	MGI:98483	RGD:3817	TAP1base: Mutation registry for TAP1 deficiency|http://structure.bmc.lu.se/idbase/TAP1base/|IMGT/HLA Database|http://www.ebi.ac.uk/imgt/hla/|LRG_166|http://ftp.ebi.ac.uk/pub/databases/lrgex/LRG_166.xml		170260		NA			123369					objectId:769	NA	NA					NA
AC025164.1	NA	NA	NA	NA	NA	NA	NA	NA	NA	NA	NA	NA	NA	NA	NA	NA	NA	NA	NA	NA	NA	NA	NA	NA	NA	NA	NA	NA	NA	NA	NA	NA	NA	NA	NA	NA	NA	NA	NA	NA	NA	NA	NA	NA	NA	NA	NA	NA	NA
TNIK	HGNC:30765	TRAF2 and NCK interacting kinase	protein-coding gene	gene with protein product	Approved	3q26.2-q26.31	03q26.2-q26.31	KIAA0551				MicroRNA protein coding host genes	1691	2004-02-26			2021-05-26	23043	ENSG00000154310	OTTHUMG00000159036	uc003fhh.3	AF172264	NM_015028	CCDS54678|CCDS46956|CCDS54677|CCDS54674|CCDS54676|CCDS54673|CCDS54675|CCDS54679	Q9UKE5	9628581|10521462	MGI:1916264	RGD:1561817			610005		NA			461336					objectId:2244	NA	NA					NA
SPAG4	HGNC:11214	sperm associated antigen 4	protein-coding gene	gene with protein product	Approved	20q11.22	20q11.22	SUN4|CT127	acrosomal protein ACR55|Sad1 and UNC84 domain containing 4|cancer/testis antigen 127			SUN family	1968	1998-08-26			2016-10-05	6676	ENSG00000061656	OTTHUMG00000032352	uc002xdb.2	AF043344	NM_003116	CCDS13259	Q9NPE6	9691178|10373309	MGI:2444120	RGD:620151			603038		NA			NA						NA	NA					NA
ALG1L13P	HGNC:44382	ALG1 like 13, pseudogene	pseudogene	pseudogene	Approved	8p23.1	08p23.1				asparagine-linked glycosylation 1-like 13, pseudogene			2012-09-13		2019-01-18	2019-01-18	106479038	ENSG00000253981	OTTHUMG00000163708			NG_044407										NA			NA	PGOHUM00000249224					NA	NA					NA
CD82	HGNC:6210	CD82 molecule	protein-coding gene	gene with protein product	Approved	11p11.2	11p11.2	R2|IA4|TSPAN27	suppression of tumorigenicity 6|R2 leukocyte antigen	ST6|KAI1	kangai 1 (suppression of tumorigenicity 6, prostate; CD82 antigen (R2 leukocyte antigen, antigen detected by monoclonal and antibody IA4))|CD82 antigen	CD molecules|Tetraspanins	471|768	1994-01-10	2005-03-03	2006-03-28	2017-07-28	3732	ENSG00000085117	OTTHUMG00000166472	uc001myc.4	U20770	NM_002231	CCDS7909|CCDS31469	P27701		MGI:104651	RGD:69070			600623		NA			NA						NA	NA	CD82				NA
AL356273.3	NA	NA	NA	NA	NA	NA	NA	NA	NA	NA	NA	NA	NA	NA	NA	NA	NA	NA	NA	NA	NA	NA	NA	NA	NA	NA	NA	NA	NA	NA	NA	NA	NA	NA	NA	NA	NA	NA	NA	NA	NA	NA	NA	NA	NA	NA	NA	NA	NA
IGHV3-33	HGNC:5596	immunoglobulin heavy variable 3-33	other	immunoglobulin gene	Approved	14q32.33	14q32.33					Immunoglobulin heavy locus at 14q32.33	349	2000-04-04			2012-02-10	28434	ENSG00000211955	OTTHUMG00000152077	uc059ggh.1	L06618	NG_001019		P01772		MGI:4439516						NA			NA				IGHV3-33		NA	NA					NA
SLC38A1	HGNC:13447	solute carrier family 38 member 1	protein-coding gene	gene with protein product	Approved	12q13.11	12q13.11	ATA1|NAT2|SAT1			solute carrier family 38, member 1	Solute carriers	752	2002-01-22		2015-12-08	2019-08-20	81539	ENSG00000111371	OTTHUMG00000169470	uc001rpb.5	AF271070	NM_001077484	CCDS61106|CCDS41774	Q9H2H9	10891391	MGI:2145895	RGD:69645			608490		NA		SLC38A1	NA					objectId:1169	NA	NA					NA
TRGC2	HGNC:12276	T cell receptor gamma constant 2	other	T cell receptor gene	Approved	7p14.1	07p14.1	TRGC2(2X)|TRGC2(3X)	T-cell receptor, gamma, constant region C2	TCRGC2	TCRGC2	T cell receptor gamma locus at 7p14	375	1989-05-30		2017-12-06	2017-12-06	6967	ENSG00000227191	OTTHUMG00000155215	uc064cxk.1	M15002	NG_001336		P03986	3458221	MGI:98633				615450		NA			NA				TRGC2		NA	NA					NA
RAP1GAP2	HGNC:29176	RAP1 GTPase activating protein 2	protein-coding gene	gene with protein product	Approved	17p13.3	17p13.3	KIAA1039		GARNL4	GTPase activating RANGAP domain-like 4|GTPase activating Rap/RanGAP domain-like 4			2004-02-24	2009-09-14	2009-09-14	2020-04-02	23108	ENSG00000132359	OTTHUMG00000177642	uc010ckd.4	AB028962	NM_001100398	CCDS82035|CCDS45574|CCDS45573	Q684P5	15632203	MGI:3028623	RGD:1304590			618714		NA			NA						NA	NA					NA
AP006259.1	NA	NA	NA	NA	NA	NA	NA	NA	NA	NA	NA	NA	NA	NA	NA	NA	NA	NA	NA	NA	NA	NA	NA	NA	NA	NA	NA	NA	NA	NA	NA	NA	NA	NA	NA	NA	NA	NA	NA	NA	NA	NA	NA	NA	NA	NA	NA	NA	NA
MIDN	HGNC:16298	midnolin	protein-coding gene	gene with protein product	Approved	19p13.3	19p13.3	Stx	stuxnet homolog (Drosophila)					2001-07-23			2021-02-04	90007	ENSG00000167470	OTTHUMG00000180144	uc002lrp.4	AC004221	NM_001388306	CCDS32864	Q504T8	10974535	MGI:1890222	RGD:1309629			606700		NA			NA						NA	NA					NA
CDC42-IT1	HGNC:41317	CDC42 intronic transcript 1	non-coding RNA	RNA, long non-coding	Approved	1p36.12	01p36.12				CDC42 intronic transcript 1 (non-protein coding)	Intronic transcripts	1989	2011-05-19		2015-02-25	2015-02-25	100874292	ENSG00000230068	OTTHUMG00000002890	uc057ddo.1												NA			NA						NA	NA					NA	CDC42-IT1
IL6	HGNC:6018	interleukin 6	protein-coding gene	gene with protein product	Approved	7p15.3	07p15.3	IL-6|BSF2|HGF|HSF	interferon, beta 2	IFNB2	interleukin 6 (interferon, beta 2)	Interferons|Interleukins|Interleukin 6 type cytokine family	598|601|1264	1986-01-01		2014-04-04	2021-05-26	3569	ENSG00000136244	OTTHUMG00000023178	uc064bxs.1	M18403	NM_000600	CCDS83166|CCDS5375	P05231	3294161	MGI:96559	RGD:2901			147620		NA			138462					ligandId:4998	NA	NA					NA
MARCO	HGNC:6895	macrophage receptor with collagenous structure	protein-coding gene	gene with protein product	Approved	2q14.2	02q14.2	SCARA2|SR-A6	scavenger receptor class A, member 2			Scavenger receptors|Scavenger receptor cysteine rich domain containing	1253|1404	1998-11-26			2017-02-28	8685	ENSG00000019169	OTTHUMG00000131400	uc002tln.2	AF035819	NM_006770	CCDS2124	Q9UEW3	9468508|7867067|10331948	MGI:1309998	RGD:1589662			604870		NA			NA						NA	NA					NA
ADAMTSL4-AS2	HGNC:40895	ADAMTSL4 antisense RNA 2	non-coding RNA	RNA, long non-coding	Approved	1q21.2	01q21.2					Antisense RNAs	1987	2019-07-19			2019-07-19	100289061	ENSG00000237781	OTTHUMG00000034864			XR_001738226										NA			NA						NA	NA					NA
FFAR2	HGNC:4501	free fatty acid receptor 2	protein-coding gene	gene with protein product	Approved	19q13.12	19q13.12	FFA2R		GPR43	G protein-coupled receptor 43	Free fatty acid receptors	203	1997-10-10	2006-02-15	2006-02-15	2016-10-05	2867	ENSG00000126262	OTTHUMG00000183303	uc010eea.4	AF024690	NM_005306	CCDS12461	O15552	9344866	MGI:2441731	RGD:1359614			603823		NA			NA					objectId:226	NA	NA					NA
SH2B2	HGNC:17381	SH2B adaptor protein 2	protein-coding gene	gene with protein product	Approved	7q22.1	07q22.1	APS	adaptor protein with pleckstrin homology and src			Pleckstrin homology domain containing|SH2 domain containing|MicroRNA protein coding host genes	682|741|1691	2006-07-04			2013-02-14	10603	ENSG00000160999	OTTHUMG00000150652	uc033aba.2	AB000520	NM_020979	CCDS78264	O14492	9233773	MGI:1345171	RGD:69284			605300		NA			NA						NA	NA					NA
DUSP5	HGNC:3071	dual specificity phosphatase 5	protein-coding gene	gene with protein product	Approved	10q25.2	10q25.2	HVH3				MAP kinase phosphatases	895	1994-12-14			2016-10-05	1847	ENSG00000138166	OTTHUMG00000019040	uc001kzd.4	U16996	NM_004419	CCDS7566	Q16690	7806236	MGI:2685183	RGD:620854			603069		NA			NA						NA	NA					NA
ZMYND15	HGNC:20997	zinc finger MYND-type containing 15	protein-coding gene	gene with protein product	Approved	17p13.2	17p13.2	DKFZp434N127				Zinc fingers MYND-type	87	2003-05-01		2016-02-15	2016-10-05	84225	ENSG00000141497	OTTHUMG00000090760	uc002fyv.4	AL136893	NM_032265	CCDS11053|CCDS45584|CCDS58506	Q9H091	11230166	MGI:3603821	RGD:1309845			614312		NA			401603						NA	NA					NA
SH3BP1	HGNC:10824	SH3 domain binding protein 1	protein-coding gene	gene with protein product	Approved	22q13.1	22q13.1	ARHGAP43				N-BAR domain containing|AH/BAR family Rho GTPase activating proteins	1289|1923	1999-10-19		2016-04-28	2021-04-13	23616	ENSG00000100092	OTTHUMG00000030996	uc003ati.4		NM_018957	CCDS13952	Q9Y3L3	10591208|12029088	MGI:104603	RGD:1306275	LRG_1154|http://ftp.ebi.ac.uk/pub/databases/lrgex/LRG_1154.xml		617368		NA			NA						NA	NA					NA
NT5C3AP2	HGNC:54578	NT5C3A pseudogene 2	pseudogene	pseudogene	Approved	3q13.2	03q13.2							2019-10-16			2019-10-16	100420394	ENSG00000244720	OTTHUMG00000159278			NG_025725										NA			NA	PGOHUM00000299534					NA	NA					NA
ELMO1	HGNC:16286	engulfment and cell motility 1	protein-coding gene	gene with protein product	Approved	7p14.2-p14.1	07p14.2-p14.1	KIAA0281|CED12|ELMO-1|CED-12			engulfment and cell motility 1 (ced-12 homolog, C. elegans)	Engulfment and cell motility proteins|MicroRNA protein coding host genes	543|1691	2001-12-13		2006-01-20	2018-02-13	9844	ENSG00000155849	OTTHUMG00000023701	uc003tfk.3	AF398885	NM_130442	CCDS5449|CCDS5450	Q92556	11595183	MGI:2153044	RGD:1308182			606420		NA			NA						NA	NA					NA
IGLV1-40	HGNC:5877	immunoglobulin lambda variable 1-40	other	immunoglobulin gene	Approved	22q11.22	22q11.22					Immunoglobulin lambda locus at 22q11.2	353	2000-05-08			2016-10-05	28825	ENSG00000211653	OTTHUMG00000151072	uc062cbv.1	M94116	NG_000002		P01703								NA			NA				IGLV1-40		NA	NA					NA
HLA-DRA	HGNC:4947	major histocompatibility complex, class II, DR alpha	protein-coding gene	gene with protein product	Approved	6p21.32	06p21.32			HLA-DRA1		Histocompatibility complex|C1-set domain containing	588|591	2001-06-22			2016-10-05	3122	ENSG00000204287	OTTHUMG00000031269	uc003obh.5		NM_019111	CCDS4750	P01903		MGI:95900	RGD:1593283	IMGT/HLA Database|http://www.ebi.ac.uk/imgt/hla/		142860		NA			122424						NA	NA					NA
ICOSLG	HGNC:17087	inducible T cell costimulator ligand	protein-coding gene	gene with protein product	Approved	21q22.3	21q22.3	KIAA0653|GL50|B7-H2|B7RP-1|B7H2|B7RP1|ICOS-L|CD275|B7h	B7-related protein 1|B7 homologue 2|B7 homolog 2	ICOSL	inducible T-cell costimulator ligand	CD molecules|Receptor ligands|V-set domain containing|C2-set domain containing|B7 family	471|542|590|592|1824	2003-12-12	2005-01-12	2017-12-06	2019-03-06	23308	ENSG00000160223	OTTHUMG00000086920	uc002zee.5	AB014553	NM_015259	CCDS63377|CCDS63379|CCDS42952	O75144	9734811|11007762	MGI:1354701	RGD:1562791			605717		NA			NA					ligandId:9593	NA	NA	CD275				NA
RIPK3	HGNC:10021	receptor interacting serine/threonine kinase 3	protein-coding gene	gene with protein product	Approved	14q12	14q12	RIP3			receptor-interacting serine-threonine kinase 3			1999-12-17		2015-11-17	2015-11-17	11035	ENSG00000129465	OTTHUMG00000029349	uc001wpb.4	AF156884	NM_006871	CCDS9628	Q9Y572	10339433|10358032	MGI:2154952	RGD:628899			605817		NA			NA					objectId:2191	NA	NA					NA
BISPR	HGNC:51290	BST2 interferon stimulated positive regulator	non-coding RNA	RNA, long non-coding	Approved	19p13.11	19p13.11				BST2 interferon stimulated positive regulator (non-protein coding)	Long non-coding RNAs with non-systematic symbols	1992	2015-02-04		2018-05-16	2018-06-08	105221694	ENSG00000282851	OTTHUMG00000182856			NR_130765			25620967|29856242							NA			NA						NA	NA					NA	BISPR
PYCARD	HGNC:16608	PYD and CARD domain containing	protein-coding gene	gene with protein product	Approved	16p11.2	16p11.2	TMS-1|CARD5|ASC	apoptosis-associated speck-like|apoptosis-associated speck-like protein containing a CARD			Caspase recruitment domain containing|Pyrin domain containing	959|994	2004-06-25			2017-06-01	29108	ENSG00000103490	OTTHUMG00000176753	uc010cak.4	AB023416	NM_013258	CCDS10709|CCDS10708	Q9ULZ3	11250163|10567338|11103776	MGI:1931465	RGD:628637			606838		NA			NA						NA	NA					NA
TUBB1	HGNC:16257	tubulin beta 1 class VI	protein-coding gene	gene with protein product	Approved	20q13.32	20q13.32	dJ543J19.4	class VI beta-tubulin		tubulin, beta 1	Tubulins	778	2001-07-17		2015-12-17	2021-04-13	81027	ENSG00000101162	OTTHUMG00000032860	uc002yak.3	AJ292757	NM_030773	CCDS13475	Q9H4B7		MGI:107814	RGD:1589557	LRG_581|http://ftp.ebi.ac.uk/pub/databases/lrgex/LRG_581.xml		612901		NA			280099						NA	NA					NA
LAIR1	HGNC:6477	leukocyte associated immunoglobulin like receptor 1	protein-coding gene	gene with protein product	Approved	19q13.42	19q13.42	CD305|LAIR-1			leukocyte-associated Ig-like receptor 1|leukocyte-associated immunoglobulin-like receptor 1	CD molecules|Immunoglobulin like domain containing	471|594	1997-07-25		2016-01-21	2020-10-02	3903	ENSG00000167613	OTTHUMG00000065545	uc032idt.2	AF013249	NM_001289023	CCDS74448|CCDS12891|CCDS12892|CCDS74449|CCDS74450	Q6GTX8	9285412	MGI:105492	RGD:1560048			602992		NA			NA					objectId:2974	NA	NA	CD305				NA
SATB1-AS1	HGNC:50687	SATB1 antisense RNA 1	non-coding RNA	RNA, long non-coding	Approved	3p24.3	03p24.3					Antisense RNAs	1987	2014-06-05			2021-07-28	101927777	ENSG00000228956	OTTHUMG00000155346		DR006704	NR_125803										NA			NA						NA	NA					NA	SATB1-AS1
CFD	HGNC:2771	complement factor D	protein-coding gene	gene with protein product	Approved	19p13.3	19p13.3	ADN	adipsin	DF|PFD	D component of complement (adipsin)|properdin factor D|complement factor D (adipsin)	Granule associated serine proteases of immune defence|Complement system activation components	1636|1638	1992-10-21	2006-02-10	2016-05-06	2021-04-13	1675	ENSG00000197766	OTTHUMG00000181840	uc002lqc.4	M84526	NM_001928	CCDS12046|CCDS82261	P00746	1374388	MGI:87931	RGD:2498	CFDbase: Mutation registry for Factor D deficiency (previously known as DFbase)|http://structure.bmc.lu.se/idbase/CFDbase/|LRG_46|http://ftp.ebi.ac.uk/pub/databases/lrgex/LRG_46.xml		134350		NA			221187			S01.191		objectId:2842	NA	NA					NA
FCGR3A	HGNC:3619	Fc fragment of IgG receptor IIIa	protein-coding gene	gene with protein product	Approved	1q23.3	01q23.3	CD16|CD16a	Fc gamma receptor IIIa	FCGR3|FCG3	Fc fragment of IgG, low affinity IIIa, receptor for (CD16)|Fc fragment of IgG, low affinity IIIa, receptor (CD16a)	CD molecules|Immunoglobulin like domain containing	471|594	1988-11-30		2016-01-13	2021-04-13	2214	ENSG00000203747	OTTHUMG00000034466	uc009wui.4	BC036723	NM_000569	CCDS44266	P08637	2139735	MGI:2179523	RGD:1303067	FCGR3Abase: Mutation registry for Natural killer cell deficiency|http://structure.bmc.lu.se/idbase/FCGR3Abase/|LRG_60|http://ftp.ebi.ac.uk/pub/databases/lrgex/LRG_60.xml		146740		NA			443014					objectId:3017	NA	NA	CD16a				NA
IGKC	HGNC:5716	immunoglobulin kappa constant	other	immunoglobulin gene	Approved	2p11.2	02p11.2	HCAK1				Immunoglobulin kappa locus at 2p11.2	351	2001-06-22			2014-11-19	3514	ENSG00000211592	OTTHUMG00000151684	uc284ppo.1	J00241	NG_000834		P01834	10354514	MGI:96495	RGD:1562743	IMGT; the international ImMunoGeneTics information system ¬Æ|http://www.imgt.org		147200		NA			270009				IGKC		NA	NA					NA
ST8SIA1	HGNC:10869	ST8 alpha-N-acetyl-neuraminide alpha-2,8-sialyltransferase 1	protein-coding gene	gene with protein product	Approved	12p12.1	12p12.1		ST8Sia I	SIAT8|SIAT8A	sialyltransferase 8 (alpha-N-acetylneuraminate: alpha-2,8-sialytransferase, GD3 synthase) A|ST8 alpha-N-acetylneuraminate alpha-2,8-sialyltransferase 1	Sialyltransferases	438	1994-09-12	2005-02-07	2016-04-29	2016-10-05	6489	ENSG00000111728	OTTHUMG00000169098	uc001rfo.4	L32867	NM_003034	CCDS8697	Q92185	7901202	MGI:106011	RGD:3679			601123		NA			NA						NA	NA			2.4.99.8		NA
SIT1	HGNC:17710	signaling threshold regulating transmembrane adaptor 1	protein-coding gene	gene with protein product	Approved	9p13.3	09p13.3	SIT	SHP2 interacting transmembrane adaptor		suppression inducing transmembrane adaptor 1			2005-04-25		2005-04-26	2016-10-05	27240	ENSG00000137078	OTTHUMG00000019867	uc003zxe.3		NM_014450	CCDS6582	Q9Y3P8	11491537|10209036	MGI:1889342	RGD:1559919			604964		NA			NA						NA	NA					NA
ADAM28	HGNC:206	ADAM metallopeptidase domain 28	protein-coding gene	gene with protein product	Approved	8p21.2	08p21.2	eMDCII|MDC-Lm|MDC-Ls|ADAM23			a disintegrin and metalloproteinase domain 28	ADAM metallopeptidase domain containing	47	1999-07-29		2005-08-18	2020-09-17	10863	ENSG00000042980	OTTHUMG00000163780	uc003xdy.4	AJ242015	NM_021778	CCDS47830|CCDS34865	Q9UKQ2	10794709|15013428	MGI:105988	RGD:727820			606188		NA			NA			M12.224		objectId:1669	NA	NA					NA
PLEKHG2	HGNC:29515	pleckstrin homology and RhoGEF domain containing G2	protein-coding gene	gene with protein product	Approved	19q13.2	19q13.2	CLG|FLJ00018|ARHGEF42			pleckstrin homology domain containing, family G (with RhoGef domain) member 2	Pleckstrin homology domain containing|Dbl family Rho GEFs	682|722	2004-12-01		2015-11-18	2020-11-17	64857	ENSG00000090924	OTTHUMG00000152570	uc010xuz.3	AK024429	NM_022835	CCDS86767|CCDS33022|CCDS86766	Q9H7P9	11839748|18045877	MGI:2141874	RGD:1310112			611893		NA			NA						NA	NA					NA
ADGRG5	HGNC:19010	adhesion G protein-coupled receptor G5	protein-coding gene	gene with protein product	Approved	16q21	16q21	PGR27		GPR114	G protein-coupled receptor 114	Adhesion G protein-coupled receptors, subfamily G	917	2002-11-26	2015-03-03	2015-03-03	2016-10-05	221188	ENSG00000159618	OTTHUMG00000133461		AY140956	NM_153837	CCDS10785	Q8IZF4	12435584|25713288	MGI:2685955	RGD:1305559			616965		NA			NA			P02.016		objectId:194	NA	NA					NA
AC020659.1	NA	NA	NA	NA	NA	NA	NA	NA	NA	NA	NA	NA	NA	NA	NA	NA	NA	NA	NA	NA	NA	NA	NA	NA	NA	NA	NA	NA	NA	NA	NA	NA	NA	NA	NA	NA	NA	NA	NA	NA	NA	NA	NA	NA	NA	NA	NA	NA	NA
CCR2	HGNC:1603	C-C motif chemokine receptor 2	protein-coding gene	gene with protein product	Approved	3p21.31	03p21.31	CC-CKR-2|CKR2|MCP-1-R|CD192|FLJ78302		CMKBR2	chemokine (C-C motif) receptor 2	CD molecules|C-C motif chemokine receptors	471|1091	1995-05-30		2016-03-14	2020-04-20	729230	ENSG00000121807	OTTHUMG00000156466	uc003cpn.5		NM_000647	CCDS43078|CCDS46813	P41597	8146186	MGI:106185	RGD:620876			601267		NA			NA					objectId:59	NA	NA	CD192				NA
MT-ATP8	HGNC:7415	mitochondrially encoded ATP synthase membrane subunit 8	protein-coding gene	gene with protein product	Approved	mitochondria	mitochondria	ATP8|A6L|URFA6L	mitochondrially encoded ATP synthase membrane subunit A6L	MTATP8	ATP synthase 8|mitochondrially encoded ATP synthase 8	Mitochondrial complex V: ATP synthase subunits|Mitochondrially encoded protein coding genes	644|1974	1989-10-12	2005-02-16	2017-11-22	2021-05-26	4509	ENSG00000228253		uc064xpe.1		YP_003024030		P03928		MGI:99926	RGD:621240			516070		NA			159773					objectId:809	NA	NA					NA
KLF4	HGNC:6348	Kruppel like factor 4	protein-coding gene	gene with protein product	Approved	9q31.2	09q31.2	EZF|GKLF	gut Kruppel-like factor		Kruppel-like factor 4 (gut)	Zinc fingers C2H2-type|Kruppel like factors	28|624	1999-12-14		2016-06-03	2016-10-05	9314	ENSG00000136826	OTTHUMG00000020449	uc004bdg.4	AF022184	NM_004235	CCDS6770	O43474	9422764|16372018	MGI:1342287	RGD:621445		KLF4	602253		NA			NA						NA	NA					NA
RASGEF1B	HGNC:24881	RasGEF domain family member 1B	protein-coding gene	gene with protein product	Approved	4q21.21	04q21.21	GPIG4|FLJ31695						2004-02-04		2015-11-09	2016-10-25	153020	ENSG00000138670	OTTHUMG00000160890	uc003hmi.2	AK056257	NM_152545	CCDS75151|CCDS75152|CCDS34022	Q0VAM2	19645719	MGI:2443755	RGD:1562220			614532		NA			NA						NA	NA					NA
AC079316.2	NA	NA	NA	NA	NA	NA	NA	NA	NA	NA	NA	NA	NA	NA	NA	NA	NA	NA	NA	NA	NA	NA	NA	NA	NA	NA	NA	NA	NA	NA	NA	NA	NA	NA	NA	NA	NA	NA	NA	NA	NA	NA	NA	NA	NA	NA	NA	NA	NA
CDKN1A	HGNC:1784	cyclin dependent kinase inhibitor 1A	protein-coding gene	gene with protein product	Approved	6p21.2	06p21.2	P21|CIP1|WAF1|SDI1|CAP20|p21CIP1|p21Cip1/Waf1|p21		CDKN1	cyclin-dependent kinase inhibitor 1A (p21, Cip1)			1994-05-24		2016-06-08	2021-05-26	1026	ENSG00000124762	OTTHUMG00000014603	uc021yzc.2	U03106	NM_078467	CCDS4824	P38936		MGI:104556	RGD:69328			116899		NA			293293						NA	NA					NA
RASA3-IT1	HGNC:39938	RASA3 intronic transcript 1	non-coding RNA	RNA, long non-coding	Approved	13q34	13q34				RASA3 intronic transcript 1 (non-protein coding)	Intronic transcripts	1989	2011-04-13		2015-02-25	2015-02-25	100874321	ENSG00000232487	OTTHUMG00000017400	uc058yoy.1		NR_046544										NA			NA						NA	NA					NA	RASA3-IT1
MT-TP	HGNC:7494	mitochondrially encoded tRNA-Pro (CCN)	non-coding RNA	RNA, transfer	Approved	mitochondria	mitochondria	trnP		MTTP	tRNA proline|mitochondrially encoded tRNA proline	Mitochondrially encoded transfer RNAs	843	1989-10-11	2005-02-16	2018-11-16	2021-05-26	4571	ENSG00000210196		uc022bqx.2					7219534	MGI:102478				590075		NA			205934						NA	21					NA
RUNX1	HGNC:10471	RUNX family transcription factor 1	protein-coding gene	gene with protein product	Approved	21q22.12	21q22.12	PEBP2A2|AMLCR1	aml1 oncogene	AML1|CBFA2	acute myeloid leukemia 1|runt-related transcription factor 1|runt related transcription factor 1	Runt-related transcription factors	1880	1991-08-20		2019-04-04	2021-09-27	861	ENSG00000159216	OTTHUMG00000086299	uc002yuk.6	X79549	NM_001001890	CCDS42922|CCDS46646|CCDS13639	Q01196	1427868|7835892	MGI:99852	RGD:2283	LRG_482|http://ftp.ebi.ac.uk/pub/databases/lrgex/LRG_482.xml	RUNX1	151385		NA			118423						NA	NA					NA
P2RX5	HGNC:8536	purinergic receptor P2X 5	protein-coding gene	gene with protein product	Approved	17p13.2	17p13.2	P2X5|LRH-1			purinergic receptor P2X, ligand-gated ion channel, 5	Purinergic receptors P2X|Minor histocompatibility antigens	214|870	1998-05-14		2016-02-05	2016-10-05	5026	ENSG00000083454	OTTHUMG00000090700	uc002fwi.4	AF016709	NM_002561|NM_175080|NM_175081	CCDS11035|CCDS11034|CCDS56015|CCDS56014	Q93086	9414125	MGI:2137026	RGD:620256			602836		NA			NA					objectId:482	NA	NA					NA
HLA-DQA1	HGNC:4942	major histocompatibility complex, class II, DQ alpha 1	protein-coding gene	gene with protein product	Approved	6p21.32	06p21.32	CELIAC1		HLA-DQA		Histocompatibility complex|C1-set domain containing	588|591	2001-06-22			2016-10-05	3117	ENSG00000196735	OTTHUMG00000031106	uc003obr.4		NM_002122	CCDS4752	P01909		MGI:95895	RGD:1595867	IMGT/HLA Database|http://www.ebi.ac.uk/imgt/hla/		146880		NA			138728						NA	NA					NA
HMOX1	HGNC:5013	heme oxygenase 1	protein-coding gene	gene with protein product	Approved	22q12.3	22q12.3	bK286B10|HO-1			heme oxygenase (decycling) 1			1992-10-15		2015-03-20	2021-05-26	3162	ENSG00000100292	OTTHUMG00000150960	uc003ant.3		NM_002133	CCDS13914	P09601	10591208	MGI:96163	RGD:2806			141250		NA			470460					objectId:1441	NA	NA			1.14.14.18		NA
ADORA2A	HGNC:263	adenosine A2a receptor	protein-coding gene	gene with protein product	Approved	22q11.23	22q11.23	RDC8		ADORA2		Adenosine receptors	211	1991-03-11			2020-09-17	135	ENSG00000128271	OTTHUMG00000150761	uc002zzy.6	X68486	NM_000675	CCDS13826	P29274	1662665|2541503	MGI:99402	RGD:2049			102776		NA			365126					objectId:19	NA	NA					NA
NUAK2	HGNC:29558	NUAK family kinase 2	protein-coding gene	gene with protein product	Approved	1q32.1	01q32.1	SNARK|FLJ90349	SNF1/AMP activated protein kinase		NUAK family, SNF1-like kinase, 2			2005-06-08		2016-03-10	2016-03-10	81788	ENSG00000163545	OTTHUMG00000037196	uc001hce.5	AK074830	NM_030952	CCDS1453	Q9H093	11230166	MGI:1921387	RGD:1359167			608131		NA			NA					objectId:2130	NA	NA					NA
JUND	HGNC:6206	JunD proto-oncogene, AP-1 transcription factor subunit	protein-coding gene	gene with protein product	Approved	19p13.11	19p13.11	AP-1	transcription factor jun-D|JunD-FL isoform|activator protein 1			Basic leucine zipper proteins|Jun transcription factor family	506|1257	1990-09-10		2016-05-03	2016-10-11	3727	ENSG00000130522	OTTHUMG00000183355	uc002nip.4		NM_005354	CCDS32959	P17535	2112242|1903194	MGI:96648	RGD:2945			165162		NA			NA						NA	NA					NA
PTGDR	HGNC:9591	prostaglandin D2 receptor	protein-coding gene	gene with protein product	Approved	14q22.1	14q22.1	DP|DP1|PTGDR1				Prostaglandin receptors	207	1995-11-09		2016-07-01	2016-07-01	5729	ENSG00000168229	OTTHUMG00000140299	uc001wzq.3	U31332	NM_000953	CCDS9707|CCDS61454	Q13258	7642548	MGI:102966	RGD:619707			604687		NA			NA					objectId:338	NA	NA					NA
HCP5	HGNC:21659	HLA complex P5	non-coding RNA	RNA, long non-coding	Approved	6p21.33	06p21.33	D6S2650E|P5-1			HLA complex P5|HLA complex P5 (non-protein coding)	Long non-coding RNAs with non-systematic symbols	1992	2003-07-07		2018-05-16	2019-07-12	10866	ENSG00000206337	OTTHUMG00000031282	uc003ntl.4	D88650	NR_040662		Q6MZN7	8462994|10199916|31215169					604676		NA			NA						NA	NA					NA	HCP5
STXBP2	HGNC:11445	syntaxin binding protein 2	protein-coding gene	gene with protein product	Approved	19p13.2	19p13.2	UNC18B|Hunc18b|Unc18-2|MUNC18-2						1996-12-27			2021-05-26	6813	ENSG00000076944	OTTHUMG00000182396	uc002mha.6	U63533	NM_006949	CCDS62522|CCDS45948|CCDS12181	Q15833	8921365	MGI:107370	RGD:619967	LRG_165|http://ftp.ebi.ac.uk/pub/databases/lrgex/LRG_165.xml		601717		NA			227102						NA	NA					NA
AC092139.2	NA	NA	NA	NA	NA	NA	NA	NA	NA	NA	NA	NA	NA	NA	NA	NA	NA	NA	NA	NA	NA	NA	NA	NA	NA	NA	NA	NA	NA	NA	NA	NA	NA	NA	NA	NA	NA	NA	NA	NA	NA	NA	NA	NA	NA	NA	NA	NA	NA
RNVU1-27	HGNC:54431	RNA, variant U1 small nuclear 27	non-coding RNA	RNA, small nuclear	Approved	1q21.2	01q21.2					Variant U1 small nuclear RNAs	1819	2019-07-26			2019-07-26	115409988	ENSG00000274210														NA			NA						NA	NA					NA
B2M	HGNC:914	beta-2-microglobulin	protein-coding gene	gene with protein product	Approved	15q21.1	15q21.1					C1-set domain containing	591	2001-06-22			2021-04-13	567	ENSG00000166710	OTTHUMG00000131247	uc001zuc.4	AB021288	NM_004048	CCDS10113	P61769		MGI:88127	RGD:2189	LRG_1215|http://ftp.ebi.ac.uk/pub/databases/lrgex/LRG_1215.xml	B2M	109700		NA			317771						NA	NA					NA
ADA2	HGNC:1839	adenosine deaminase 2	protein-coding gene	gene with protein product	Approved	22q11.1	22q11.1	ADGF		IDGFL|CECR1	cat eye syndrome chromosome region, candidate 1	Adenosine deaminase family	1302	1999-12-09	2017-02-16	2017-02-16	2021-05-26	51816	ENSG00000093072	OTTHUMG00000030726	uc062bga.1	AF190746	NM_001282225	CCDS63395|CCDS74809|CCDS13743|CCDS13742	Q9NZK5	10756095|27663683			LRG_1217|http://ftp.ebi.ac.uk/pub/databases/lrgex/LRG_1217.xml		607575		NA			396032						NA	NA					NA
C13orf46	HGNC:53786	chromosome 13 open reading frame 46	protein-coding gene	gene with protein product	Approved	13q34	13q34							2017-11-30			2017-11-30	100507747	ENSG00000283199	OTTHUMG00000191740			NM_001365455		A0A1B0GUA9		MGI:1913751	RGD:1565445					NA			NA						NA	NA					NA
MIR222HG	HGNC:49555	miR222/221 cluster host gene	non-coding RNA	RNA, long non-coding	Approved	Xp11.3	Xp11.3	Lnc-Ang362			MIR222 host gene (non-protein coding)|MIR222 host gene	MicroRNA non-coding host genes	1688	2014-01-14		2018-08-24	2021-09-08	104457406	ENSG00000270069	OTTHUMG00000184015			NR_170290			23697773							NA			NA						NA	NA					NA	MIR222HG
AC243960.1	NA	NA	NA	NA	NA	NA	NA	NA	NA	NA	NA	NA	NA	NA	NA	NA	NA	NA	NA	NA	NA	NA	NA	NA	NA	NA	NA	NA	NA	NA	NA	NA	NA	NA	NA	NA	NA	NA	NA	NA	NA	NA	NA	NA	NA	NA	NA	NA	NA
CSTA	HGNC:2481	cystatin A	protein-coding gene	gene with protein product	Approved	3q21.1	03q21.1		stefin A	STF1|STFA	cystatin A (stefin A)	Cystatins, type 1	966	1990-02-06		2015-12-16	2021-05-26	1475	ENSG00000121552	OTTHUMG00000159488	uc003eex.4		NM_005213	CCDS3011	P01040	1674139	MGI:106196|MGI:106197|MGI:106198|MGI:1924020|MGI:3524930|MGI:3524944|MGI:3644688|MGI:3645124|MGI:3648404|MGI:3696881|MGI:3696883	RGD:1309603			184600		NA			289589			I25.001			NA	NA					NA
CHST15	HGNC:18137	carbohydrate sulfotransferase 15	protein-coding gene	gene with protein product	Approved	10q26.13	10q26.13	GALNAC4S-6ST|BRAG|KIAA0598	B cell RAG associated protein|N-acetylgalactosamine 4-sulfate 6-O-sulfotransferase		carbohydrate (N-acetylgalactosamine 4-sulfate 6-O) sulfotransferase 15	Sulfotransferases, membrane bound	763	2009-05-20		2016-05-09	2016-10-05	51363	ENSG00000182022	OTTHUMG00000019208	uc001lhn.4	AB011170	NM_015892	CCDS7638|CCDS55731	Q7LFX5	9628581|9754571|11572857	MGI:1924840	RGD:628881			608277		NA			NA						NA	NA			2.8.2.33		NA
STAP1	HGNC:24133	signal transducing adaptor family member 1	protein-coding gene	gene with protein product	Approved	4q13.2	04q13.2	STAP-1|BRDG1	BCR downstream signaling 1			SH2 domain containing	741	2007-08-09		2007-08-09	2014-11-19	26228	ENSG00000035720	OTTHUMG00000129304	uc003hdf.3	AB023483	NM_012108	CCDS3515	Q9ULZ2	10518561|10679268	MGI:1926193	RGD:1311584			604298		NA			471162						NA	NA					NA
HLA-DMB	HGNC:4935	major histocompatibility complex, class II, DM beta	protein-coding gene	gene with protein product	Approved	6p21.32	06p21.32	D6S221E|RING7				Histocompatibility complex|C1-set domain containing	588|591	1991-12-18			2016-10-05	3109	ENSG00000242574	OTTHUMG00000031176	uc063vxr.1		NM_002118	CCDS4760	P28068	1922365	MGI:95922|MGI:95923	RGD:735096	IMGT/HLA Database|http://www.ebi.ac.uk/imgt/hla/		142856		NA			NA						NA	NA					NA
CD84	HGNC:1704	CD84 molecule	protein-coding gene	gene with protein product	Approved	1q23.3	01q23.3	SLAMF5|hCD84|mCD84			CD84 antigen (leukocyte antigen)|CD84 molecule	CD molecules|Immunoglobulin like domain containing|Ig-like cell adhesion molecule family	471|594|1410	1999-01-18		2006-03-31	2018-03-26	8832	ENSG00000066294	OTTHUMG00000022788	uc001fwf.5	AF054816	NM_003874	CCDS53395|CCDS81388|CCDS53396|CCDS1206|CCDS53397	Q9UIB8	9310491|29434592	MGI:1336885	RGD:1564553			604513		NA			NA						NA	NA	CD84				NA
PNP	HGNC:7892	purine nucleoside phosphorylase	protein-coding gene	gene with protein product	Approved	14q11.2	14q11.2	PUNP		NP	nucleoside phosphorylase			2001-06-22	2009-12-02	2009-12-02	2021-04-13	4860	ENSG00000198805	OTTHUMG00000029546	uc001vxo.5		NM_000270.2	CCDS9552	P00491	6087295	MGI:97365|MGI:3712328	RGD:1597189	NPbase: Mutation registry for PNP deficiency|http://structure.bmc.lu.se/idbase/NPbase/|LRG_91|http://ftp.ebi.ac.uk/pub/databases/lrgex/LRG_91.xml		164050		NA			123864					objectId:2841	NA	NA			2.4.2.1		NA
FGD2	HGNC:3664	FYVE, RhoGEF and PH domain containing 2	protein-coding gene	gene with protein product	Approved	6p21.2	06p21.2	ZFYVE4			FGD1 family, member 2	Zinc fingers FYVE-type|Pleckstrin homology domain containing|Dbl family Rho GEFs	81|682|722	1999-05-17		2004-08-24	2015-09-11	221472	ENSG00000146192	OTTHUMG00000014616	uc010jwp.2	AK097230	NM_173558	CCDS4829	Q7Z6J4	10458911	MGI:1347084	RGD:1309840			605091		NA			NA						NA	NA					NA
LGALS2	HGNC:6562	galectin 2	protein-coding gene	gene with protein product	Approved	22q13.1	22q13.1	HL14			lectin, galactoside-binding, soluble, 2	Galectins	629	1992-07-20		2016-05-13	2016-05-13	3957	ENSG00000100079	OTTHUMG00000150590	uc003ata.4		NM_006498	CCDS13950	P05162	1988031|15356130	MGI:895068	RGD:621269			150571		NA			NA						NA	NA					NA
VAV3	HGNC:12659	vav guanine nucleotide exchange factor 3	protein-coding gene	gene with protein product	Approved	1p13.3	01p13.3				vav 3 oncogene|vav 3 guanine nucleotide exchange factor	Pleckstrin homology domain containing|Dbl family Rho GEFs|SH2 domain containing|MicroRNA protein coding host genes	682|722|741|1691	1999-07-07		2015-11-27	2015-11-27	10451	ENSG00000134215	OTTHUMG00000010995	uc001dvk.2	AF118886	NM_006113	CCDS44181|CCDS785	Q9UKW4		MGI:1888518	RGD:1565941			605541		NA			NA						NA	NA					NA
FCGR2C	HGNC:15626	Fc fragment of IgG receptor IIc (gene/pseudogene)	protein-coding gene	gene with protein product	Approved	1q23.3	01q23.3	hFcRII-C|CD32C	Fc gamma receptor IIc		Fc fragment of IgG, low affinity IIc, receptor for (CD32)|Fc fragment of IgG, low affinity IIc, receptor for (CD32) (gene/pseudogene)	CD molecules	471	2005-06-24		2016-01-13	2019-01-10	9103	ENSG00000244682	OTTHUMG00000074101	uc057msv.1	X17653	NM_201563		P31995	2531080|24586589					612169		NA			NA						NA	NA	CD32C				NA
AL031777.2	NA	NA	NA	NA	NA	NA	NA	NA	NA	NA	NA	NA	NA	NA	NA	NA	NA	NA	NA	NA	NA	NA	NA	NA	NA	NA	NA	NA	NA	NA	NA	NA	NA	NA	NA	NA	NA	NA	NA	NA	NA	NA	NA	NA	NA	NA	NA	NA	NA
TOMM20P2	HGNC:50519	TOMM20 pseudogene 2	pseudogene	pseudogene	Approved	17q12	17q12				translocase of outer mitochondrial membrane 20 homolog (yeast) pseudogene 2			2014-05-19		2014-12-17	2014-12-17	101927540	ENSG00000255987	OTTHUMG00000168389													NA			NA	PGOHUM00000237036					NA	NA					NA
PRKCG	HGNC:9402	protein kinase C gamma	protein-coding gene	gene with protein product	Approved	19q13.42	19q13.42	PKCC|MGC57564|PKCŒ≥	PKC-gamma	PKCG|SCA14	protein kinase C, gamma	C2 domain containing protein kinases	835	1991-08-02		2016-01-27	2021-04-13	5582	ENSG00000126583	OTTHUMG00000064846	uc002qcq.2	M13977	NM_002739	CCDS12867	P05129	8432525|3755548	MGI:97597	RGD:3397	Mutations of the Protein Kinase C Œ≥|http://www.retina-international.org/files/sci-news/prkcgmut.htm|LRG_669|http://ftp.ebi.ac.uk/pub/databases/lrgex/LRG_669.xml		176980		NA			118014					objectId:1484	NA	NA			2.7.11.1		NA
OAS2	HGNC:8087	2'-5'-oligoadenylate synthetase 2	protein-coding gene	gene with protein product	Approved	12q24.13	12q24.13				2'-5'-oligoadenylate synthetase 2 (69-71 kD)|2'-5'-oligoadenylate synthetase 2, 69/71kDa	2'-5'-oligoadenylate synthetase family	2093	1998-06-10		2015-11-09	2016-11-09	4939	ENSG00000111335	OTTHUMG00000169802	uc001tuj.4	M87284	NM_001032731	CCDS31906|CCDS44982|CCDS41839	P29728	9790745	MGI:2180852	RGD:1359697			603350		NA			NA						NA	NA					NA
AL021155.4	NA	NA	NA	NA	NA	NA	NA	NA	NA	NA	NA	NA	NA	NA	NA	NA	NA	NA	NA	NA	NA	NA	NA	NA	NA	NA	NA	NA	NA	NA	NA	NA	NA	NA	NA	NA	NA	NA	NA	NA	NA	NA	NA	NA	NA	NA	NA	NA	NA
AP003733.3	NA	NA	NA	NA	NA	NA	NA	NA	NA	NA	NA	NA	NA	NA	NA	NA	NA	NA	NA	NA	NA	NA	NA	NA	NA	NA	NA	NA	NA	NA	NA	NA	NA	NA	NA	NA	NA	NA	NA	NA	NA	NA	NA	NA	NA	NA	NA	NA	NA
SERPINB9P1	HGNC:28590	serpin family B member 9 pseudogene 1	pseudogene	pseudogene	Approved	6p25.2	06p25.2	MGC39372			serpin peptidase inhibitor, clade B (ovalbumin), member 9, pseudogene 1			2014-02-14		2016-04-06	2016-04-06	221756	ENSG00000230438	OTTHUMG00000014127		BC025340	NR_033851			24172014							NA			NA	PGOHUM00000243041					NA	NA					NA
AC018445.3	NA	NA	NA	NA	NA	NA	NA	NA	NA	NA	NA	NA	NA	NA	NA	NA	NA	NA	NA	NA	NA	NA	NA	NA	NA	NA	NA	NA	NA	NA	NA	NA	NA	NA	NA	NA	NA	NA	NA	NA	NA	NA	NA	NA	NA	NA	NA	NA	NA
PLCH2	HGNC:29037	phospholipase C eta 2	protein-coding gene	gene with protein product	Approved	1p36.32	01p36.32	KIAA0450|PLCeta2|RP3-395M20.1|PLC-eta2	1-phosphatidylinositol 4,5-bisphosphate phosphodiesterase eta-2	PLCL4	phospholipase C-like 4|phospholipase C, eta 2	Phospholipases|EF-hand domain containing	467|863	2004-07-28	2006-03-16	2015-11-17	2015-11-17	9651	ENSG00000149527	OTTHUMG00000000719	uc057bmp.1	AB007919	NM_014638	CCDS59959	O75038	15899900	MGI:2443078	RGD:1304675			612836		NA			NA					objectId:1415	NA	NA			3.1.4.11		NA
MT-TT	HGNC:7499	mitochondrially encoded tRNA-Thr (ACN)	non-coding RNA	RNA, transfer	Approved	mitochondria	mitochondria	trnT		MTTT|LIMM	tRNA threonine|lethal infantile mitochondrial myopathy|mitochondrially encoded tRNA threonine	Mitochondrially encoded transfer RNAs	843	1989-10-11	2005-02-16	2018-11-16	2018-11-16	4576	ENSG00000210195		uc064xpn.1					7219534	MGI:102473				590090		NA			328936						NA	24					NA
ANTXRLP1	HGNC:45004	ANTXR like pseudogene 1	pseudogene	pseudogene	Approved	10q11.22	10q11.22				anthrax toxin receptor-like pseudogene 1			2013-01-07		2018-05-10	2018-05-10	100996567	ENSG00000263482	OTTHUMG00000188317			NR_103827										NA			NA	PGOHUM00000289841					NA	NA					NA
ABTB1	HGNC:18275	ankyrin repeat and BTB domain containing 1	protein-coding gene	gene with protein product	Approved	3q21.3	03q21.3	BPOZ|EF1ABP|Btb3|BTBD21			ankyrin repeat and BTB (POZ) domain containing 1	Ankyrin repeat domain containing|BTB domain containing	403|861	2002-03-14		2016-02-12	2016-10-05	80325	ENSG00000114626	OTTHUMG00000159636	uc003ejt.4	AB053324	NM_172027	CCDS3045|CCDS46901	Q969K4	10891360|11494141	MGI:1933148	RGD:1359363			608308		NA			NA						NA	NA					NA
ANKRD22	HGNC:28321	ankyrin repeat domain 22	protein-coding gene	gene with protein product	Approved	10q23.31	10q23.31	MGC22805				Ankyrin repeat domain containing	403	2004-05-27			2017-07-14	118932	ENSG00000152766	OTTHUMG00000018699	uc001kfj.5	BC021671	NM_144590	CCDS7390	Q5VYY1	28667340	MGI:1277101	RGD:1307862					NA			NA						NA	NA					NA
MARCHF1	HGNC:26077	membrane associated ring-CH-type finger 1	protein-coding gene	gene with protein product	Approved	4q32.2-q32.3	04q32.2-q32.3	FLJ20668|MARCH-I|RNF171		2024-03-01	membrane-associated ring finger (C3HC4) 1|membrane-associated ring finger (C3HC4) 1, E3 ubiquitin protein ligase	Ring finger proteins|Membrane associated ring-CH-type fingers	58|60	2005-01-26	2019-07-09	2015-11-26	2019-08-14	55016	ENSG00000145416	OTTHUMG00000161204	uc003iqs.3	AK000675	NM_017923	CCDS3806|CCDS54814	Q8TCQ1	14722266	MGI:1920175	RGD:1305148			613331		NA			NA						NA	NA					NA
FOS	HGNC:3796	Fos proto-oncogene, AP-1 transcription factor subunit	protein-coding gene	gene with protein product	Approved	14q24.3	14q24.3	c-fos|AP-1			v-fos FBJ murine osteosarcoma viral oncogene homolog|FBJ murine osteosarcoma viral oncogene homolog	Basic leucine zipper proteins|Fos transcription factor family	506|1256	2001-06-22		2016-05-27	2020-01-06	2353	ENSG00000170345	OTTHUMG00000171774	uc001xrn.4	K00650	NM_005252	CCDS9841	P01100	16123044|16055710|15926923	MGI:95574	RGD:2626			164810		NA			364789						NA	NA					NA
HLA-DPB1	HGNC:4940	major histocompatibility complex, class II, DP beta 1	protein-coding gene	gene with protein product	Approved	6p21.32	06p21.32			HLA-DP1B		Histocompatibility complex|C1-set domain containing	588|591	2001-06-22			2016-10-05	3115	ENSG00000223865	OTTHUMG00000031076	uc063zjq.1		NM_002121	CCDS4765	P04440				IMGT/HLA Database|http://www.ebi.ac.uk/imgt/hla/		142858		NA			362495						NA	NA					NA
HOTAIRM1	HGNC:37117	HOXA transcript antisense RNA, myeloid-specific 1	non-coding RNA	RNA, long non-coding	Approved	7p15.2	07p15.2	HOXA-AS1|NCRNA00179|HOXA1-AS1	HOXA cluster antisense RNA 1 (non-protein coding)|non-protein coding RNA 179		hox transcript antisense RNA, myeloid-specific 1 (non-protein coding)|HOXA transcript antisense RNA, myeloid-specific 1 (non-protein coding)	Long non-coding RNAs with non-systematic symbols	1992	2009-06-23		2012-08-15	2020-04-20	100506311	ENSG00000233429	OTTHUMG00000158089	uc003syg.4		NR_038366			19144990	MGI:3705155	RGD:7716070					NA			NA						NA	NA		HOTAIRM1			NA	HOTAIRM1
ANTXR2	HGNC:21732	ANTXR cell adhesion molecule 2	protein-coding gene	gene with protein product	Approved	4q21.21	04q21.21	CMG2|CMG-2|FLJ31074	capillary morphogenesis protein 2		anthrax toxin receptor 2			2003-09-25		2018-05-10	2021-05-26	118429	ENSG00000163297	OTTHUMG00000151982	uc003hly.5	AY040326	NM_058172	CCDS47085|CCDS68733|CCDS47086	P58335	11683410|12700348	MGI:1919164	RGD:1561294			608041		NA			121369						NA	NA					NA
KCNC3	HGNC:6235	potassium voltage-gated channel subfamily C member 3	protein-coding gene	gene with protein product	Approved	19q13.33	19q13.33	Kv3.3		SCA13	spinocerebellar ataxia 13|potassium voltage-gated channel, Shaw-related subfamily, member 3|potassium channel, voltage gated Shaw related subfamily C, member 3	Potassium voltage-gated channels	274	1991-08-13		2016-02-04	2021-05-26	3748	ENSG00000131398	OTTHUMG00000044580	uc002pru.1	AB208930	NM_004977	CCDS12793	Q14003	1740329|8111118|16382104	MGI:96669	RGD:621358	LRG_668|http://ftp.ebi.ac.uk/pub/databases/lrgex/LRG_668.xml		176264		NA			159737					objectId:550	NA	NA					NA
C6orf223	HGNC:28692	chromosome 6 open reading frame 223	protein-coding gene	gene with protein product	Approved	6p21.1	06p21.1	MGC45491						2007-12-19			2016-09-30	221416	ENSG00000181577	OTTHUMG00000014753	uc003own.4	BC032706	NM_153246	CCDS34459|CCDS55016	Q8N319	12477932							NA			NA						NA	NA					NA
GADD45B	HGNC:4096	growth arrest and DNA damage inducible beta	protein-coding gene	gene with protein product	Approved	19p13.3	19p13.3	GADD45BETA|DKFZP566B133	myeloid differentiation primary response|growth arrest and DNA-damage-inducible beta	MYD118	growth arrest and DNA-damage-inducible, beta			1994-01-10		2015-11-16	2015-11-16	4616	ENSG00000099860	OTTHUMG00000180434	uc002lwb.3	AF090950	NM_015675	CCDS32868	O75293	1899477|9827804	MGI:107776	RGD:1309080			604948		NA			NA						NA	NA					NA
TNFRSF10A	HGNC:11904	TNF receptor superfamily member 10a	protein-coding gene	gene with protein product	Approved	8p21.3	08p21.3	DR4|Apo2|TRAILR-1|CD261|TRAILR1			tumor necrosis factor receptor superfamily, member 10a	CD molecules|Tumor necrosis factor receptor superfamily	471|782	1998-12-04		2016-06-28	2018-01-25	8797	ENSG00000104689	OTTHUMG00000097843	uc003xda.4	U90875	NM_003844	CCDS6039	O00220	9311998|9082980	MGI:1341090	RGD:1308041			603611		NA			NA					objectId:1879	NA	NA	CD261				NA
MIR616	HGNC:32872	microRNA 616	non-coding RNA	RNA, micro	Approved	12q13.3	12q13.3	hsa-mir-616		MIRN616		MicroRNAs	476	2006-05-17	2008-12-18		2019-02-13	693201	ENSG00000208028		uc021qzm.3		NR_030346								614489	MI0003629	NA			NA						NA	NA					NA
U3	NA	NA	NA	NA	NA	NA	NA	NA	NA	NA	NA	NA	NA	NA	NA	NA	NA	NA	NA	NA	NA	NA	NA	NA	NA	NA	NA	NA	NA	NA	NA	NA	NA	NA	NA	NA	NA	NA	NA	NA	NA	NA	NA	NA	NA	NA	NA	NA	NA
TMEM63C	HGNC:23787	transmembrane protein 63C	protein-coding gene	gene with protein product	Approved	14q24.3	14q24.3	DKFZp434P0111|CSC1|hsCSC1	calcium permeable stress-gated cation channel 1 homolog (Arabidopsis)	C14orf171	chromosome 14 open reading frame 171			2003-12-10	2005-07-25	2005-07-25	2020-11-17	57156	ENSG00000165548	OTTHUMG00000171557	uc001xtf.3		NM_020431	CCDS45141	Q9P1W3	24503647|27045885	MGI:2444386	RGD:1310207					NA			NA						NA	NA					NA
MCTP2	HGNC:25636	multiple C2 and transmembrane domain containing 2	protein-coding gene	gene with protein product	Approved	15q26.2	15q26.2	FLJ11175|FLJ33303			multiple C2 domains, transmembrane 2	Multiple C2 and transmembrane domain containing	826	2005-11-07		2016-06-28	2019-08-20	55784	ENSG00000140563	OTTHUMG00000171751	uc002btj.4	AK002037	NM_018349	CCDS32338|CCDS53975|CCDS53976	Q6DN12	15528213	MGI:2685335	RGD:1562967			616297		NA			369806						NA	NA					NA
RPS2P44	HGNC:35811	ribosomal protein S2 pseudogene 44	pseudogene	pseudogene	Approved	16q12.1	16q12.1							2009-03-06			2017-10-30	100271248	ENSG00000243609	OTTHUMG00000175442			NG_010753			19123937							NA			NA	PGOHUM00000293604					NA	NA					NA
CITED2	HGNC:1987	Cbp/p300 interacting transactivator with Glu/Asp rich carboxy-terminal domain 2	protein-coding gene	gene with protein product	Approved	6q24.1	06q24.1	MRG1			Cbp/p300-interacting transactivator, with Glu/Asp rich carboxy-terminal domain, 2			1999-06-11		2016-02-24	2016-10-05	10370	ENSG00000164442	OTTHUMG00000015691	uc003qip.3	U65093	NM_001168388	CCDS75530|CCDS5195	Q99967	8901575|10552932	MGI:1306784	RGD:620112			602937		NA			240691						NA	NA					NA
PIK3R6	HGNC:27101	phosphoinositide-3-kinase regulatory subunit 6	protein-coding gene	gene with protein product	Approved	17p13.1	17p13.1	FLJ34500|HsT41028|p87PIKAP		C17orf38	chromosome 17 open reading frame 38|phosphoinositide-3-kinase, regulatory subunit 6			2004-02-23	2008-02-04	2015-11-17	2015-11-17	146850	ENSG00000276231	OTTHUMG00000132861	uc032etf.1	AK091819	NM_001010855	CCDS73985	Q5UE93	16476736	MGI:2144613	RGD:1560850			611462		NA			NA					objectId:2507	NA	NA					NA
BMP6	HGNC:1073	bone morphogenetic protein 6	protein-coding gene	gene with protein product	Approved	6p24.3	06p24.3	VGR1		VGR	vegetal related growth factor (TGFB-related)	Bone morphogenetic proteins	455	1991-06-05		2003-10-06	2021-05-26	654	ENSG00000153162	OTTHUMG00000014217	uc003mxu.5	AF083030	NM_001718	CCDS4503	P22004	1427904|1453478	MGI:88182	RGD:2214			112266		NA			456982					ligandId:4885	NA	NA					NA
SPDYA	HGNC:30613	speedy/RINGO cell cycle regulator family member A	protein-coding gene	gene with protein product	Approved	2p23.2	02p23.2	SPY1|Ringo3		SPDY1	speedy homolog 1 (Drosophila)|speedy homolog A (Xenopus laevis)	Speedy/RINGO cell cycle regulator family	756	2004-07-05	2006-03-31	2013-05-08	2016-10-05	245711	ENSG00000163806	OTTHUMG00000074041	uc002rmk.4	AA424209	NM_182756	CCDS1767	Q5MJ70	11980914|12839962|15611625	MGI:1918141	RGD:621730			614029		NA			NA						NA	NA					NA
TMEM150B	HGNC:34415	transmembrane protein 150B	protein-coding gene	gene with protein product	Approved	19q13.42	19q13.42	TTN2|DRAM3	tentonin 2|DRAM-Related/Associated Member 3	TMEM224	transmembrane protein 224			2009-02-24	2009-06-12	2009-06-12	2020-04-01	284417	ENSG00000180061	OTTHUMG00000180709	uc010yfu.3	BC020862	NM_001085488	CCDS42629	A6NC51	27321926|27046253	MGI:2679718	RGD:1306181			617291		NA			NA						NA	NA					NA
CALHM6	HGNC:33391	calcium homeostasis modulator family member 6	protein-coding gene	gene with protein product	Approved	6q22.1	06q22.1	RP1-93H18.5|OTTHUMP00000017061|OTTHUMP00000017062|dJ93H18.5|INAM	IFN regulatory factor 3-dependent NK-activating molecule	C6orf187|FAM26F	chromosome 6 open reading frame 187|family with sequence similarity 26, member F|family with sequence similarity 26 member F	Calcium homeostasis modulators	1478	2007-03-19	2017-07-14	2017-07-14	2017-07-14	441168	ENSG00000188820	OTTHUMG00000015438	uc003pwv.5	AF086130	NM_001010919	CCDS64506|CCDS34519	Q5R3K3	27645024|27784631	MGI:2443082	RGD:1304835			617305		NA			NA						NA	NA					NA
MIR9-1HG	HGNC:30780	MIR9-1 host gene	non-coding RNA	RNA, long non-coding	Approved	1q22	01q22	CROC4	contingent replication of cDNA-4|transcriptional activator of the c fos promoter	C1orf61	chromosome 1 open reading frame 61	MicroRNA non-coding host genes	1688	2005-06-01	2020-04-28	2020-04-28	2020-04-28	10485	ENSG00000125462	OTTHUMG00000031022	uc001fou.2		NR_135260		Q13536	10995546|23012322					618747		NA			NA						NA	NA					NA
ATG2A	HGNC:29028	autophagy related 2A	protein-coding gene	gene with protein product	Approved	11q13.1	11q13.1	KIAA0404			ATG2 autophagy related 2 homolog A (S. cerevisiae)	Autophagy related|MicroRNA protein coding host genes	1022|1691	2007-07-31		2012-06-06	2015-09-11	23130	ENSG00000110046	OTTHUMG00000066831	uc001obx.4		NM_015104	CCDS31602	Q2TAZ0	21887408	MGI:1916291	RGD:1589890			616225		NA			NA						NA	NA					NA
TNFSF9	HGNC:11939	TNF superfamily member 9	protein-coding gene	gene with protein product	Approved	19p13.3	19p13.3	4-1BB-L|4-1BBL|CD137L	receptor 4-1BB ligand|homolog of mouse 4-1BB-L|CD137 ligand		tumor necrosis factor (ligand) superfamily, member 9	Tumor necrosis factor superfamily	781	1998-12-04		2017-03-02	2021-04-22	8744	ENSG00000125657	OTTHUMG00000181831	uc002mfh.2	U03398	NM_003811	CCDS12169	P41273	8405064|8088337	MGI:1101058	RGD:727974			606182		NA			NA					ligandId:5081	NA	NA					NA
DOCK10	HGNC:23479	dedicator of cytokinesis 10	protein-coding gene	gene with protein product	Approved	2q36.2	02q36.2	ZIZ3|KIAA0694	zizimin3			Pleckstrin homology domain containing|Armadillo like helical domain containing|DOCK family Rho GEFs|MicroRNA protein coding host genes	682|1492|1536|1691	2003-11-19			2016-10-05	55619	ENSG00000135905	OTTHUMG00000153428	uc010fwz.2	AB014594	NM_001290263	CCDS46528|CCDS86925|CCDS74661	Q96BY6	12432077	MGI:2146320	RGD:1561963			611518		NA			NA						NA	NA					NA
JUN	HGNC:6204	Jun proto-oncogene, AP-1 transcription factor subunit	protein-coding gene	gene with protein product	Approved	1p32.1	01p32.1	c-Jun|AP-1			v-jun avian sarcoma virus 17 oncogene homolog|jun oncogene	Basic leucine zipper proteins|Jun transcription factor family	506|1257	1988-05-11		2016-05-03	2016-10-05	3725	ENSG00000177606	OTTHUMG00000008376	uc001cze.4	AY217548	NM_002228	CCDS610	P05412	3194415	MGI:96646	RGD:2943		JUN	165160		NA			NA						NA	NA					NA
AL021707.6	NA	NA	NA	NA	NA	NA	NA	NA	NA	NA	NA	NA	NA	NA	NA	NA	NA	NA	NA	NA	NA	NA	NA	NA	NA	NA	NA	NA	NA	NA	NA	NA	NA	NA	NA	NA	NA	NA	NA	NA	NA	NA	NA	NA	NA	NA	NA	NA	NA
AC007952.4	NA	NA	NA	NA	NA	NA	NA	NA	NA	NA	NA	NA	NA	NA	NA	NA	NA	NA	NA	NA	NA	NA	NA	NA	NA	NA	NA	NA	NA	NA	NA	NA	NA	NA	NA	NA	NA	NA	NA	NA	NA	NA	NA	NA	NA	NA	NA	NA	NA
FOXP3	HGNC:6106	forkhead box P3	protein-coding gene	gene with protein product	Approved	Xp11.23	Xp11.23	JM2|XPID|AIID|PIDX|DIETER|SCURFIN		IPEX	immune dysregulation, polyendocrinopathy, enteropathy, X-linked	Forkhead boxes	508	2000-05-05	2002-09-20		2021-05-26	50943	ENSG00000049768	OTTHUMG00000024135	uc004dnf.4		NM_014009	CCDS48109|CCDS14323	Q9BZS1	10677306|11138001	MGI:1891436	RGD:1562112	FOXP3base: Mutation registry for Immunodysregulation, polyendocrinopathy, and enteropathy, X-linked; IPEX|http://structure.bmc.lu.se/idbase/FOXP3base/|Global Variome shared LOVD|https://databases.lovd.nl/shared/genes/FOXP3|LRG_62|http://ftp.ebi.ac.uk/pub/databases/lrgex/LRG_62.xml		300292		NA			121913						NA	NA					NA
NLRC4	HGNC:16412	NLR family CARD domain containing 4	protein-coding gene	gene with protein product	Approved	2p22.3	02p22.3	CLAN1|ipaf|CLANA|CLANB|CLANC|CLAND|CLR2.1|CLAN	nucleotide-binding oligomerization domain, leucine rich repeat and CARD domain containing 4|NOD-like receptor C4	CARD12	caspase recruitment domain family, member 12	NLR family|Caspase recruitment domain containing	666|959	2002-09-19	2006-12-08	2016-06-01	2021-05-26	58484	ENSG00000091106	OTTHUMG00000152107	uc061hxs.1	AF376061	NM_021209	CCDS77400|CCDS33174	Q9NPP4	11374873	MGI:3036243	RGD:1309831	LRG_1317|http://ftp.ebi.ac.uk/pub/databases/lrgex/LRG_1317.xml		606831		NA			444736					objectId:1782	NA	NA					NA
LINC01136	NA	NA	NA	NA	NA	NA	NA	NA	NA	NA	NA	NA	NA	NA	NA	NA	NA	NA	NA	NA	NA	NA	NA	NA	NA	NA	NA	NA	NA	NA	NA	NA	NA	NA	NA	NA	NA	NA	NA	NA	NA	NA	NA	NA	NA	NA	NA	NA	NA
LINC00299	HGNC:27940	long intergenic non-protein coding RNA 299	non-coding RNA	RNA, long non-coding	Approved	2p25.1	02p25.1	FLJ45673		C2orf46|NCRNA00299	chromosome 2 open reading frame 46|non-protein coding RNA 299	Long intergenic non-protein coding RNAs	1986	2006-08-24	2011-08-10	2011-08-10	2016-11-24	339789	ENSG00000236790	OTTHUMG00000112455	uc061glc.1	AK127578	NR_034135		Q6ZSB3	12477932							NA			NA						NA	NA		linc00299			NA	LINC00299
FAM71A	HGNC:26541	family with sequence similarity 71 member A	protein-coding gene	gene with protein product	Approved	1q32.3	01q32.3	FLJ32796			family with sequence similarity 71, member A			2005-05-31		2015-11-18	2017-01-27	149647	ENSG00000162771	OTTHUMG00000041084	uc001hjk.4		NM_153606	CCDS1507	Q8IYT1	12477932	MGI:3588202	RGD:1561646					NA			NA						NA	NA					NA
IGHGP	HGNC:5529	immunoglobulin heavy constant gamma P (non-functional)	other	immunoglobulin gene	Approved	14q32.33	14q32.33			IGHGP1	immunoglobulin heavy constant gamma P	Immunoglobulin heavy locus at 14q32.33	349	2001-06-22		2008-09-12	2014-11-19	3505	ENSG00000253755	OTTHUMG00000152493		X06766	NG_001019										NA			NA				IGHGP		NA	NA					NA
PPP1R15A	HGNC:14375	protein phosphatase 1 regulatory subunit 15A	protein-coding gene	gene with protein product	Approved	19q13.2	19q13.2	GADD34	growth arrest and DNA-damage-inducible 34		protein phosphatase 1, regulatory (inhibitor) subunit 15A|protein phosphatase 1, regulatory subunit 15A	Protein phosphatase 1 regulatory subunits	694	2001-06-29		2015-11-18	2015-11-18	23645	ENSG00000087074	OTTHUMG00000183330	uc002pky.5	U83981	NM_014330	CCDS12738	O75807	9153226|9413226	MGI:1927072	RGD:621526			611048		NA			NA						NA	NA					NA
ZNF683	HGNC:28495	zinc finger protein 683	protein-coding gene	gene with protein product	Approved	1p36.11	01p36.11	MGC33414|Hobit	homolog of Blimp-1 in T cells			Zinc fingers C2H2-type	28	2005-03-31			2015-08-26	257101	ENSG00000176083	OTTHUMG00000003521	uc001bmh.2	BC029505	NM_173574	CCDS279|CCDS76126	Q8IZ20	22885984	MGI:3650254	RGD:2323855			616775		NA			NA						NA	NA					NA
RPS2P36	HGNC:36784	ribosomal protein S2 pseudogene 36	pseudogene	pseudogene	Approved	10q24.1	10q24.1							2009-03-06			2016-08-16	100271243	ENSG00000227032	OTTHUMG00000018836			NG_010724			19123937							NA			NA	PGOHUM00000289968					NA	NA					NA
HSPA7	HGNC:5240	heat shock protein family A (Hsp70) member 7 (pseudogene)	pseudogene	pseudogene	Approved	1q23.3	01q23.3	HSP70B			heat shock 70kD protein 7 (HSP70B)|heat shock 70kDa protein 7 (HSP70B)|heat shock protein family A (Hsp70) member 7	Heat shock 70kDa proteins	583	1991-07-26		2020-02-11	2020-02-11	3311	ENSG00000225217	OTTHUMG00000074098			NR_024151		P48741	1346391|11072087					140556		NA			NA	PGOHUM00000245047					NA	NA					NA
FOSL1	HGNC:13718	FOS like 1, AP-1 transcription factor subunit	protein-coding gene	gene with protein product	Approved	11q13.1	11q13.1	fra-1			FOS like antigen 1	Basic leucine zipper proteins|Fos transcription factor family	506|1256	2000-12-04		2016-05-27	2016-10-05	8061	ENSG00000175592	OTTHUMG00000166715	uc001ogg.2	BC016648	NM_005438	CCDS73324|CCDS8121|CCDS76437|CCDS76436	P15407	2107490	MGI:107179	RGD:2627			136515		NA			NA						NA	NA					NA
ATG16L2	HGNC:25464	autophagy related 16 like 2	protein-coding gene	gene with protein product	Approved	11q13.4	11q13.4	FLJ00012|WDR80|ATG16B			ATG16 autophagy related 16-like 2 (S. cerevisiae)|autophagy related 16-like 2 (S. cerevisiae)	WD repeat domain containing|Autophagy related	362|1022	2005-09-13		2015-11-24	2015-11-24	89849	ENSG00000168010	OTTHUMG00000167961	uc001otd.4	AK024423	NM_033388	CCDS31634	Q8NAA4	11214971	MGI:1920933	RGD:1311400			618716		NA			NA						NA	NA					NA
AC009088.1	NA	NA	NA	NA	NA	NA	NA	NA	NA	NA	NA	NA	NA	NA	NA	NA	NA	NA	NA	NA	NA	NA	NA	NA	NA	NA	NA	NA	NA	NA	NA	NA	NA	NA	NA	NA	NA	NA	NA	NA	NA	NA	NA	NA	NA	NA	NA	NA	NA
GVINP1	HGNC:25813	GTPase, very large interferon inducible pseudogene 1	pseudogene	pseudogene	Approved	11p15.4	11p15.4	VLIG-1|FLJ13373|VLIG1	very large inducible GTPase 1	GVIN1|GVIN1P	GTPase, very large interferon inducible 1|GTPase, very large interferon inducible 1, pseudogene			2005-02-16	2010-09-28	2010-09-28	2014-03-18	387751	ENSG00000254838	OTTHUMG00000165506		BX538318	NR_003945		Q7Z2Y8	12874213|19369598	MGI:3782245	RGD:1598220			616121		NA			NA	PGOHUM00000242161					NA	NA					NA
AC009951.4	NA	NA	NA	NA	NA	NA	NA	NA	NA	NA	NA	NA	NA	NA	NA	NA	NA	NA	NA	NA	NA	NA	NA	NA	NA	NA	NA	NA	NA	NA	NA	NA	NA	NA	NA	NA	NA	NA	NA	NA	NA	NA	NA	NA	NA	NA	NA	NA	NA
CAPG	HGNC:1474	capping actin protein, gelsolin like	protein-coding gene	gene with protein product	Approved	2p11.2	02p11.2	MCP	macrophage capping protein	AFCP	capping protein (actin filament), gelsolin-like	Gelsolin/villins	950	1993-12-14		2016-01-18	2020-09-17	822	ENSG00000042493	OTTHUMG00000130183	uc061lgh.1	M94345	NM_001747	CCDS58715|CCDS1974	P40121	1322908|12754261	MGI:1098259	RGD:1311724			153615		NA			NA						NA	NA					NA
TIFAB	HGNC:34024	TIFA inhibitor	protein-coding gene	gene with protein product	Approved	5q31.1	05q31.1				TRAF-interacting protein with forkhead-associated domain, family member B			2008-03-17		2016-01-28	2016-01-28	497189	ENSG00000255833	OTTHUMG00000129140	uc003law.5	AB161513	NM_001099221	CCDS43365	Q6ZNK6	15047173	MGI:2385852	RGD:1311681			612663		NA			NA						NA	NA					NA
CDH23	HGNC:13733	cadherin related 23	protein-coding gene	gene with protein product	Approved	10q22.1	10q22.1	CDHR23	cadherin-related family member 23	DFNB12|USH1D	cadherin-like 23	Cadherin related|MicroRNA protein coding host genes	24|1691	2000-10-19		2016-06-03	2021-05-26	64072	ENSG00000107736	OTTHUMG00000019347	uc057twh.2	AY010111	NM_052836	CCDS44429|CCDS53540|CCDS81472|CCDS81473|CCDS73146|CCDS86100	Q9H251	11090341	MGI:1890219	RGD:619760	Hereditary Hearing Loss Homepage|http://hereditaryhearingloss.org/|Mutations of the Cadherin-related Protein 23 Gene|http://www.retina-international.org/files/sci-news/cdh23mut.htm|CCHMC-BMI & UC Hearing Loss Mutation Database|https://research.cchmc.org/LOVD/home.php?select_db=CDH23		605516		NA			119281						NA	NA					NA
PIK3AP1	HGNC:30034	phosphoinositide-3-kinase adaptor protein 1	protein-coding gene	gene with protein product	Approved	10q24.1	10q24.1	BCAP|FLJ35564						2004-04-21			2016-10-05	118788	ENSG00000155629	OTTHUMG00000018838	uc001kmq.4	AK092883	NM_152309	CCDS31259	Q6ZUJ8	1251844|11163197	MGI:1933177	RGD:1307744			607942		NA			470882						NA	NA					NA
RNA5-8SN4	HGNC:53529	RNA, 5.8S ribosomal N4	non-coding RNA	RNA, ribosomal	Approved	22 unplaced	22 unplaced					Ribosomal 45S rRNA genes outside of clusters	1528	2017-05-12			2017-05-12	109864274	ENSG00000276700				NR_146120										NA			NA						NA	NA					NA
ABCD2	HGNC:66	ATP binding cassette subfamily D member 2	protein-coding gene	gene with protein product	Approved	12q12	12q12	ALDR|ALDRP		ALDL1	ATP-binding cassette, sub-family D (ALD), member 2	ATP binding cassette subfamily D	808	1997-10-10		2015-11-13	2020-09-17	225	ENSG00000173208	OTTHUMG00000169337	uc001rmb.3	U28150	NM_005164	CCDS8734	Q9UBJ2	8577752	MGI:1349467	RGD:69244			601081		NA			469896					objectId:789	NA	NA					NA
IQCN	HGNC:29350	IQ motif containing N	protein-coding gene	gene with protein product	Approved	19p13.11	19p13.11			KIAA1683	KIAA1683			2004-02-12	2017-10-24	2017-10-24	2017-10-24	80726	ENSG00000130518	OTTHUMG00000183354	uc002nin.3	AB051470	NM_001145304	CCDS32958|CCDS46017|CCDS46018	Q9H0B3	11214970|11230166	MGI:3708784	RGD:7549926					NA			NA						NA	NA					NA
HLA-A	HGNC:4931	major histocompatibility complex, class I, A	protein-coding gene	gene with protein product	Approved	6p22.1	06p22.1					Histocompatibility complex|C1-set domain containing	588|591	2001-06-22			2021-05-26	3105	ENSG00000206503	OTTHUMG00000130501	uc021yub.2	D32129	NM_002116	CCDS34373	P04439	8838351	MGI:95896|MGI:95904|MGI:95937|MGI:95959	RGD:2320860	IMGT/HLA Database|http://www.ebi.ac.uk/imgt/hla/	HLA-A	142800		NA			218376						NA	NA					NA
CX3CR1	HGNC:2558	C-X3-C motif chemokine receptor 1	protein-coding gene	gene with protein product	Approved	3p22.2	03p22.2	CMKDR1|V28|CCRL1		GPR13|CMKBRL1	chemokine (C-X3-C) receptor 1|chemokine (C-X3-C motif) receptor 1	C-X-3-C motif chemokine receptors	1093	1998-01-12		2016-03-14	2016-10-05	1524	ENSG00000168329	OTTHUMG00000156249	uc021wwb.2	BC028078	NM_001337	CCDS54571|CCDS43069	P49238	9726990|7646814	MGI:1333815	RGD:620137			601470		NA			260326					objectId:74	NA	NA					NA
KCNK6	HGNC:6281	potassium two pore domain channel subfamily K member 6	protein-coding gene	gene with protein product	Approved	19q13.2	19q13.2	K2p6.1|TWIK-2			potassium channel, subfamily K, member 6|potassium channel, two pore domain subfamily K, member 6	Potassium two pore domain channel subfamily K	277	1999-04-07		2016-02-04	2016-10-11	9424	ENSG00000099337	OTTHUMG00000182325	uc002oic.4	AF117708	NM_004823	CCDS12513	Q9Y257	10075682|10393428|16382106	MGI:1891291	RGD:621450			603939		NA			NA					objectId:518	NA	NA					NA
MT-ND1	HGNC:7455	mitochondrially encoded NADH:ubiquinone oxidoreductase core subunit 1	protein-coding gene	gene with protein product	Approved	mitochondria	mitochondria	ND1|NAD1	complex I ND1 subunit|NADH-ubiquinone oxidoreductase chain 1	MTND1	NADH dehydrogenase 1|mitochondrially encoded NADH dehydrogenase 1	NADH:ubiquinone oxidoreductase core subunits|Mitochondrially encoded protein coding genes	1149|1974	1989-10-12	2005-02-16	2015-11-20	2015-11-20	4535	ENSG00000198888		uc064xou.1		YP_003024026		P03886		MGI:101787	RGD:620555			516000		NA			123537						NA	NA			1.6.5.3		NA
CLEC10A	HGNC:16916	C-type lectin domain containing 10A	protein-coding gene	gene with protein product	Approved	17p13.1	17p13.1	HML2|HML|CD301	macrophage lectin 2 (calcium dependent)	CLECSF13|CLECSF14	C-type (calcium dependent, carbohydrate-recognition domain) lectin, superfamily member 14 (macrophage-derived)|C-type lectin domain family 10, member A|C-type lectin domain family 10 member A	CD molecules|C-type lectin domain containing	471|1298	2003-08-06	2005-02-11	2017-03-23	2017-03-23	10462	ENSG00000132514	OTTHUMG00000177939	uc002gej.4	D50532	NM_006344	CCDS11087|CCDS82049|CCDS45597	Q8IUN9	8598452	MGI:96975|MGI:2385729	RGD:621158			605999		NA			NA						NA	NA	CD301				NA
Z97192.2	NA	NA	NA	NA	NA	NA	NA	NA	NA	NA	NA	NA	NA	NA	NA	NA	NA	NA	NA	NA	NA	NA	NA	NA	NA	NA	NA	NA	NA	NA	NA	NA	NA	NA	NA	NA	NA	NA	NA	NA	NA	NA	NA	NA	NA	NA	NA	NA	NA
SNORD3B-2	HGNC:33190	small nucleolar RNA, C/D box 3B-2	non-coding RNA	RNA, small nucleolar	Approved	17p11.2	17p11.2	U3-2B|U3b2	U3 snoRNA B-2|U3 small nucleolar RNA B-2			Small nucleolar RNAs, C/D box	845	2006-11-28			2017-02-02	780852	ENSG00000262074	OTTHUMG00000178152	uc060cid.1		NR_003924			9365252							NA	SR0000237		NA						NA	NA					NA
SLC2A5	HGNC:11010	solute carrier family 2 member 5	protein-coding gene	gene with protein product	Approved	1p36.23	01p36.23			GLUT5	solute carrier family 2 (facilitated glucose/fructose transporter), member 5	Solute carriers	752	1994-05-25		2016-02-17	2016-10-05	6518	ENSG00000142583	OTTHUMG00000001771	uc001apo.4	BC001820	NM_003039	CCDS99|CCDS44054	P22732	9691177	MGI:1928369	RGD:68328			138230		NA		SLC2A5	471080					objectId:880	NA	NA					NA
IGLV1-47	HGNC:5880	immunoglobulin lambda variable 1-47	other	immunoglobulin gene	Approved	22q11.22	22q11.22					Immunoglobulin lambda locus at 22q11.2	353	2000-05-08			2016-10-05	28822	ENSG00000211648	OTTHUMG00000151048	uc062cbq.1	Z73663	NG_000002		P01700								NA			NA				IGLV1-47		NA	NA					NA
VAMP1	HGNC:12642	vesicle associated membrane protein 1	protein-coding gene	gene with protein product	Approved	12p13.31	12p13.31	VAMP-1		SYB1	synaptobrevin 1	Vesicle associated membrane proteins	12	1990-03-14		2015-11-05	2021-05-26	6843	ENSG00000139190	OTTHUMG00000168269	uc001qok.4		NM_001297438	CCDS31731|CCDS73422|CCDS44809|CCDS41740	P23763	1976629	MGI:1313276	RGD:3948			185880		NA			314894						NA	NA					NA
PARP8	HGNC:26124	poly(ADP-ribose) polymerase family member 8	protein-coding gene	gene with protein product	Approved	5q11.1	05q11.1	FLJ21308|pART16|ARTD16				Poly(ADP-ribose) polymerases	684	2004-08-25		2015-11-06	2020-01-02	79668	ENSG00000151883	OTTHUMG00000096969	uc003joo.3	AL834477	NM_024615	CCDS54849|CCDS82996|CCDS3954	Q8N3A8	15273990	MGI:1098713	RGD:1587384					NA			NA						NA	NA					NA
AL356417.3	NA	NA	NA	NA	NA	NA	NA	NA	NA	NA	NA	NA	NA	NA	NA	NA	NA	NA	NA	NA	NA	NA	NA	NA	NA	NA	NA	NA	NA	NA	NA	NA	NA	NA	NA	NA	NA	NA	NA	NA	NA	NA	NA	NA	NA	NA	NA	NA	NA
HBA1	HGNC:4823	hemoglobin subunit alpha 1	protein-coding gene	gene with protein product	Approved	16p13.3	16p13.3	HBA-T3			hemoglobin, alpha 1	Hemoglobin subunits	940	2001-06-22		2015-11-23	2021-05-26	3039	ENSG00000206172	OTTHUMG00000060138	uc002cfx.2	AF349571	NM_000558	CCDS10399	P69905	1975428|2649166	MGI:96015|MGI:96016	RGD:1359364	HbVar: A Database of Human Hemoglobin Variants and Thalassemias|http://globin.cse.psu.edu/globin/hbvar/menu.html|The Globin Gene Server|http://lovd.bx.psu.edu/home.php?select_db=HBA1|LRG_1225|http://ftp.ebi.ac.uk/pub/databases/lrgex/LRG_1225.xml		141800		NA			138671						NA	NA					NA
PLAAT4	HGNC:9869	phospholipase A and acyltransferase 4	protein-coding gene	gene with protein product	Approved	11q12.3	11q12.3	TIG3|HRASLS4|PLAAT-4|RIG1	phospholipase A/acyltransferase‚Äê4|Retinoid-inducible gene 1	RARRES3	retinoic acid receptor responder (tazarotene induced) 3|retinoic acid receptor responder 3	Phospholipase A and acyltransferase family	1227	1998-02-03	2019-02-14	2019-02-14	2019-02-14	5920	ENSG00000133321	OTTHUMG00000167850	uc001nxf.5		NM_004585	CCDS41662	Q9UL19	9270552|22616991					605092		NA			NA						NA	NA					NA
CEBPB	HGNC:1834	CCAAT enhancer binding protein beta	protein-coding gene	gene with protein product	Approved	20q13.13	20q13.13	LAP|CRP2|NFIL6|IL6DBP|C/EBP-beta	liver-enriched transcriptional activator protein|nuclear factor of interleukin 6|interleukin 6-dependent DNA-binding protein	TCF5	CCAAT/enhancer binding protein (C/EBP), beta|CCAAT/enhancer binding protein beta	Basic leucine zipper proteins|CCAAT/enhancer binding proteins	506|1165	1991-02-27		2018-02-23	2018-02-23	1051	ENSG00000172216	OTTHUMG00000032715	uc002xvi.4	AY193834	NM_005194	CCDS13429	P17676	1535333|1840554	MGI:88373	RGD:2327			189965		NA			NA						NA	NA					NA
CD1C	HGNC:1636	CD1c molecule	protein-coding gene	gene with protein product	Approved	1q23.1	01q23.1			CD1	CD1C antigen, c polypeptide|CD1c antigen	CD molecules|C1-set domain containing	471|591	1988-05-11		2006-03-28	2014-11-19	911	ENSG00000158481	OTTHUMG00000017514	uc001fru.4	M28827	NM_001765	CCDS1175	P29017	2447586					188340		NA			NA						NA	NA	CD1c				NA
PGGHG	HGNC:26210	protein-glucosylgalactosylhydroxylysine glucosidase	protein-coding gene	gene with protein product	Approved	11p15.5	11p15.5	FLJ22635		ATHL1	ATH1, acid trehalase-like 1 (yeast)	Glycoside hydrolases	1650	2005-10-27	2016-06-14	2016-06-14	2016-06-14	80162	ENSG00000142102	OTTHUMG00000153218	uc010qvu.3	AK090428	NM_025092	CCDS31322	Q32M88	26682924	MGI:2444047	RGD:1306015			617032		NA			NA						NA	NA			3.2.1.107		NA
MTND2P28	HGNC:42129	MT-ND2 pseudogene 28	pseudogene	pseudogene	Approved	1p36.33	01p36.33				mitochondrially encoded NADH:ubiquinone oxidoreductase core subunit 2 pseudogene 28			2011-06-02		2018-05-30	2018-05-30	100652939	ENSG00000225630	OTTHUMG00000002336			NG_032768										NA			NA	PGOHUM00000296176					NA	NA					NA
IGLV2-14	HGNC:5888	immunoglobulin lambda variable 2-14	other	immunoglobulin gene	Approved	22q11.22	22q11.22					Immunoglobulin lambda locus at 22q11.2	353	2000-05-08			2016-10-05	28815	ENSG00000211666	OTTHUMG00000151235	uc062cdd.1	Z73664	NG_000002		P01704		MGI:96529						NA			NA				IGLV2-14		NA	NA					NA
CHRNE	HGNC:1966	cholinergic receptor nicotinic epsilon subunit	protein-coding gene	gene with protein product	Approved	17p13.2	17p13.2	ACHRE	acetylcholine receptor, nicotinic, epsilon (muscle)		cholinergic receptor, nicotinic, epsilon|cholinergic receptor, nicotinic, epsilon (muscle)|cholinergic receptor, nicotinic epsilon	Cholinergic receptors nicotinic subunits	173	1992-04-23		2016-02-04	2021-05-26	1145	ENSG00000108556	OTTHUMG00000090778	uc002fzk.2	X66403	NM_000080	CCDS11058	Q04844	7688301	MGI:87894	RGD:2353	LRG_1254|http://ftp.ebi.ac.uk/pub/databases/lrgex/LRG_1254.xml		100725		NA			119425					objectId:477	NA	NA					NA
TFEC	HGNC:11754	transcription factor EC	protein-coding gene	gene with protein product	Approved	7q31.2	07q31.2	TCFEC|TFECL|bHLHe34				Basic helix-loop-helix proteins	420	1999-09-20			2014-11-19	22797	ENSG00000105967	OTTHUMG00000023518	uc003vhj.3	D43945	NM_012252	CCDS5762|CCDS59076|CCDS34738	O14948	9256061	MGI:1333760	RGD:3846			604732		NA			NA						NA	NA					NA
PLP2	HGNC:9087	proteolipid protein 2	protein-coding gene	gene with protein product	Approved	Xp11.23	Xp11.23	A4|A4-LSB|MGC126187	A4 differentiation-dependent protein		proteolipid protein 2 (colonic epithelium-enriched)	MARVEL domain containing	1626	1998-05-05		2016-06-03	2020-04-02	5355	ENSG00000102007	OTTHUMG00000021513	uc004dmx.4	L09604	NM_002668	CCDS14319	Q04941	8470895|7622043	MGI:1298382	RGD:1587363	Global Variome shared LOVD|https://databases.lovd.nl/shared/genes/PLP2		300112		NA			NA						NA	NA					NA
IGHV1-18	HGNC:5549	immunoglobulin heavy variable 1-18	other	immunoglobulin gene	Approved	14q32.33	14q32.33					Immunoglobulin heavy locus at 14q32.33	349	2000-04-04			2012-02-08	28468	ENSG00000211945	OTTHUMG00000152276	uc059gfw.1	M99641	NG_001019		A0A0C4DH31		MGI:3576502|MGI:4439633|MGI:4439634|MGI:4439659|MGI:4439824						NA			NA				IGHV1-18		NA	NA					NA
STAT1	HGNC:11362	signal transducer and activator of transcription 1	protein-coding gene	gene with protein product	Approved	2q32.2	02q32.2	STAT91|ISGF-3	transcription factor ISGF-3 components p91/p84		signal transducer and activator of transcription 1, 91kD|signal transducer and activator of transcription 1, 91kDa	SH2 domain containing	741	1995-11-08		2015-11-09	2021-05-26	6772	ENSG00000115415	OTTHUMG00000132699	uc002usj.3		NM_007315	CCDS2309|CCDS42793	P42224	7885841	MGI:103063	RGD:3771	STAT1base: Mutation registry for STAT1 deficiency|http://structure.bmc.lu.se/idbase/STAT1base/|LRG_111|http://ftp.ebi.ac.uk/pub/databases/lrgex/LRG_111.xml		600555		NA			119879						NA	NA					NA
MT-ND2	HGNC:7456	mitochondrially encoded NADH:ubiquinone oxidoreductase core subunit 2	protein-coding gene	gene with protein product	Approved	mitochondria	mitochondria	ND2|NAD2	complex I ND2 subunit|NADH-ubiquinone oxidoreductase chain 2	MTND2	NADH dehydrogenase 2|mitochondrially encoded NADH dehydrogenase 2	NADH:ubiquinone oxidoreductase core subunits|Mitochondrially encoded protein coding genes	1149|1974	1989-10-12	2005-02-16	2015-11-20	2021-05-26	4536	ENSG00000198763		uc064xox.1		YP_003024027		P03891		MGI:102500	RGD:620556	ALSOD, the Amyotrophic Lateral Sclerosis Online Genetic Database|http://alsod.iop.kcl.ac.uk/		516001		NA			123542						NA	NA			1.6.5.3		NA
CHST7	HGNC:13817	carbohydrate sulfotransferase 7	protein-coding gene	gene with protein product	Approved	Xp11.3	Xp11.3	C6ST-2|C6ST2			carbohydrate (N-acetylglucosamine 6-O) sulfotransferase 7	Sulfotransferases, membrane bound	763	2000-11-09		2016-03-18	2018-05-14	56548	ENSG00000147119	OTTHUMG00000021423	uc004dgt.5	AB040711	NM_019886	CCDS14268	Q9NS84	10781596	MGI:1891767	RGD:1303028			300375		NA			NA						NA	NA			2.8.2.17		NA
LAMP3	HGNC:14582	lysosomal associated membrane protein 3	protein-coding gene	gene with protein product	Approved	3q27.1	03q27.1	LAMP|TSC403|DC-LAMP|DCLAMP|CD208			lysosomal-associated membrane protein 3	CD molecules|Lysosome associated membrane proteins	471|1910	2001-06-29		2016-01-14	2016-10-05	27074	ENSG00000078081	OTTHUMG00000158387	uc003flh.5	AB013924	NM_014398	CCDS3242	Q9UQV4	9721848	MGI:2441659	RGD:1307928			605883		NA			NA						NA	NA	CD208				NA
IL18R1	HGNC:5988	interleukin 18 receptor 1	protein-coding gene	gene with protein product	Approved	2q12.1	02q12.1	IL1RRP|IL-1Rrp|CD218a				CD molecules|Immunoglobulin like domain containing|Interleukin receptors|TIR domain containing	471|594|602|1296	1998-12-17			2016-10-05	8809	ENSG00000115604	OTTHUMG00000130780	uc002tbw.7	U43672	NM_003855	CCDS2060	Q13478	8626725|10191101	MGI:105383	RGD:1308589			604494		NA			NA					objectId:1737	NA	NA	CDw218a				NA
FAR1-IT1	HGNC:41485	FAR1 intronic transcript 1	non-coding RNA	RNA, long non-coding	Approved	11p15.3	11p15.3				FAR1 intronic transcript 1 (non-protein coding)	Intronic transcripts	1989	2011-05-19		2015-02-25	2016-10-05	106478978	ENSG00000254791	OTTHUMG00000165788	uc057zhc.1												NA			NA						NA	NA					NA	FAR1-IT1
AC068580.4	NA	NA	NA	NA	NA	NA	NA	NA	NA	NA	NA	NA	NA	NA	NA	NA	NA	NA	NA	NA	NA	NA	NA	NA	NA	NA	NA	NA	NA	NA	NA	NA	NA	NA	NA	NA	NA	NA	NA	NA	NA	NA	NA	NA	NA	NA	NA	NA	NA
HIC1	HGNC:4909	HIC ZBTB transcriptional repressor 1	protein-coding gene	gene with protein product	Approved	17p13.3	17p13.3	ZBTB29|ZNF901			hypermethylated in cancer 1	Zinc fingers C2H2-type|BTB domain containing	28|861	1996-03-19		2016-10-03	2021-04-27	3090	ENSG00000177374	OTTHUMG00000177635	uc010cjy.4		NM_006497	CCDS42230|CCDS42229	Q14526		MGI:1338010	RGD:1307527			603825		NA			122417						NA	NA					NA
COL19A1	HGNC:2196	collagen type XIX alpha 1 chain	protein-coding gene	gene with protein product	Approved	6q13	06q13				collagen, type XIX, alpha 1	Collagens	490	1996-10-02		2016-05-26	2016-10-05	1310	ENSG00000082293	OTTHUMG00000014987	uc032xam.2		NM_001858	CCDS4970	Q14993	7916703|9143499	MGI:1095415	RGD:1308920			120165		NA			NA						NA	NA					NA
SPINT2	HGNC:11247	serine peptidase inhibitor, Kunitz type 2	protein-coding gene	gene with protein product	Approved	19q13.2	19q13.2	Kop|HAI-2	placental bikunin		serine protease inhibitor, Kunitz type, 2			1999-07-23		2016-06-24	2016-06-24	10653	ENSG00000167642	OTTHUMG00000181891	uc002ohr.2	U78095	NM_001166103	CCDS54261|CCDS12510	O43291	9115294|9346890	MGI:1338031	RGD:735123			605124		NA			178801			LI02-005			NA	NA					NA
DPYD	HGNC:3012	dihydropyrimidine dehydrogenase	protein-coding gene	gene with protein product	Approved	1p21.3	01p21.3	DPD|DHPDHase	Dihydrothymine dehydrogenase|Dihydrouracil dehydrogenase					1994-07-07			2021-05-26	1806	ENSG00000188641	OTTHUMG00000039683	uc001drv.4	U20938	NM_000110	CCDS53346|CCDS30777	Q12882	7713523	MGI:2139667	RGD:621218	UMD Locus Specific Databases|http://www.umd.be/|LRG_722|http://ftp.ebi.ac.uk/pub/databases/lrgex/LRG_722.xml		612779		NA			121171					objectId:3102	NA	NA			1.3.1.2		NA
SIK1	HGNC:11142	salt inducible kinase 1	protein-coding gene	gene with protein product	Approved	21q22.3	21q22.3	msk	myocardial SNF1-like kinase	SNF1LK	SNF1-like kinase			2000-05-23	2008-12-23	2015-11-23	2015-11-23	150094	ENSG00000142178	OTTHUMG00000086874	uc002zdf.4	BC038504	NM_173354	CCDS33575	P57059	7893599	MGI:104754	RGD:69407			605705		NA			426073					objectId:2197	NA	NA					NA
H3C10	HGNC:4775	H3 clustered histone 10	protein-coding gene	gene with protein product	Approved	6p22.1	06p22.1	H3/k|H3F1K		H3FK|HIST1H3H	H3 histone family, member K|histone 1, H3h|histone cluster 1, H3h|histone cluster 1 H3 family member h	H3 histones	1938	1998-08-27	2019-07-23	2019-07-23	2019-07-23	8357	ENSG00000278828	OTTHUMG00000014483	uc003njm.4	Z83735	NM_003536	CCDS4627	P68431	9439656|12408966					602818		NA			NA						NA	NA					NA
TRERF1	HGNC:18273	transcriptional regulating factor 1	protein-coding gene	gene with protein product	Approved	6p21.1	06p21.1	TReP-132|HSA277276|RAPA|dJ139D8.5		BCAR2	breast cancer anti-estrogen resistance 2	Myb/SANT domain containing	532	2003-11-26			2016-10-05	55809	ENSG00000124496	OTTHUMG00000014698	uc003osd.3	AF297872	NM_033502	CCDS75455|CCDS4867	Q96PN7	11349124	MGI:2442086	RGD:1307167			610322		NA			NA						NA	NA					NA
FCGR1A	HGNC:3613	Fc fragment of IgG receptor Ia	protein-coding gene	gene with protein product	Approved	1q21.2	01q21.2	CD64|CD64A|FcgammaRI|FcgammaRIa	Fc gamma receptor Ia|Fc gamma RI		Fc fragment of IgG, high affinity Ia, receptor for (CD64)|Fc fragment of IgG, high affinity Ia, receptor (CD64)	CD molecules|Immunoglobulin like domain containing	471|594	1992-12-03		2016-01-13	2021-09-16	2209	ENSG00000150337	OTTHUMG00000012089	uc001esp.5	BC032634	NM_000566	CCDS933	P12314	8697799|9763663	MGI:95498	RGD:1309912	FCGR1Abase: Mutation registry for CD64 deficiency|http://structure.bmc.lu.se/idbase/FCGR1Abase/|LRG_59|http://ftp.ebi.ac.uk/pub/databases/lrgex/LRG_59.xml		146760		NA			NA						NA	NA	CD64A				NA
KCNN4	HGNC:6293	potassium calcium-activated channel subfamily N member 4	protein-coding gene	gene with protein product	Approved	19q13.31	19q13.31	KCa3.1|hSK4|hKCa4|hIKCa1|IK	small conductance calcium-activated potassium channel 4|intermediate conductance calcium-activated potassium channel		potassium intermediate/small conductance calcium-activated channel, subfamily N, member 4|potassium channel, calcium activated intermediate/small conductance subfamily N alpha, member 4	Potassium calcium-activated channels	255	1998-04-07		2016-02-04	2021-04-13	3783	ENSG00000104783	OTTHUMG00000182779	uc002oxl.3	AF022797	NM_002250	CCDS12630	O15554	9380751|9407042|16382103	MGI:1277957	RGD:621476	LRG_1305|http://ftp.ebi.ac.uk/pub/databases/lrgex/LRG_1305.xml		602754		NA			442943					objectId:384	NA	NA					NA
BST2	HGNC:1119	bone marrow stromal cell antigen 2	protein-coding gene	gene with protein product	Approved	19p13.11	19p13.11	CD317|tetherin|BST-2|HM1.24	antiviral factor tetherin			CD molecules	471	1994-11-17			2021-05-26	684	ENSG00000130303	OTTHUMG00000191770	uc060vid.1		NM_004335	CCDS12358	Q10589	7607676	MGI:1916800	RGD:727849			600534		NA			NA						NA	NA	CD317				NA
NRROS	HGNC:24613	negative regulator of reactive oxygen species	protein-coding gene	gene with protein product	Approved	3q29	03q29	UNQ3030|ELLP3030|MGC50789|GARPL1	glycoprotein A repetitions predominant like 1	LRRC33	leucine rich repeat containing 33			2005-02-25	2013-07-02	2013-07-02	2021-09-29	375387	ENSG00000174004	OTTHUMG00000155569		AY358322	NM_198565	CCDS3319	Q86YC3	12975309|24739962	MGI:2445095	RGD:1310771			615322		NA			NA						NA	NA					NA
DDX60L	HGNC:26429	DExD/H-box 60 like	protein-coding gene	gene with protein product	Approved	4q32.3	04q32.3	FLJ31033			DEAD (Asp-Glu-Ala-Asp) box polypeptide 60-like	Ski2 like RNA helicases	1559	2008-01-08		2017-09-12	2017-09-12	91351	ENSG00000181381	OTTHUMG00000161412	uc003irq.5	AK092461	NM_001012967	CCDS47161	Q5H9U9	26269178					616725		NA			NA						NA	NA					NA
TCF3P1	HGNC:49742	transcription factor 3 pseudogene 1	pseudogene	pseudogene	Approved	9p24.1	09p24.1							2014-02-13			2014-02-13	100129107	ENSG00000236567	OTTHUMG00000019487			NG_009760										NA			NA	PGOHUM00000263534					NA	NA					NA
CD36	HGNC:1663	CD36 molecule	protein-coding gene	gene with protein product	Approved	7q21.11	07q21.11	SCARB3|GPIV|FAT|GP4|GP3B			CD36 antigen (collagen type I receptor, thrombospondin receptor)|CD36 molecule (thrombospondin receptor)	CD molecules|Scavenger receptors	471|1253	1993-06-04		2016-01-06	2016-10-05	948	ENSG00000135218	OTTHUMG00000155383	uc003uhc.4	Z32770	NM_001001547	CCDS34673|CCDS78249|CCDS78250|CCDS78251	P16671	7503937	MGI:107899	RGD:2301			173510		NA			NA					objectId:3104	NA	NA	CD36				NA
HLA-DOA	HGNC:4936	major histocompatibility complex, class II, DO alpha	protein-coding gene	gene with protein product	Approved	6p21.32	06p21.32	HLA-D0-alpha		HLA-DZA|HLA-DNA		Histocompatibility complex|C1-set domain containing	588|591	2001-06-22	2001-10-05		2016-10-05	3111	ENSG00000204252	OTTHUMG00000031211	uc003ocr.4	M31525	NM_002119	CCDS4763	P06340	2370084	MGI:95924	RGD:3477	IMGT/HLA Database|http://www.ebi.ac.uk/imgt/hla/		142930		NA			NA						NA	NA					NA
AC005224.2	NA	NA	NA	NA	NA	NA	NA	NA	NA	NA	NA	NA	NA	NA	NA	NA	NA	NA	NA	NA	NA	NA	NA	NA	NA	NA	NA	NA	NA	NA	NA	NA	NA	NA	NA	NA	NA	NA	NA	NA	NA	NA	NA	NA	NA	NA	NA	NA	NA
MYO7B	HGNC:7607	myosin VIIB	protein-coding gene	gene with protein product	Approved	2q14.3	02q14.3					Myosin heavy chains, class VII|FERM domain containing	1102|1293	1996-04-04			2018-11-16	4648	ENSG00000169994	OTTHUMG00000153419	uc002top.3		NM_001080527	CCDS46405	Q6PIF6	8022818|8884266	MGI:107709	RGD:1561153			606541		NA			NA						NA	NA					NA
C3AR1	HGNC:1319	complement C3a receptor 1	protein-coding gene	gene with protein product	Approved	12p13.31	12p13.31	C3AR|AZ3B			complement component 3a receptor 1	Complement component GPCRs|Complement system regulators and receptors	196|1639	1997-05-22		2016-08-10	2020-09-17	719	ENSG00000171860	OTTHUMG00000168569	uc001qtv.2	U28488	NM_004054	CCDS8588	Q16581	8605247	MGI:1097680	RGD:620537			605246		NA			NA					objectId:31	NA	NA					NA
SEMA4A	HGNC:10729	semaphorin 4A	protein-coding gene	gene with protein product	Approved	1q22	01q22	SemB|FLJ12287|CORD10		SEMAB	sema domain, immunoglobulin domain (Ig), transmembrane domain (TM) and short cytoplasmic domain, (semaphorin) 4A	Semaphorins	736	2004-04-22		2016-01-14	2021-05-26	64218	ENSG00000196189	OTTHUMG00000014042	uc001fnl.4	AK022416	NM_022367	CCDS1132|CCDS53378	Q9H3S1	7748561|12374982	MGI:107560	RGD:1304636			607292		NA			158388						NA	NA					NA
MCUB	HGNC:26076	mitochondrial calcium uniporter dominant negative subunit beta	protein-coding gene	gene with protein product	Approved	4q25	04q25	FLJ20647		CCDC109B	coiled-coil domain containing 109B			2006-05-22	2016-06-10	2019-11-26	2019-11-26	55013	ENSG00000005059	OTTHUMG00000161103	uc011cfs.3	BC002633	NM_017918	CCDS3683	Q9NWR8	23900286	MGI:1914065	RGD:1305326					NA			NA						NA	NA					NA
AC010186.3	NA	NA	NA	NA	NA	NA	NA	NA	NA	NA	NA	NA	NA	NA	NA	NA	NA	NA	NA	NA	NA	NA	NA	NA	NA	NA	NA	NA	NA	NA	NA	NA	NA	NA	NA	NA	NA	NA	NA	NA	NA	NA	NA	NA	NA	NA	NA	NA	NA
LAMB3	HGNC:6490	laminin subunit beta 3	protein-coding gene	gene with protein product	Approved	1q32.2	01q32.2	nicein-125kDa|kalinin-140kDa|BM600-125kDa		LAMNB1	laminin, beta 3 (nicein (125kD), kalinin (140kD), BM600 (125kD))|laminin, beta 3	Laminin subunits|MicroRNA protein coding host genes	626|1691	1993-12-14		2015-11-23	2021-05-26	3914	ENSG00000196878	OTTHUMG00000036360	uc001hhh.4	D37766	NM_000228	CCDS1487	Q13751	8088808|7774918	MGI:99915	RGD:1562668			150310		NA			122974						NA	NA					NA
AC139495.2	NA	NA	NA	NA	NA	NA	NA	NA	NA	NA	NA	NA	NA	NA	NA	NA	NA	NA	NA	NA	NA	NA	NA	NA	NA	NA	NA	NA	NA	NA	NA	NA	NA	NA	NA	NA	NA	NA	NA	NA	NA	NA	NA	NA	NA	NA	NA	NA	NA
NELL2	HGNC:7751	neural EGFL like 2	protein-coding gene	gene with protein product	Approved	12q12	12q12	NRP2			nel (chicken)-like 2|NEL-like 2 (chicken)			1996-07-17		2015-06-19	2015-06-19	4753	ENSG00000184613	OTTHUMG00000169464	uc001rog.3	D83018	NM_006159	CCDS44864|CCDS53781|CCDS44863|CCDS8746	Q99435	8975702|25537860	MGI:1858510	RGD:620999			602320		NA			NA						NA	NA					NA
AC078962.1	NA	NA	NA	NA	NA	NA	NA	NA	NA	NA	NA	NA	NA	NA	NA	NA	NA	NA	NA	NA	NA	NA	NA	NA	NA	NA	NA	NA	NA	NA	NA	NA	NA	NA	NA	NA	NA	NA	NA	NA	NA	NA	NA	NA	NA	NA	NA	NA	NA
CLEC5A	HGNC:2054	C-type lectin domain containing 5A	protein-coding gene	gene with protein product	Approved	7q34	07q34	MDL-1		CLECSF5	C-type (calcium dependent, carbohydrate-recognition domain) lectin, superfamily member 5|C-type lectin domain family 5, member A|C-type lectin domain family 5 member A	C-type lectin domain containing	1298	1999-10-19	2005-02-09	2017-03-23	2017-03-23	23601	ENSG00000258227	OTTHUMG00000157173	uc003vwv.1		NM_013252	CCDS75670|CCDS5870	Q9NY25	10449773	MGI:1345151	RGD:1584755			604987		NA			NA						NA	NA					NA
DNAH17	HGNC:2946	dynein axonemal heavy chain 17	protein-coding gene	gene with protein product	Approved	17q25.3	17q25.3	DNEL2|FLJ40457		DNAHL1	dynein, axonemal, heavy polypeptide 17|dynein, axonemal, heavy chain like 1|dynein, axonemal, heavy like 1	Dyneins, axonemal outer arm complex subunits	2031	1999-02-12		2016-03-02	2021-09-13	8632	ENSG00000187775	OTTHUMG00000150216	uc010dhp.2	AJ000522	NM_173628	CCDS11757	Q9UFH2	9545504	MGI:1917176	RGD:1563805			610063		NA			NA						NA	NA					NA
U62631.1	NA	NA	NA	NA	NA	NA	NA	NA	NA	NA	NA	NA	NA	NA	NA	NA	NA	NA	NA	NA	NA	NA	NA	NA	NA	NA	NA	NA	NA	NA	NA	NA	NA	NA	NA	NA	NA	NA	NA	NA	NA	NA	NA	NA	NA	NA	NA	NA	NA
FTH1	HGNC:3976	ferritin heavy chain 1	protein-coding gene	gene with protein product	Approved	11q12.3	11q12.3	FTH|PLIF|PIG15|FHC	apoferritin|placenta immunoregulatory factor|proliferation-inducing protein 15	FTHL6	ferritin, heavy polypeptide 1	Ferritin subunits	1455	2001-06-22		2016-05-20	2016-10-05	2495	ENSG00000167996	OTTHUMG00000166217	uc001nsu.3		NM_002032	CCDS41655	P02794	3020541	MGI:95588	RGD:2635			134770		NA			159608						NA	NA					NA
FCGR2A	HGNC:3616	Fc fragment of IgG receptor IIa	protein-coding gene	gene with protein product	Approved	1q23.3	01q23.3	CD32|CD32A|IGFR2|CDw32	Immunoglobulin G Fc receptor II|Fc gamma receptor IIa	FCG2|FCGR2A1|FCGR2	Fc fragment of IgG, low affinity IIa, receptor for (CD32)|Fc fragment of IgG, low affinity IIa, receptor (CD32)	CD molecules|Immunoglobulin like domain containing	471|594	1988-11-30		2016-01-13	2021-04-13	2212	ENSG00000143226	OTTHUMG00000034469	uc001gam.4	J03619	NM_021642	CCDS44264|CCDS30922	P12318	2139735	MGI:95499|MGI:95500	RGD:71069	LRG_1109|http://ftp.ebi.ac.uk/pub/databases/lrgex/LRG_1109.xml		146790		NA			NA					objectId:3190	NA	NA	CD32A				NA
IRF1-AS1	HGNC:33838	IRF1 antisense RNA 1	non-coding RNA	RNA, long non-coding	Approved	5q31.1	05q31.1			C5orf56	chromosome 5 open reading frame 56	Antisense RNAs	1987	2009-04-20	2019-07-24	2019-07-24	2021-08-18	441108	ENSG00000197536	OTTHUMG00000059493	uc003kwy.4	BC130299	NR_161242		Q8N8D9								NA			NA						NA	NA					NA
TRPM2	HGNC:12339	transient receptor potential cation channel subfamily M member 2	protein-coding gene	gene with protein product	Approved	21q22.3	21q22.3	KNP3|LTRPC2|NUDT9L1|NUDT9H|EREG1		TRPC7	transient receptor potential cation channel, subfamily M, member 2	Transient receptor potential cation channels|Nudix hydrolase family	249|667	1998-03-23	2002-01-18	2016-01-28	2016-01-28	7226	ENSG00000142185	OTTHUMG00000040840	uc002zet.1	AB001535	NM_003307	CCDS13710|CCDS82681	O94759	9806837|11385575|16382100	MGI:1351901	RGD:1311889			603749		NA			NA					objectId:494	NA	NA					NA
IGHG3	HGNC:5527	immunoglobulin heavy constant gamma 3 (G3m marker)	other	immunoglobulin gene	Approved	14q32.33	14q32.33					Immunoglobulin heavy locus at 14q32.33	349	2001-06-22			2014-11-19	3502	ENSG00000211897	OTTHUMG00000152539	uc059gdk.1	M12958	NG_001019		P01860	6808505	MGI:96443|MGI:96445|MGI:96446				147120		NA			NA				IGHG3		NA	NA					NA
BICDL1	HGNC:28095	BICD family like cargo adaptor 1	protein-coding gene	gene with protein product	Approved	12q24.23	12q24.23	FLJ26450|BICDR-1	Bicaudal D related 1	CCDC64	coiled-coil domain containing 64			2006-01-24	2016-05-03	2016-05-03	2016-05-03	92558	ENSG00000135127	OTTHUMG00000169311	uc001txl.2	U88834|AK129960	NM_207311	CCDS41845	Q6ZP65	20360680|26822037	MGI:1922915	RGD:1310292			617002		NA			NA						NA	NA					NA
SNAI1	HGNC:11128	snail family transcriptional repressor 1	protein-coding gene	gene with protein product	Approved	20q13.13	20q13.13	SNA|SLUGH2|SNAH|SNAIL1|SNAIL			snail 1 (drosophila homolog), zinc finger protein|snail homolog 1 (Drosophila)|snail family zinc finger 1	Zinc fingers C2H2-type|SNAG transcriptional repressors	28|1259	1998-07-03		2016-05-04	2016-10-05	6615	ENSG00000124216	OTTHUMG00000033048	uc002xuz.4	AF125377	NM_005985	CCDS13423	O95863	10585766	MGI:98330	RGD:620758			604238		NA			NA						NA	NA					NA
SNORD3B-1	HGNC:10168	small nucleolar RNA, C/D box 3B-1	non-coding RNA	RNA, small nucleolar	Approved	17p11.2	17p11.2	U3a|U3b1|U3b2	U3 snoRNA B-1|U3 small nucleolar RNA B-1	RNU3A1	RNA, U3A1 small nucleolar, RNA, U3A1 small nucleolar	Small nucleolar RNAs, C/D box	845	1999-12-14	2006-11-28	2006-11-28	2017-02-02	26851	ENSG00000265185	OTTHUMG00000178499	uc060cic.1	AF020534|AF020533|AF020532	NR_003271			9365252							NA	SR0000236		NA						NA	NA					NA
AL391832.2	NA	NA	NA	NA	NA	NA	NA	NA	NA	NA	NA	NA	NA	NA	NA	NA	NA	NA	NA	NA	NA	NA	NA	NA	NA	NA	NA	NA	NA	NA	NA	NA	NA	NA	NA	NA	NA	NA	NA	NA	NA	NA	NA	NA	NA	NA	NA	NA	NA
NFATC2	HGNC:7776	nuclear factor of activated T cells 2	protein-coding gene	gene with protein product	Approved	20q13.2	20q13.2	NF-ATP|NFATp|NFAT1			nuclear factor of activated T-cells, cytoplasmic, calcineurin-dependent 2|nuclear factor of activated T-cells 2	Nuclear factors of activated T-cells |MicroRNA protein coding host genes|IPT domain containing	665|1691|1752	1994-11-16		2017-12-06	2017-12-06	4773	ENSG00000101096	OTTHUMG00000032747	uc002xwd.4	U43342|U43341	NM_012340	CCDS13437|CCDS68157|CCDS33488|CCDS68156|CCDS46614	Q13469	8202141	MGI:102463	RGD:1307690		NFATC2	600490		NA			NA						NA	NA					NA
ARHGEF1	HGNC:681	Rho guanine nucleotide exchange factor 1	protein-coding gene	gene with protein product	Approved	19q13.2	19q13.2	P115-RHOGEF|SUB1.5|LBCL2			Rho guanine nucleotide exchange factor (GEF) 1	Dbl family Rho GEFs	722	2000-03-10		2015-11-09	2020-09-17	9138	ENSG00000076928	OTTHUMG00000182679	uc002osa.4	U64105	NM_199002	CCDS12590|CCDS12591|CCDS12592	Q92888	8810315|9135076	MGI:1353510	RGD:620951			601855		NA			NA						NA	NA					NA
AC010615.2	NA	NA	NA	NA	NA	NA	NA	NA	NA	NA	NA	NA	NA	NA	NA	NA	NA	NA	NA	NA	NA	NA	NA	NA	NA	NA	NA	NA	NA	NA	NA	NA	NA	NA	NA	NA	NA	NA	NA	NA	NA	NA	NA	NA	NA	NA	NA	NA	NA
BTBD19	HGNC:27145	BTB domain containing 19	protein-coding gene	gene with protein product	Approved	1p34.1	01p34.1				BTB (POZ) domain containing 19	BTB domain containing	861	2009-10-01		2016-02-12	2016-02-12	149478	ENSG00000222009	OTTHUMG00000008493	uc010ole.1		NM_001136537		C9JJ37		MGI:1925861	RGD:2320529					NA			NA						NA	NA					NA
IRAK2	HGNC:6113	interleukin 1 receptor associated kinase 2	protein-coding gene	gene with protein product	Approved	3p25.3	03p25.3							1998-06-22		2015-11-11	2016-10-05	3656	ENSG00000134070	OTTHUMG00000155358	uc003bve.2	AF026273	NM_001570	CCDS33697	O43187	9374458	MGI:2429603	RGD:1309584			603304		NA			NA					objectId:2043	NA	NA					NA
PDE1B	HGNC:8775	phosphodiesterase 1B	protein-coding gene	gene with protein product	Approved	12q13.2	12q13.2			PDES1B	phosphodiesterase 1B, calmodulin-dependent	Phosphodiesterases	681	1990-01-02		2015-11-18	2016-11-09	5153	ENSG00000123360	OTTHUMG00000169844	uc001sgd.3	U56976	NM_000924	CCDS8882|CCDS73477|CCDS53800	Q01064	8855339|9419816	MGI:97523	RGD:3278			171891		NA			NA					objectId:1295	NA	NA			3.1.4.17		NA
LINC00926	HGNC:27514	long intergenic non-protein coding RNA 926	non-coding RNA	RNA, long non-coding	Approved	15q21.3	15q21.3					Long intergenic non-protein coding RNAs	1986	2013-05-24			2013-05-24	283663	ENSG00000247982	OTTHUMG00000172641			NR_024433										NA			NA						NA	NA					NA	LINC00926
TLR10	HGNC:15634	toll like receptor 10	protein-coding gene	gene with protein product	Approved	4p14	04p14	CD290			toll-like receptor 10	CD molecules|Toll like receptors	471|948	2001-04-27		2016-01-21	2016-01-21	81793	ENSG00000174123	OTTHUMG00000128578	uc021xnl.1	AF296673	NM_001017388	CCDS3445	Q9BXR5	11267672		RGD:1311569			606270		NA			NA					objectId:1760	NA	NA	CD290				NA
ANK1	HGNC:492	ankyrin 1	protein-coding gene	gene with protein product	Approved	8p11.21	08p11.21	SPH1		ANK	ankyrin 1, erythrocytic	Ankyrin repeat domain containing|MicroRNA protein coding host genes	403|1691	1989-06-06		2015-11-20	2021-05-26	286	ENSG00000029534	OTTHUMG00000150281	uc003xom.4	M28880	NM_020475	CCDS55227|CCDS47849|CCDS6121|CCDS6122|CCDS6119|CCDS6120	P16157	1689849	MGI:88024	RGD:1309620			612641		NA			121356						NA	NA					NA
PLA2G2D	HGNC:9033	phospholipase A2 group IID	protein-coding gene	gene with protein product	Approved	1p36.12	01p36.12	sPLA2S			phospholipase A2, group IID	Phospholipases	467	1999-11-19		2015-11-18	2015-11-18	26279	ENSG00000117215	OTTHUMG00000002701	uc001bcz.5	AF112982	NM_001271814	CCDS203|CCDS72721	Q9UNK4	10455175	MGI:1341796	RGD:1309862			605630		NA			NA					objectId:1418	NA	NA			3.1.1.4		NA
CCDC194	HGNC:53438	coiled-coil domain containing 194	protein-coding gene	gene with protein product	Approved	19p13.11	19p13.11							2017-04-07			2017-04-07	110806280	ENSG00000269720	OTTHUMG00000191663			XM_011528476		A0A1B0GVG4		MGI:3588239						NA			NA						NA	NA					NA
CASZ1	HGNC:26002	castor zinc finger 1	protein-coding gene	gene with protein product	Approved	1p36.22	01p36.22	FLJ20321|ZNF693|castor|cst|SRG	zinc finger protein 693|survival related gene		castor homolog 1, zinc finger (Drosophila)	Zinc fingers C2H2-type	28	2005-05-13		2007-02-02	2021-05-26	54897	ENSG00000130940	OTTHUMG00000002035	uc001aro.6	AK000328	NM_017766	CCDS41246|CCDS120	Q86V15	16631614|21252912	MGI:1196251	RGD:1563533			609895		NA			NA						NA	NA					NA
MTATP6P1	HGNC:44575	MT-ATP6 pseudogene 1	pseudogene	pseudogene	Approved	1p36.33	01p36.33				mitochondrially encoded ATP synthase 6 pseudogene 1			2012-11-16		2018-05-29	2018-05-31	106480796	ENSG00000248527	OTTHUMG00000002335			NG_045727										NA			NA	PGOHUM00000296179					NA	NA					NA
PSMB8	HGNC:9545	proteasome 20S subunit beta 8	protein-coding gene	gene with protein product	Approved	6p21.32	06p21.32	RING10|D6S216E|PSMB5i|beta5i	proteasome subunit Œ≤5i	LMP7	proteasome (prosome, macropain) subunit, beta type, 8 (large multifunctional protease 7)|large multifunctional peptidase 7|proteasome (prosome, macropain) subunit, beta type, 8|proteasome subunit beta 8	Proteasome	690	1992-06-25		2019-08-29	2021-04-13	5696	ENSG00000204264	OTTHUMG00000031285	uc003oce.4		NM_148919	CCDS4756|CCDS4757	P28062	1529427|10329130	MGI:1346527	RGD:3426	LRG_1328|http://ftp.ebi.ac.uk/pub/databases/lrgex/LRG_1328.xml		177046		NA			258610			T01.015		objectId:2408	NA	NA					NA
CD4	HGNC:1678	CD4 molecule	protein-coding gene	gene with protein product	Approved	12p13.31	12p13.31				CD4 antigen (p55)|T-cell surface glycoprotein CD4	CD molecules|V-set domain containing|C2-set domain containing	471|590|592	1986-01-01		2006-03-28	2014-11-18	920	ENSG00000010610	OTTHUMG00000168514	uc001qqv.3	M35160	NM_000616	CCDS8562	P01730		MGI:88335	RGD:2306			186940		NA			NA					objectId:2995	NA	NA	CD4				NA
IGHG1	HGNC:5525	immunoglobulin heavy constant gamma 1 (G1m marker)	other	immunoglobulin gene	Approved	14q32.33	14q32.33					Immunoglobulin heavy locus at 14q32.33	349	2001-06-22			2014-11-19	3500	ENSG00000211896	OTTHUMG00000152495	uc059gda.1	J00228	NG_001019		P01857		MGI:96443|MGI:96445|MGI:96446|MGI:2144790	RGD:1359539			147100		NA			122589				IGHG1		NA	NA					NA
IGKV3-11	HGNC:5815	immunoglobulin kappa variable 3-11	other	immunoglobulin gene	Approved	2p11.2	02p11.2					Immunoglobulin kappa locus at 2p11.2	351	2000-04-18			2012-02-08	28914	ENSG00000241351	OTTHUMG00000151633	uc061lqp.1	X01668	NG_000834		P04433								NA			NA				IGKV3-11		NA	NA					NA
FLT3	HGNC:3765	fms related receptor tyrosine kinase 3	protein-coding gene	gene with protein product	Approved	13q12.2	13q12.2	STK1|FLK2|CD135			fms-related tyrosine kinase 3|fms related tyrosine kinase 3	Receptor tyrosine kinases|CD molecules|Immunoglobulin like domain containing	321|471|594	1990-07-30		2019-12-05	2021-05-26	2322	ENSG00000122025	OTTHUMG00000016646	uc001urw.3	U02687	NM_004119	CCDS31953	P36888	8394751	MGI:95559	RGD:61308	LRG_457|http://ftp.ebi.ac.uk/pub/databases/lrgex/LRG_457.xml	FLT3	136351		NA			138366					objectId:1807	NA	NA	CD135		2.7.10.1		NA
SERPINB2	HGNC:8584	serpin family B member 2	protein-coding gene	gene with protein product	Approved	18q21.33-q22.1	18q21.33-q22.1	HsT1201|PAI-2	plasminogen-activator inhibitor	PLANH2|PAI2	serine (or cysteine) proteinase inhibitor, clade B (ovalbumin), member 2|serpin peptidase inhibitor, clade B (ovalbumin), member 2	Serpin peptidase inhibitors	739	1989-02-07		2016-04-06	2021-04-26	5055	ENSG00000197632	OTTHUMG00000060592	uc002ljo.4	Y00630	NM_002575	CCDS11989	P05120	24172014	MGI:97609	RGD:621823			173390		NA			NA			I04.007			NA	NA					NA
CELF2	HGNC:2550	CUGBP Elav-like family member 2	protein-coding gene	gene with protein product	Approved	10p14	10p14	Etr-3|NAPOR-2|BRUNOL3		CUGBP2	CUG triplet repeat, RNA-binding protein 2|CUG triplet repeat, RNA binding protein 2|CUGBP, Elav-like family member 2	RNA binding motif containing	725	1999-12-02	2010-02-19	2017-01-20	2017-01-20	10659	ENSG00000048740	OTTHUMG00000017668	uc284mvf.1	U69546	NM_001025076	CCDS44356|CCDS86071|CCDS86069|CCDS86070|CCDS41488|CCDS44354|CCDS86072|CCDS44355	O95319	7869393|9887331	MGI:1338822	RGD:68347			602538		NA			NA						NA	NA					NA
CXCR2	HGNC:6027	C-X-C motif chemokine receptor 2	protein-coding gene	gene with protein product	Approved	2q35	02q35	CMKAR2|CD182		IL8RB	interleukin 8 receptor, beta|chemokine (C-X-C motif) receptor 2	CD molecules|Interleukin receptors|C-X-C motif chemokine receptors	471|602|1094	1991-08-19	2009-11-25	2016-03-14	2016-03-14	3579	ENSG00000180871	OTTHUMG00000133107	uc002vha.3	U11869	NM_001557	CCDS2408	P25025	1427896	MGI:105303	RGD:2906			146928		NA			431609					objectId:69	NA	NA	CD182				NA
GPR160	HGNC:23693	G protein-coupled receptor 160	protein-coding gene	gene with protein product	Approved	3q26.2	03q26.2	GPCR150|GPCR1				G protein-coupled receptors, Class A orphans	262	2003-12-01			2016-10-05	26996	ENSG00000173890	OTTHUMG00000158776	uc003fgi.4	AB083583	NM_014373	CCDS3211	Q9UJ42	12044878	MGI:1919112	RGD:1560200					NA			NA					objectId:140	NA	NA					NA
TRIM72	HGNC:32671	tripartite motif containing 72	protein-coding gene	gene with protein product	Approved	16p11.2	16p11.2	MG53	mitsugumin 53		tripartite motif-containing 72|tripartite motif containing 72, E3 ubiquitin protein ligase	Ring finger proteins|Tripartite motif containing	58|59	2006-03-30		2016-03-22	2020-04-01	493829	ENSG00000177238	OTTHUMG00000176754	uc002ebn.3	AK090695	NM_001008274	CCDS32437	Q6ZMU5	20399744|23354051	MGI:3612190	RGD:1562778			613288		NA			NA						NA	NA					NA
CCND2	HGNC:1583	cyclin D2	protein-coding gene	gene with protein product	Approved	12p13.32	12p13.32		G1/S-specific cyclin D2			Cyclins	473	1991-12-10			2021-05-26	894	ENSG00000118971	OTTHUMG00000168123	uc001qmo.4	AF518005	NM_001759	CCDS8524	P30279	1386335	MGI:88314	RGD:621083		CCND2	123833		NA			401370						NA	NA					NA
AC016876.2	NA	NA	NA	NA	NA	NA	NA	NA	NA	NA	NA	NA	NA	NA	NA	NA	NA	NA	NA	NA	NA	NA	NA	NA	NA	NA	NA	NA	NA	NA	NA	NA	NA	NA	NA	NA	NA	NA	NA	NA	NA	NA	NA	NA	NA	NA	NA	NA	NA
MFAP5	HGNC:29673	microfibril associated protein 5	protein-coding gene	gene with protein product	Approved	12p13.31	12p13.31	MAGP2|MP25	microfibril-associated glycoprotein-2		microfibrillar associated protein 5			2004-04-05		2017-05-16	2021-05-26	8076	ENSG00000197614	OTTHUMG00000168703	uc001qut.2	AK124368	NM_003480	CCDS76522|CCDS73437|CCDS8595|CCDS76523|CCDS76524	Q13361	9792630|8557636	MGI:1354387	RGD:1307919			601103		NA			420468						NA	NA					NA
PTX3	HGNC:9692	pentraxin 3	protein-coding gene	gene with protein product	Approved	3q25.32	03q25.32	TSG-14	long pentraxin 3	TNFAIP5	pentaxin-related gene, rapidly induced by IL-1 beta|tumor necrosis factor, alpha-induced protein 5|pentraxin-related gene, rapidly induced by IL-1 beta|pentraxin 3, long	Long pentraxins	1142	1993-11-08		2015-11-17	2016-10-05	5806	ENSG00000163661	OTTHUMG00000158750	uc003fbl.5	X63613	NM_002852	CCDS3180	P26022	1429570	MGI:104641	RGD:1593476			602492		NA			NA						NA	NA					NA
IER2	HGNC:28871	immediate early response 2	protein-coding gene	gene with protein product	Approved	19p13.13	19p13.13	ETR101						2004-02-10			2018-03-15	9592	ENSG00000160888	OTTHUMG00000180790	uc002mwr.4	M62831	NM_004907	CCDS12295	Q9BTL4	2061303	MGI:104815	RGD:1359581					NA			NA						NA	NA					NA
ABI3	HGNC:29859	ABI family member 3	protein-coding gene	gene with protein product	Approved	17q21.32	17q21.32	NESH|SSH3BP3			ABI family, member 3			2004-03-11		2015-11-18	2016-10-05	51225	ENSG00000108798	OTTHUMG00000161306	uc002iop.1	AB037886	NM_016428	CCDS45725|CCDS11546	Q9P2A4	10978530|11956071	MGI:1913860	RGD:1311794			606363		NA			NA						NA	NA					NA
THBD	HGNC:11784	thrombomodulin	protein-coding gene	gene with protein product	Approved	20p11.21	20p11.21	CD141|THRM|BDCA-3	fetomodulin			CD molecules|C-type lectin domain containing	471|1298	2001-06-22			2021-05-26	7056	ENSG00000178726	OTTHUMG00000032053	uc002wss.4		NM_000361	CCDS13148	P07204		MGI:98736	RGD:621299	LRG_168|http://ftp.ebi.ac.uk/pub/databases/lrgex/LRG_168.xml		188040		NA			120088						NA	NA	CD141				NA
[truncated: 1,483 more rows]
[truncated: 3 more columns]

## Sheet: 3d
Category	Term	Count	hit_prop	%	PValue	Genes	List Total	Pop Hits	Pop Total	Fold Enrichment	Bonferroni	Benjamini	FDR	transformed fdr
[truncated: 5 more rows]

## Sheet: 3e
UMIS
0.114283
0.1236
0.138227
0.150483
0.152849
0.157864
0.158462
0.161878
0.171548
0.174077
0.177656
0.180379
0.182648
0.182734
0.188226
[truncated: 85 more rows]

## Sheet: 3f
ID	Description	setSize	enrichmentScore	NES	pvalue	p.adjust	qvalues	rank	leading_edge	core_enrichment
[truncated: 10 more rows]

[truncated: 2 more sheets: 3g, 3h]
