# Supplementary material for: Uveal melanoma immunogenomics predict immunotherapy resistance and susceptibility
Source: Nat Commun. 2024 Apr 16;15:2863. doi: 10.1038/s41467-024-46906-4 (PMC11021475; doi:10.1038/s41467-024-46906-4)
Supplement: Supplementary file 23 — Source Data [file 41467_2024_46906_MOESM23_ESM.zip › Source Data Figure 4.xlsx]

## Sheet: 4a,e,g,h,i
Source data not provided due to prohibitive file size; available upon reasonable request

## Sheet: 4b
BaselineProp.clusters	BaselineProp.Freq	PropMean.high	PropMean.low	PropRatio	Tstatistic	P.Value	FDR
lymphoid	0.053221	0.122638	0.0116808	10.4991	2.57282	0.0471426	0.0959886
tumor	0.938449	0.865292	0.981873	0.881267	-2.55858	0.0479943	0.0959886
stroma	0.0025384	0.00398196	0.0015607	2.5514	1.20967	0.277491	0.317143
myeloid	0.00579138	0.00808828	0.00488541	1.6556	1.10387	0.317143	0.317143

## Sheet: 4c
BaselineProp.clusters	BaselineProp.Freq	PropMean.high	PropMean.low	PropRatio	Tstatistic	P.Value	FDR
CD8 T cells	0.31984	0.350577	0.0555858	6.30696	6.19664	6.15051e-07	4.92041e-06
CD4 T cells	0.472345	0.448833	0.707274	0.634595	-4.01903	0.000331991	0.00132796
T helper/Th17	0.0326653	0.023963	0.0966386	0.247965	-2.36142	0.0244587	0.0652233
NK	0.0306613	0.0283632	0.00948871	2.98915	1.41402	0.167013	0.321333
T cells regulatory	0.0370741	0.0418115	0.0183722	2.2758	1.30609	0.200833	0.321333
Plasma cells	0.0140281	0.00372973	0.0342377	0.108936	-0.732058	0.469461	0.625948
B cells	0.0324649	0.0327581	0.0140923	2.32454	0.489199	0.628037	0.717757
T cells proliferative	0.0609218	0.0699644	0.0643102	1.08792	0.2315	0.818401	0.818401

## Sheet: 4d
BaselineProp.clusters	BaselineProp.Freq	PropMean.high	PropMean.low	PropRatio	Tstatistic	P.Value	FDR
CD8 exhausted	0.113828	0.131552	0.00322997	40.7286	5.54776	4.03702e-07	7.67035e-06
CD8 cytotoxic	0.192385	0.200819	0.0378474	5.30601	4.70102	1.13209e-05	0.000107548
CD4 activated	0.0218437	0.0142544	0.107489	0.132613	-3.49782	0.000787328	0.00498641
T helper/Th17	0.0326653	0.023963	0.0966386	0.247965	-2.60767	0.010969	0.0521026
CD4 effector memory RA	0.0777555	0.0822799	0.183143	0.449267	-2.36785	0.0206772	0.0785734
NK	0.0306613	0.0283632	0.00948871	2.98915	1.55923	0.123097	0.389808
T cells regulatory	0.0370741	0.0418115	0.0183722	2.2758	1.44262	0.153235	0.415925
CD4 memory stem cells	0.294389	0.286111	0.366452	0.780758	-1.31534	0.192716	0.457701
B cells memory	0.0132265	0.0122448	0.00129199	9.47749	1.16459	0.247828	0.471127
CD8 activated	0.00701403	0.0102696	0.00193798	5.29911	1.16426	0.247961	0.471127
CD4 transitional memory	0.0228457	0.0235945	0.00808927	2.91677	1.0316	0.305532	0.527736
B cells unswitched memory	0.0178357	0.0189325	0.00600303	3.15382	0.807391	0.421961	0.668105
Plasma B cells	0.0136273	0.00372973	0.0329457	0.113208	-0.724295	0.471314	0.688844
Plasma blasts	0.000400802	0	0.00129199	0	-0.349707	0.727525	0.90472
B cells activated	0.000601202	0.000487939	0.00406504	0.120033	-0.325915	0.745384	0.90472
T cells proliferative	0.0609218	0.0699644	0.0643102	1.08792	0.254468	0.799822	0.90472
B cells proliferative	0.000801603	0.0010929	0.00273224	0.4	-0.186589	0.85248	0.90472
CD8 IFN activated	0.00661323	0.0079368	0.0125704	0.631387	-0.180676	0.857103	0.90472
CD4 resident effector memory	0.055511	0.0425931	0.0421015	1.01168	0.109224	0.913313	0.913313

## Sheet: 4f
BaselineProp.clusters	BaselineProp.Freq	PropMean.high	PropMean.low	PropRatio	Tstatistic	P.Value	FDR
Dendritic cells	0.246777	0.279146	0.175621	1.58948	1.21178	0.248919	0.550016
Mast cells	0.0349908	0.0258709	0.0902269	0.286731	-0.938128	0.366677	0.550016
Macrophages	0.718232	0.694983	0.734152	0.946647	-0.398804	0.697043	0.697043

## Sheet: 4j,k
UMIS	immune resistance program
0.114283	0.0448689
0.1236	0.0657277
0.138227	0.0846388
0.150483	0.0842356
0.152849	0.0787146
0.157864	0.0717256
0.158462	0.100203
0.161878	0.0723493
0.171548	0.0626335
0.174077	0.0663397
0.177656	0.0812997
0.180379	0.0710587
0.182648	0.074267
0.182734	0.0907548
0.188226	0.0901503
0.19264	0.0515461
0.194023	0.0908544
0.194521	0.0719135
0.194982	0.0694484
0.195773	0.0697278
0.195874	0.0778095
0.199243	0.120591
0.200636	0.0746747
0.202576	0.0541283
0.204713	0.0579081
0.213148	0.0978209
0.213408	0.0644015
0.216137	0.0584267
0.21631	0.0550354
0.216345	0.0590761
0.217184	0.0972465
0.218011	0.0616338
0.218192	0.0915152
0.218831	0.0814393
0.219353	0.059682
0.222133	0.0956463
0.223372	0.0580702
0.227133	0.0608547
0.227377	0.0775585
0.228234	0.0731022
0.228265	0.0571288
0.228532	0.0778026
0.229418	0.0657848
0.233038	0.0588421
0.233742	0.0604241
0.234605	0.0569245
0.234882	0.0489923
0.235131	0.0794437
0.236638	0.0713598
0.236903	0.0779895
0.237027	0.0545786
0.237864	0.0861453
0.238701	0.0700876
0.239542	0.0713876
0.240812	0.0331675
0.243349	0.0772756
0.244122	0.105568
0.245706	0.0948764
0.246391	0.0669988
0.249703	0.0616441
0.250382	0.0640409
0.250787	0.0707123
0.253219	0.0651892
0.254476	0.0616317
0.255785	0.044216
0.257645	0.061806
0.258494	0.0565974
0.258527	0.0862212
0.259494	0.0565238
0.260012	0.0375783
0.263029	0.0475769
0.263622	0.0598304
0.265228	0.0789137
0.267293	0.0396431
0.268044	0.0588149
0.268408	0.0662638
0.268505	0.0503735
0.272137	0.0587519
0.27296	0.0503287
0.273193	0.0711866
0.275571	0.0470642
0.276494	0.064095
0.279644	0.0817213
0.282065	0.0534324
0.282118	0.051122
0.28459	0.0510328
0.287198	0.0680761
0.287512	0.0773688
0.288956	0.0495959
0.29105	0.0496816
0.29119	0.042692
0.295316	0.124289
0.296061	0.0650711
0.300032	0.0612029
0.308271	0.0593337
0.311536	0.0456736
0.321165	0.0554739
0.342598	0.0846923
0.343195	0.0314915
0.346782	0.135727

## Sheet: 4l,m
SNHG7	CTNNB1	S100A1	SOX10	MITF
7.53186	12.4727	10.4121	11.973	12.8318
8.17797	12.6326	10.9362	10.3209	10.0109
8.22244	11.7425	12.1823	12.8996	12.1111
8.32146	13.7758	11.2358	11.4776	14.3718
8.35057	12.7688	8.18647	12.794	13.0678
8.39222	11.4511	12.3594	12.4072	13.4387
8.43581	11.7213	4.875	5.21235	7.76452
8.44653	11.7627	10.1521	13.8519	12.8518
8.45662	12.4761	5.36502	5.36502	9.31965
8.47629	11.9524	10.9327	11.1587	13.5654
8.4988	12.5794	8.3384	10.8982	12.8123
8.65855	11.3424	11.3392	12.9164	12.0664
8.6686	12.3848	12.3059	11.6799	13.2852
8.70846	12.3148	12.5076	13.2841	13.2812
8.73972	11.5898	12.4636	12.6957	13.8091
8.74762	12.2802	12.2157	11.5224	13.4092
8.79798	12.8857	12.0111	12.2121	13.7253
8.80507	13.0396	5.66924	7.04206	8.58467
8.86265	13.6939	11.878	12.4683	12.4639
8.92068	11.3362	11.5183	13.1454	12.0545
8.92198	12.1439	12.6204	12.1672	13.5628
8.96076	11.7502	4.18661	5.9679	10.1194
9.04992	12.8681	10.7193	12.174	14.1163
9.07623	12.6847	10.2169	13.1545	12.5251
9.10646	13.6911	11.3047	12.4479	14.2343
9.1945	11.6896	10.3517	12.5878	12.7431
9.33609	12.4862	10.1546	10.998	14.4049
9.34679	11.7693	11.3425	10.9422	10.4619
9.34879	10.4261	10.5726	13.6207	12.7792
9.35117	13.6541	11.417	11.7165	13.8353
9.35331	12.0332	12.6026	12.3203	14.1314
9.35766	11.6156	12.1984	12.4971	13.2738
9.37074	11.519	11.9762	12.8468	13.0935
9.39474	12.7525	9.44081	11.2067	13.0659
9.40143	12.0203	10.9518	12.4038	13.4789
9.43044	13.9267	10.911	11.7513	12.6208
9.4367	13.8148	13.3184	12.5198	14.3802
9.45318	12.9875	13.0399	11.8056	14.1322
9.47799	12.3296	12.9331	13.556	13.574
9.52687	14.3335	11.0495	11.3094	13.1343
9.54159	11.7283	13.1242	13.0229	13.6095
9.59391	12.2741	11.99	12.8287	14.0618
9.63761	13.2441	12.4882	12.0563	13.4406
9.65197	13.3268	10.3692	13.6447	13.7963
9.68829	12.7574	11.5182	12.4209	12.9272
9.69104	11.8726	12.4325	13.2912	13.5947
9.70357	12.8376	10.6877	13.5248	13.6176
9.72859	13.7699	11.4072	14.4498	14.8275
9.74032	11.8288	12.463	12.4831	13.549
9.76396	13.4906	11.5557	11.8856	13.6864
9.78735	12.8376	10.8147	12.7869	12.162
9.82582	12.1915	12.0071	13.5892	12.9042
9.82894	10.7967	11.1374	13.0551	12.5616
9.8314	12.3194	8.89649	13.3583	12.9763
9.87285	13.4422	11.7042	11.5146	12.558
9.91568	11.5123	11.0978	12.9008	13.5308
9.91664	14.3954	7.61188	11.8303	13.3548
9.91693	12.7762	9.98455	13.6856	11.9844
9.96438	14.111	9.84769	11.3466	9.692
9.96687	13.7061	9.34907	11.5937	13.0818
9.98655	12.625	11.8988	12.0285	13.5154
10.0591	12.905	10.0081	14.4422	13.8271
10.1139	14.0389	7.09944	12.0071	14.3585
10.1231	13.0584	9.42642	9.38695	10.2821
10.1373	11.9825	9.41223	13.2495	12.8273
10.1387	11.3683	11.3026	13.1198	11.6843
10.1544	15.2301	10.3262	11.3426	13.1857
10.1556	13.546	12.4366	12.5872	13.8064
10.1854	12.0546	11.9439	12.7615	12.6051
10.1953	12.8855	5.32371	0	8.04758
10.1966	14.2466	10.5605	12.7444	13.1912
10.2127	14.0938	11.3585	13.8516	13.4784
10.2183	15.0583	12.0016	12.0952	14.4401
10.3196	13.2227	11.4752	11.5502	13.6024
10.3669	12.1268	11.8821	11.9108	10.7869
10.4107	12.5617	10.4627	13.4946	12.6443
10.4158	14.321	8.49322	12.0197	13.2683
10.5235	12.8252	11.599	13.649	12.8018
10.5392	13.9248	11.3931	13.3977	13.5861
10.566	12.0563	9.70328	13.9093	13.8903
10.5865	12.7906	12.9998	14.5593	12.774
10.615	13.2263	11.5013	13.0316	13.1808
10.6428	11.9705	11.9434	13.3194	13.6528
10.6993	11.0963	11.6484	12.6217	12.8902
10.6996	13.6947	10.5963	12.9474	13.4264
10.7373	12.6268	8.92773	12.8048	12.3655
10.7795	13.238	10.114	12.9531	12.649
10.8411	14.2242	11.7239	12.8238	13.4119
10.9982	14.294	11.4811	12.6823	13.718
11.0153	12.7764	4.8724	12.8473	12.9608
11.023	14.4481	10.5232	13.0249	12.9339
11.0848	14.1094	11.4876	11.7595	14.2191
11.3466	13.8676	0	0	6.37822
11.365	14.0703	11.3264	12.5652	13.9225
11.756	14.7564	11	11.0848	14.6137
11.9135	14.3666	10.019	11.4522	13.6476
11.9196	13.6109	10.9236	12.0697	14.2112
12.0905	15.108	10.6753	12.278	15.0418
12.3256	14.0975	12.2505	12.616	13.201
13.2085	15.027	10.2968	12.1742	14.3998
