# Supplementary material for: Uveal melanoma immunogenomics predict immunotherapy resistance and susceptibility
Source: Nat Commun. 2024 Apr 16;15:2863. doi: 10.1038/s41467-024-46906-4 (PMC11021475; doi:10.1038/s41467-024-46906-4)
Supplement: Supplementary file 23 — Source Data [file 41467_2024_46906_MOESM23_ESM.zip › Source Data Figure 5.xlsx]

## Sheet: 5a,i
No source data beyond presented in figure

## Sheet: 5b
(-)	APCs	tumor
0	41	2108

## Sheet: 5c,d
TIL fragment cultures	IFN-g	4-1BB
1	232	2
2	220	2
3	0	0
4	604	3
5	426	6
6	315	3.5
7	2067	11
8	280	3
9	190	3.5
10	367	6
11	602	5
12	498	9
13	1570	20
14	475	3
15	367	5
16	416	5
17	413	4
18	319	4
19	36	1
20	395	5
21	0	1
22	89	1
23	179	5
24	753	4

## Sheet: 5e,f,g,h
% tumor reactive TIL cultures	ICI	tebentafusp	UMIS	TMB	tumor digest viability	% CD8+ T cells	TCI GEP	T cell GEP	Teff/IFN-g GEP	Cytolytic GEP
0	0	0	0.1236	1.17318	51		0.221668	0.227333	0.0503353	-0.10647
0	0	0	0.195874	0.670391	92.2	0.065063	0.229796	0.217684	0.0652906	0.155465
0	0	0	0.276494	0.865922	69.8	0.0980116	0.337104	0.31805	0.28814	0.305166
0	1	0	0.174077	0.698324	71.5	0.0501749	0.193284	0.175136	0.0540252	0.24223
0	1	0	0.29119	1.34078	61		0.350776	0.355182	0.296803	0.390501
0	0	0	0.194982	0.865922	87.9	0.116738	0.204407	0.143776	-0.111698	0.0468406
0	0	0	0.150483	1.00559	96.7	0.00958305	0.0140186	0.00898131	-0.285321	-0.213799
0	1	0	0.200636	46.7039	50		0.119652	0.150653	-0.0891066	-0.22918
0	0	0	0.195773	1.17318	23.8	0	0.248434	0.175723	0.0885386	0.138654
0	0	0	0.244122	0.865922	98.2	2.63834	0.311409	0.278365	0.255272	0.271325
0	0	0	0.152849	0.363128	44.5	0.869108	0.283912	0.276097	-0.0134679	0.279495
0	1	0	0.250382	0.726257	12.5	0.00192308	0.279992	0.238332	0.12602	0.224922
0	1	0	0.258494	1.95531	55.6	0.0610387	0.337699	0.330742	0.324294	0.365099
0	1	0	0.21631	0.810056	92.9	1.35015	0.382682	0.355171	0.335194	0.384687
0	1	0	0.157864	0.530726	99.7	2.60386	0.268367	0.178712	-0.04974	0.155557
0	1	0	0.254476	1.06145	65.6	0.0363409	0.366315	0.366301	0.334967	0.364426
0	1	0	0.202576	0.446927	76.4	0.00462067	0.338612	0.318113	0.258478	0.28228
0	1	0	0.234882	0.47486	96.1	1.50351	0.274278	0.273433	0.123302	0.209802
0	0	0	0.161878	0.977654	99.7	0.21002	0.278467	0.182398	0.00814134	0.261489
0	1	0	0.114283	0.586592	95		0.369712	0.331254	0.289465	0.421363
0	1	0	0.180379	0.614525	42.5	0.0418999	0.140658	0.176906	0.0467822	0.134842
0	1	0	0.229418	0.47486	89.9	5.48089	0.386459	0.381068	0.338968	0.346529
0	0	0	0.260012	0.167598	82	0.689131	0.348861	0.379112	0.326651	0.366714
0	0	0	0.204713	0.558659	92.9	0.230192	0.326503	0.309911	0.260207	0.277686
0	0	1	0.321165	2	70.9	0.320196	0.448066	0.474518	0.438265	0.477669
0	1	0	0.287512	0.418994	20.8	0.000133164	0.429306	0.443669	0.421685	0.457619
0	1	0	0.29105	0.642458	96.3	2.6644	0.38214	0.38942	0.257407	0.424695
0	0	0	0.158462	0.502793	98.1	0.631035	0.238389	0.20326	-0.0778139	0.127286
0	1	0	0.222133	1.28492	96.4	1.63401	0.32027	0.291488	0.230875	0.255515
0	1	0	0.233742	3.91061	91.3	1.44998	0.372943	0.370063	0.34457	0.372402
0	1	1	0.194023	0.614525	89	1.47606	0.305536	0.276589	0.233911	0.249836
0	0	1	0.223372	0.810056	93.8	4.2237	0.403775	0.396159	0.362653	0.378141
0	0	0	0.213408	0.391061	94.2	0.0574568	0.329663	0.322414	0.267303	0.300614
0	0	0	0.182648	0.614525	71.1	0.00931918	0.175337	0.170201	-0.0703689	-0.236533
0	1	0	0.249703	0.75419	98.7	1.32909	0.333864	0.329169	0.258754	0.263147
0	1	0	0.287198	0.810056	83.6	6.31236	0.410233	0.408613	0.387791	0.427202
0	1	0	0.177656	0.502793	93.2	1.17908	0.193664	0.186621	0.0173745	0.0663273
0	1	0	0.267293	0.47486	97.1	0.948411	0.329507	0.331653	0.270665	0.291872
0	1	0	0.282118	0.446927	90.9	12.2197	0.432719	0.399829	0.395402	0.436946
0	0	0	0.275571	0.893855	74	2.2716	0.340997	0.332951	0.273601	0.271536
0	1	0	0.250787	0.586592	91.1	0.963446	0.402071	0.39124	0.367681	0.407968
0	1	0	0.188226	0.558659	92.4	4.58369	0.241163	0.222614	0.169742	0.167732
0	0	0	0.194521	0.446927	84	0.327825	0.239218	0.23395	0.0880169	0.107547
0	0	0	0.182734	0.558659	75.1	4.1368	0.283564	0.210747	0.194264	0.240782
0	1	0	0.235131	0.698324	97.2	3.51434	0.207578	0.243839	0.0865106	0.146782
4.16667	1	0	0.246391	0.530726	99.7	2.3181	0.295882	0.308961	0.221034	0.229609
4.16667	1	0	0.171548	0.726257	78	0.0107835	0.285946	0.285953	0.136947	0.206075
4.16667	0	0	0.233038	0.47486	88.4	0.0893849	0.286647	0.308745	0.2063	0.26037
4.16667	0	0	0.227377	0.47486	92.9	3.10333	0.285202	0.262045	0.220611	0.221489
5.55556	1	1	0.236903	0.698324	92	5.29494	0.415237	0.400526	0.388924	0.435078
5.55556	0	0	0.234605	1.06145	94.4	0.879235	0.240047	0.233984	0.131469	0.139722
5.55556	0	0	0.245706	0.586592	93.8	2.43022	0.272481	0.254557	0.229026	0.229752
6.25	1	0	0.216137	0.614525	85.2	0.0495638	0.378684	0.355121	0.326316	0.3809
8.33333	1	0	0.138227	2.7933	100	0.707232	0.183349	0.211999	0.203702	0.154531
8.33333	1	0	0.19264	0.47486	89.6	0.75964	0.309988	0.243723	0.248317	0.327514
8.33333	0	0	0.240812	0.642458	99	3.31419	0.31483	0.311483	0.244703	0.29724
8.33333	1	0	0.199243	0.726257	97.3	1.53042	0.269858	0.253017	0.121899	0.20313
8.33333	1	0	0.217184	0.921788	92.8	8.32486	0.294186	0.302681	0.204911	0.235633
12.5	0	0	0.237027	0.782123	84.9	0.193803	0.258017	0.229591	0.00376984	0.139462
20.8333	1	0	0.218831	3.79888	89.3	1.55307	0.343264	0.320556	0.186767	0.317358
20.8333	0	0	0.219353	0.391061	97.5	3.35834	0.340749	0.3619	0.313723	0.361565
25	0	0	0.213148	0.586592	67.7	0.294146	0.315242	0.271616	0.209325	0.265604
25	0	0	0.228532	0.642458	99.8	6.86003	0.337295	0.331555	0.293677	0.303298
25	1	1	0.263029	0.363128	98.8	1.22067	0.419035	0.409401	0.378151	0.432259
25	1	0	0.227133	0.810056	95.1	1.56123	0.314694	0.31096	0.310498	0.353269
25	0	0	0.228265	0.363128	90	0.910703	0.390849	0.385124	0.344435	0.354093
25	0	0	0.228234	0.670391	99.8	0	0.342877	0.359063	0.322334	0.37549
25	0	0	0.216345	0.642458	87.2	3.37379	0.29928	0.295649	0.226548	0.296744
25	0	1	0.237864	0.391061	97.9	0.809171	0.313627	0.323022	0.255804	0.271645
26.6667	0	0	0.259494	1.84358	93.7	1.22696	0.283342	0.280268	0.122703	0.221077
33.3333	1	0	0.273193	0.391061	88.8	1.12656	0.359959	0.34658	0.31954	0.363668
33.3333	1	1	0.263622	0.75419	93	3.30394	0.367377	0.366499	0.308815	0.334632
33.3333	1	0	0.28459	5.86592	89.7	3.25842	0.424817	0.42575	0.377811	0.402204
33.3333	1	0	0.236638	0.139665	97.6	19.2699	0.445585	0.446201	0.458229	0.481052
37.5	0	0	0.243349	0.670391	86.3	0.239152	0.261595	0.245943	0.160302	0.175743
37.5	0	0	0.288956	0.614525	82.7	2.91035	0.427007	0.400561	0.397539	0.449306
37.5	0	1	0.257645	0.670391	41.6	0.20597	0.362463	0.345752	0.332764	0.386218
41.6667	0	0	0.255785	0.195531	62.1	0.136325	0.284394	0.294037	0.195466	0.217232
41.6667	0	1	0.300032	0.586592	94.9	3.56755	0.334501	0.331349	0.231843	0.297821
44.4444	1	0	0.342598	0.558659	96.7	6.50864	0.412619	0.452887	0.444359	0.483475
45.8333	1	0	0.295316	0.502793	76.2	0.907561	0.32374	0.358195	0.359853	0.467775
45.8333	1	0	0.239542	0.949721	46	0.0938664	0.244615	0.204179	0.0452759	0.107463
50	0	0	0.296061	0.921788	89		0.401734	0.40907	0.355608	0.368347
50	1	0	0.265228	0.446927	96.4	5.65329	0.355651	0.346889	0.296504	0.291493
54.1667	0	0	0.258527	7.2067	91.7	0.0365827	0.323748	0.321544	0.27114	0.259823
58.3333	0	0	0.279644	1.03352	76.7	1.2866	0.318486	0.35394	0.287299	0.235347
58.3333	0	1	0.218192	0.363128	96.7	0.715271	0.331495	0.32504	0.282824	0.286866
62.5	1	0	0.282065	0.502793	90.5	12.4399	0.409275	0.417129	0.381517	0.411435
66.6667	0	1	0.308271	0.642458	80.9	7.21767	0.398529	0.394761	0.361616	0.412587
81.25	0	0	0.272137	2.48603	64.3	0.136691	0.327757	0.365493	0.267248	0.281228
83.3333	1	0	0.346782	0.418994	98.8	4.01248	0.312526	0.376962	0.378644	0.471174
87.5	0	0	0.238701	0.530726	93.2	1.51064	0.33256	0.306827	0.272731	0.265553
87.5	1	0	0.311536	1.28492	85.5	0.635058	0.26184	0.302073	0.0895947	0.20573
87.5	1	0	0.268408	1.03352	95.9	5.46736	0.409669	0.415036	0.386305	0.417366
95.8333	1	0	0.218011	0.75419	96.7	9.43806	0.390158	0.35409	0.328014	0.373807
95.8333	0	1	0.268505	0.335196	96.7	32.2514	0.451223	0.430973	0.412093	0.468204
95.8333	1	0	0.27296	6.67598	97	4.88233	0.408554	0.414144	0.378429	0.399394
100	0	0	0.253219	0.586592	96.5	1.56263	0.361309	0.350065	0.301858	0.312385
100	1	0	0.343195	1.92737	98		0.405746	0.410241	0.317165	0.455263
100	1	0	0.268044	1.00559	96.1	3.46248	0.398253	0.412586	0.424965	0.448195

## Sheet: 5j
UMIS	% tumor reactive TIL cultures
0.202797	8.33333
0.202808	0
0.208612	0
0.21064	95.8333
0.228538	0
0.231347	0
0.236553	0
0.236944	58.3333
0.242709	95.8333
0.242878	0
0.243771	8.33333
0.246953	25
0.249337	0
0.256273	91.6667
0.258608	0
0.259379	0
0.267805	41.6667
0.293259	95.8333
0.335693	33.3333
0.339006	44.4444
