# Supplementary material for: Uveal melanoma immunogenomics predict immunotherapy resistance and susceptibility
Source: Nat Commun. 2024 Apr 16;15:2863. doi: 10.1038/s41467-024-46906-4 (PMC11021475; doi:10.1038/s41467-024-46906-4)
Supplement: Supplementary file 23 — Source Data [file 41467_2024_46906_MOESM23_ESM.zip › Source Data Supplementary Figure 1.xlsx]

## Sheet: S1a,b
DEL	DNP	INS	SNP	TNP	Frame_Shift_Del	Frame_Shift_Ins	In_Frame_Del	In_Frame_Ins	Missense_Mutation	Nonsense_Mutation	Nonstop_Mutation	Splice_Site	Translation_Start_Site	total
35	3	1	1633	0	33	1	2	0	1467	77	0	92	0	1672
40	20	54	126	18	33	39	3	11	147	16	0	8	1	258
10	7	3	219	0	8	3	0	0	207	16	1	4	0	239
6	2	1	200	1	4	1	0	0	192	10	0	3	0	210
2	19	5	109	5	2	0	0	5	122	8	1	2	0	140
3	9	8	76	4	1	5	2	2	80	7	1	2	0	100
14	5	27	40	3	12	21	1	5	44	4	0	2	0	89
11	14	22	18	5	8	12	3	8	34	3	0	2	0	70
11	8	31	12	4	6	15	5	14	24	2	0	0	0	66
4	6	15	20	1	3	8	1	5	25	3	0	1	0	46
3	2	3	34	0	2	3	0	0	33	2	0	2	0	42
3	4	11	22	2	2	7	0	4	25	2	0	2	0	42
2	1	1	34	0	1	1	1	0	31	2	0	1	1	38
9	0	6	23	0	8	2	1	2	22	3	0	0	0	38
3	3	14	14	3	2	8	0	5	18	4	0	0	0	37
8	2	7	18	2	7	6	1	0	22	1	0	0	0	37
4	2	10	16	4	2	7	1	3	19	1	0	3	0	36
8	1	8	19	0	4	6	2	2	20	0	0	2	0	36
4	2	4	25	0	1	2	1	2	23	4	0	2	0	35
1	3	5	23	2	1	2	0	3	28	0	0	0	0	34
2	2	1	28	0	1	0	1	0	28	3	0	0	0	33
7	3	5	15	2	3	2	4	3	20	0	0	0	0	32
7	3	3	18	0	6	3	0	0	21	0	0	1	0	31
5	3	8	14	1	5	5	0	2	18	1	0	0	0	31
6	2	2	20	1	5	1	1	1	20	2	0	0	1	31
2	4	5	17	1	0	2	2	3	21	1	0	0	0	29
5	1	2	21	0	3	2	1	0	17	2	0	3	1	29
4	2	1	22	0	0	1	0	0	22	2	0	3	1	29
1	2	0	26	0	0	0	0	0	28	0	0	1	0	29
4	3	1	19	1	1	0	2	1	23	0	0	1	0	28
2	0	7	18	0	2	3	0	2	18	2	0	0	0	27
0	1	0	26	0	0	0	0	0	26	1	0	0	0	27
1	2	4	20	0	0	4	1	0	20	2	0	0	0	27
2	2	3	18	1	1	3	1	0	20	1	0	0	0	26
2	1	1	22	0	0	0	2	1	21	1	0	1	0	26
2	1	10	12	1	1	8	1	1	13	1	0	1	0	26
1	3	6	15	0	0	2	1	3	17	1	0	1	0	25
1	1	2	21	0	1	1	0	1	20	1	0	1	0	25
2	1	0	22	0	1	0	0	0	20	3	0	1	0	25
4	0	0	20	0	1	0	1	0	19	0	0	3	0	24
3	4	4	12	1	3	2	0	1	13	1	0	3	1	24
2	1	1	20	0	2	0	0	0	20	2	0	0	0	24
2	1	3	18	0	1	3	1	0	18	0	0	1	0	24
4	2	0	15	2	3	0	1	0	17	1	0	1	0	23
3	1	0	19	0	3	0	0	0	18	0	0	2	0	23
2	0	0	21	0	2	0	0	0	21	0	0	0	0	23
2	1	5	15	0	1	3	1	2	14	2	0	0	0	23
2	0	1	20	0	2	1	0	0	18	1	0	1	0	23
3	3	5	8	3	1	1	2	3	11	1	0	3	0	22
2	0	3	16	1	1	1	1	2	14	1	0	2	0	22
2	2	7	10	1	2	2	0	4	13	1	0	0	0	22
5	1	2	14	0	2	1	3	1	13	1	0	1	0	22
3	2	1	16	0	2	0	1	1	16	1	0	1	0	22
3	1	4	12	1	1	2	1	1	12	2	0	2	0	21
3	0	4	12	2	2	4	1	0	13	0	0	1	0	21
2	1	2	16	0	1	2	1	0	16	0	0	1	0	21
3	1	7	10	0	1	4	2	3	10	1	0	0	0	21
2	0	0	19	0	1	0	1	0	18	1	0	0	0	21
2	1	0	18	0	2	0	0	0	15	2	0	2	0	21
2	3	1	14	0	2	1	0	0	17	0	0	0	0	20
0	2	0	17	1	0	0	0	0	20	0	0	0	0	20
1	0	0	19	0	1	0	0	0	17	1	0	1	0	20
2	1	0	17	0	0	0	0	0	18	0	0	2	0	20
2	0	4	13	0	2	1	0	2	12	2	0	0	0	19
3	2	0	14	0	0	0	2	0	15	1	0	0	1	19
0	1	2	16	0	0	2	0	0	15	1	0	1	0	19
3	1	1	13	0	3	1	0	0	12	1	0	1	0	18
1	0	2	14	1	1	2	0	0	15	0	0	0	0	18
1	0	1	16	0	0	1	1	0	13	2	0	0	1	18
2	1	7	7	0	2	5	0	1	8	1	0	0	0	17
3	0	3	10	1	2	2	1	1	9	2	0	0	0	17
1	1	2	13	0	0	2	1	0	14	0	0	0	0	17
2	1	1	13	0	2	0	0	1	12	1	0	1	0	17
1	1	1	14	0	0	1	1	0	14	0	0	1	0	17
1	0	3	12	1	1	1	0	2	13	0	0	0	0	17
4	3	0	9	0	2	0	1	0	11	1	0	1	0	16
0	0	4	11	1	0	2	0	1	11	2	0	0	0	16
0	1	0	15	0	0	0	0	0	15	0	0	1	0	16
0	2	0	14	0	0	0	0	0	16	0	0	0	0	16
0	1	1	13	0	0	1	0	0	13	1	0	0	0	15
0	0	1	13	0	0	1	0	0	12	1	0	0	0	14
0	1	0	13	0	0	0	0	0	13	0	0	0	1	14
1	1	0	12	0	0	0	0	0	13	0	0	1	0	14
2	0	0	12	0	1	0	0	0	12	0	0	1	0	14
1	1	0	11	0	1	0	0	0	11	1	0	0	0	13
1	1	0	10	1	1	0	0	0	12	0	0	0	0	13
1	0	1	11	0	1	1	0	0	11	0	0	0	0	13
2	3	0	8	0	1	0	0	0	11	0	0	1	0	13
2	1	0	9	0	1	0	1	0	10	0	0	0	0	12
1	1	1	4	0	0	1	1	0	4	1	0	0	0	7
0	1	0	5	0	0	0	0	0	4	0	0	1	1	6
0	0	0	5	0	0	0	0	0	5	0	0	0	0	5

## Sheet: S1c
Hugo_Symbol	Frame_Shift_Del	Frame_Shift_Ins	In_Frame_Del	In_Frame_Ins	Missense_Mutation	Nonsense_Mutation	Nonstop_Mutation	Splice_Site	Translation_Start_Site	total	MutatedSamples	AlteredSamples
GNA11	0	0	0	0	47	0	0	0	0	47	47	47
BAP1	15	1	1	0	8	8	0	14	0	47	43	43
GNAQ	0	0	0	0	39	0	0	0	0	39	38	38
SF3B1	0	1	0	0	34	0	0	0	0	35	33	33
MUC4	0	0	1	2	9	0	0	0	0	12	12	12
ODF1	0	0	0	0	11	0	0	0	0	11	9	9
FOXD4L3	0	0	0	0	9	0	0	0	0	9	9	9
SLC7A8	0	0	0	0	8	0	0	0	0	8	8	8
TTN	0	1	0	0	9	1	0	0	0	11	6	6
ACLY	0	0	0	0	0	0	0	6	0	6	6	6

## Sheet: S1d
gene1	gene2	P	Event
GNA11	GNAQ	4.40488e-19	Mutually_Exclusive
SF3B1	BAP1	7.89199e-06	Mutually_Exclusive
ACLY	SF3B1	0.0211907	Co_Occurence
ACLY	BAP1	0.0281604	Mutually_Exclusive
TTN	SF3B1	0.0843788	Mutually_Exclusive
FOXD4L3	GNAQ	0.154468	Co_Occurence
ODF1	GNA11	0.158673	Co_Occurence
SF3B1	GNAQ	0.185551	Co_Occurence
GNA11	TTN	0.203813	Co_Occurence
SLC7A8	GNA11	0.26781	Co_Occurence
ODF1	GNAQ	0.297779	Mutually_Exclusive
FOXD4L3	GNA11	0.310698	Mutually_Exclusive
TTN	ACLY	0.340659	Co_Occurence
TTN	GNAQ	0.394769	Mutually_Exclusive
SLC7A8	ACLY	0.429954	Co_Occurence
SF3B1	SLC7A8	0.450959	Co_Occurence
GNAQ	SLC7A8	0.462586	Mutually_Exclusive
ACLY	FOXD4L3	0.470672	Co_Occurence
TTN	FOXD4L3	0.470672	Co_Occurence
ACLY	ODF1	0.470672	Co_Occurence
TTN	ODF1	0.470672	Co_Occurence
ODF1	SF3B1	0.481217	Mutually_Exclusive
ODF1	BAP1	0.494357	Mutually_Exclusive
MUC4	SF3B1	0.526756	Mutually_Exclusive
MUC4	BAP1	0.537137	Co_Occurence
SLC7A8	FOXD4L3	0.576248	Co_Occurence
MUC4	ACLY	0.578581	Co_Occurence
MUC4	TTN	0.578581	Co_Occurence
ODF1	FOXD4L3	0.591382	Mutually_Exclusive
FOXD4L3	MUC4	0.599599	Mutually_Exclusive
ACLY	GNAQ	0.688214	Co_Occurence
FOXD4L3	BAP1	0.72912	Co_Occurence
MUC4	GNAQ	0.754996	Mutually_Exclusive
GNA11	MUC4	0.758954	Co_Occurence
GNA11	SF3B1	0.828392	Mutually_Exclusive
BAP1	GNA11	0.834612	Mutually_Exclusive
TTN	BAP1	1	Co_Occurence
MUC4	ODF1	1	Mutually_Exclusive
TTN	SLC7A8	1	Mutually_Exclusive
ACLY	GNA11	1	Mutually_Exclusive
GNAQ	BAP1	1	Co_Occurence
SLC7A8	BAP1	1	Co_Occurence
FOXD4L3	SF3B1	1	Mutually_Exclusive
SLC7A8	MUC4	1	Mutually_Exclusive
SLC7A8	ODF1	1	Mutually_Exclusive

## Sheet: S1e
Pathway	N	n_affected_genes	fraction_affected	Mutated_samples	Fraction_mutated_samples
Cell_Cycle	15	2	0.133333	3	0.0326087
MYC	13	2	0.153846	3	0.0326087
TGF-Beta	7	2	0.285714	2	0.0217391
TP53	6	2	0.333333	2	0.0217391
PI3K	29	7	0.241379	5	0.0543478
NOTCH	71	16	0.225352	16	0.173913
Hippo	38	16	0.421053	17	0.184783
WNT	68	19	0.279412	11	0.119565
RTK-RAS	85	21	0.247059	16	0.173913

## Sheet: S1f
metastatic site	TMB
breast	0.391061
breast	0.865922
breast	1.03352
breast	0.418994
liver	0.586592
liver	1.17318
liver	1.00559
liver	0.363128
liver	0.726257
liver	0.698324
liver	0.502793
liver	0.614525
liver	0.614525
liver	0.47486
liver	0.446927
liver	0.865922
liver	1.17318
liver	0.670391
liver	0.446927
liver	0.586592
liver	0.391061
liver	0.642458
liver	0.921788
liver	0.391061
liver	0.810056
liver	0.47486
liver	0.363128
liver	0.642458
liver	0.47486
liver	3.91061
liver	1.06145
liver	0.47486
liver	0.139665
liver	0.782123
liver	0.530726
liver	0.642458
liver	0.670391
liver	0.530726
liver	0.726257
liver	0.586592
liver	1.06145
liver	0.195531
liver	0.670391
liver	1.95531
liver	1.84358
liver	0.167598
liver	0.47486
liver	1.03352
liver	0.335196
liver	2.48603
liver	6.67598
liver	0.893855
liver	0.502793
liver	5.86592
liver	0.642458
liver	1.34078
liver	0.502793
liver	0.921788
liver	0.642458
liver	1.92737
lung	0.502793
lung	0.75419
lung	0.698324
lung	0.586592
lung	0.391061
lung	0.446927
lymph node	0.698324
lymph node	0.558659
mediastinum	2.7933
mediastinum	0.446927
mesentery	7.2067
omentum	0.977654
omentum	3.79888
omentum	0.949721
omentum	0.865922
omentum	0.586592
pancreas	2
retroperitoneum	1.28492
retroperitoneum	0.614525
spleen	0.530726
subcutaneous	0.558659
subcutaneous	0.558659
subcutaneous	0.614525
subcutaneous	0.726257
subcutaneous	46.7039
subcutaneous	0.558659
subcutaneous	0.614525
subcutaneous	0.810056
subcutaneous	0.363128
subcutaneous	0.810056
subcutaneous	0.670391
subcutaneous	0.47486
subcutaneous	0.75419
subcutaneous	0.586592
subcutaneous	0.363128
subcutaneous	0.75419
subcutaneous	1.00559
subcutaneous	0.810056
subcutaneous	1.28492
subcutaneous	0.418994
