# Supplementary material for: Uveal melanoma immunogenomics predict immunotherapy resistance and susceptibility
Source: Nat Commun. 2024 Apr 16;15:2863. doi: 10.1038/s41467-024-46906-4 (PMC11021475; doi:10.1038/s41467-024-46906-4)
Supplement: Supplementary file 23 — Source Data [file 41467_2024_46906_MOESM23_ESM.zip › Source Data Supplementary Figure 2.xlsx]

## Sheet: S2a
PC	variance contributed
PC1	18.8308
PC2	12.5075
PC3	12.0484
PC4	5.4776
PC5	4.63152
PC6	4.08046
PC7	2.95495
PC8	2.31618
PC9	2.14122
PC10	1.70113
PC11	1.52831
PC12	1.4495
PC13	1.32063
PC14	1.27887
PC15	1.19735
PC16	1.10264
PC17	0.916621
PC18	0.893395
PC19	0.832899
PC20	0.738842
PC21	0.708191
PC22	0.699739
PC23	0.632082
PC24	0.61292
PC25	0.607898
PC26	0.552968
PC27	0.547662
PC28	0.541765
PC29	0.516303
PC30	0.50101
PC31	0.470086
PC32	0.452306
PC33	0.443444
PC34	0.433261
PC35	0.417915
PC36	0.411937
PC37	0.39936
PC38	0.392971
PC39	0.387525
PC40	0.375202
PC41	0.366092
PC42	0.356632
PC43	0.350559
PC44	0.346192
PC45	0.331977
PC46	0.315244
PC47	0.310676
PC48	0.308482
PC49	0.300256
PC50	0.294294
PC51	0.286437
PC52	0.282714
PC53	0.27892
PC54	0.266174
PC55	0.261384
PC56	0.25867
PC57	0.251667
PC58	0.246372
PC59	0.243522
PC60	0.236307
PC61	0.226478
PC62	0.223164
PC63	0.220916
PC64	0.219276
PC65	0.213731
PC66	0.21056
PC67	0.207282
PC68	0.203623
PC69	0.195727
PC70	0.190959
PC71	0.185274
PC72	0.181839
PC73	0.179005
PC74	0.174
PC75	0.168821
PC76	0.166924
PC77	0.163157
PC78	0.161577
PC79	0.158359
PC80	0.155544
PC81	0.152163
PC82	0.148425
PC83	0.142701
PC84	0.140675
PC85	0.136822
PC86	0.134693
PC87	0.133678
PC88	0.127878
PC89	0.123967
PC90	0.12202
PC91	0.119098
PC92	0.117449
PC93	0.112963
PC94	0.109523
PC95	0.103734
PC96	0.0925455
PC97	0.0864898
PC98	0.0730322
PC99	0.0700075
PC100	9.81668e-30

## Sheet: S2b,c,d
PC1 coordinate	PC2 coordinate	PC3 coordinate	HALLMARK ADIPOGENESIS	HALLMARK ALLOGRAFT REJECTION	HALLMARK ANDROGEN RESPONSE	HALLMARK ANGIOGENESIS	HALLMARK APICAL JUNCTION	HALLMARK APICAL SURFACE	HALLMARK APOPTOSIS	HALLMARK BILE ACID METABOLISM	HALLMARK CHOLESTEROL HOMEOSTASIS	HALLMARK COAGULATION	HALLMARK COMPLEMENT	HALLMARK DNA REPAIR	HALLMARK E2F TARGETS	HALLMARK EPITHELIAL MESENCHYMAL TRANSITION	HALLMARK ESTROGEN RESPONSE EARLY	HALLMARK ESTROGEN RESPONSE LATE	HALLMARK FATTY ACID METABOLISM	HALLMARK G2M CHECKPOINT	HALLMARK GLYCOLYSIS	HALLMARK HEDGEHOG SIGNALING	HALLMARK HEME METABOLISM	HALLMARK HYPOXIA	HALLMARK IL2 STAT5 SIGNALING	HALLMARK IL6 JAK STAT3 SIGNALING	HALLMARK INFLAMMATORY RESPONSE	HALLMARK INTERFERON ALPHA RESPONSE	HALLMARK INTERFERON GAMMA RESPONSE	HALLMARK KRAS SIGNALING DN	HALLMARK KRAS SIGNALING UP	HALLMARK MITOTIC SPINDLE	HALLMARK MTORC1 SIGNALING	HALLMARK MYC TARGETS V1	HALLMARK MYC TARGETS V2	HALLMARK MYOGENESIS	HALLMARK NOTCH SIGNALING	HALLMARK OXIDATIVE PHOSPHORYLATION	HALLMARK P53 PATHWAY	HALLMARK PANCREAS BETA CELLS	HALLMARK PEROXISOME	HALLMARK PI3K AKT MTOR SIGNALING	HALLMARK PROTEIN SECRETION	HALLMARK REACTIVE OXYGEN SPECIES PATHWAY	HALLMARK SPERMATOGENESIS	HALLMARK TGF BETA SIGNALING	HALLMARK TNFA SIGNALING VIA NFKB	HALLMARK UNFOLDED PROTEIN RESPONSE	HALLMARK UV RESPONSE DN
-36.5159	15.5351	-77.3559	0.343965	0.177045	0.320825	0.222049	0.269996	0.226171	0.326428	0.180854	0.326362	0.166502	0.229928	0.368111	0.362262	0.292614	0.259077	0.224049	0.290346	0.367243	0.29998	0.305436	0.268036	0.304992	0.274764	0.174848	0.192131	0.301093	0.270331	0.0286556	0.203526	0.394405	0.356951	0.412845	0.389453	0.230821	0.34716	0.377267	0.326239	0.0032806	0.270339	0.33184	0.352027	0.346563	0.0680375	0.391913	0.313362	0.372955	0.351383
64.2477	-182.758	26.1479	0.291259	0.335532	0.311369	0.0362293	0.159513	0.1135	0.346312	0.138118	0.314356	0.0821945	0.279816	0.363412	0.340324	0.0582468	0.190794	0.141103	0.258633	0.337472	0.242884	0.116995	0.299377	0.223483	0.324199	0.260411	0.241662	0.387873	0.383222	-0.0678204	0.161434	0.353189	0.375118	0.429864	0.367698	0.0890572	0.277402	0.393232	0.325968	-0.150189	0.250379	0.334137	0.352502	0.399025	0.042756	0.364002	0.374018	0.388472	0.224254
27.7926	40.4785	-78.9782	0.325877	0.218811	0.33754	0.281022	0.271606	0.284042	0.341103	0.25946	0.346425	0.271745	0.287028	0.378018	0.403253	0.312705	0.296302	0.27339	0.305598	0.400039	0.344548	0.331614	0.277266	0.329518	0.290996	0.206127	0.202846	0.330948	0.29202	0.0490716	0.255834	0.420753	0.372429	0.414391	0.414208	0.251799	0.338178	0.37014	0.339103	-0.0083949	0.320134	0.340035	0.363777	0.364995	0.135776	0.366532	0.329816	0.394398	0.362082
12.8287	27.0706	-33.5433	0.358314	0.22032	0.344789	0.290704	0.23244	0.255236	0.347752	0.24862	0.348047	0.262369	0.289171	0.391465	0.364995	0.330482	0.257561	0.234276	0.336574	0.36078	0.305906	0.319592	0.273504	0.322519	0.280674	0.214006	0.169275	0.348664	0.319453	-0.0281199	0.230879	0.400203	0.384337	0.438451	0.404747	0.217628	0.348911	0.41673	0.339233	0.0272842	0.324009	0.346034	0.388844	0.382681	-0.0058322	0.384384	0.341638	0.412227	0.375844
78.2428	65.9747	-31.6542	0.37756	0.258168	0.372421	0.363452	0.312107	0.292689	0.369707	0.323439	0.409218	0.358402	0.331592	0.38276	0.358235	0.353566	0.327459	0.307826	0.367472	0.363343	0.353845	0.336221	0.32266	0.360288	0.325135	0.250718	0.266843	0.345341	0.327581	0.0945181	0.297062	0.399763	0.390076	0.428676	0.400503	0.266775	0.382509	0.410117	0.353372	0.0847159	0.348821	0.352072	0.38789	0.399231	0.110082	0.405157	0.360248	0.408691	0.376345
-23.3524	-20.9493	-49.107	0.335161	0.261619	0.32627	0.19632	0.248997	0.237857	0.341008	0.185051	0.306581	0.143082	0.264226	0.36741	0.34628	0.248467	0.262237	0.216681	0.293816	0.348807	0.288583	0.288149	0.27824	0.293648	0.300772	0.23095	0.216408	0.387753	0.349884	0.0313355	0.199396	0.385255	0.356266	0.421101	0.385901	0.191425	0.32371	0.382825	0.315613	-0.0777919	0.279434	0.339004	0.37389	0.365336	0.0802688	0.363082	0.317932	0.383927	0.340928
7.34417	-41.0605	-47.2077	0.352784	0.325681	0.333826	0.252086	0.273335	0.269412	0.37684	0.188449	0.347419	0.182633	0.312736	0.38184	0.357886	0.313308	0.290883	0.247675	0.296657	0.358304	0.314763	0.316262	0.279498	0.322962	0.339386	0.271414	0.26684	0.432373	0.399339	0.0527183	0.2356	0.392221	0.389326	0.425474	0.401884	0.23754	0.349145	0.403903	0.356709	-0.0235127	0.30253	0.348871	0.373869	0.403436	0.0605633	0.391758	0.374788	0.408571	0.349037
21.6333	17.8263	-79.0797	0.348738	0.215513	0.318609	0.286957	0.258362	0.241616	0.322552	0.208825	0.337026	0.260694	0.284328	0.381966	0.36119	0.319683	0.251038	0.225688	0.308838	0.352667	0.305585	0.330392	0.277424	0.323061	0.278	0.20342	0.179604	0.33504	0.300601	0.00296866	0.216939	0.389903	0.359331	0.41574	0.404776	0.239283	0.360731	0.381577	0.34003	-0.0483624	0.279984	0.340388	0.356408	0.371307	0.00886548	0.376646	0.316654	0.394601	0.363633
123.165	-49.1799	-15.5538	0.356083	0.3523	0.357647	0.354372	0.292987	0.275579	0.389041	0.286093	0.358402	0.319132	0.351054	0.35898	0.296265	0.354331	0.308684	0.271673	0.321845	0.29654	0.32217	0.290876	0.296699	0.348421	0.350298	0.311541	0.324539	0.390666	0.386969	0.0743367	0.293812	0.36549	0.364071	0.38952	0.35815	0.267764	0.401854	0.375363	0.36613	-0.0077757	0.324194	0.348629	0.366724	0.401399	0.0557877	0.401906	0.408859	0.386996	0.369571
79.2276	-148.432	0.21948	0.344203	0.303331	0.327129	0.302073	0.227108	0.201497	0.36857	0.169652	0.346048	0.200612	0.309957	0.356935	0.312855	0.281384	0.233902	0.194685	0.274321	0.322806	0.300402	0.250366	0.30291	0.346458	0.324231	0.316574	0.342021	0.404569	0.390328	-0.0127203	0.258538	0.354968	0.388114	0.403952	0.341071	0.183316	0.331386	0.376399	0.356499	-0.0746068	0.259879	0.339401	0.358123	0.40656	0.0341925	0.387625	0.447798	0.391593	0.321155
-43.459	14.2145	-24.351	0.353372	0.191376	0.347346	0.283566	0.258721	0.237306	0.337251	0.210153	0.338936	0.186622	0.250781	0.386212	0.359545	0.320555	0.273922	0.249041	0.304906	0.358153	0.335115	0.300415	0.28955	0.337663	0.287219	0.190553	0.208513	0.328688	0.291599	0.0153637	0.215901	0.376571	0.391377	0.445788	0.400077	0.222924	0.350802	0.427044	0.335488	-0.0367383	0.30852	0.339944	0.397987	0.3921	0.0767182	0.393712	0.331403	0.417372	0.353453
-23.5761	25.7801	-53.2078	0.340769	0.208578	0.335154	0.272847	0.244802	0.245497	0.34755	0.200039	0.33143	0.21906	0.265452	0.367093	0.349848	0.288667	0.267073	0.225492	0.297368	0.348172	0.320608	0.314943	0.265103	0.325235	0.288012	0.203732	0.207281	0.355253	0.307535	0.0121733	0.217506	0.388681	0.370585	0.430924	0.396636	0.1924	0.340572	0.393794	0.328768	-0.0124569	0.290419	0.333364	0.395992	0.360055	0.0752589	0.356727	0.330498	0.399149	0.348232
39.1778	45.1952	-43.5953	0.358758	0.250785	0.344317	0.306081	0.273425	0.256408	0.35762	0.277135	0.345444	0.299447	0.294244	0.377232	0.359422	0.328713	0.294471	0.268958	0.325894	0.355786	0.334073	0.319102	0.272649	0.323883	0.305914	0.234714	0.238826	0.376913	0.338943	0.0514763	0.259818	0.393536	0.37423	0.432409	0.408869	0.224368	0.350967	0.411601	0.336034	0.0631628	0.335557	0.34345	0.379656	0.380541	0.0674871	0.391909	0.336623	0.405529	0.356337
-12.0264	10.1846	-13.924	0.356524	0.265239	0.34937	0.317208	0.267082	0.240073	0.350515	0.243584	0.341057	0.251498	0.291567	0.382964	0.360683	0.304458	0.275059	0.229717	0.323469	0.357203	0.318179	0.307669	0.272529	0.319189	0.300461	0.240245	0.244045	0.429443	0.374137	0.00998556	0.247298	0.383375	0.388529	0.443241	0.384629	0.208181	0.341558	0.420504	0.335603	0.0309529	0.314148	0.348682	0.403828	0.382705	0.0713245	0.368425	0.338156	0.416108	0.357465
-18.7977	-1.63899	-43.2594	0.341028	0.262345	0.351086	0.245124	0.247553	0.251126	0.335796	0.207492	0.33474	0.219754	0.273763	0.372533	0.341253	0.285087	0.27487	0.230679	0.301319	0.338344	0.300472	0.256832	0.268898	0.297493	0.292477	0.217042	0.217618	0.351379	0.323974	0.0263342	0.227381	0.381835	0.366906	0.428788	0.387299	0.22337	0.324599	0.397951	0.326473	-0.160009	0.271954	0.33469	0.375361	0.356582	0.0771102	0.363891	0.328618	0.396112	0.340997
4.38247	32.5126	-59.571	0.344473	0.22934	0.352777	0.327922	0.291055	0.269464	0.341496	0.249622	0.337619	0.253837	0.275752	0.374795	0.364404	0.335806	0.302756	0.263407	0.313112	0.365186	0.33429	0.339198	0.279626	0.33206	0.299692	0.220536	0.21725	0.355033	0.317797	0.042048	0.252671	0.403662	0.374201	0.42262	0.398689	0.231719	0.370464	0.388859	0.341687	0.0573745	0.32113	0.335979	0.382477	0.371757	0.078903	0.405589	0.333658	0.398909	0.365056
75.4585	7.46302	50.5711	0.377542	0.342185	0.384092	0.348362	0.298314	0.28023	0.384234	0.31924	0.383902	0.356227	0.357071	0.404046	0.387576	0.353825	0.324494	0.300151	0.36617	0.379078	0.356566	0.32627	0.312434	0.354421	0.349657	0.326191	0.306358	0.423151	0.400933	0.0883642	0.311326	0.3924	0.413101	0.454906	0.426408	0.233521	0.374058	0.439659	0.363825	0.0490293	0.348273	0.357174	0.404248	0.417949	0.0886601	0.396774	0.387874	0.428859	0.357117
-8.87946	-8.55939	-69.8756	0.346587	0.252848	0.320968	0.227657	0.272455	0.259373	0.337603	0.183123	0.336126	0.157349	0.281663	0.3878	0.386918	0.29756	0.27411	0.239378	0.300706	0.378247	0.317121	0.31852	0.264526	0.312494	0.302869	0.241924	0.221584	0.370699	0.344814	0.036236	0.221949	0.404832	0.380745	0.428771	0.417815	0.239834	0.370457	0.410738	0.338411	-0.0826717	0.292612	0.348333	0.37093	0.373934	0.0977226	0.37345	0.329361	0.397153	0.344372
200.029	32.1625	-17.2317	0.368813	0.328559	0.386262	0.422209	0.321758	0.312874	0.393413	0.32058	0.399509	0.391231	0.365442	0.3611	0.307538	0.397145	0.343079	0.302154	0.364234	0.312485	0.347374	0.339555	0.305996	0.363255	0.363857	0.327183	0.323678	0.373196	0.374686	0.05793	0.324377	0.375502	0.384377	0.405239	0.406953	0.285993	0.394108	0.382231	0.371907	0.0839393	0.336113	0.338985	0.358645	0.4115	0.0452528	0.400629	0.429271	0.401267	0.391561
-10.6417	-40.6128	-29.1832	0.33816	0.266343	0.355371	0.231424	0.262155	0.204719	0.379246	0.157799	0.337375	0.1681	0.276278	0.378319	0.366831	0.311529	0.274644	0.244808	0.304195	0.367901	0.302268	0.273939	0.273069	0.315198	0.308734	0.255021	0.246409	0.393648	0.359699	0.0566347	0.234315	0.381558	0.392819	0.440204	0.411643	0.218517	0.348139	0.39734	0.346506	-0.0592196	0.281592	0.338007	0.36941	0.366512	0.0891725	0.368565	0.389896	0.411148	0.346174
-41.9353	-8.74106	-16.4623	0.366927	0.245987	0.342123	0.2234	0.259285	0.245429	0.329972	0.176957	0.322849	0.153521	0.262427	0.391115	0.384403	0.286088	0.264903	0.237473	0.312079	0.374879	0.321815	0.287684	0.289309	0.300816	0.293323	0.214664	0.209758	0.345652	0.31822	0.0309507	0.21052	0.385069	0.387329	0.452567	0.423458	0.211289	0.362391	0.421831	0.331564	-0.0487695	0.276469	0.337933	0.382072	0.390068	0.0490498	0.358495	0.301655	0.403625	0.348455
-11.4193	-18.5534	-65.3048	0.327546	0.27342	0.324352	0.264614	0.267193	0.253976	0.343393	0.186301	0.318117	0.155765	0.273344	0.379408	0.368233	0.299359	0.28037	0.231202	0.284931	0.368353	0.31417	0.286471	0.272827	0.321403	0.303458	0.256476	0.234374	0.379858	0.353262	0.0392817	0.212216	0.391035	0.372389	0.430106	0.427343	0.221281	0.326607	0.380763	0.332099	-0.0520842	0.298247	0.329667	0.351337	0.365661	0.0677511	0.375182	0.353921	0.39626	0.346473
45.0581	31.6451	-47.5763	0.343827	0.221076	0.35986	0.326678	0.237217	0.242324	0.354841	0.196039	0.354014	0.310411	0.298402	0.374055	0.361724	0.33189	0.288995	0.247446	0.31849	0.361897	0.306457	0.266317	0.25989	0.331103	0.287944	0.245916	0.198967	0.362344	0.323801	-0.0280655	0.256746	0.394929	0.369204	0.423328	0.42525	0.241396	0.34756	0.390011	0.34364	-0.0846515	0.2915	0.320369	0.352413	0.381267	-0.0040725	0.386887	0.357776	0.405521	0.370502
-3.13685	-20.6353	-41.7035	0.353373	0.284068	0.350051	0.28842	0.305115	0.264449	0.358763	0.181006	0.365756	0.170316	0.293752	0.377575	0.356327	0.353652	0.292774	0.265764	0.311871	0.359707	0.311706	0.309252	0.294247	0.326288	0.316355	0.281623	0.275189	0.401035	0.371571	0.0258875	0.26229	0.394514	0.390332	0.424274	0.381013	0.239603	0.377952	0.39769	0.347891	-0.0591695	0.278734	0.345078	0.386323	0.37495	0.0696728	0.394555	0.374635	0.410221	0.368028
-50.5754	28.5186	-78.1755	0.331738	0.111271	0.315738	0.197496	0.229885	0.240406	0.292474	0.18177	0.314536	0.149434	0.204924	0.379232	0.367253	0.241625	0.239751	0.210055	0.295359	0.358433	0.30992	0.283314	0.261513	0.277582	0.229097	0.122712	0.106766	0.278327	0.230295	-0.0019386	0.17328	0.387335	0.360387	0.426489	0.408138	0.220406	0.320639	0.390971	0.304883	-0.103024	0.26919	0.314234	0.352953	0.353728	0.0755656	0.352651	0.256503	0.390158	0.325019
-47.7111	-7.56289	-41.1438	0.344137	0.226807	0.335458	0.152968	0.235804	0.199674	0.323852	0.179197	0.302158	0.119396	0.231221	0.382115	0.354032	0.231547	0.256403	0.19772	0.281182	0.354472	0.305775	0.278571	0.262713	0.28986	0.283244	0.191187	0.182118	0.35288	0.309613	-0.0070638	0.197676	0.379371	0.361432	0.435144	0.399151	0.187916	0.339223	0.402869	0.311877	-0.0527729	0.284794	0.327786	0.380691	0.369495	0.0775063	0.367697	0.295668	0.391237	0.333819
-21.5413	5.52151	-14.5367	0.36417	0.277228	0.357196	0.297448	0.258885	0.25365	0.359045	0.235551	0.350316	0.252398	0.291751	0.391274	0.395	0.327885	0.288244	0.246224	0.315124	0.388464	0.341158	0.320328	0.271617	0.340427	0.319349	0.256444	0.254346	0.387275	0.351369	0.0238455	0.238938	0.39686	0.405728	0.457022	0.41854	0.218479	0.353413	0.428852	0.344585	-0.0022783	0.333922	0.347807	0.409529	0.399181	0.0737751	0.386672	0.353588	0.426306	0.356756
-27.0393	4.74003	-84.3649	0.338619	0.207621	0.331197	0.250187	0.28106	0.278811	0.332975	0.182699	0.318586	0.158262	0.246587	0.38275	0.351105	0.291393	0.276789	0.242596	0.293188	0.347079	0.318982	0.299985	0.272702	0.32062	0.281016	0.198378	0.198829	0.338942	0.293549	0.0470241	0.203375	0.376289	0.36647	0.417413	0.401722	0.252086	0.350873	0.392666	0.345536	0.0226809	0.283663	0.335164	0.351994	0.372907	0.0762976	0.364983	0.315191	0.39431	0.334814
93.9151	-193.117	-1.99411	0.278622	0.319922	0.304281	0.101944	0.158461	0.0958971	0.341024	0.0948102	0.310171	0.0892248	0.279238	0.360474	0.316446	0.0829002	0.178539	0.139077	0.220779	0.330911	0.213944	0.122811	0.305336	0.228925	0.303827	0.242655	0.232193	0.395863	0.367925	-0.106285	0.117923	0.348787	0.367258	0.412646	0.384757	0.079565	0.33008	0.370663	0.328819	-0.128511	0.238278	0.325939	0.325421	0.397423	-0.0094626	0.358493	0.358362	0.36584	0.233221
-11.9926	-18.208	-64.7314	0.325942	0.269473	0.332363	0.223369	0.262119	0.258885	0.340258	0.192869	0.321953	0.153636	0.268105	0.376433	0.370142	0.283986	0.265881	0.218285	0.283756	0.372465	0.304785	0.262636	0.264301	0.296349	0.294753	0.2326	0.217847	0.381279	0.348071	0.0484813	0.210629	0.402836	0.362	0.418446	0.405214	0.233404	0.317664	0.372755	0.320472	-0.0805197	0.272182	0.328962	0.349765	0.347002	0.0918801	0.372573	0.328367	0.384907	0.337576
-33.1544	-23.6844	-2.79602	0.365368	0.270167	0.35533	0.246251	0.270836	0.25344	0.358282	0.194097	0.36573	0.178797	0.284267	0.40186	0.412947	0.325322	0.263108	0.239064	0.315036	0.409495	0.332216	0.27641	0.294854	0.322466	0.318427	0.257329	0.247573	0.386465	0.351779	0.0279256	0.22689	0.402022	0.415628	0.464163	0.428926	0.230604	0.343064	0.438431	0.346303	-0.0478556	0.313463	0.361464	0.403045	0.392777	0.0655087	0.362512	0.347061	0.417939	0.342494
-72.8336	20.5755	63.0851	0.38755	0.205354	0.365545	0.301252	0.268266	0.242815	0.349859	0.239241	0.359513	0.216103	0.272082	0.402461	0.396399	0.342905	0.3039	0.26811	0.34151	0.386658	0.337123	0.294206	0.29933	0.333055	0.298628	0.218382	0.218848	0.364581	0.320959	0.0106558	0.24352	0.396741	0.401629	0.460101	0.40855	0.217025	0.342753	0.444644	0.353869	0.0279236	0.341879	0.329251	0.418162	0.398877	0.0903861	0.407012	0.321782	0.422815	0.379403
-50.3468	-3.29631	50.9387	0.391486	0.284037	0.370448	0.253592	0.276262	0.280222	0.367755	0.253663	0.380837	0.219049	0.303007	0.397613	0.386643	0.313704	0.303666	0.263924	0.335184	0.384174	0.348023	0.32832	0.309356	0.345482	0.326722	0.265892	0.261198	0.393332	0.365393	0.0321977	0.257329	0.390425	0.416037	0.454187	0.411588	0.219226	0.353653	0.443948	0.351417	0.0600051	0.343836	0.351386	0.421131	0.412352	0.094296	0.38025	0.346036	0.42709	0.364577
-15.7305	-30.9402	59.4978	0.374199	0.331462	0.371816	0.292694	0.264783	0.283075	0.381411	0.23484	0.34228	0.237718	0.315578	0.398276	0.379088	0.338186	0.294564	0.257442	0.339022	0.372163	0.333207	0.303091	0.299189	0.337967	0.344212	0.255549	0.290764	0.424316	0.405121	0.0390135	0.264824	0.393951	0.405713	0.451949	0.397642	0.209909	0.350193	0.435094	0.351097	0.041246	0.323535	0.359952	0.409868	0.403153	0.084693	0.401682	0.358904	0.42525	0.372482
-70.6218	12.5658	37.9149	0.38097	0.208501	0.37136	0.274969	0.26624	0.258568	0.348029	0.210671	0.370984	0.159846	0.265152	0.398074	0.373914	0.303264	0.294466	0.262264	0.327967	0.366919	0.330921	0.281538	0.304784	0.331138	0.291246	0.197814	0.202544	0.355859	0.316256	0.00474969	0.227974	0.386654	0.403606	0.455177	0.412043	0.214307	0.361707	0.444138	0.342648	0.00640165	0.328384	0.351585	0.418845	0.400021	0.0696092	0.39628	0.322873	0.422476	0.367177
13.6063	20.6019	39.9666	0.360564	0.299665	0.375646	0.325383	0.280127	0.257951	0.373607	0.290679	0.375928	0.321996	0.327657	0.398065	0.412349	0.355622	0.301207	0.277579	0.347111	0.406136	0.354237	0.30615	0.303742	0.352871	0.335604	0.267737	0.274591	0.37879	0.359675	0.0571887	0.286177	0.405869	0.41497	0.465562	0.42734	0.21917	0.366239	0.432819	0.349568	0.012408	0.352149	0.340985	0.412324	0.385677	0.110548	0.400874	0.365424	0.431917	0.361827
-28.5066	19.1955	8.88928	0.371761	0.249719	0.367892	0.29937	0.253266	0.26035	0.359769	0.219751	0.356408	0.230928	0.28771	0.388142	0.3468	0.324142	0.299558	0.257054	0.327265	0.343842	0.325366	0.300053	0.287048	0.318284	0.310394	0.224499	0.2226	0.396868	0.350668	-0.0006592	0.237496	0.38276	0.390198	0.447605	0.388854	0.211796	0.361294	0.432741	0.333615	0.00556224	0.321823	0.340583	0.412411	0.389295	0.0515925	0.377805	0.323301	0.418288	0.365676
61.4941	74.1193	6.14224	0.379986	0.244996	0.381883	0.34701	0.286673	0.262283	0.359	0.331122	0.378683	0.340033	0.314142	0.377224	0.340141	0.352889	0.315689	0.276371	0.359957	0.344825	0.344539	0.332376	0.296256	0.34288	0.317683	0.234264	0.249323	0.340171	0.324651	0.0441628	0.281114	0.377818	0.393179	0.441816	0.384762	0.231257	0.375647	0.43379	0.351993	0.0645057	0.352895	0.348685	0.411034	0.400205	0.0680335	0.415972	0.360811	0.416561	0.37998
-32.1339	12.8589	43.2593	0.384012	0.257992	0.382719	0.267521	0.250983	0.260503	0.370614	0.272289	0.372271	0.264726	0.296631	0.397105	0.363335	0.306548	0.292512	0.26165	0.341773	0.35799	0.33718	0.282824	0.306219	0.343887	0.309221	0.231955	0.25635	0.350852	0.329923	0.0328192	0.263634	0.37802	0.402265	0.456646	0.416804	0.212867	0.336858	0.437241	0.35048	-0.0022303	0.329106	0.354345	0.406862	0.382306	0.0923886	0.392448	0.377061	0.433415	0.352761
-18.2838	-26.5051	3.53631	0.369047	0.31089	0.361109	0.297567	0.273993	0.258325	0.384707	0.170062	0.363566	0.185115	0.312364	0.378523	0.364737	0.350211	0.279159	0.248424	0.307124	0.364472	0.307723	0.296154	0.285161	0.347627	0.339596	0.29995	0.313576	0.388315	0.377702	0.0410712	0.267323	0.381925	0.404482	0.451205	0.394202	0.21964	0.365371	0.421887	0.349837	-0.0029118	0.288425	0.352251	0.403544	0.391193	0.0668856	0.389653	0.420723	0.425481	0.37773
-67.4669	4.23072	54.7335	0.38122	0.22902	0.36832	0.247384	0.240335	0.229179	0.342118	0.196364	0.330914	0.165762	0.256602	0.397708	0.371583	0.309741	0.274934	0.22689	0.329843	0.368378	0.315689	0.276433	0.286029	0.312166	0.299296	0.192402	0.213143	0.356521	0.323503	-0.0247134	0.224535	0.388326	0.397012	0.452915	0.404926	0.197375	0.326115	0.442699	0.330301	-0.117621	0.305176	0.339972	0.410913	0.378991	0.0766415	0.383233	0.300594	0.405117	0.366233
172.896	74.6565	87.724	0.396247	0.274777	0.372815	0.359057	0.224459	0.268285	0.374295	0.353913	0.41638	0.355873	0.333835	0.384597	0.309524	0.302235	0.288639	0.240017	0.38726	0.306846	0.321233	0.223267	0.281383	0.325322	0.291377	0.285387	0.270404	0.403834	0.370015	-0.0392309	0.294501	0.361401	0.409042	0.44159	0.377796	0.201564	0.376849	0.451193	0.344294	-0.0659618	0.347147	0.318177	0.390475	0.394574	-0.0275309	0.376139	0.355234	0.413623	0.351417
-55.6774	-7.14664	46.208	0.364	0.279786	0.37665	0.253808	0.256324	0.258935	0.362293	0.231585	0.362063	0.211689	0.296811	0.397748	0.377437	0.288312	0.300833	0.263933	0.320125	0.368426	0.342404	0.312487	0.285187	0.329041	0.322597	0.23918	0.25236	0.408798	0.371757	0.0291108	0.23594	0.391402	0.405493	0.454781	0.410114	0.208071	0.349269	0.439759	0.350104	-0.0048306	0.307452	0.35008	0.417453	0.403514	0.074491	0.381092	0.337066	0.424215	0.355275
-42.1979	20.955	-50.3191	0.329707	0.185198	0.343024	0.269031	0.247926	0.254539	0.304691	0.172737	0.309371	0.158733	0.235587	0.367676	0.339286	0.261435	0.272381	0.231889	0.29183	0.342715	0.294305	0.277479	0.261073	0.292373	0.268382	0.167838	0.169162	0.295116	0.259836	-0.0178121	0.193224	0.379061	0.358894	0.425133	0.38569	0.200064	0.328781	0.393643	0.321317	-0.0532309	0.282354	0.327282	0.384681	0.360304	0.0543377	0.379823	0.28844	0.391981	0.335135
-42.363	-7.16815	51.467	0.389123	0.291965	0.374961	0.282109	0.264665	0.244686	0.37493	0.244925	0.36179	0.240761	0.314201	0.401168	0.398779	0.359989	0.300853	0.270102	0.334678	0.392716	0.338487	0.307294	0.296217	0.341443	0.334658	0.264458	0.26917	0.406537	0.377451	0.00190623	0.252949	0.400196	0.415212	0.460153	0.412997	0.236651	0.376632	0.444801	0.346969	-0.0300108	0.328002	0.358628	0.425715	0.412583	0.0761683	0.403035	0.355444	0.42739	0.375643
76.6357	61.3435	45.1316	0.384813	0.302867	0.384821	0.337426	0.282256	0.269797	0.380972	0.347762	0.385824	0.369365	0.348613	0.379815	0.366007	0.35036	0.318156	0.294145	0.384617	0.363618	0.349598	0.308884	0.312994	0.361013	0.337121	0.278789	0.284688	0.37731	0.358759	0.0662251	0.310941	0.389754	0.400611	0.445001	0.385672	0.221799	0.367724	0.429701	0.349584	0.0646135	0.359293	0.35159	0.414786	0.402059	0.0998347	0.414289	0.367621	0.420115	0.382028
-56.8715	13.4819	60.3017	0.406325	0.271061	0.371863	0.293237	0.296191	0.260966	0.36723	0.264415	0.377706	0.250764	0.308039	0.397964	0.387462	0.362245	0.303555	0.295209	0.35103	0.382447	0.338296	0.341111	0.315993	0.346401	0.335087	0.245641	0.269594	0.398621	0.366741	0.0386933	0.275829	0.394376	0.414433	0.456168	0.402028	0.236634	0.374861	0.44652	0.350774	0.0366886	0.339963	0.352105	0.427672	0.409871	0.0878988	0.399022	0.333477	0.431915	0.386139
-49.438	-2.38017	48.5791	0.393358	0.273278	0.373985	0.259105	0.274249	0.263453	0.359174	0.254887	0.363591	0.211417	0.30788	0.392928	0.377769	0.3225	0.308901	0.272383	0.341356	0.373066	0.331719	0.316275	0.306824	0.338097	0.330555	0.255462	0.252768	0.410699	0.377714	0.0403181	0.267311	0.392108	0.410882	0.45447	0.402716	0.222155	0.35159	0.447374	0.358166	0.0674171	0.345277	0.360112	0.427022	0.407956	0.0843395	0.393697	0.327086	0.427375	0.371551
-28.3932	-13.0843	44.3787	0.386012	0.311387	0.380191	0.285086	0.284048	0.278712	0.378338	0.238715	0.373503	0.261252	0.325466	0.398345	0.390315	0.354925	0.316861	0.300109	0.341714	0.389524	0.339426	0.325928	0.313517	0.343569	0.343666	0.279937	0.286919	0.422977	0.394564	0.0586705	0.276116	0.396668	0.417798	0.454917	0.410307	0.249147	0.379264	0.438472	0.359439	0.00903902	0.339396	0.363119	0.41381	0.407693	0.0849782	0.400462	0.362965	0.428481	0.374953
-52.1493	2.83964	46.4267	0.379574	0.252252	0.379897	0.292426	0.272099	0.262297	0.356281	0.210441	0.357058	0.203854	0.290283	0.399643	0.424061	0.333882	0.296303	0.261722	0.32106	0.417932	0.345226	0.329536	0.285971	0.338363	0.312125	0.234695	0.241903	0.351383	0.325391	0.0296203	0.249977	0.411025	0.418712	0.468267	0.430921	0.236684	0.38031	0.440307	0.341908	-0.0237872	0.306105	0.339104	0.416682	0.372057	0.101541	0.392221	0.325999	0.429457	0.370532
-8.33125	-4.64619	-52.3953	0.351348	0.252894	0.340621	0.263661	0.26235	0.250953	0.331226	0.17359	0.322448	0.159618	0.278438	0.374743	0.360002	0.322197	0.268433	0.231979	0.300245	0.358153	0.297545	0.276798	0.268098	0.294359	0.29931	0.243581	0.233942	0.387447	0.351484	0.0101657	0.23524	0.398474	0.373041	0.424337	0.394719	0.222407	0.355552	0.387164	0.3215	-0.0813183	0.272268	0.340271	0.391882	0.361316	0.0820152	0.367658	0.325452	0.394406	0.365938
-38.1485	-9.25044	67.8571	0.386895	0.308876	0.391044	0.256479	0.285213	0.283684	0.364221	0.252725	0.371802	0.236099	0.306395	0.400572	0.413008	0.332381	0.318016	0.294771	0.355682	0.405658	0.36074	0.326875	0.315681	0.353086	0.346211	0.262419	0.276119	0.399605	0.380824	0.0424714	0.288155	0.397132	0.423941	0.467978	0.426878	0.251582	0.360795	0.446787	0.348942	0.0131279	0.336218	0.354359	0.425454	0.398049	0.116037	0.397198	0.345566	0.429416	0.368298
39.6496	8.66443	-2.92573	0.351101	0.278428	0.347438	0.262996	0.243367	0.256383	0.371851	0.285913	0.361732	0.279484	0.307721	0.384282	0.35463	0.268989	0.279486	0.25727	0.335799	0.351802	0.320288	0.266736	0.280862	0.338307	0.320748	0.268661	0.249089	0.387598	0.364346	0.0468195	0.237514	0.376965	0.395536	0.444085	0.411542	0.186998	0.36658	0.421625	0.353636	-0.0182641	0.327305	0.348913	0.386555	0.395123	0.051285	0.389368	0.381856	0.423744	0.337516
-23.0107	21.037	77.7117	0.387008	0.292761	0.381656	0.316883	0.275739	0.279629	0.3781	0.305227	0.383685	0.304315	0.327414	0.40159	0.404275	0.35965	0.306925	0.287492	0.353473	0.393027	0.35889	0.33236	0.318379	0.35157	0.337472	0.270976	0.282159	0.401518	0.375221	0.0493552	0.298296	0.399309	0.42367	0.46386	0.414247	0.221209	0.366613	0.448469	0.360811	0.0590441	0.356186	0.355926	0.43251	0.41245	0.103636	0.394832	0.361016	0.435524	0.37955
54.4311	-80.1136	69.057	0.371481	0.384869	0.389629	0.311555	0.275587	0.247508	0.400515	0.249692	0.371486	0.247029	0.352153	0.379968	0.384527	0.349026	0.287015	0.266501	0.334739	0.383087	0.323723	0.257702	0.28941	0.335179	0.368497	0.331529	0.342578	0.420547	0.419768	0.0417597	0.318148	0.398033	0.4012	0.448432	0.383949	0.223506	0.373514	0.410802	0.363327	0.019402	0.314989	0.369671	0.401833	0.403751	0.0753671	0.394478	0.411869	0.414175	0.381347
-55.3376	8.02778	-15.5508	0.363614	0.221522	0.346429	0.211837	0.26669	0.243853	0.339277	0.192232	0.342047	0.148416	0.26265	0.3839	0.363718	0.288946	0.267397	0.239822	0.302927	0.363808	0.317364	0.29964	0.284833	0.308505	0.294036	0.230568	0.196818	0.363434	0.327989	-0.0138705	0.221021	0.376205	0.393438	0.452142	0.407586	0.228295	0.361104	0.434442	0.323524	-0.0348826	0.304084	0.339371	0.408676	0.390448	0.057219	0.381342	0.306706	0.412654	0.350908
-10.7413	31.6332	23.5369	0.366138	0.245091	0.37537	0.26084	0.252928	0.245084	0.350972	0.284618	0.357088	0.256501	0.291539	0.387812	0.339268	0.297943	0.29013	0.257029	0.347443	0.341798	0.319173	0.290408	0.288319	0.330045	0.310678	0.207712	0.220167	0.38158	0.339949	0.00562438	0.243979	0.37392	0.391919	0.447752	0.392502	0.198126	0.346128	0.43418	0.328609	-0.0112579	0.350172	0.344273	0.412383	0.380943	0.0525812	0.389407	0.309521	0.426355	0.360068
97.9739	79.2368	56.2546	0.391065	0.284581	0.391254	0.350372	0.268402	0.263431	0.38041	0.358679	0.396093	0.367438	0.348199	0.380046	0.385059	0.350386	0.319452	0.301406	0.384593	0.380392	0.359271	0.312374	0.322274	0.356648	0.337428	0.286987	0.286429	0.368678	0.358274	0.0486299	0.299886	0.39497	0.411309	0.450007	0.397617	0.22659	0.366295	0.438921	0.349479	0.0701071	0.360671	0.35008	0.417808	0.409017	0.0829599	0.401769	0.368741	0.424926	0.374757
-36.2638	-11.726	64.2974	0.390528	0.304666	0.377303	0.291499	0.282719	0.263701	0.375527	0.222953	0.375449	0.213994	0.306486	0.397311	0.374724	0.373797	0.300621	0.271283	0.330698	0.371662	0.337636	0.293846	0.304937	0.340644	0.347025	0.296325	0.297409	0.403152	0.38142	0.0372353	0.287344	0.383429	0.419792	0.456259	0.408905	0.265934	0.381276	0.44803	0.353683	-0.0027443	0.314724	0.354198	0.430475	0.402622	0.0742482	0.41216	0.369902	0.423474	0.376689
-0.635628	54.8742	77.9574	0.391155	0.27784	0.380636	0.312644	0.267534	0.271294	0.371922	0.31998	0.376414	0.335957	0.334332	0.40313	0.386387	0.344874	0.309064	0.299662	0.375646	0.378762	0.3568	0.316232	0.315351	0.345642	0.327789	0.252469	0.273023	0.364039	0.347823	0.058666	0.292579	0.390688	0.412148	0.459207	0.411408	0.242379	0.365165	0.448263	0.35698	0.0753502	0.368974	0.35166	0.426629	0.405381	0.11134	0.403461	0.345229	0.429796	0.376696
-33.1203	37.3383	-13.5109	0.359698	0.169567	0.373829	0.296748	0.247076	0.228152	0.342413	0.241397	0.350307	0.216755	0.263483	0.373203	0.347897	0.305427	0.28939	0.261295	0.324324	0.352897	0.325047	0.306233	0.293003	0.32521	0.285615	0.171347	0.183755	0.313284	0.283965	0.0168632	0.236742	0.375958	0.383984	0.44567	0.393957	0.203256	0.341557	0.424189	0.326671	0.0507026	0.319392	0.339509	0.416266	0.384693	0.0839717	0.391093	0.328127	0.411331	0.364384
40.8653	-47.2872	-1.19079	0.36235	0.313951	0.373431	0.379263	0.313712	0.263774	0.385751	0.187962	0.35491	0.228158	0.329282	0.381521	0.389782	0.427144	0.292443	0.257409	0.29751	0.395884	0.341745	0.309105	0.295046	0.35566	0.350191	0.314835	0.333183	0.383473	0.37623	0.0305051	0.30878	0.414997	0.403351	0.441663	0.384297	0.248794	0.401143	0.396776	0.368875	-0.050301	0.290876	0.353786	0.385673	0.398551	0.0721614	0.426037	0.422078	0.422449	0.399316
24.7131	47.5348	14.098	0.369552	0.247343	0.367205	0.34929	0.274324	0.254657	0.358386	0.301658	0.365463	0.323628	0.311717	0.390329	0.403037	0.338996	0.299579	0.276776	0.343113	0.407122	0.337787	0.302795	0.301161	0.332257	0.309743	0.231155	0.24229	0.344778	0.314116	0.0500778	0.277709	0.4031	0.396767	0.458437	0.408087	0.234314	0.35544	0.42717	0.347452	0.0169326	0.340016	0.345662	0.403884	0.375759	0.105492	0.396508	0.342061	0.410068	0.360312
-86.2149	16.3475	66.1657	0.377689	0.184151	0.36716	0.251849	0.229751	0.243218	0.334097	0.220377	0.344179	0.186898	0.258579	0.399078	0.401535	0.300633	0.273012	0.230483	0.32048	0.392189	0.330531	0.226591	0.272608	0.325585	0.290353	0.166099	0.199327	0.326571	0.307404	-0.0124967	0.228329	0.391457	0.400414	0.462337	0.402936	0.188988	0.324729	0.435065	0.323975	-0.0848027	0.304629	0.325274	0.41164	0.379872	0.0494214	0.373178	0.305571	0.419327	0.370185
-7.91286	-43.1132	8.19488	0.365442	0.315763	0.371802	0.248328	0.267097	0.246161	0.373709	0.195944	0.346901	0.162573	0.301512	0.388341	0.384285	0.323589	0.289769	0.249233	0.310206	0.382392	0.31332	0.252229	0.277852	0.306282	0.330213	0.271707	0.279807	0.426947	0.404094	0.0497977	0.251463	0.390759	0.398011	0.448564	0.394752	0.197131	0.359791	0.420555	0.340735	-0.0395718	0.307635	0.353057	0.384938	0.390734	0.0550241	0.369159	0.35798	0.40865	0.358881
90.0556	-34.3059	-0.591249	0.376802	0.341608	0.360362	0.365943	0.30608	0.313522	0.390129	0.256285	0.365281	0.32093	0.360796	0.388571	0.343958	0.393029	0.323053	0.282071	0.341258	0.339524	0.342729	0.325887	0.298408	0.369745	0.352019	0.30662	0.314795	0.390169	0.380897	0.0385538	0.302597	0.380694	0.390561	0.418778	0.387618	0.275683	0.398949	0.40987	0.371543	-0.0243277	0.323302	0.366689	0.365881	0.418103	0.0371873	0.409611	0.389229	0.40909	0.378784
-77.7499	15.2925	28.6952	0.372269	0.190104	0.347859	0.205372	0.222707	0.219339	0.324343	0.192673	0.325116	0.181169	0.239968	0.397416	0.376543	0.271357	0.258589	0.211525	0.325605	0.371476	0.325686	0.269891	0.28313	0.307897	0.274486	0.161955	0.1768	0.323531	0.288106	-0.0102813	0.22007	0.382369	0.387356	0.453809	0.415418	0.195138	0.338907	0.431068	0.324028	-0.0427088	0.293428	0.33001	0.406729	0.360436	0.0628815	0.359439	0.28236	0.41701	0.348645
-22.7849	10.4431	76.8171	0.385383	0.306965	0.371701	0.298568	0.263031	0.283258	0.380172	0.272877	0.380012	0.295048	0.33264	0.403347	0.390116	0.353842	0.324701	0.305787	0.3595	0.376213	0.346634	0.321033	0.300249	0.35756	0.343485	0.272412	0.286602	0.402478	0.379291	0.0485955	0.287476	0.392656	0.415446	0.458414	0.416555	0.238815	0.370661	0.447572	0.356366	0.0467375	0.354192	0.357383	0.422179	0.407856	0.0922405	0.387342	0.380975	0.43147	0.377793
-29.9206	24.0644	10.7237	0.374738	0.255247	0.371796	0.311955	0.271882	0.25503	0.362039	0.249915	0.350811	0.255321	0.292215	0.387609	0.358453	0.339815	0.304397	0.280121	0.33707	0.352366	0.340793	0.310139	0.296235	0.333173	0.311693	0.225728	0.255998	0.347778	0.325449	0.049751	0.271625	0.384534	0.395421	0.448202	0.405096	0.229051	0.366071	0.4296	0.347656	0.0610176	0.312607	0.344531	0.409124	0.394795	0.0959776	0.408345	0.348848	0.419576	0.373162
-36.2128	-7.70028	-46.4435	0.337094	0.222589	0.325517	0.198077	0.241568	0.254744	0.326294	0.17806	0.316027	0.128535	0.242049	0.377573	0.403974	0.278186	0.252002	0.218831	0.288452	0.400728	0.30925	0.269286	0.270841	0.29705	0.279604	0.200294	0.176072	0.339555	0.307263	0.00357269	0.204133	0.401946	0.390267	0.443359	0.417746	0.206701	0.348491	0.398237	0.324347	-0.0344949	0.273483	0.344205	0.368081	0.364552	0.0739794	0.347819	0.303059	0.404392	0.339198
101.179	49.1213	-30.8046	0.350933	0.282302	0.356501	0.319729	0.270017	0.27885	0.365075	0.324898	0.370401	0.336592	0.32722	0.370448	0.363058	0.32776	0.306456	0.283451	0.354932	0.361663	0.333375	0.286813	0.290209	0.338997	0.309552	0.257401	0.250824	0.367764	0.350433	0.064925	0.256932	0.39835	0.373425	0.411676	0.386821	0.23241	0.370272	0.384917	0.345615	-0.0009055	0.346076	0.336779	0.366018	0.386699	0.0810978	0.387736	0.36245	0.397128	0.364548
-12.1827	-34.4683	-21.1847	0.358817	0.305775	0.341874	0.263828	0.278226	0.251697	0.37134	0.196952	0.350471	0.175488	0.299391	0.383105	0.378266	0.335176	0.274519	0.23858	0.29727	0.380039	0.316473	0.305687	0.281698	0.313477	0.333092	0.282711	0.255311	0.435005	0.401073	0.0119749	0.228371	0.392018	0.393151	0.439212	0.404298	0.205985	0.380715	0.403484	0.347869	-0.0295986	0.295437	0.354382	0.383984	0.394227	0.0697804	0.37432	0.357349	0.409058	0.351337
37.5487	-41.3686	84.6407	0.357717	0.313645	0.372991	0.225343	0.204832	0.280375	0.376609	0.285568	0.358454	0.25716	0.334884	0.379855	0.375374	0.223191	0.24422	0.231804	0.333898	0.36271	0.294112	0.193662	0.282883	0.314126	0.335466	0.291985	0.274755	0.409214	0.398395	-0.0576809	0.263428	0.379228	0.411475	0.451431	0.386045	0.153896	0.33615	0.434899	0.344234	-0.136928	0.302017	0.349896	0.397742	0.380247	0.035248	0.372971	0.383129	0.414464	0.324792
-49.7388	-8.28634	-11.8958	0.359694	0.24275	0.337972	0.216068	0.250747	0.240258	0.343974	0.178201	0.31807	0.140492	0.256306	0.387517	0.372815	0.2826	0.249135	0.215405	0.309796	0.367445	0.303363	0.25252	0.279293	0.289229	0.287979	0.216412	0.21561	0.370235	0.335664	0.0156933	0.196364	0.379304	0.377567	0.450286	0.402337	0.20312	0.344863	0.429057	0.334394	-0.0933024	0.283779	0.338105	0.386918	0.38124	0.0708424	0.368378	0.304516	0.403154	0.346283
45.3637	-122.277	6.55145	0.316756	0.339937	0.341846	0.192616	0.232779	0.249843	0.379818	0.17082	0.333633	0.107361	0.302932	0.376441	0.382458	0.247599	0.261634	0.225141	0.266991	0.383371	0.289806	0.207025	0.269655	0.309084	0.341833	0.288361	0.29513	0.430374	0.417151	0.0141892	0.236055	0.379262	0.396413	0.441049	0.3948	0.173631	0.324736	0.388613	0.348807	-0.0966609	0.283937	0.352172	0.370024	0.386475	0.0690091	0.379812	0.40153	0.408401	0.312595
-22.0072	-3.01995	-31.0567	0.357224	0.26376	0.342467	0.283905	0.279495	0.256556	0.348723	0.206882	0.321594	0.181263	0.295414	0.369207	0.333558	0.337193	0.27395	0.247409	0.306799	0.343671	0.306707	0.276391	0.283642	0.309328	0.311267	0.239149	0.237693	0.388744	0.350491	0.0285593	0.239083	0.380517	0.373692	0.430619	0.378759	0.232699	0.36955	0.398308	0.329071	-0.0661534	0.298253	0.338074	0.395569	0.374175	0.0693307	0.37592	0.323449	0.393737	0.365464
-11.2856	-38.9939	0.462804	0.359851	0.311805	0.346966	0.237282	0.271958	0.256354	0.370068	0.208445	0.345374	0.188966	0.296354	0.387809	0.417719	0.331774	0.26609	0.229391	0.298101	0.414984	0.308512	0.272973	0.281795	0.309417	0.325063	0.271639	0.273722	0.400667	0.380456	0.0280165	0.248881	0.406626	0.398337	0.453516	0.393887	0.230124	0.35382	0.41378	0.356912	-0.0745656	0.297496	0.343818	0.400113	0.3854	0.0875914	0.392164	0.349195	0.401004	0.368003
44.0165	66.9469	-1.76215	0.364332	0.23806	0.367774	0.299048	0.264625	0.258459	0.346777	0.319823	0.366809	0.315548	0.306689	0.393766	0.393203	0.311974	0.289303	0.27034	0.352195	0.388527	0.34822	0.325802	0.295068	0.33225	0.297362	0.221002	0.218215	0.37166	0.335489	0.0568818	0.25691	0.391855	0.395674	0.456659	0.421284	0.238803	0.356348	0.425886	0.333726	0.0168105	0.346181	0.343125	0.39689	0.397353	0.100895	0.395144	0.320323	0.421713	0.359344
-67.6532	-5.43578	16.1677	0.367349	0.206486	0.354149	0.188519	0.238525	0.218193	0.319594	0.197706	0.344019	0.102487	0.236399	0.403438	0.381599	0.240543	0.258509	0.221478	0.316868	0.376641	0.313301	0.249891	0.28829	0.297893	0.267636	0.169542	0.165125	0.34713	0.307075	-0.0012178	0.193199	0.378879	0.395931	0.461653	0.426944	0.205008	0.347022	0.440062	0.324178	-0.0280023	0.301482	0.32774	0.395785	0.361582	0.07509	0.353938	0.28221	0.409045	0.34054
-43.311	14.2734	-17.4817	0.352846	0.190021	0.337717	0.25056	0.24052	0.238212	0.326406	0.225459	0.337382	0.192397	0.243524	0.379833	0.346863	0.2853	0.260759	0.215867	0.300792	0.345442	0.295903	0.259872	0.276679	0.308742	0.277744	0.162513	0.181066	0.293456	0.262407	0.00392439	0.214381	0.373493	0.372648	0.44407	0.40336	0.208273	0.344999	0.417868	0.314511	-0.116869	0.289737	0.318418	0.382844	0.357338	0.0584067	0.391566	0.310176	0.402048	0.340007
47.7067	18.6334	8.41503	0.373387	0.332901	0.377681	0.307397	0.282521	0.27732	0.374677	0.292125	0.368378	0.326959	0.340372	0.383181	0.356248	0.343661	0.303715	0.274309	0.346478	0.357146	0.339404	0.317281	0.302907	0.350168	0.338091	0.29463	0.291398	0.409782	0.391128	0.0636574	0.287195	0.387218	0.398666	0.44436	0.39493	0.235135	0.36958	0.427125	0.347832	0.0413458	0.347862	0.358384	0.405941	0.40827	0.0890563	0.409845	0.381224	0.427722	0.372571
-43.4251	11.743	-10.2159	0.360347	0.231929	0.355776	0.274464	0.244169	0.232333	0.352628	0.221728	0.349129	0.209684	0.273227	0.384844	0.373598	0.298511	0.282684	0.242821	0.316426	0.369798	0.325842	0.28815	0.279706	0.320402	0.297608	0.215376	0.226913	0.356287	0.32615	0.0147466	0.237758	0.387176	0.394627	0.452053	0.405996	0.219576	0.36699	0.42829	0.336997	-0.0233506	0.291248	0.341308	0.402526	0.38515	0.0847322	0.380875	0.341422	0.418409	0.350814
-28.3085	-25.7644	5.93005	0.362477	0.283836	0.356612	0.240096	0.24226	0.208771	0.36266	0.194632	0.345487	0.164455	0.283707	0.378147	0.336261	0.288831	0.266808	0.224013	0.313033	0.33736	0.301492	0.289167	0.283429	0.310009	0.322648	0.240921	0.272043	0.434379	0.389021	0.0192714	0.246206	0.370629	0.396637	0.442957	0.378725	0.207569	0.367877	0.428849	0.342361	-0.0149494	0.288141	0.346208	0.406771	0.390775	0.0747092	0.387949	0.348299	0.412141	0.35123
17.2803	-15.7328	22.096	0.362372	0.329899	0.373351	0.302106	0.274596	0.263473	0.376734	0.274178	0.356045	0.27689	0.328716	0.385995	0.356476	0.341173	0.290824	0.256102	0.341879	0.352549	0.320839	0.284683	0.310248	0.339658	0.336388	0.285528	0.287237	0.427205	0.399812	0.045804	0.276954	0.381727	0.400175	0.440705	0.37304	0.233593	0.35985	0.424765	0.348824	-0.0203912	0.341054	0.354697	0.402418	0.395785	0.0766012	0.394737	0.364429	0.417824	0.365187
-39.1439	-2.50723	8.7908	0.370901	0.222588	0.367695	0.299699	0.238718	0.20803	0.35075	0.173618	0.365886	0.160092	0.27278	0.395729	0.418168	0.359317	0.265765	0.231498	0.315103	0.416276	0.31649	0.287234	0.287177	0.313404	0.294745	0.224167	0.231429	0.328639	0.307439	-0.0072681	0.233794	0.397408	0.410084	0.464365	0.407289	0.20787	0.350445	0.427922	0.327369	-0.0401654	0.296005	0.33633	0.40934	0.362127	0.0751081	0.392693	0.340097	0.418369	0.374342
-13.7115	15.8498	18.3408	0.357683	0.270703	0.370335	0.329114	0.257779	0.234285	0.363689	0.253487	0.351254	0.24834	0.303653	0.367345	0.352171	0.323166	0.28969	0.2563	0.316805	0.352776	0.32538	0.300204	0.282462	0.324451	0.32201	0.237682	0.264544	0.397244	0.367224	0.0290293	0.276531	0.377594	0.391754	0.444896	0.362573	0.198091	0.348034	0.426159	0.326318	0.0177429	0.324937	0.341782	0.427177	0.378903	0.0846155	0.413521	0.360233	0.410961	0.370541
-20.2447	-24.5274	24.6954	0.344524	0.319856	0.346005	0.279322	0.241389	0.240157	0.363137	0.229752	0.330228	0.222285	0.314248	0.370286	0.363875	0.30671	0.2606	0.229693	0.308686	0.366878	0.303158	0.270948	0.268397	0.315825	0.324607	0.267551	0.277241	0.407651	0.387048	0.0115113	0.261674	0.380526	0.386497	0.446122	0.365417	0.184311	0.339275	0.414706	0.326749	-0.0371824	0.316407	0.343494	0.40258	0.382823	0.0622765	0.381609	0.353301	0.404192	0.356211
-32.1598	-20.323	-13.3025	0.359441	0.293609	0.353397	0.211296	0.252903	0.233789	0.359499	0.179378	0.339924	0.150091	0.285729	0.387729	0.366168	0.288365	0.266176	0.243349	0.308271	0.367089	0.314713	0.2973	0.285345	0.310142	0.32359	0.258831	0.262795	0.41676	0.382516	0.0170613	0.244797	0.388346	0.39399	0.446034	0.400926	0.215268	0.343905	0.429311	0.340725	-0.0306405	0.299258	0.351216	0.39607	0.401445	0.0791545	0.376229	0.334036	0.40922	0.3505
-65.9785	15.7904	-15.5788	0.361915	0.192904	0.355756	0.238774	0.251915	0.206335	0.333706	0.188112	0.334538	0.129564	0.237739	0.381532	0.368158	0.281987	0.272257	0.237636	0.309578	0.368848	0.317824	0.301154	0.278965	0.307305	0.28605	0.20755	0.194105	0.344332	0.305345	0.0040506	0.213156	0.380285	0.382863	0.449751	0.399033	0.212977	0.351646	0.42974	0.32921	-0.0199282	0.310002	0.337489	0.400572	0.381924	0.0833622	0.376966	0.295248	0.404708	0.347961
-41.3936	-3.49867	-16.631	0.361472	0.252853	0.339291	0.254722	0.252028	0.243489	0.342214	0.180185	0.308322	0.159084	0.263075	0.3837	0.35621	0.312244	0.26806	0.225787	0.302699	0.351415	0.304611	0.280289	0.285916	0.302598	0.30009	0.222134	0.222321	0.347679	0.324464	0.0142187	0.210136	0.373514	0.3723	0.444916	0.397463	0.198756	0.346241	0.418906	0.325238	-0.0619361	0.292023	0.334725	0.385533	0.375294	0.0752041	0.372088	0.319699	0.400364	0.359831
-46.1241	12.7407	-7.5784	0.362019	0.217179	0.367997	0.321609	0.260111	0.20368	0.346022	0.20185	0.361121	0.212053	0.272991	0.381773	0.373094	0.311229	0.273598	0.23259	0.312382	0.371287	0.320953	0.277564	0.275355	0.318008	0.293491	0.21487	0.235212	0.38022	0.327756	0.0145808	0.236462	0.389747	0.393803	0.450072	0.396343	0.214875	0.343573	0.426612	0.325898	-0.0499335	0.325614	0.330908	0.406108	0.390492	0.0795757	0.385861	0.338191	0.41774	0.361157
-25.8873	-11.8187	-28.7447	0.340432	0.273848	0.346076	0.257677	0.257638	0.246981	0.348795	0.19247	0.316589	0.141606	0.279081	0.371239	0.395184	0.31046	0.258799	0.231329	0.312993	0.391385	0.303941	0.248755	0.277252	0.296666	0.293828	0.239914	0.249753	0.396164	0.363106	0.0235763	0.22605	0.402743	0.381296	0.446478	0.391117	0.230186	0.351633	0.407448	0.323842	0.00707689	0.294069	0.346034	0.381441	0.373121	0.0620284	0.368039	0.320666	0.398622	0.349566
-45.8652	-8.56746	-56.117	0.320296	0.190123	0.319652	0.155418	0.206512	0.192434	0.290051	0.129984	0.295766	0.082319	0.21249	0.369417	0.329872	0.175262	0.223085	0.175721	0.284096	0.325962	0.278157	0.217468	0.257115	0.247661	0.252963	0.175	0.14474	0.425897	0.326365	-0.0032358	0.128478	0.365959	0.345233	0.422471	0.395247	0.17165	0.30076	0.386862	0.299801	-0.0418324	0.270693	0.329151	0.360394	0.353618	0.0299205	0.320088	0.250291	0.374422	0.29046
71.5871	63.5879	-21.5277	0.37004	0.242906	0.357115	0.33616	0.275026	0.27295	0.35275	0.318661	0.359969	0.324915	0.305619	0.382572	0.351065	0.327051	0.302599	0.279105	0.350358	0.346041	0.346762	0.318171	0.291405	0.341638	0.310678	0.237584	0.220539	0.34059	0.322417	0.0596635	0.269508	0.38146	0.377347	0.43408	0.400482	0.237048	0.363126	0.419724	0.354041	0.0319232	0.344266	0.339441	0.380937	0.398468	0.0816806	0.38908	0.329444	0.406934	0.35885
136.153	52.5961	10.0016	0.387053	0.298399	0.382195	0.370636	0.278675	0.265971	0.385267	0.378491	0.412162	0.35828	0.345932	0.39429	0.356817	0.328859	0.333476	0.319355	0.37789	0.350749	0.361578	0.330733	0.322198	0.354718	0.343176	0.308024	0.280539	0.373117	0.361476	0.0469414	0.296514	0.376479	0.406474	0.438365	0.418872	0.238301	0.386135	0.443765	0.367814	0.0464542	0.383385	0.348931	0.381078	0.428671	0.0620462	0.386533	0.389408	0.421399	0.351569
12.1247	55.9262	71.9484	0.390365	0.270418	0.39686	0.336892	0.284735	0.262264	0.367735	0.323261	0.382026	0.349473	0.336025	0.39502	0.36388	0.346057	0.324494	0.305837	0.371275	0.354313	0.3531	0.306344	0.310233	0.352234	0.324923	0.255072	0.26914	0.36098	0.338235	0.0716293	0.298358	0.379694	0.401608	0.455727	0.401648	0.230437	0.362218	0.447499	0.352305	0.0437768	0.368613	0.346611	0.430961	0.402419	0.0856722	0.406324	0.357382	0.425655	0.37845
-15.8138	-18.4164	-17.0212	0.360201	0.288921	0.368229	0.280111	0.27643	0.256116	0.363604	0.220749	0.342226	0.221306	0.289624	0.385092	0.338602	0.339298	0.288626	0.251453	0.305048	0.338859	0.317768	0.294424	0.285556	0.327279	0.31694	0.250798	0.262636	0.446036	0.389849	0.0570309	0.245236	0.37571	0.383082	0.437165	0.392536	0.233261	0.368912	0.419352	0.347744	-0.022965	0.298528	0.34212	0.383686	0.382357	0.077213	0.403509	0.350596	0.410588	0.34915
52.0285	-9.60709	-21.8308	0.360625	0.311454	0.361471	0.329934	0.283743	0.288864	0.385472	0.26863	0.367877	0.310828	0.33304	0.379904	0.349283	0.307682	0.301531	0.267882	0.34244	0.345629	0.339072	0.31526	0.302469	0.349172	0.337627	0.298566	0.296644	0.383418	0.371944	0.0666421	0.285396	0.378832	0.39313	0.431985	0.404518	0.24307	0.385196	0.406544	0.365912	0.0334648	0.32567	0.353621	0.36854	0.393338	0.0872547	0.395889	0.404887	0.420101	0.351048
54.4889	15.411	17.5268	0.3534	0.318194	0.370247	0.317767	0.248833	0.263118	0.370239	0.290265	0.360544	0.310402	0.331009	0.370059	0.349114	0.32661	0.27788	0.245198	0.343198	0.351895	0.316924	0.285279	0.296903	0.344641	0.326673	0.263397	0.280344	0.408578	0.388672	0.0319376	0.272651	0.382778	0.389906	0.437613	0.356842	0.221696	0.344092	0.41055	0.339552	-0.0282638	0.338343	0.348007	0.40384	0.380072	0.0917404	0.387118	0.370958	0.408456	0.363519
35.0872	17.6087	-80.9242	0.333004	0.263621	0.331562	0.315483	0.287449	0.300142	0.361781	0.232171	0.335107	0.261945	0.296255	0.372712	0.348799	0.349355	0.30737	0.275571	0.300299	0.348819	0.329902	0.337495	0.271953	0.337885	0.317528	0.263913	0.256777	0.362751	0.336405	0.0514856	0.262575	0.396903	0.363665	0.404838	0.400942	0.231519	0.365727	0.363929	0.351926	0.00072701	0.299267	0.342254	0.370039	0.361303	0.0797737	0.386893	0.388984	0.393775	0.365571
[truncated: 3 more columns]
