# Supplementary material for: Uveal melanoma immunogenomics predict immunotherapy resistance and susceptibility
Source: Nat Commun. 2024 Apr 16;15:2863. doi: 10.1038/s41467-024-46906-4 (PMC11021475; doi:10.1038/s41467-024-46906-4)
Supplement: Supplementary file 23 — Source Data [file 41467_2024_46906_MOESM23_ESM.zip › Source Data Supplementary Figure 5.xlsx]

## Sheet: S5a,b,d
Source data not provided due to prohibitive file size; available upon reasonable request

## Sheet: S5c
BaselineProp.clusters	BaselineProp.Freq	PropMean.high	PropMean.low	PropRatio	Tstatistic	P.Value	FDR
DC2 CD1C+	0.0994475	0.140236	0.0538004	2.6066	2.19076	0.0630139	0.430222
Monocytes tumor infiltrating	0.224678	0.118352	0.283756	0.417093	-1.82008	0.112311	0.430222
pDC	0.0165746	0.0296726	0.00231481	12.8186	1.49067	0.17791	0.430222
DC1	0.0644567	0.0774598	0.0429385	1.80397	1.3819	0.207785	0.430222
TAMs C1QC	0.45488	0.547296	0.392298	1.3951	1.31093	0.231955	0.430222
Macro. and mono. prolif.	0.0128913	0.00314465	0.0251323	0.125124	-1.29524	0.234667	0.430222
Mast cells	0.0349908	0.0258709	0.0902269	0.286731	-0.867595	0.41486	0.591685
DC4 CD1C-	0.0552486	0.0200413	0.0657051	0.305019	-0.837755	0.430316	0.591685
Macrophages CXCL10	0.00184162	0.00248756	2.50386e-19	9934918522974200	0.522395	0.616861	0.753941
Macrophages SPP1	0.0239411	0.0237022	0.032967	0.718968	-0.293565	0.777751	0.855526
DC3 LAMP3	0.0110497	0.0117362	0.0108618	1.0805	0.092522	0.92877	0.92877
