# Supplementary material for: Uveal melanoma immunogenomics predict immunotherapy resistance and susceptibility
Source: Nat Commun. 2024 Apr 16;15:2863. doi: 10.1038/s41467-024-46906-4 (PMC11021475; doi:10.1038/s41467-024-46906-4)
Supplement: Supplementary file 23 — Source Data [file 41467_2024_46906_MOESM23_ESM.zip › Source Data Supplementary Figure 6.xlsx]

## Sheet: S6a,b
Source data not provided due to prohibitive file size; available upon reasonable request

## Sheet: S6c
SNHG7	ACTB	GAPDH
7.53186	13.4967	11.8921
8.17797	15.4378	14.6077
8.22244	15.2426	13.2927
8.32146	15.3188	15.1207
8.35057	14.9836	15.0242
8.39222	14.8883	13.7203
8.43581	15.5545	13.1405
8.44653	13.5883	12.6048
8.45662	15.6764	12.8927
8.47629	13.8151	11.8774
8.4988	15.1611	13.8452
8.65855	14.1098	13.1395
8.6686	15.6813	14.6738
8.70846	15.3503	13.8074
8.73972	14.7794	14.0721
8.74762	15.1811	14.6441
8.79798	15.4313	14.975
8.80507	16.5225	14.3623
8.86265	15.4743	13.0462
8.92068	15.0725	13.8827
8.92198	15.2823	14.875
8.96076	15.6353	12.4703
9.04992	13.9663	12.7166
9.07623	13.728	12.1622
9.10646	14.4472	13.311
9.1945	13.8092	12.7727
9.33609	15.0116	14.9517
9.34679	16.5985	14.7482
9.34879	14.219	13.5577
9.35117	15.1729	14.9316
9.35331	14.2128	13.4168
9.35766	15.0025	14.1719
9.37074	15.0642	13.981
9.39474	14.0641	12.587
9.40143	14.8019	13.2448
9.43044	15.0173	13.699
9.4367	15.223	14.9871
9.45318	15.1108	13.3473
9.47799	14.9055	14.6687
9.52687	14.5787	15.9913
9.54159	14.1844	12.9255
9.59391	15.0512	14.0265
9.63761	14.6154	13.9586
9.65197	14.4089	14.1072
9.68829	15.318	13.0358
9.69104	15.0939	14.0831
9.70357	13.6655	11.8779
9.72859	14.7447	13.5128
9.74032	14.1848	13.6601
9.76396	14.7044	13.5449
9.78735	14.7847	12.3882
9.82582	14.1864	12.834
9.82894	13.711	12.5752
9.8314	13.5674	11.9493
9.87285	14.8823	13.4757
9.91568	13.5436	12.4803
9.91664	14.308	13.1221
9.91693	14.3755	13.1885
9.96438	19.328	16.3327
9.96687	14.811	13.5016
9.98655	14.2302	13.9639
10.0591	14.8759	12.8778
10.1139	14.9406	14.0871
10.1231	15.434	13.059
10.1373	15.7709	13.7745
10.1387	14.4247	11.7794
10.1544	15.4376	15.3079
10.1556	15.3851	13.4617
10.1854	15.0208	12.8648
10.1953	17.7282	14.2091
10.1966	15.0322	13.9004
10.2127	14.7963	12.4873
10.2183	15.2005	14.7583
10.3196	14.9202	15.0453
10.3669	14.9359	14.3056
10.4107	14.3853	13.0398
10.4158	15.3489	14.4679
10.5235	13.343	12.4052
10.5392	14.2501	13.0312
10.566	13.4764	12.6366
10.5865	15.1495	14.2307
10.615	15.0105	13.8572
10.6428	14.4798	13.8232
10.6993	14.4239	13.7497
10.6996	13.8781	13.3491
10.7373	13.4705	11.9523
10.7795	14.7049	13.7783
10.8411	14.2371	13.6672
10.9982	15.5836	15.0452
11.0153	15.6594	14.2681
11.023	14.8415	14.0959
11.0848	14.9988	15.3749
11.3466	16.4245	13.3917
11.365	14.9519	14.501
11.756	14.7028	14.827
11.9135	14.7086	12.2492
11.9196	14.5193	14.8955
12.0905	14.8958	13.9518
12.3256	14.6169	14.3849
13.2085	14.0807	14.5105
