# Supplementary material for: Uveal melanoma immunogenomics predict immunotherapy resistance and susceptibility
Source: Nat Commun. 2024 Apr 16;15:2863. doi: 10.1038/s41467-024-46906-4 (PMC11021475; doi:10.1038/s41467-024-46906-4)
Supplement: Supplementary file 23 — Source Data [file 41467_2024_46906_MOESM23_ESM.zip › Source Data Supplementary Figure 7.xlsx]

## Sheet: S7a,b
metastatic site	TMB	% tumor reactive TIL cultures
breast	0.391061	25
breast	0.865922	0
breast	1.03352	58.3333
breast	0.418994	0
liver	0.586592	0
liver	1.17318	0
liver	1.00559	0
liver	0.363128	0
liver	0.726257	4.16667
liver	0.698324	0
liver	0.502793	0
liver	0.614525	0
liver	0.614525	0
liver	0.47486	8.33333
liver	0.446927	0
liver	0.865922	0
liver	1.17318	0
liver	0.670391	0
liver	0.446927	0
liver	0.586592	25
liver	0.391061	0
liver	0.642458	25
liver	0.921788	8.33333
liver	0.391061	20.8333
liver	0.810056	25
liver	0.47486	4.16667
liver	0.363128	25
liver	0.642458	25
liver	0.47486	4.16667
liver	3.91061	0
liver	1.06145	5.55556
liver	0.47486	0
liver	0.139665	33.3333
liver	0.782123	12.5
liver	0.530726	87.5
liver	0.642458	8.33333
liver	0.670391	37.5
liver	0.530726	4.16667
liver	0.726257	0
liver	0.586592	100
liver	1.06145	0
liver	0.195531	41.6667
liver	0.670391	37.5
liver	1.95531	0
liver	1.84358	26.6667
liver	0.167598	0
liver	0.47486	0
liver	1.03352	87.5
liver	0.335196	95.8333
liver	2.48603	81.25
liver	6.67598	95.8333
liver	0.893855	0
liver	0.502793	62.5
liver	5.86592	33.3333
liver	0.642458	0
liver	1.34078	0
liver	0.502793	45.8333
liver	0.921788	50
liver	0.642458	66.6667
liver	1.92737	100
lung	0.502793	0
lung	0.75419	95.8333
lung	0.698324	5.55556
lung	0.586592	5.55556
lung	0.391061	33.3333
lung	0.446927	0
lymph node	0.698324	0
lymph node	0.558659	44.4444
mediastinum	2.7933	8.33333
mediastinum	0.446927	50
mesentery	7.2067	54.1667
omentum	0.977654	0
omentum	3.79888	20.8333
omentum	0.949721	45.8333
omentum	0.865922	0
omentum	0.586592	41.6667
pancreas	2	0
retroperitoneum	1.28492	0
retroperitoneum	0.614525	37.5
spleen	0.530726	0
subcutaneous	0.558659	0
subcutaneous	0.558659	0
subcutaneous	0.614525	0
subcutaneous	0.726257	8.33333
subcutaneous	46.7039	0
subcutaneous	0.558659	0
subcutaneous	0.614525	6.25
subcutaneous	0.810056	0
subcutaneous	0.363128	58.3333
subcutaneous	0.810056	0
subcutaneous	0.670391	25
subcutaneous	0.47486	0
subcutaneous	0.75419	0
subcutaneous	0.586592	0
subcutaneous	0.363128	25
subcutaneous	0.75419	33.3333
subcutaneous	1.00559	100
subcutaneous	0.810056	0
subcutaneous	1.28492	87.5
subcutaneous	0.418994	83.3333

## Sheet: S7c
Hugo_Symbol	≥ 33% reactive	< 33% reactive	pval	or	ci.up	ci.low	adjPval
HYDIN	4	0	0.00452731	Inf	Inf	1.9078	1
DYSF	3	0	0.018315	Inf	Inf	1.15635	1
EPHX3	3	0	0.018315	Inf	Inf	1.15635	1
GNAQ	6	32	0.0563764	0.349268	1.056	0.101082	1
OBSCN	3	1	0.0596781	8.74293	477.936	0.663817	1
OR6Y1	3	1	0.0596781	8.74293	477.936	0.663817	1
STAB1	3	1	0.0596781	8.74293	477.936	0.663817	1
ABCC12	2	0	0.0716675	Inf	Inf	0.512144	1
ACSS1	2	0	0.0716675	Inf	Inf	0.512144	1
ADAMTS10	2	0	0.0716675	Inf	Inf	0.512144	1
ADCK1	2	0	0.0716675	Inf	Inf	0.512144	1
AGO1	2	0	0.0716675	Inf	Inf	0.512144	1
ANKRD11	2	0	0.0716675	Inf	Inf	0.512144	1
AP1G1	2	0	0.0716675	Inf	Inf	0.512144	1
APOBEC3B	2	0	0.0716675	Inf	Inf	0.512144	1
ATP13A1	2	0	0.0716675	Inf	Inf	0.512144	1
ATXN3	2	0	0.0716675	Inf	Inf	0.512144	1
CAMSAP1	2	0	0.0716675	Inf	Inf	0.512144	1
CARD11	2	0	0.0716675	Inf	Inf	0.512144	1
CAVIN2	2	0	0.0716675	Inf	Inf	0.512144	1
CDC42EP2	2	0	0.0716675	Inf	Inf	0.512144	1
CELSR3	2	0	0.0716675	Inf	Inf	0.512144	1
CHRD	2	0	0.0716675	Inf	Inf	0.512144	1
CLSPN	2	0	0.0716675	Inf	Inf	0.512144	1
CNGA4	2	0	0.0716675	Inf	Inf	0.512144	1
COL4A2	2	0	0.0716675	Inf	Inf	0.512144	1
COL7A1	2	0	0.0716675	Inf	Inf	0.512144	1
CRYAA	2	0	0.0716675	Inf	Inf	0.512144	1
DGKK	2	0	0.0716675	Inf	Inf	0.512144	1
DLG4	2	0	0.0716675	Inf	Inf	0.512144	1
DLGAP1	2	0	0.0716675	Inf	Inf	0.512144	1
DPEP3	2	0	0.0716675	Inf	Inf	0.512144	1
DPF3	2	0	0.0716675	Inf	Inf	0.512144	1
DZIP3	2	0	0.0716675	Inf	Inf	0.512144	1
FBXL19	2	0	0.0716675	Inf	Inf	0.512144	1
FGD3	2	0	0.0716675	Inf	Inf	0.512144	1
FLNA	2	0	0.0716675	Inf	Inf	0.512144	1
FRMD4A	2	0	0.0716675	Inf	Inf	0.512144	1
FSIP2	2	0	0.0716675	Inf	Inf	0.512144	1
GLRA1	2	0	0.0716675	Inf	Inf	0.512144	1
GRIP1	2	0	0.0716675	Inf	Inf	0.512144	1
HAO1	2	0	0.0716675	Inf	Inf	0.512144	1
HIVEP3	2	0	0.0716675	Inf	Inf	0.512144	1
HKDC1	2	0	0.0716675	Inf	Inf	0.512144	1
KAT5	2	0	0.0716675	Inf	Inf	0.512144	1
KIRREL3	2	0	0.0716675	Inf	Inf	0.512144	1
KLHDC7B	2	0	0.0716675	Inf	Inf	0.512144	1
KLHL24	2	0	0.0716675	Inf	Inf	0.512144	1
KRT34	2	0	0.0716675	Inf	Inf	0.512144	1
KRT35	2	0	0.0716675	Inf	Inf	0.512144	1
LARGE2	2	0	0.0716675	Inf	Inf	0.512144	1
LRIT1	2	0	0.0716675	Inf	Inf	0.512144	1
LRRC4	2	0	0.0716675	Inf	Inf	0.512144	1
MBD3L1	2	0	0.0716675	Inf	Inf	0.512144	1
ME3	2	0	0.0716675	Inf	Inf	0.512144	1
MFSD12	2	0	0.0716675	Inf	Inf	0.512144	1
MGAT3	2	0	0.0716675	Inf	Inf	0.512144	1
MGRN1	2	0	0.0716675	Inf	Inf	0.512144	1
MINPP1	2	0	0.0716675	Inf	Inf	0.512144	1
MLH1	2	0	0.0716675	Inf	Inf	0.512144	1
MOSPD1	2	0	0.0716675	Inf	Inf	0.512144	1
MYH2	2	0	0.0716675	Inf	Inf	0.512144	1
NDN	2	0	0.0716675	Inf	Inf	0.512144	1
NELL1	2	0	0.0716675	Inf	Inf	0.512144	1
NIPAL3	2	0	0.0716675	Inf	Inf	0.512144	1
NLRX1	2	0	0.0716675	Inf	Inf	0.512144	1
NUTM2G	2	0	0.0716675	Inf	Inf	0.512144	1
OXSM	2	0	0.0716675	Inf	Inf	0.512144	1
PDZK1	2	0	0.0716675	Inf	Inf	0.512144	1
PEDS1-UBE2V1	2	0	0.0716675	Inf	Inf	0.512144	1
PGPEP1L	2	0	0.0716675	Inf	Inf	0.512144	1
PLCD3	2	0	0.0716675	Inf	Inf	0.512144	1
POFUT2	2	0	0.0716675	Inf	Inf	0.512144	1
PRAMEF15	2	0	0.0716675	Inf	Inf	0.512144	1
PRAMEF5	2	0	0.0716675	Inf	Inf	0.512144	1
PRICKLE2	2	0	0.0716675	Inf	Inf	0.512144	1
PROS1	2	0	0.0716675	Inf	Inf	0.512144	1
PRPF8	2	0	0.0716675	Inf	Inf	0.512144	1
PRSS35	2	0	0.0716675	Inf	Inf	0.512144	1
PSEN2	2	0	0.0716675	Inf	Inf	0.512144	1
PTPN12	2	0	0.0716675	Inf	Inf	0.512144	1
PTPRR	2	0	0.0716675	Inf	Inf	0.512144	1
QPCTL	2	0	0.0716675	Inf	Inf	0.512144	1
RAD21	2	0	0.0716675	Inf	Inf	0.512144	1
RASGEF1A	2	0	0.0716675	Inf	Inf	0.512144	1
REST	2	0	0.0716675	Inf	Inf	0.512144	1
RPL8	2	0	0.0716675	Inf	Inf	0.512144	1
RPUSD3	2	0	0.0716675	Inf	Inf	0.512144	1
RUSC1	2	0	0.0716675	Inf	Inf	0.512144	1
S1PR1	2	0	0.0716675	Inf	Inf	0.512144	1
SCNM1	2	0	0.0716675	Inf	Inf	0.512144	1
SERPINF2	2	0	0.0716675	Inf	Inf	0.512144	1
SH2D2A	2	0	0.0716675	Inf	Inf	0.512144	1
SH2D7	2	0	0.0716675	Inf	Inf	0.512144	1
SLC36A2	2	0	0.0716675	Inf	Inf	0.512144	1
SLC7A4	2	0	0.0716675	Inf	Inf	0.512144	1
SNPH	2	0	0.0716675	Inf	Inf	0.512144	1
TBC1D8	2	0	0.0716675	Inf	Inf	0.512144	1
TEAD3	2	0	0.0716675	Inf	Inf	0.512144	1
TIE1	2	0	0.0716675	Inf	Inf	0.512144	1
TUBB6	2	0	0.0716675	Inf	Inf	0.512144	1
UTP11	2	0	0.0716675	Inf	Inf	0.512144	1
VWF	2	0	0.0716675	Inf	Inf	0.512144	1
WDR75	2	0	0.0716675	Inf	Inf	0.512144	1
ZC3H12A	2	0	0.0716675	Inf	Inf	0.512144	1
LCT	3	2	0.121723	4.34531	55.1681	0.466307	1
GNA11	16	31	0.162314	2.04828	6.06001	0.730492	1
ABCC6	2	1	0.178372	5.6089	342.759	0.279888	1
AC236972.4	2	1	0.178372	5.6089	342.759	0.279888	1
ANK2	2	1	0.178372	5.6089	342.759	0.279888	1
ANK3	2	1	0.178372	5.6089	342.759	0.279888	1
ANKRD36	2	1	0.178372	5.6089	342.759	0.279888	1
ARAP2	2	1	0.178372	5.6089	342.759	0.279888	1
ARID5B	2	1	0.178372	5.6089	342.759	0.279888	1
ARSF	2	1	0.178372	5.6089	342.759	0.279888	1
CACNA1E	2	1	0.178372	5.6089	342.759	0.279888	1
CACNA1I	2	1	0.178372	5.6089	342.759	0.279888	1
CASZ1	2	1	0.178372	5.6089	342.759	0.279888	1
DHCR7	2	1	0.178372	5.6089	342.759	0.279888	1
F13B	2	1	0.178372	5.6089	342.759	0.279888	1
FAT2	2	1	0.178372	5.6089	342.759	0.279888	1
FBXW7	2	1	0.178372	5.6089	342.759	0.279888	1
FHOD3	2	1	0.178372	5.6089	342.759	0.279888	1
GCNA	2	1	0.178372	5.6089	342.759	0.279888	1
GOLGA6L6	2	1	0.178372	5.6089	342.759	0.279888	1
ILVBL	2	1	0.178372	5.6089	342.759	0.279888	1
KIR2DL3	2	1	0.178372	5.6089	342.759	0.279888	1
LRP1	2	1	0.178372	5.6089	342.759	0.279888	1
LRP2	2	1	0.178372	5.6089	342.759	0.279888	1
MDN1	2	1	0.178372	5.6089	342.759	0.279888	1
MYO16	2	1	0.178372	5.6089	342.759	0.279888	1
NRF1	2	1	0.178372	5.6089	342.759	0.279888	1
OR5AP2	2	1	0.178372	5.6089	342.759	0.279888	1
PKD1	2	1	0.178372	5.6089	342.759	0.279888	1
PLXNB3	2	1	0.178372	5.6089	342.759	0.279888	1
PPARGC1B	2	1	0.178372	5.6089	342.759	0.279888	1
PRORP	2	1	0.178372	5.6089	342.759	0.279888	1
PRRC2C	2	1	0.178372	5.6089	342.759	0.279888	1
PRSS55	2	1	0.178372	5.6089	342.759	0.279888	1
SEMA7A	2	1	0.178372	5.6089	342.759	0.279888	1
SYNPO2	2	1	0.178372	5.6089	342.759	0.279888	1
TPK1	2	1	0.178372	5.6089	342.759	0.279888	1
TRBV5-5	2	1	0.178372	5.6089	342.759	0.279888	1
UNC80	2	1	0.178372	5.6089	342.759	0.279888	1
XIRP1	2	1	0.178372	5.6089	342.759	0.279888	1
XPO6	2	1	0.178372	5.6089	342.759	0.279888	1
ZNF407	2	1	0.178372	5.6089	342.759	0.279888	1
TTN	0	6	0.184417	0	2.24675	0	1
AADAT	1	0	0.271739	Inf	Inf	0.0687178	1
AC026410.1	1	0	0.271739	Inf	Inf	0.0687178	1
ACACA	1	0	0.271739	Inf	Inf	0.0687178	1
ACAD10	1	0	0.271739	Inf	Inf	0.0687178	1
ACADVL	1	0	0.271739	Inf	Inf	0.0687178	1
ACTL10	1	0	0.271739	Inf	Inf	0.0687178	1
ACTL7A	1	0	0.271739	Inf	Inf	0.0687178	1
ACTL7B	1	0	0.271739	Inf	Inf	0.0687178	1
ADAMTS5	1	0	0.271739	Inf	Inf	0.0687178	1
ADAP2	1	0	0.271739	Inf	Inf	0.0687178	1
AFM	1	0	0.271739	Inf	Inf	0.0687178	1
AGK	1	0	0.271739	Inf	Inf	0.0687178	1
AGO3	1	0	0.271739	Inf	Inf	0.0687178	1
AGO4	1	0	0.271739	Inf	Inf	0.0687178	1
AGTR2	1	0	0.271739	Inf	Inf	0.0687178	1
AK5	1	0	0.271739	Inf	Inf	0.0687178	1
AL121899.2	1	0	0.271739	Inf	Inf	0.0687178	1
AL359538.2	1	0	0.271739	Inf	Inf	0.0687178	1
ALAS1	1	0	0.271739	Inf	Inf	0.0687178	1
ALDH6A1	1	0	0.271739	Inf	Inf	0.0687178	1
ALKBH3	1	0	0.271739	Inf	Inf	0.0687178	1
ALOX15B	1	0	0.271739	Inf	Inf	0.0687178	1
AMY2B	1	0	0.271739	Inf	Inf	0.0687178	1
ANGEL2	1	0	0.271739	Inf	Inf	0.0687178	1
ANKFN1	1	0	0.271739	Inf	Inf	0.0687178	1
ANKFY1	1	0	0.271739	Inf	Inf	0.0687178	1
AP2A2	1	0	0.271739	Inf	Inf	0.0687178	1
APCDD1	1	0	0.271739	Inf	Inf	0.0687178	1
APOBR	1	0	0.271739	Inf	Inf	0.0687178	1
ARHGAP21	1	0	0.271739	Inf	Inf	0.0687178	1
ARID1B	1	0	0.271739	Inf	Inf	0.0687178	1
ARL13B	1	0	0.271739	Inf	Inf	0.0687178	1
ARVCF	1	0	0.271739	Inf	Inf	0.0687178	1
ASPM	1	0	0.271739	Inf	Inf	0.0687178	1
ATAD2	1	0	0.271739	Inf	Inf	0.0687178	1
ATAD2B	1	0	0.271739	Inf	Inf	0.0687178	1
ATF6	1	0	0.271739	Inf	Inf	0.0687178	1
ATG2A	1	0	0.271739	Inf	Inf	0.0687178	1
ATG7	1	0	0.271739	Inf	Inf	0.0687178	1
ATM	1	0	0.271739	Inf	Inf	0.0687178	1
ATP10B	1	0	0.271739	Inf	Inf	0.0687178	1
ATP11C	1	0	0.271739	Inf	Inf	0.0687178	1
ATP13A2	1	0	0.271739	Inf	Inf	0.0687178	1
ATP2B2	1	0	0.271739	Inf	Inf	0.0687178	1
ATP2C2	1	0	0.271739	Inf	Inf	0.0687178	1
ATR	1	0	0.271739	Inf	Inf	0.0687178	1
AWAT1	1	0	0.271739	Inf	Inf	0.0687178	1
B4GALT3	1	0	0.271739	Inf	Inf	0.0687178	1
BAIAP2	1	0	0.271739	Inf	Inf	0.0687178	1
BAZ1A	1	0	0.271739	Inf	Inf	0.0687178	1
BCAS3	1	0	0.271739	Inf	Inf	0.0687178	1
BCDIN3D	1	0	0.271739	Inf	Inf	0.0687178	1
BLMH	1	0	0.271739	Inf	Inf	0.0687178	1
BNC2	1	0	0.271739	Inf	Inf	0.0687178	1
BRCA2	1	0	0.271739	Inf	Inf	0.0687178	1
C11orf95	1	0	0.271739	Inf	Inf	0.0687178	1
C17orf97	1	0	0.271739	Inf	Inf	0.0687178	1
C1orf174	1	0	0.271739	Inf	Inf	0.0687178	1
C3	1	0	0.271739	Inf	Inf	0.0687178	1
C7orf26	1	0	0.271739	Inf	Inf	0.0687178	1
CA13	1	0	0.271739	Inf	Inf	0.0687178	1
CACHD1	1	0	0.271739	Inf	Inf	0.0687178	1
CALB1	1	0	0.271739	Inf	Inf	0.0687178	1
CAPN8	1	0	0.271739	Inf	Inf	0.0687178	1
CARHSP1	1	0	0.271739	Inf	Inf	0.0687178	1
CASP1	1	0	0.271739	Inf	Inf	0.0687178	1
CCDC113	1	0	0.271739	Inf	Inf	0.0687178	1
CCDC157	1	0	0.271739	Inf	Inf	0.0687178	1
CCDC174	1	0	0.271739	Inf	Inf	0.0687178	1
CCDC177	1	0	0.271739	Inf	Inf	0.0687178	1
CCDC58	1	0	0.271739	Inf	Inf	0.0687178	1
CCDC85A	1	0	0.271739	Inf	Inf	0.0687178	1
CCDC88A	1	0	0.271739	Inf	Inf	0.0687178	1
CCKBR	1	0	0.271739	Inf	Inf	0.0687178	1
CD1C	1	0	0.271739	Inf	Inf	0.0687178	1
CD1D	1	0	0.271739	Inf	Inf	0.0687178	1
CD68	1	0	0.271739	Inf	Inf	0.0687178	1
CD69	1	0	0.271739	Inf	Inf	0.0687178	1
CDC40	1	0	0.271739	Inf	Inf	0.0687178	1
CDC42BPB	1	0	0.271739	Inf	Inf	0.0687178	1
CDH1	1	0	0.271739	Inf	Inf	0.0687178	1
CDON	1	0	0.271739	Inf	Inf	0.0687178	1
CEACAM20	1	0	0.271739	Inf	Inf	0.0687178	1
CEACAM5	1	0	0.271739	Inf	Inf	0.0687178	1
CENPL	1	0	0.271739	Inf	Inf	0.0687178	1
CEP290	1	0	0.271739	Inf	Inf	0.0687178	1
CERS2	1	0	0.271739	Inf	Inf	0.0687178	1
CFAP221	1	0	0.271739	Inf	Inf	0.0687178	1
CFAP61	1	0	0.271739	Inf	Inf	0.0687178	1
CHADL	1	0	0.271739	Inf	Inf	0.0687178	1
CHN1	1	0	0.271739	Inf	Inf	0.0687178	1
CHRNB1	1	0	0.271739	Inf	Inf	0.0687178	1
CLIC2	1	0	0.271739	Inf	Inf	0.0687178	1
CLIP3	1	0	0.271739	Inf	Inf	0.0687178	1
CNNM4	1	0	0.271739	Inf	Inf	0.0687178	1
CNTNAP2	1	0	0.271739	Inf	Inf	0.0687178	1
COASY	1	0	0.271739	Inf	Inf	0.0687178	1
COBLL1	1	0	0.271739	Inf	Inf	0.0687178	1
COL3A1	1	0	0.271739	Inf	Inf	0.0687178	1
COL6A3	1	0	0.271739	Inf	Inf	0.0687178	1
COPS5	1	0	0.271739	Inf	Inf	0.0687178	1
CPEB2	1	0	0.271739	Inf	Inf	0.0687178	1
CPNE6	1	0	0.271739	Inf	Inf	0.0687178	1
CRADD	1	0	0.271739	Inf	Inf	0.0687178	1
CRLS1	1	0	0.271739	Inf	Inf	0.0687178	1
CRYZL1	1	0	0.271739	Inf	Inf	0.0687178	1
CSTF3	1	0	0.271739	Inf	Inf	0.0687178	1
CUX2	1	0	0.271739	Inf	Inf	0.0687178	1
CXorf21	1	0	0.271739	Inf	Inf	0.0687178	1
CXorf58	1	0	0.271739	Inf	Inf	0.0687178	1
CYB5R4	1	0	0.271739	Inf	Inf	0.0687178	1
CYP26A1	1	0	0.271739	Inf	Inf	0.0687178	1
CYP2F2P	1	0	0.271739	Inf	Inf	0.0687178	1
DAXX	1	0	0.271739	Inf	Inf	0.0687178	1
DCAF15	1	0	0.271739	Inf	Inf	0.0687178	1
DCAF8L2	1	0	0.271739	Inf	Inf	0.0687178	1
DDX39A	1	0	0.271739	Inf	Inf	0.0687178	1
DDX3X	1	0	0.271739	Inf	Inf	0.0687178	1
DECR2	1	0	0.271739	Inf	Inf	0.0687178	1
DEFB131A	1	0	0.271739	Inf	Inf	0.0687178	1
DGKH	1	0	0.271739	Inf	Inf	0.0687178	1
DHX9	1	0	0.271739	Inf	Inf	0.0687178	1
DIDO1	1	0	0.271739	Inf	Inf	0.0687178	1
DIP2A	1	0	0.271739	Inf	Inf	0.0687178	1
DIPK1B	1	0	0.271739	Inf	Inf	0.0687178	1
DLK1	1	0	0.271739	Inf	Inf	0.0687178	1
DLL1	1	0	0.271739	Inf	Inf	0.0687178	1
DMBT1	1	0	0.271739	Inf	Inf	0.0687178	1
DMRT3	1	0	0.271739	Inf	Inf	0.0687178	1
DNAAF3	1	0	0.271739	Inf	Inf	0.0687178	1
DNAH2	1	0	0.271739	Inf	Inf	0.0687178	1
DNASE1L2	1	0	0.271739	Inf	Inf	0.0687178	1
DND1	1	0	0.271739	Inf	Inf	0.0687178	1
DNM1	1	0	0.271739	Inf	Inf	0.0687178	1
DNM2	1	0	0.271739	Inf	Inf	0.0687178	1
DNMT1	1	0	0.271739	Inf	Inf	0.0687178	1
DOC2A	1	0	0.271739	Inf	Inf	0.0687178	1
DOCK6	1	0	0.271739	Inf	Inf	0.0687178	1
DPF1	1	0	0.271739	Inf	Inf	0.0687178	1
DPH1	1	0	0.271739	Inf	Inf	0.0687178	1
DRAM2	1	0	0.271739	Inf	Inf	0.0687178	1
DRD5	1	0	0.271739	Inf	Inf	0.0687178	1
DSCAML1	1	0	0.271739	Inf	Inf	0.0687178	1
DST	1	0	0.271739	Inf	Inf	0.0687178	1
DUSP13	1	0	0.271739	Inf	Inf	0.0687178	1
DUSP22	1	0	0.271739	Inf	Inf	0.0687178	1
ECPAS	1	0	0.271739	Inf	Inf	0.0687178	1
ECT2	1	0	0.271739	Inf	Inf	0.0687178	1
EEF2	1	0	0.271739	Inf	Inf	0.0687178	1
EEFSEC	1	0	0.271739	Inf	Inf	0.0687178	1
EHHADH	1	0	0.271739	Inf	Inf	0.0687178	1
EIF2S3	1	0	0.271739	Inf	Inf	0.0687178	1
EIF4ENIF1	1	0	0.271739	Inf	Inf	0.0687178	1
ELAVL2	1	0	0.271739	Inf	Inf	0.0687178	1
ENDOD1	1	0	0.271739	Inf	Inf	0.0687178	1
ENOX2	1	0	0.271739	Inf	Inf	0.0687178	1
ENTPD7	1	0	0.271739	Inf	Inf	0.0687178	1
EPX	1	0	0.271739	Inf	Inf	0.0687178	1
ERC2	1	0	0.271739	Inf	Inf	0.0687178	1
ERCC2	1	0	0.271739	Inf	Inf	0.0687178	1
ERFL	1	0	0.271739	Inf	Inf	0.0687178	1
FAM118A	1	0	0.271739	Inf	Inf	0.0687178	1
FAM131B	1	0	0.271739	Inf	Inf	0.0687178	1
FAM155B	1	0	0.271739	Inf	Inf	0.0687178	1
FAM160A2	1	0	0.271739	Inf	Inf	0.0687178	1
FAM160B1	1	0	0.271739	Inf	Inf	0.0687178	1
FAM220A	1	0	0.271739	Inf	Inf	0.0687178	1
FAM246C	1	0	0.271739	Inf	Inf	0.0687178	1
FAM47A	1	0	0.271739	Inf	Inf	0.0687178	1
FAM47B	1	0	0.271739	Inf	Inf	0.0687178	1
FAM50A	1	0	0.271739	Inf	Inf	0.0687178	1
FANK1	1	0	0.271739	Inf	Inf	0.0687178	1
FAT3	1	0	0.271739	Inf	Inf	0.0687178	1
FAT4	1	0	0.271739	Inf	Inf	0.0687178	1
FBRSL1	1	0	0.271739	Inf	Inf	0.0687178	1
FCHSD1	1	0	0.271739	Inf	Inf	0.0687178	1
FGD1	1	0	0.271739	Inf	Inf	0.0687178	1
FGF5	1	0	0.271739	Inf	Inf	0.0687178	1
FGFR4	1	0	0.271739	Inf	Inf	0.0687178	1
FMR1	1	0	0.271739	Inf	Inf	0.0687178	1
FOXJ1	1	0	0.271739	Inf	Inf	0.0687178	1
FOXL1	1	0	0.271739	Inf	Inf	0.0687178	1
FOXL2	1	0	0.271739	Inf	Inf	0.0687178	1
FOXM1	1	0	0.271739	Inf	Inf	0.0687178	1
FOXS1	1	0	0.271739	Inf	Inf	0.0687178	1
FRMD5	1	0	0.271739	Inf	Inf	0.0687178	1
FRYL	1	0	0.271739	Inf	Inf	0.0687178	1
FUT1	1	0	0.271739	Inf	Inf	0.0687178	1
G3BP1	1	0	0.271739	Inf	Inf	0.0687178	1
GABRA5	1	0	0.271739	Inf	Inf	0.0687178	1
GALNT8	1	0	0.271739	Inf	Inf	0.0687178	1
GAREM1	1	0	0.271739	Inf	Inf	0.0687178	1
GARRE1	1	0	0.271739	Inf	Inf	0.0687178	1
GAS2L1	1	0	0.271739	Inf	Inf	0.0687178	1
GATAD2A	1	0	0.271739	Inf	Inf	0.0687178	1
GBP5	1	0	0.271739	Inf	Inf	0.0687178	1
GDAP1	1	0	0.271739	Inf	Inf	0.0687178	1
GDF6	1	0	0.271739	Inf	Inf	0.0687178	1
GDF9	1	0	0.271739	Inf	Inf	0.0687178	1
GFI1B	1	0	0.271739	Inf	Inf	0.0687178	1
GGA2	1	0	0.271739	Inf	Inf	0.0687178	1
GJA5	1	0	0.271739	Inf	Inf	0.0687178	1
GJB6	1	0	0.271739	Inf	Inf	0.0687178	1
GLRB	1	0	0.271739	Inf	Inf	0.0687178	1
GLRX	1	0	0.271739	Inf	Inf	0.0687178	1
GMEB2	1	0	0.271739	Inf	Inf	0.0687178	1
GMPR	1	0	0.271739	Inf	Inf	0.0687178	1
GPC4	1	0	0.271739	Inf	Inf	0.0687178	1
GPR22	1	0	0.271739	Inf	Inf	0.0687178	1
GPR33	1	0	0.271739	Inf	Inf	0.0687178	1
GRAMD2B	1	0	0.271739	Inf	Inf	0.0687178	1
GRIP2	1	0	0.271739	Inf	Inf	0.0687178	1
GRK5	1	0	0.271739	Inf	Inf	0.0687178	1
GSDME	1	0	0.271739	Inf	Inf	0.0687178	1
GTF3C5	1	0	0.271739	Inf	Inf	0.0687178	1
GZF1	1	0	0.271739	Inf	Inf	0.0687178	1
H2BW2	1	0	0.271739	Inf	Inf	0.0687178	1
HCLS1	1	0	0.271739	Inf	Inf	0.0687178	1
HCN3	1	0	0.271739	Inf	Inf	0.0687178	1
HEATR5B	1	0	0.271739	Inf	Inf	0.0687178	1
HECTD3	1	0	0.271739	Inf	Inf	0.0687178	1
HECTD4	1	0	0.271739	Inf	Inf	0.0687178	1
HEPHL1	1	0	0.271739	Inf	Inf	0.0687178	1
HIRA	1	0	0.271739	Inf	Inf	0.0687178	1
HNRNPU	1	0	0.271739	Inf	Inf	0.0687178	1
HP1BP3	1	0	0.271739	Inf	Inf	0.0687178	1
HPRT1	1	0	0.271739	Inf	Inf	0.0687178	1
HS3ST4	1	0	0.271739	Inf	Inf	0.0687178	1
HS6ST2	1	0	0.271739	Inf	Inf	0.0687178	1
HSD17B4	1	0	0.271739	Inf	Inf	0.0687178	1
HSDL1	1	0	0.271739	Inf	Inf	0.0687178	1
HSPA9	1	0	0.271739	Inf	Inf	0.0687178	1
IER3	1	0	0.271739	Inf	Inf	0.0687178	1
IFFO2	1	0	0.271739	Inf	Inf	0.0687178	1
IFNLR1	1	0	0.271739	Inf	Inf	0.0687178	1
IGDCC4	1	0	0.271739	Inf	Inf	0.0687178	1
IGF1R	1	0	0.271739	Inf	Inf	0.0687178	1
IGF2R	1	0	0.271739	Inf	Inf	0.0687178	1
IGHA1	1	0	0.271739	Inf	Inf	0.0687178	1
IGHV4-39	1	0	0.271739	Inf	Inf	0.0687178	1
IGKV1D-33	1	0	0.271739	Inf	Inf	0.0687178	1
IGLON5	1	0	0.271739	Inf	Inf	0.0687178	1
IGLV3-9	1	0	0.271739	Inf	Inf	0.0687178	1
IL1RAPL2	1	0	0.271739	Inf	Inf	0.0687178	1
IL6ST	1	0	0.271739	Inf	Inf	0.0687178	1
ILK	1	0	0.271739	Inf	Inf	0.0687178	1
INKA2	1	0	0.271739	Inf	Inf	0.0687178	1
INSYN2B	1	0	0.271739	Inf	Inf	0.0687178	1
INVS	1	0	0.271739	Inf	Inf	0.0687178	1
IQCA1	1	0	0.271739	Inf	Inf	0.0687178	1
IQGAP3	1	0	0.271739	Inf	Inf	0.0687178	1
IRF2	1	0	0.271739	Inf	Inf	0.0687178	1
IRX2	1	0	0.271739	Inf	Inf	0.0687178	1
ISOC1	1	0	0.271739	Inf	Inf	0.0687178	1
ISY1-RAB43	1	0	0.271739	Inf	Inf	0.0687178	1
ITPKB	1	0	0.271739	Inf	Inf	0.0687178	1
ITPRIPL1	1	0	0.271739	Inf	Inf	0.0687178	1
JAKMIP2	1	0	0.271739	Inf	Inf	0.0687178	1
KAT6A	1	0	0.271739	Inf	Inf	0.0687178	1
KCNH5	1	0	0.271739	Inf	Inf	0.0687178	1
KCNK6	1	0	0.271739	Inf	Inf	0.0687178	1
KCNS1	1	0	0.271739	Inf	Inf	0.0687178	1
KDM5D	1	0	0.271739	Inf	Inf	0.0687178	1
KIAA1217	1	0	0.271739	Inf	Inf	0.0687178	1
KIF3B	1	0	0.271739	Inf	Inf	0.0687178	1
KIRREL1	1	0	0.271739	Inf	Inf	0.0687178	1
KLF13	1	0	0.271739	Inf	Inf	0.0687178	1
KLF18	1	0	0.271739	Inf	Inf	0.0687178	1
KLHDC7A	1	0	0.271739	Inf	Inf	0.0687178	1
KLHL20	1	0	0.271739	Inf	Inf	0.0687178	1
KLHL40	1	0	0.271739	Inf	Inf	0.0687178	1
KLHL7	1	0	0.271739	Inf	Inf	0.0687178	1
KRT15	1	0	0.271739	Inf	Inf	0.0687178	1
L2HGDH	1	0	0.271739	Inf	Inf	0.0687178	1
LAG3	1	0	0.271739	Inf	Inf	0.0687178	1
LARS1	1	0	0.271739	Inf	Inf	0.0687178	1
LCLAT1	1	0	0.271739	Inf	Inf	0.0687178	1
LIG3	1	0	0.271739	Inf	Inf	0.0687178	1
LIN28A	1	0	0.271739	Inf	Inf	0.0687178	1
LNCAROD	1	0	0.271739	Inf	Inf	0.0687178	1
LRCH3	1	0	0.271739	Inf	Inf	0.0687178	1
LRRC43	1	0	0.271739	Inf	Inf	0.0687178	1
LRRC45	1	0	0.271739	Inf	Inf	0.0687178	1
LRRK2	1	0	0.271739	Inf	Inf	0.0687178	1
LRRTM4	1	0	0.271739	Inf	Inf	0.0687178	1
LUC7L3	1	0	0.271739	Inf	Inf	0.0687178	1
LYST	1	0	0.271739	Inf	Inf	0.0687178	1
MAGEA4	1	0	0.271739	Inf	Inf	0.0687178	1
MAPK3	1	0	0.271739	Inf	Inf	0.0687178	1
MAPK6	1	0	0.271739	Inf	Inf	0.0687178	1
MAPK8IP2	1	0	0.271739	Inf	Inf	0.0687178	1
MAPK8IP3	1	0	0.271739	Inf	Inf	0.0687178	1
MAPKBP1	1	0	0.271739	Inf	Inf	0.0687178	1
MATN4	1	0	0.271739	Inf	Inf	0.0687178	1
MAZ	1	0	0.271739	Inf	Inf	0.0687178	1
MBOAT4	1	0	0.271739	Inf	Inf	0.0687178	1
MCCC1	1	0	0.271739	Inf	Inf	0.0687178	1
MCM2	1	0	0.271739	Inf	Inf	0.0687178	1
MCM3	1	0	0.271739	Inf	Inf	0.0687178	1
MED12	1	0	0.271739	Inf	Inf	0.0687178	1
MED16	1	0	0.271739	Inf	Inf	0.0687178	1
MEF2C	1	0	0.271739	Inf	Inf	0.0687178	1
MEIS2	1	0	0.271739	Inf	Inf	0.0687178	1
MEPCE	1	0	0.271739	Inf	Inf	0.0687178	1
MET	1	0	0.271739	Inf	Inf	0.0687178	1
METAP2	1	0	0.271739	Inf	Inf	0.0687178	1
METTL22	1	0	0.271739	Inf	Inf	0.0687178	1
MGAM2	1	0	0.271739	Inf	Inf	0.0687178	1
MICALL2	1	0	0.271739	Inf	Inf	0.0687178	1
MID2	1	0	0.271739	Inf	Inf	0.0687178	1
MON2	1	0	0.271739	Inf	Inf	0.0687178	1
MRPL4	1	0	0.271739	Inf	Inf	0.0687178	1
MSR1	1	0	0.271739	Inf	Inf	0.0687178	1
MTNR1B	1	0	0.271739	Inf	Inf	0.0687178	1
MTPN	1	0	0.271739	Inf	Inf	0.0687178	1
MVP	1	0	0.271739	Inf	Inf	0.0687178	1
MYDGF	1	0	0.271739	Inf	Inf	0.0687178	1
MYH4	1	0	0.271739	Inf	Inf	0.0687178	1
MYO9A	1	0	0.271739	Inf	Inf	0.0687178	1
NACC2	1	0	0.271739	Inf	Inf	0.0687178	1
NAT1	1	0	0.271739	Inf	Inf	0.0687178	1
NAT2	1	0	0.271739	Inf	Inf	0.0687178	1
NBEA	1	0	0.271739	Inf	Inf	0.0687178	1
NCKAP5L	1	0	0.271739	Inf	Inf	0.0687178	1
NF2	1	0	0.271739	Inf	Inf	0.0687178	1
NFATC3	1	0	0.271739	Inf	Inf	0.0687178	1
NFKB2	1	0	0.271739	Inf	Inf	0.0687178	1
NIBAN3	1	0	0.271739	Inf	Inf	0.0687178	1
NKAP	1	0	0.271739	Inf	Inf	0.0687178	1
NLRP13	1	0	0.271739	Inf	Inf	0.0687178	1
NOP10	1	0	0.271739	Inf	Inf	0.0687178	1
NOS1	1	0	0.271739	Inf	Inf	0.0687178	1
NPAT	1	0	0.271739	Inf	Inf	0.0687178	1
NPHP3	1	0	0.271739	Inf	Inf	0.0687178	1
NPIPA5	1	0	0.271739	Inf	Inf	0.0687178	1
NPRL3	1	0	0.271739	Inf	Inf	0.0687178	1
NPTX1	1	0	0.271739	Inf	Inf	0.0687178	1
NRBF2	1	0	0.271739	Inf	Inf	0.0687178	1
NSUN5	1	0	0.271739	Inf	Inf	0.0687178	1
NUDT13	1	0	0.271739	Inf	Inf	0.0687178	1
NUP210	1	0	0.271739	Inf	Inf	0.0687178	1
NUTM2A	1	0	0.271739	Inf	Inf	0.0687178	1
NXT2	1	0	0.271739	Inf	Inf	0.0687178	1
OGDHL	1	0	0.271739	Inf	Inf	0.0687178	1
OR11H4	1	0	0.271739	Inf	Inf	0.0687178	1
OR12D2	1	0	0.271739	Inf	Inf	0.0687178	1
OR4A47	1	0	0.271739	Inf	Inf	0.0687178	1
OR52N2	1	0	0.271739	Inf	Inf	0.0687178	1
OR5H1	1	0	0.271739	Inf	Inf	0.0687178	1
OR6C74	1	0	0.271739	Inf	Inf	0.0687178	1
OTOAP1	1	0	0.271739	Inf	Inf	0.0687178	1
P3H2	1	0	0.271739	Inf	Inf	0.0687178	1
PAPOLB	1	0	0.271739	Inf	Inf	0.0687178	1
PATJ	1	0	0.271739	Inf	Inf	0.0687178	1
PCCB	1	0	0.271739	Inf	Inf	0.0687178	1
PCDHA3	1	0	0.271739	Inf	Inf	0.0687178	1
PCDHA4	1	0	0.271739	Inf	Inf	0.0687178	1
PCDHA8	1	0	0.271739	Inf	Inf	0.0687178	1
PCDHB16	1	0	0.271739	Inf	Inf	0.0687178	1
PCDHB4	1	0	0.271739	Inf	Inf	0.0687178	1
PCSK4	1	0	0.271739	Inf	Inf	0.0687178	1
PDCD11	1	0	0.271739	Inf	Inf	0.0687178	1
PDE10A	1	0	0.271739	Inf	Inf	0.0687178	1
PDZD2	1	0	0.271739	Inf	Inf	0.0687178	1
PEG3	1	0	0.271739	Inf	Inf	0.0687178	1
PER1	1	0	0.271739	Inf	Inf	0.0687178	1
PER3	1	0	0.271739	Inf	Inf	0.0687178	1
PIAS2	1	0	0.271739	Inf	Inf	0.0687178	1
PIK3CA	1	0	0.271739	Inf	Inf	0.0687178	1
PIK3R2	1	0	0.271739	Inf	Inf	0.0687178	1
PITPNM3	1	0	0.271739	Inf	Inf	0.0687178	1
PIWIL2	1	0	0.271739	Inf	Inf	0.0687178	1
PLA2R1	1	0	0.271739	Inf	Inf	0.0687178	1
PLCD1	1	0	0.271739	Inf	Inf	0.0687178	1
PLEKHB2	1	0	0.271739	Inf	Inf	0.0687178	1
PLEKHM2	1	0	0.271739	Inf	Inf	0.0687178	1
PLK4	1	0	0.271739	Inf	Inf	0.0687178	1
PLTP	1	0	0.271739	Inf	Inf	0.0687178	1
PNKP	1	0	0.271739	Inf	Inf	0.0687178	1
POF1B	1	0	0.271739	Inf	Inf	0.0687178	1
POLR1H	1	0	0.271739	Inf	Inf	0.0687178	1
POLRMT	1	0	0.271739	Inf	Inf	0.0687178	1
POM121L12	1	0	0.271739	Inf	Inf	0.0687178	1
POTEB3	1	0	0.271739	Inf	Inf	0.0687178	1
PPARG	1	0	0.271739	Inf	Inf	0.0687178	1
PPFIBP1	1	0	0.271739	Inf	Inf	0.0687178	1
PPP1R13L	1	0	0.271739	Inf	Inf	0.0687178	1
PPP1R14C	1	0	0.271739	Inf	Inf	0.0687178	1
PRAM1	1	0	0.271739	Inf	Inf	0.0687178	1
PRAMEF20	1	0	0.271739	Inf	Inf	0.0687178	1
PRAMEF4	1	0	0.271739	Inf	Inf	0.0687178	1
PRAMEF8	1	0	0.271739	Inf	Inf	0.0687178	1
PRG4	1	0	0.271739	Inf	Inf	0.0687178	1
PRICKLE1	1	0	0.271739	Inf	Inf	0.0687178	1
PRMT2	1	0	0.271739	Inf	Inf	0.0687178	1
PRR23B	1	0	0.271739	Inf	Inf	0.0687178	1
PRSS45P	1	0	0.271739	Inf	Inf	0.0687178	1
PRSS56	1	0	0.271739	Inf	Inf	0.0687178	1
PRTFDC1	1	0	0.271739	Inf	Inf	0.0687178	1
PTGER4	1	0	0.271739	Inf	Inf	0.0687178	1
PTPRC	1	0	0.271739	Inf	Inf	0.0687178	1
PYHIN1	1	0	0.271739	Inf	Inf	0.0687178	1
RAB40C	1	0	0.271739	Inf	Inf	0.0687178	1
RASGRP2	1	0	0.271739	Inf	Inf	0.0687178	1
RAVER1	1	0	0.271739	Inf	Inf	0.0687178	1
RAX2	1	0	0.271739	Inf	Inf	0.0687178	1
RBBP8NL	1	0	0.271739	Inf	Inf	0.0687178	1
RBM15	1	0	0.271739	Inf	Inf	0.0687178	1
RBM5	1	0	0.271739	Inf	Inf	0.0687178	1
RBMXL3	1	0	0.271739	Inf	Inf	0.0687178	1
RFX1	1	0	0.271739	Inf	Inf	0.0687178	1
RFX7	1	0	0.271739	Inf	Inf	0.0687178	1
RIN3	1	0	0.271739	Inf	Inf	0.0687178	1
RNASET2	1	0	0.271739	Inf	Inf	0.0687178	1
RNF183	1	0	0.271739	Inf	Inf	0.0687178	1
RNF20	1	0	0.271739	Inf	Inf	0.0687178	1
RNMT	1	0	0.271739	Inf	Inf	0.0687178	1
ROS1	1	0	0.271739	Inf	Inf	0.0687178	1
RPGRIP1	1	0	0.271739	Inf	Inf	0.0687178	1
RPH3A	1	0	0.271739	Inf	Inf	0.0687178	1
RPL37A	1	0	0.271739	Inf	Inf	0.0687178	1
RPL5	1	0	0.271739	Inf	Inf	0.0687178	1
RPN2	1	0	0.271739	Inf	Inf	0.0687178	1
RPS5	1	0	0.271739	Inf	Inf	0.0687178	1
RRNAD1	1	0	0.271739	Inf	Inf	0.0687178	1
RTKN	1	0	0.271739	Inf	Inf	0.0687178	1
RTKN2	1	0	0.271739	Inf	Inf	0.0687178	1
RTL1	1	0	0.271739	Inf	Inf	0.0687178	1
RTN4IP1	1	0	0.271739	Inf	Inf	0.0687178	1
RUFY2	1	0	0.271739	Inf	Inf	0.0687178	1
RUVBL1	1	0	0.271739	Inf	Inf	0.0687178	1
S100A11	1	0	0.271739	Inf	Inf	0.0687178	1
SAMD12	1	0	0.271739	Inf	Inf	0.0687178	1
SCAF11	1	0	0.271739	Inf	Inf	0.0687178	1
SEC23IP	1	0	0.271739	Inf	Inf	0.0687178	1
SEC24C	1	0	0.271739	Inf	Inf	0.0687178	1
SEPTIN3	1	0	0.271739	Inf	Inf	0.0687178	1
SERHL2	1	0	0.271739	Inf	Inf	0.0687178	1
SERPINB9	1	0	0.271739	Inf	Inf	0.0687178	1
SERPINC1	1	0	0.271739	Inf	Inf	0.0687178	1
SERPINI1	1	0	0.271739	Inf	Inf	0.0687178	1
SETD2	1	0	0.271739	Inf	Inf	0.0687178	1
SETMAR	1	0	0.271739	Inf	Inf	0.0687178	1
SH3TC2	1	0	0.271739	Inf	Inf	0.0687178	1
SHOC1	1	0	0.271739	Inf	Inf	0.0687178	1
SHPRH	1	0	0.271739	Inf	Inf	0.0687178	1
SIDT2	1	0	0.271739	Inf	Inf	0.0687178	1
SIPA1L1	1	0	0.271739	Inf	Inf	0.0687178	1
SLC10A4	1	0	0.271739	Inf	Inf	0.0687178	1
SLC13A1	1	0	0.271739	Inf	Inf	0.0687178	1
SLC13A4	1	0	0.271739	Inf	Inf	0.0687178	1
SLC14A1	1	0	0.271739	Inf	Inf	0.0687178	1
SLC17A3	1	0	0.271739	Inf	Inf	0.0687178	1
SLC1A6	1	0	0.271739	Inf	Inf	0.0687178	1
SLC23A2	1	0	0.271739	Inf	Inf	0.0687178	1
SLC25A14	1	0	0.271739	Inf	Inf	0.0687178	1
SLC52A3	1	0	0.271739	Inf	Inf	0.0687178	1
SLC6A13	1	0	0.271739	Inf	Inf	0.0687178	1
SLC6A4	1	0	0.271739	Inf	Inf	0.0687178	1
SLC8A3	1	0	0.271739	Inf	Inf	0.0687178	1
SLC9A4	1	0	0.271739	Inf	Inf	0.0687178	1
SLCO3A1	1	0	0.271739	Inf	Inf	0.0687178	1
SLFN11	1	0	0.271739	Inf	Inf	0.0687178	1
SLX1B	1	0	0.271739	Inf	Inf	0.0687178	1
SMARCAL1	1	0	0.271739	Inf	Inf	0.0687178	1
SMC5	1	0	0.271739	Inf	Inf	0.0687178	1
SMIM20	1	0	0.271739	Inf	Inf	0.0687178	1
SMIM22	1	0	0.271739	Inf	Inf	0.0687178	1
SMTN	1	0	0.271739	Inf	Inf	0.0687178	1
SNAI1	1	0	0.271739	Inf	Inf	0.0687178	1
SNX12	1	0	0.271739	Inf	Inf	0.0687178	1
SNX31	1	0	0.271739	Inf	Inf	0.0687178	1
SPANXC	1	0	0.271739	Inf	Inf	0.0687178	1
SPANXD	1	0	0.271739	Inf	Inf	0.0687178	1
SPOCD1	1	0	0.271739	Inf	Inf	0.0687178	1
SPOCK3	1	0	0.271739	Inf	Inf	0.0687178	1
SRGAP1	1	0	0.271739	Inf	Inf	0.0687178	1
SRRT	1	0	0.271739	Inf	Inf	0.0687178	1
ST6GAL2	1	0	0.271739	Inf	Inf	0.0687178	1
ST6GALNAC3	1	0	0.271739	Inf	Inf	0.0687178	1
STAT5B	1	0	0.271739	Inf	Inf	0.0687178	1
SUSD1	1	0	0.271739	Inf	Inf	0.0687178	1
SUSD4	1	0	0.271739	Inf	Inf	0.0687178	1
SYNGR1	1	0	0.271739	Inf	Inf	0.0687178	1
SYNRG	1	0	0.271739	Inf	Inf	0.0687178	1
SYTL5	1	0	0.271739	Inf	Inf	0.0687178	1
TAB3	1	0	0.271739	Inf	Inf	0.0687178	1
TACSTD2	1	0	0.271739	Inf	Inf	0.0687178	1
TAF1L	1	0	0.271739	Inf	Inf	0.0687178	1
TAS2R43	1	0	0.271739	Inf	Inf	0.0687178	1
TATDN2	1	0	0.271739	Inf	Inf	0.0687178	1
TBC1D1	1	0	0.271739	Inf	Inf	0.0687178	1
TBX3	1	0	0.271739	Inf	Inf	0.0687178	1
TCAIM	1	0	0.271739	Inf	Inf	0.0687178	1
TCERG1	1	0	0.271739	Inf	Inf	0.0687178	1
TCF7L1	1	0	0.271739	Inf	Inf	0.0687178	1
TDO2	1	0	0.271739	Inf	Inf	0.0687178	1
TDRD1	1	0	0.271739	Inf	Inf	0.0687178	1
TEKT2	1	0	0.271739	Inf	Inf	0.0687178	1
TEKT5	1	0	0.271739	Inf	Inf	0.0687178	1
TENM1	1	0	0.271739	Inf	Inf	0.0687178	1
TEP1	1	0	0.271739	Inf	Inf	0.0687178	1
TFR2	1	0	0.271739	Inf	Inf	0.0687178	1
TGFBRAP1	1	0	0.271739	Inf	Inf	0.0687178	1
TGM1	1	0	0.271739	Inf	Inf	0.0687178	1
THADA	1	0	0.271739	Inf	Inf	0.0687178	1
THBS2	1	0	0.271739	Inf	Inf	0.0687178	1
THSD7B	1	0	0.271739	Inf	Inf	0.0687178	1
TICRR	1	0	0.271739	Inf	Inf	0.0687178	1
TJP3	1	0	0.271739	Inf	Inf	0.0687178	1
TKTL2	1	0	0.271739	Inf	Inf	0.0687178	1
TLN2	1	0	0.271739	Inf	Inf	0.0687178	1
TMEM102	1	0	0.271739	Inf	Inf	0.0687178	1
TMEM132E	1	0	0.271739	Inf	Inf	0.0687178	1
TMEM256	1	0	0.271739	Inf	Inf	0.0687178	1
TMEM51	1	0	0.271739	Inf	Inf	0.0687178	1
TMEM87A	1	0	0.271739	Inf	Inf	0.0687178	1
TMPRSS5	1	0	0.271739	Inf	Inf	0.0687178	1
TNF	1	0	0.271739	Inf	Inf	0.0687178	1
TNFAIP2	1	0	0.271739	Inf	Inf	0.0687178	1
TOX3	1	0	0.271739	Inf	Inf	0.0687178	1
TP53I3	1	0	0.271739	Inf	Inf	0.0687178	1
TRAFD1	1	0	0.271739	Inf	Inf	0.0687178	1
TRAIP	1	0	0.271739	Inf	Inf	0.0687178	1
TRBV7-2	1	0	0.271739	Inf	Inf	0.0687178	1
TREM1	1	0	0.271739	Inf	Inf	0.0687178	1
TRGV4	1	0	0.271739	Inf	Inf	0.0687178	1
TRIM69	1	0	0.271739	Inf	Inf	0.0687178	1
TRIP12	1	0	0.271739	Inf	Inf	0.0687178	1
TRO	1	0	0.271739	Inf	Inf	0.0687178	1
TRPC3	1	0	0.271739	Inf	Inf	0.0687178	1
TTLL4	1	0	0.271739	Inf	Inf	0.0687178	1
TTPAL	1	0	0.271739	Inf	Inf	0.0687178	1
TUBA8	1	0	0.271739	Inf	Inf	0.0687178	1
TUT7	1	0	0.271739	Inf	Inf	0.0687178	1
TXNDC2	1	0	0.271739	Inf	Inf	0.0687178	1
TYRP1	1	0	0.271739	Inf	Inf	0.0687178	1
UBA2	1	0	0.271739	Inf	Inf	0.0687178	1
UBE2F	1	0	0.271739	Inf	Inf	0.0687178	1
UBQLN3	1	0	0.271739	Inf	Inf	0.0687178	1
UNC50	1	0	0.271739	Inf	Inf	0.0687178	1
UNC5C	1	0	0.271739	Inf	Inf	0.0687178	1
URB2	1	0	0.271739	Inf	Inf	0.0687178	1
USP17L1	1	0	0.271739	Inf	Inf	0.0687178	1
USP51	1	0	0.271739	Inf	Inf	0.0687178	1
UTP20	1	0	0.271739	Inf	Inf	0.0687178	1
UXS1	1	0	0.271739	Inf	Inf	0.0687178	1
VPS13C	1	0	0.271739	Inf	Inf	0.0687178	1
VPS37D	1	0	0.271739	Inf	Inf	0.0687178	1
VPS41	1	0	0.271739	Inf	Inf	0.0687178	1
VWA1	1	0	0.271739	Inf	Inf	0.0687178	1
VWA5B2	1	0	0.271739	Inf	Inf	0.0687178	1
VWC2L	1	0	0.271739	Inf	Inf	0.0687178	1
WDFY4	1	0	0.271739	Inf	Inf	0.0687178	1
WDR18	1	0	0.271739	Inf	Inf	0.0687178	1
WDR45B	1	0	0.271739	Inf	Inf	0.0687178	1
WFIKKN2	1	0	0.271739	Inf	Inf	0.0687178	1
WLS	1	0	0.271739	Inf	Inf	0.0687178	1
WNT9B	1	0	0.271739	Inf	Inf	0.0687178	1
XK	1	0	0.271739	Inf	Inf	0.0687178	1
XPO1	1	0	0.271739	Inf	Inf	0.0687178	1
XRCC4	1	0	0.271739	Inf	Inf	0.0687178	1
ZEB1	1	0	0.271739	Inf	Inf	0.0687178	1
ZFPM1	1	0	0.271739	Inf	Inf	0.0687178	1
ZMAT4	1	0	0.271739	Inf	Inf	0.0687178	1
ZNF221	1	0	0.271739	Inf	Inf	0.0687178	1
ZNF285	1	0	0.271739	Inf	Inf	0.0687178	1
ZNF33A	1	0	0.271739	Inf	Inf	0.0687178	1
ZNF341	1	0	0.271739	Inf	Inf	0.0687178	1
ZNF358	1	0	0.271739	Inf	Inf	0.0687178	1
ZNF37A	1	0	0.271739	Inf	Inf	0.0687178	1
ZNF454	1	0	0.271739	Inf	Inf	0.0687178	1
ZNF500	1	0	0.271739	Inf	Inf	0.0687178	1
ZNF521	1	0	0.271739	Inf	Inf	0.0687178	1
ZNF587	1	0	0.271739	Inf	Inf	0.0687178	1
ZNF608	1	0	0.271739	Inf	Inf	0.0687178	1
ZNF674	1	0	0.271739	Inf	Inf	0.0687178	1
ZNF679	1	0	0.271739	Inf	Inf	0.0687178	1
ZNF697	1	0	0.271739	Inf	Inf	0.0687178	1
ZNF709	1	0	0.271739	Inf	Inf	0.0687178	1
ZNF730	1	0	0.271739	Inf	Inf	0.0687178	1
ZNF774	1	0	0.271739	Inf	Inf	0.0687178	1
ZNF787	1	0	0.271739	Inf	Inf	0.0687178	1
ZNF831	1	0	0.271739	Inf	Inf	0.0687178	1
ZNF853	1	0	0.271739	Inf	Inf	0.0687178	1
AL354822.1	2	2	0.297067	2.78884	40.497	0.191953	1
ATP8A2	2	2	0.297067	2.78884	40.497	0.191953	1
EGFR	2	2	0.297067	2.78884	40.497	0.191953	1
KMT2B	2	2	0.297067	2.78884	40.497	0.191953	1
KRTAP9-2	2	2	0.297067	2.78884	40.497	0.191953	1
LRP1B	2	2	0.297067	2.78884	40.497	0.191953	1
PRSS1	2	2	0.297067	2.78884	40.497	0.191953	1
SZT2	2	2	0.297067	2.78884	40.497	0.191953	1
MT-ATP6	0	5	0.318108	0	2.91604	0	1
MT-CO1	0	5	0.318108	0	2.91604	0	1
MT-ND4	3	3	0.338934	2.86945	23.0485	0.357859	1
ABCA13	1	1	0.471811	2.71478	218.665	0.0336433	1
ABCB8	1	1	0.471811	2.71478	218.665	0.0336433	1
ABCC1	1	1	0.471811	2.71478	218.665	0.0336433	1
AC010980.1	1	1	0.471811	2.71478	218.665	0.0336433	1
AC099489.1	1	1	0.471811	2.71478	218.665	0.0336433	1
AC126283.2	1	1	0.471811	2.71478	218.665	0.0336433	1
ACE	1	1	0.471811	2.71478	218.665	0.0336433	1
ACHE	1	1	0.471811	2.71478	218.665	0.0336433	1
ACSS3	1	1	0.471811	2.71478	218.665	0.0336433	1
ADAM12	1	1	0.471811	2.71478	218.665	0.0336433	1
AKAP13	1	1	0.471811	2.71478	218.665	0.0336433	1
AL713999.2	1	1	0.471811	2.71478	218.665	0.0336433	1
ALDH18A1	1	1	0.471811	2.71478	218.665	0.0336433	1
ALMS1	1	1	0.471811	2.71478	218.665	0.0336433	1
ANKRD52	1	1	0.471811	2.71478	218.665	0.0336433	1
AOC3	1	1	0.471811	2.71478	218.665	0.0336433	1
AP000812.4	1	1	0.471811	2.71478	218.665	0.0336433	1
APOA4	1	1	0.471811	2.71478	218.665	0.0336433	1
ARAP3	1	1	0.471811	2.71478	218.665	0.0336433	1
ARHGAP44	1	1	0.471811	2.71478	218.665	0.0336433	1
ARHGEF11	1	1	0.471811	2.71478	218.665	0.0336433	1
ATP12A	1	1	0.471811	2.71478	218.665	0.0336433	1
ATRX	1	1	0.471811	2.71478	218.665	0.0336433	1
AUTS2	1	1	0.471811	2.71478	218.665	0.0336433	1
BAIAP3	1	1	0.471811	2.71478	218.665	0.0336433	1
BANK1	1	1	0.471811	2.71478	218.665	0.0336433	1
BAZ2B	1	1	0.471811	2.71478	218.665	0.0336433	1
BICRA	1	1	0.471811	2.71478	218.665	0.0336433	1
BMPR2	1	1	0.471811	2.71478	218.665	0.0336433	1
BRD2	1	1	0.471811	2.71478	218.665	0.0336433	1
BRINP1	1	1	0.471811	2.71478	218.665	0.0336433	1
C16orf71	1	1	0.471811	2.71478	218.665	0.0336433	1
CABCOCO1	1	1	0.471811	2.71478	218.665	0.0336433	1
CACNA1C	1	1	0.471811	2.71478	218.665	0.0336433	1
CACNA1F	1	1	0.471811	2.71478	218.665	0.0336433	1
CAMTA1	1	1	0.471811	2.71478	218.665	0.0336433	1
CAND2	1	1	0.471811	2.71478	218.665	0.0336433	1
CASK	1	1	0.471811	2.71478	218.665	0.0336433	1
CATSPERD	1	1	0.471811	2.71478	218.665	0.0336433	1
CCDC17	1	1	0.471811	2.71478	218.665	0.0336433	1
CCKAR	1	1	0.471811	2.71478	218.665	0.0336433	1
CDHR2	1	1	0.471811	2.71478	218.665	0.0336433	1
CDKN2A	1	1	0.471811	2.71478	218.665	0.0336433	1
CDX1	1	1	0.471811	2.71478	218.665	0.0336433	1
CEMIP	1	1	0.471811	2.71478	218.665	0.0336433	1
CFAP47	1	1	0.471811	2.71478	218.665	0.0336433	1
CHD3	1	1	0.471811	2.71478	218.665	0.0336433	1
COL4A5	1	1	0.471811	2.71478	218.665	0.0336433	1
CR2	1	1	0.471811	2.71478	218.665	0.0336433	1
CRTC3	1	1	0.471811	2.71478	218.665	0.0336433	1
CRYGS	1	1	0.471811	2.71478	218.665	0.0336433	1
CSMD2	1	1	0.471811	2.71478	218.665	0.0336433	1
CX3CR1	1	1	0.471811	2.71478	218.665	0.0336433	1
CYSLTR2	1	1	0.471811	2.71478	218.665	0.0336433	1
DMRTB1	1	1	0.471811	2.71478	218.665	0.0336433	1
DNAH6	1	1	0.471811	2.71478	218.665	0.0336433	1
DOP1B	1	1	0.471811	2.71478	218.665	0.0336433	1
DROSHA	1	1	0.471811	2.71478	218.665	0.0336433	1
DSCAM	1	1	0.471811	2.71478	218.665	0.0336433	1
DUOX1	1	1	0.471811	2.71478	218.665	0.0336433	1
ELMO2	1	1	0.471811	2.71478	218.665	0.0336433	1
EPHB1	1	1	0.471811	2.71478	218.665	0.0336433	1
F8	1	1	0.471811	2.71478	218.665	0.0336433	1
FAM131C	1	1	0.471811	2.71478	218.665	0.0336433	1
FAM76A	1	1	0.471811	2.71478	218.665	0.0336433	1
FASLG	1	1	0.471811	2.71478	218.665	0.0336433	1
FAT1	1	1	0.471811	2.71478	218.665	0.0336433	1
FBXL7	1	1	0.471811	2.71478	218.665	0.0336433	1
FMC1-LUC7L2	1	1	0.471811	2.71478	218.665	0.0336433	1
FN1	1	1	0.471811	2.71478	218.665	0.0336433	1
FRAS1	1	1	0.471811	2.71478	218.665	0.0336433	1
FRMPD1	1	1	0.471811	2.71478	218.665	0.0336433	1
GCN1	1	1	0.471811	2.71478	218.665	0.0336433	1
GNS	1	1	0.471811	2.71478	218.665	0.0336433	1
GOLGA6L2	1	1	0.471811	2.71478	218.665	0.0336433	1
GPR150	1	1	0.471811	2.71478	218.665	0.0336433	1
HERC2	1	1	0.471811	2.71478	218.665	0.0336433	1
HHIPL2	1	1	0.471811	2.71478	218.665	0.0336433	1
HIVEP1	1	1	0.471811	2.71478	218.665	0.0336433	1
HLA-B	1	1	0.471811	2.71478	218.665	0.0336433	1
HLA-G	1	1	0.471811	2.71478	218.665	0.0336433	1
HMCN1	1	1	0.471811	2.71478	218.665	0.0336433	1
HNRNPUL2	1	1	0.471811	2.71478	218.665	0.0336433	1
HOXB1	1	1	0.471811	2.71478	218.665	0.0336433	1
IL27RA	1	1	0.471811	2.71478	218.665	0.0336433	1
INO80	1	1	0.471811	2.71478	218.665	0.0336433	1
IRAK1	1	1	0.471811	2.71478	218.665	0.0336433	1
KDM5C	1	1	0.471811	2.71478	218.665	0.0336433	1
KIAA0232	1	1	0.471811	2.71478	218.665	0.0336433	1
LMO7	1	1	0.471811	2.71478	218.665	0.0336433	1
LNX1	1	1	0.471811	2.71478	218.665	0.0336433	1
LOXL4	1	1	0.471811	2.71478	218.665	0.0336433	1
LRMDA	1	1	0.471811	2.71478	218.665	0.0336433	1
LTBP1	1	1	0.471811	2.71478	218.665	0.0336433	1
LTBP4	1	1	0.471811	2.71478	218.665	0.0336433	1
MAD1L1	1	1	0.471811	2.71478	218.665	0.0336433	1
MAP2K4	1	1	0.471811	2.71478	218.665	0.0336433	1
MAP3K4	1	1	0.471811	2.71478	218.665	0.0336433	1
MATK	1	1	0.471811	2.71478	218.665	0.0336433	1
MGA	1	1	0.471811	2.71478	218.665	0.0336433	1
MORC2	1	1	0.471811	2.71478	218.665	0.0336433	1
MRC2	1	1	0.471811	2.71478	218.665	0.0336433	1
MTM1	1	1	0.471811	2.71478	218.665	0.0336433	1
MUC5B	1	1	0.471811	2.71478	218.665	0.0336433	1
MUCL3	1	1	0.471811	2.71478	218.665	0.0336433	1
MYH8	1	1	0.471811	2.71478	218.665	0.0336433	1
MYO7A	1	1	0.471811	2.71478	218.665	0.0336433	1
MYOF	1	1	0.471811	2.71478	218.665	0.0336433	1
NACAD	1	1	0.471811	2.71478	218.665	0.0336433	1
NCOA5	1	1	0.471811	2.71478	218.665	0.0336433	1
NCOR1	1	1	0.471811	2.71478	218.665	0.0336433	1
NOTCH3	1	1	0.471811	2.71478	218.665	0.0336433	1
NT5C2	1	1	0.471811	2.71478	218.665	0.0336433	1
NUTM1	1	1	0.471811	2.71478	218.665	0.0336433	1
OAS3	1	1	0.471811	2.71478	218.665	0.0336433	1
OBSL1	1	1	0.471811	2.71478	218.665	0.0336433	1
OR1B1	1	1	0.471811	2.71478	218.665	0.0336433	1
OR51Q1	1	1	0.471811	2.71478	218.665	0.0336433	1
PABPC5	1	1	0.471811	2.71478	218.665	0.0336433	1
PARD3	1	1	0.471811	2.71478	218.665	0.0336433	1
PARP10	1	1	0.471811	2.71478	218.665	0.0336433	1
PCDHGA9	1	1	0.471811	2.71478	218.665	0.0336433	1
PDE4A	1	1	0.471811	2.71478	218.665	0.0336433	1
PGD	1	1	0.471811	2.71478	218.665	0.0336433	1
PHF21B	1	1	0.471811	2.71478	218.665	0.0336433	1
PHF8	1	1	0.471811	2.71478	218.665	0.0336433	1
PI4KA	1	1	0.471811	2.71478	218.665	0.0336433	1
PIANP	1	1	0.471811	2.71478	218.665	0.0336433	1
PLCB3	1	1	0.471811	2.71478	218.665	0.0336433	1
PLVAP	1	1	0.471811	2.71478	218.665	0.0336433	1
PNMA3	1	1	0.471811	2.71478	218.665	0.0336433	1
PNMA5	1	1	0.471811	2.71478	218.665	0.0336433	1
POLE	1	1	0.471811	2.71478	218.665	0.0336433	1
PPP2R3A	1	1	0.471811	2.71478	218.665	0.0336433	1
PRAMEF14	1	1	0.471811	2.71478	218.665	0.0336433	1
PTCH1	1	1	0.471811	2.71478	218.665	0.0336433	1
PTGS1	1	1	0.471811	2.71478	218.665	0.0336433	1
RARS2	1	1	0.471811	2.71478	218.665	0.0336433	1
RASAL3	1	1	0.471811	2.71478	218.665	0.0336433	1
RNF145	1	1	0.471811	2.71478	218.665	0.0336433	1
RNF17	1	1	0.471811	2.71478	218.665	0.0336433	1
RPL7L1	1	1	0.471811	2.71478	218.665	0.0336433	1
SAMD9L	1	1	0.471811	2.71478	218.665	0.0336433	1
SASH1	1	1	0.471811	2.71478	218.665	0.0336433	1
SEZ6	1	1	0.471811	2.71478	218.665	0.0336433	1
SH3PXD2B	1	1	0.471811	2.71478	218.665	0.0336433	1
SIX2	1	1	0.471811	2.71478	218.665	0.0336433	1
SKIV2L	1	1	0.471811	2.71478	218.665	0.0336433	1
SLAMF6	1	1	0.471811	2.71478	218.665	0.0336433	1
SLC12A6	1	1	0.471811	2.71478	218.665	0.0336433	1
SLC44A5	1	1	0.471811	2.71478	218.665	0.0336433	1
SLCO5A1	1	1	0.471811	2.71478	218.665	0.0336433	1
SLIT2	1	1	0.471811	2.71478	218.665	0.0336433	1
SLITRK3	1	1	0.471811	2.71478	218.665	0.0336433	1
SMARCC1	1	1	0.471811	2.71478	218.665	0.0336433	1
SP4	1	1	0.471811	2.71478	218.665	0.0336433	1
SPRR5	1	1	0.471811	2.71478	218.665	0.0336433	1
SPTBN2	1	1	0.471811	2.71478	218.665	0.0336433	1
STYXL2	1	1	0.471811	2.71478	218.665	0.0336433	1
SUGP2	1	1	0.471811	2.71478	218.665	0.0336433	1
SYNE1	1	1	0.471811	2.71478	218.665	0.0336433	1
TCHHL1	1	1	0.471811	2.71478	218.665	0.0336433	1
THEMIS2	1	1	0.471811	2.71478	218.665	0.0336433	1
TMEM259	1	1	0.471811	2.71478	218.665	0.0336433	1
TP53BP1	1	1	0.471811	2.71478	218.665	0.0336433	1
TRBV6-5	1	1	0.471811	2.71478	218.665	0.0336433	1
TRIO	1	1	0.471811	2.71478	218.665	0.0336433	1
TTC30B	1	1	0.471811	2.71478	218.665	0.0336433	1
TWSG1	1	1	0.471811	2.71478	218.665	0.0336433	1
USP30	1	1	0.471811	2.71478	218.665	0.0336433	1
USP53	1	1	0.471811	2.71478	218.665	0.0336433	1
UTP25	1	1	0.471811	2.71478	218.665	0.0336433	1
WDR89	1	1	0.471811	2.71478	218.665	0.0336433	1
WSCD1	1	1	0.471811	2.71478	218.665	0.0336433	1
ZBTB21	1	1	0.471811	2.71478	218.665	0.0336433	1
ZC3H3	1	1	0.471811	2.71478	218.665	0.0336433	1
ZER1	1	1	0.471811	2.71478	218.665	0.0336433	1
ZFHX4	1	1	0.471811	2.71478	218.665	0.0336433	1
ZFYVE26	1	1	0.471811	2.71478	218.665	0.0336433	1
ZMIZ1	1	1	0.471811	2.71478	218.665	0.0336433	1
ZNF7	1	1	0.471811	2.71478	218.665	0.0336433	1
MUC4	2	10	0.501552	0.498975	2.61681	0.0494759	1
ARSD	0	3	0.559842	0	6.54691	0	1
ATP1A3	0	3	0.559842	0	6.54691	0	1
CCDC168	0	3	0.559842	0	6.54691	0	1
CRB1	0	3	0.559842	0	6.54691	0	1
CSMD1	0	3	0.559842	0	6.54691	0	1
CTC1	0	3	0.559842	0	6.54691	0	1
FAM136A	0	3	0.559842	0	6.54691	0	1
FGD6	0	3	0.559842	0	6.54691	0	1
FLG	0	3	0.559842	0	6.54691	0	1
FOSL1	0	3	0.559842	0	6.54691	0	1
HCN2	0	3	0.559842	0	6.54691	0	1
IARS2	0	3	0.559842	0	6.54691	0	1
IVD	0	3	0.559842	0	6.54691	0	1
KDM6B	0	3	0.559842	0	6.54691	0	1
KMT2C	0	3	0.559842	0	6.54691	0	1
KRT3	0	3	0.559842	0	6.54691	0	1
MT-CO2	0	3	0.559842	0	6.54691	0	1
MUC12	0	3	0.559842	0	6.54691	0	1
MYT1L	0	3	0.559842	0	6.54691	0	1
NADSYN1	0	3	0.559842	0	6.54691	0	1
PIGO	0	3	0.559842	0	6.54691	0	1
PLA2G6	0	3	0.559842	0	6.54691	0	1
PLAGL2	0	3	0.559842	0	6.54691	0	1
PLEKHH3	0	3	0.559842	0	6.54691	0	1
PPP1R15A	0	3	0.559842	0	6.54691	0	1
PREP	0	3	0.559842	0	6.54691	0	1
PSMD11	0	3	0.559842	0	6.54691	0	1
RELN	0	3	0.559842	0	6.54691	0	1
SPEG	0	3	0.559842	0	6.54691	0	1
TAF4	0	3	0.559842	0	6.54691	0	1
TENM4	0	3	0.559842	0	6.54691	0	1
TPST2	0	3	0.559842	0	6.54691	0	1
VPS13D	0	3	0.559842	0	6.54691	0	1
XKR6	0	3	0.559842	0	6.54691	0	1
AC240274.1	0	4	0.571382	0	4.08009	0	1
CACNA2D1	0	4	0.571382	0	4.08009	0	1
CAMSAP3	0	4	0.571382	0	4.08009	0	1
MT-ND2	0	4	0.571382	0	4.08009	0	1
STK11IP	0	4	0.571382	0	4.08009	0	1
TAS2R31	0	4	0.571382	0	4.08009	0	1
UNC13B	0	4	0.571382	0	4.08009	0	1
BAP1	13	30	0.640158	1.33187	3.72356	0.480566	1
SF3B1	8	25	0.807556	0.792581	2.28907	0.25673	1
FOXD4L3	2	7	1	0.747568	4.33065	0.070786	1
ODF1	2	7	1	0.747568	4.33065	0.070786	1
A2ML1	1	4	1	0.658976	7.11273	0.0128041	1
AANAT	0	1	1	0	104.351	0	1
AAR2	0	1	1	0	104.351	0	1
AARD	0	1	1	0	104.351	0	1
ABCA3	0	1	1	0	104.351	0	1
ABCB4	0	1	1	0	104.351	0	1
ABCB5	0	1	1	0	104.351	0	1
ABCC10	0	1	1	0	104.351	0	1
ABCC2	0	1	1	0	104.351	0	1
ABCC8	0	1	1	0	104.351	0	1
ABHD14A-ACY1	0	1	1	0	104.351	0	1
ABHD17C	0	1	1	0	104.351	0	1
ABHD18	0	1	1	0	104.351	0	1
ABHD2	0	1	1	0	104.351	0	1
ABI3BP	0	2	1	0	14.392	0	1
ABL1	0	1	1	0	104.351	0	1
ABTB1	0	1	1	0	104.351	0	1
AC002456.2	0	1	1	0	104.351	0	1
AC004593.2	0	1	1	0	104.351	0	1
AC005537.1	0	1	1	0	104.351	0	1
AC007092.1	0	1	1	0	104.351	0	1
AC011005.1	0	1	1	0	104.351	0	1
AC016292.1	0	1	1	0	104.351	0	1
AC016590.4	0	1	1	0	104.351	0	1
AC023491.2	0	1	1	0	104.351	0	1
AC025287.4	0	2	1	0	14.392	0	1
AC068580.4	0	1	1	0	104.351	0	1
AC104452.1	0	1	1	0	104.351	0	1
AC105411.1	0	1	1	0	104.351	0	1
AC145212.1	0	1	1	0	104.351	0	1
AC207130.1	0	1	1	0	104.351	0	1
AC213203.2	1	3	1	0.890001	11.7156	0.016268	1
AC233755.1	0	2	1	0	14.392	0	1
AC233755.2	0	1	1	0	104.351	0	1
ACER3	0	1	1	0	104.351	0	1
ACIN1	0	1	1	0	104.351	0	1
ACLY	1	5	1	0.519873	5.00278	0.0104973	1
ACOT11	0	1	1	0	104.351	0	1
ACOT13	0	2	1	0	14.392	0	1
ACOX1	0	1	1	0	104.351	0	1
ACSF2	0	1	1	0	104.351	0	1
ACSL6	0	1	1	0	104.351	0	1
ACTA2	0	1	1	0	104.351	0	1
ACTN1	0	2	1	0	14.392	0	1
ACTN3	0	1	1	0	104.351	0	1
ACTR6	0	1	1	0	104.351	0	1
ACTRT1	0	1	1	0	104.351	0	1
ACVRL1	0	1	1	0	104.351	0	1
ACY3	0	1	1	0	104.351	0	1
ADA2	0	1	1	0	104.351	0	1
ADAM10	0	1	1	0	104.351	0	1
ADAM18	0	1	1	0	104.351	0	1
ADAM7	0	1	1	0	104.351	0	1
ADAMTS2	0	1	1	0	104.351	0	1
ADAMTS20	0	1	1	0	104.351	0	1
ADAMTS4	0	2	1	0	14.392	0	1
ADAMTS7	0	1	1	0	104.351	0	1
ADAMTSL3	0	2	1	0	14.392	0	1
ADAMTSL4	0	1	1	0	104.351	0	1
ADAR	0	1	1	0	104.351	0	1
ADARB2	0	1	1	0	104.351	0	1
ADCK2	0	1	1	0	104.351	0	1
ADCK5	0	1	1	0	104.351	0	1
ADCY6	0	1	1	0	104.351	0	1
ADCY8	0	2	1	0	14.392	0	1
ADCY9	0	1	1	0	104.351	0	1
ADGRB1	0	1	1	0	104.351	0	1
ADGRB2	0	1	1	0	104.351	0	1
ADGRB3	0	1	1	0	104.351	0	1
ADGRF4	0	1	1	0	104.351	0	1
ADGRG3	0	2	1	0	14.392	0	1
ADGRG4	1	2	1	1.34943	27.0479	0.022045	1
ADGRL1	0	2	1	0	14.392	0	1
ADGRL2	0	1	1	0	104.351	0	1
ADH1B	0	1	1	0	104.351	0	1
ADH7	0	1	1	0	104.351	0	1
AFAP1L2	0	1	1	0	104.351	0	1
AFF1	0	1	1	0	104.351	0	1
AFF3	0	1	1	0	104.351	0	1
AFTPH	0	1	1	0	104.351	0	1
AGAP5	0	1	1	0	104.351	0	1
AGO2	0	1	1	0	104.351	0	1
AGPAT2	0	1	1	0	104.351	0	1
AHCYL2	0	1	1	0	104.351	0	1
AHNAK	0	1	1	0	104.351	0	1
AJM1	0	1	1	0	104.351	0	1
AJUBA	0	1	1	0	104.351	0	1
AKAP4	0	2	1	0	14.392	0	1
AKAP9	0	1	1	0	104.351	0	1
AKNA	0	2	1	0	14.392	0	1
AKR1A1	0	1	1	0	104.351	0	1
AKR1B10	0	1	1	0	104.351	0	1
AKR1E2	0	1	1	0	104.351	0	1
AKT3	0	1	1	0	104.351	0	1
AL008633.1	0	1	1	0	104.351	0	1
AL109984.1	0	1	1	0	104.351	0	1
AL121900.1	0	1	1	0	104.351	0	1
AL583852.1	0	1	1	0	104.351	0	1
ALDH1A1	0	1	1	0	104.351	0	1
ALDH1B1	0	2	1	0	14.392	0	1
ALDH2	0	2	1	0	14.392	0	1
ALDH3A1	0	1	1	0	104.351	0	1
ALDOA	0	1	1	0	104.351	0	1
ALG9	0	1	1	0	104.351	0	1
ALK	0	1	1	0	104.351	0	1
ALKAL1	0	1	1	0	104.351	0	1
ALOX5AP	0	1	1	0	104.351	0	1
ALX1	0	1	1	0	104.351	0	1
ALX3	0	1	1	0	104.351	0	1
AMIGO3	0	1	1	0	104.351	0	1
AMOTL1	0	1	1	0	104.351	0	1
AMPD2	0	1	1	0	104.351	0	1
AMPH	0	1	1	0	104.351	0	1
ANAPC2	0	1	1	0	104.351	0	1
ANAPC4	0	1	1	0	104.351	0	1
ANAPC5	0	2	1	0	14.392	0	1
ANGPTL1	0	1	1	0	104.351	0	1
ANKK1	0	1	1	0	104.351	0	1
ANKRD10	0	2	1	0	14.392	0	1
ANKRD12	0	1	1	0	104.351	0	1
ANKRD13A	0	1	1	0	104.351	0	1
ANKRD13D	0	1	1	0	104.351	0	1
ANKRD17	0	1	1	0	104.351	0	1
ANKRD30A	0	1	1	0	104.351	0	1
ANKRD36C	0	1	1	0	104.351	0	1
ANKRD42	0	1	1	0	104.351	0	1
ANKRD50	0	1	1	0	104.351	0	1
ANKS1A	0	1	1	0	104.351	0	1
ANO4	0	1	1	0	104.351	0	1
ANTXR2	0	1	1	0	104.351	0	1
AP003108.2	0	1	1	0	104.351	0	1
AP2A1	0	1	1	0	104.351	0	1
AP3B1	0	1	1	0	104.351	0	1
AP3B2	0	1	1	0	104.351	0	1
AP4B1	0	1	1	0	104.351	0	1
AP5Z1	0	1	1	0	104.351	0	1
APBB1IP	0	1	1	0	104.351	0	1
APC2	0	1	1	0	104.351	0	1
APCDD1L	0	1	1	0	104.351	0	1
APIP	0	1	1	0	104.351	0	1
APLP2	0	1	1	0	104.351	0	1
APOB	0	1	1	0	104.351	0	1
APOBEC1	0	1	1	0	104.351	0	1
APOH	0	1	1	0	104.351	0	1
APOL4	0	1	1	0	104.351	0	1
APP	0	1	1	0	104.351	0	1
ARAP1	0	2	1	0	14.392	0	1
AREL1	0	1	1	0	104.351	0	1
ARFGEF1	0	2	1	0	14.392	0	1
ARFGEF3	0	1	1	0	104.351	0	1
ARHGAP30	0	1	1	0	104.351	0	1
ARHGEF1	0	1	1	0	104.351	0	1
ARHGEF10L	0	1	1	0	104.351	0	1
ARHGEF17	0	1	1	0	104.351	0	1
ARHGEF28	0	1	1	0	104.351	0	1
ARHGEF4	0	1	1	0	104.351	0	1
ARHGEF40	0	1	1	0	104.351	0	1
ARHGEF7	0	1	1	0	104.351	0	1
ARHGEF9	0	1	1	0	104.351	0	1
ARID2	0	1	1	0	104.351	0	1
ARID3A	0	1	1	0	104.351	0	1
ARIH1	0	2	1	0	14.392	0	1
ARL10	0	1	1	0	104.351	0	1
ARL4A	0	1	1	0	104.351	0	1
ARMC2	0	1	1	0	104.351	0	1
ARMC3	0	1	1	0	104.351	0	1
ARMC5	0	1	1	0	104.351	0	1
ARMCX1	0	1	1	0	104.351	0	1
ARMCX2	0	1	1	0	104.351	0	1
ARMCX4	0	2	1	0	14.392	0	1
ARPC5L	0	1	1	0	104.351	0	1
ARR3	0	1	1	0	104.351	0	1
ARSA	0	1	1	0	104.351	0	1
ART1	0	1	1	0	104.351	0	1
ARX	0	1	1	0	104.351	0	1
ASAP1	0	1	1	0	104.351	0	1
ASB11	0	1	1	0	104.351	0	1
ASB6	0	1	1	0	104.351	0	1
ASCL4	0	1	1	0	104.351	0	1
ASF1B	0	1	1	0	104.351	0	1
ASIC2	0	1	1	0	104.351	0	1
ASPHD2	0	1	1	0	104.351	0	1
ASPRV1	0	1	1	0	104.351	0	1
ASXL2	0	1	1	0	104.351	0	1
ATAD3A	0	1	1	0	104.351	0	1
ATAD3B	0	2	1	0	14.392	0	1
ATF7IP	0	1	1	0	104.351	0	1
ATF7IP2	0	2	1	0	14.392	0	1
ATG9B	0	1	1	0	104.351	0	1
ATP10D	0	1	1	0	104.351	0	1
ATP2B3	0	2	1	0	14.392	0	1
ATP5PB	0	1	1	0	104.351	0	1
ATRNL1	0	1	1	0	104.351	0	1
ATXN7L1	0	1	1	0	104.351	0	1
AXL	0	1	1	0	104.351	0	1
AZIN2	0	1	1	0	104.351	0	1
AZU1	0	1	1	0	104.351	0	1
B3GALNT2	0	1	1	0	104.351	0	1
B3GLCT	0	1	1	0	104.351	0	1
B3GNT9	0	1	1	0	104.351	0	1
B9D2	0	1	1	0	104.351	0	1
BAALC	0	1	1	0	104.351	0	1
BACH2	0	1	1	0	104.351	0	1
BAIAP2L2	0	1	1	0	104.351	0	1
BARX1	0	1	1	0	104.351	0	1
BARX2	0	1	1	0	104.351	0	1
BBS12	0	1	1	0	104.351	0	1
BBS4	0	1	1	0	104.351	0	1
BBS7	0	1	1	0	104.351	0	1
BBS9	0	1	1	0	104.351	0	1
BCAM	0	1	1	0	104.351	0	1
BCAN	0	1	1	0	104.351	0	1
BCAT2	0	1	1	0	104.351	0	1
BCL9L	0	1	1	0	104.351	0	1
BCOR	0	1	1	0	104.351	0	1
BCORL1	1	2	1	1.34943	27.0479	0.022045	1
BCR	0	1	1	0	104.351	0	1
BECN2	0	1	1	0	104.351	0	1
BEGAIN	0	1	1	0	104.351	0	1
BEST1	0	1	1	0	104.351	0	1
BFSP1	0	1	1	0	104.351	0	1
BICD1	0	2	1	0	14.392	0	1
BICD2	0	1	1	0	104.351	0	1
BIRC5	0	1	1	0	104.351	0	1
BIRC6	0	2	1	0	14.392	0	1
BLM	0	1	1	0	104.351	0	1
BLZF1	0	1	1	0	104.351	0	1
BMP1	0	1	1	0	104.351	0	1
BMP7	0	1	1	0	104.351	0	1
BMX	0	1	1	0	104.351	0	1
BOD1L1	0	1	1	0	104.351	0	1
BORCS6	0	1	1	0	104.351	0	1
BPI	0	1	1	0	104.351	0	1
BRCA1	0	1	1	0	104.351	0	1
BRD3	0	1	1	0	104.351	0	1
BRD7	1	2	1	1.34943	27.0479	0.022045	1
BRPF3	0	1	1	0	104.351	0	1
BRWD1	0	1	1	0	104.351	0	1
BRWD3	0	2	1	0	14.392	0	1
BTBD17	0	1	1	0	104.351	0	1
BTBD3	0	2	1	0	14.392	0	1
BTBD8	0	1	1	0	104.351	0	1
BTG4	0	1	1	0	104.351	0	1
BTLA	0	1	1	0	104.351	0	1
BUB1B	0	1	1	0	104.351	0	1
BUD31	0	1	1	0	104.351	0	1
BZW2	0	1	1	0	104.351	0	1
C10orf71	0	1	1	0	104.351	0	1
C11orf80	0	1	1	0	104.351	0	1
C14orf119	0	1	1	0	104.351	0	1
C16orf72	0	1	1	0	104.351	0	1
C16orf96	0	1	1	0	104.351	0	1
C17orf107	0	1	1	0	104.351	0	1
C17orf67	0	1	1	0	104.351	0	1
C17orf75	0	1	1	0	104.351	0	1
C1QB	0	1	1	0	104.351	0	1
C1QTNF6	0	1	1	0	104.351	0	1
C1QTNF9B	0	1	1	0	104.351	0	1
C1orf112	0	1	1	0	104.351	0	1
C1orf127	0	1	1	0	104.351	0	1
C1orf167	0	1	1	0	104.351	0	1
C20orf96	0	1	1	0	104.351	0	1
C22orf31	0	1	1	0	104.351	0	1
C2CD3	0	1	1	0	104.351	0	1
C4A	0	1	1	0	104.351	0	1
C5AR1	0	1	1	0	104.351	0	1
C6orf141	0	1	1	0	104.351	0	1
C6orf47	0	1	1	0	104.351	0	1
C8orf58	0	2	1	0	14.392	0	1
C8orf76	0	1	1	0	104.351	0	1
C8orf89	0	1	1	0	104.351	0	1
C9orf50	0	1	1	0	104.351	0	1
CA3	0	1	1	0	104.351	0	1
CAAP1	0	1	1	0	104.351	0	1
CABIN1	0	1	1	0	104.351	0	1
CABP4	0	1	1	0	104.351	0	1
CACNA1A	1	2	1	1.34943	27.0479	0.022045	1
CACNA1B	0	1	1	0	104.351	0	1
CACNA1G	1	2	1	1.34943	27.0479	0.022045	1
CACNA2D4	0	1	1	0	104.351	0	1
CADM4	0	1	1	0	104.351	0	1
CAMK1G	0	1	1	0	104.351	0	1
CAMK2A	0	1	1	0	104.351	0	1
CAMKK1	0	1	1	0	104.351	0	1
CAMLG	0	1	1	0	104.351	0	1
CAMSAP2	0	2	1	0	14.392	0	1
CAPN3	0	1	1	0	104.351	0	1
CAPN7	0	1	1	0	104.351	0	1
CAPNS1	1	2	1	1.34943	27.0479	0.022045	1
CASD1	0	1	1	0	104.351	0	1
CASKIN2	0	1	1	0	104.351	0	1
CASP4	0	1	1	0	104.351	0	1
CASP8	0	1	1	0	104.351	0	1
CASS4	0	1	1	0	104.351	0	1
CATIP	0	1	1	0	104.351	0	1
CATSPERB	0	1	1	0	104.351	0	1
CATSPERG	0	1	1	0	104.351	0	1
CBARP	0	1	1	0	104.351	0	1
CBX8	0	1	1	0	104.351	0	1
CCDC112	0	1	1	0	104.351	0	1
CCDC116	0	1	1	0	104.351	0	1
CCDC137	0	1	1	0	104.351	0	1
CCDC138	0	2	1	0	14.392	0	1
CCDC178	0	1	1	0	104.351	0	1
CCDC18	0	1	1	0	104.351	0	1
CCDC183	0	1	1	0	104.351	0	1
CCDC184	0	1	1	0	104.351	0	1
CCDC185	0	1	1	0	104.351	0	1
CCDC71L	0	1	1	0	104.351	0	1
CCDC82	0	1	1	0	104.351	0	1
CCDC87	0	1	1	0	104.351	0	1
CCDC91	0	1	1	0	104.351	0	1
CCDC96	0	1	1	0	104.351	0	1
CCDC97	0	1	1	0	104.351	0	1
CCHCR1	0	1	1	0	104.351	0	1
CCIN	0	1	1	0	104.351	0	1
CCL7	0	1	1	0	104.351	0	1
CCN2	0	1	1	0	104.351	0	1
CCN3	0	1	1	0	104.351	0	1
CCSER1	0	1	1	0	104.351	0	1
CCT3	0	1	1	0	104.351	0	1
CD247	0	1	1	0	104.351	0	1
CD44	0	1	1	0	104.351	0	1
CD5L	0	1	1	0	104.351	0	1
CD63	0	1	1	0	104.351	0	1
CD8B2	0	1	1	0	104.351	0	1
CD93	0	2	1	0	14.392	0	1
CDC25A	0	1	1	0	104.351	0	1
CDC42BPA	0	1	1	0	104.351	0	1
CDC45	0	1	1	0	104.351	0	1
CDCA2	0	1	1	0	104.351	0	1
CDCA5	0	1	1	0	104.351	0	1
CDH13	0	1	1	0	104.351	0	1
CDH18	0	1	1	0	104.351	0	1
CDH23	0	1	1	0	104.351	0	1
CDH9	0	1	1	0	104.351	0	1
CDHR1	0	1	1	0	104.351	0	1
CDK11B	0	1	1	0	104.351	0	1
CDK12	0	1	1	0	104.351	0	1
CDK17	0	1	1	0	104.351	0	1
CDK18	0	1	1	0	104.351	0	1
CDK2	0	1	1	0	104.351	0	1
CDK5R1	0	1	1	0	104.351	0	1
CDK5RAP2	0	1	1	0	104.351	0	1
CDK7	0	1	1	0	104.351	0	1
CDK9	0	1	1	0	104.351	0	1
CDKL5	0	1	1	0	104.351	0	1
CDR2L	0	1	1	0	104.351	0	1
CDX4	0	1	1	0	104.351	0	1
CDYL	0	1	1	0	104.351	0	1
CEBPD	0	1	1	0	104.351	0	1
CELA1	0	1	1	0	104.351	0	1
CELA3A	0	1	1	0	104.351	0	1
CELSR1	0	1	1	0	104.351	0	1
CELSR2	0	2	1	0	14.392	0	1
CENPE	0	1	1	0	104.351	0	1
CENPJ	0	1	1	0	104.351	0	1
CEP104	0	1	1	0	104.351	0	1
CEP162	0	1	1	0	104.351	0	1
CEP170B	0	1	1	0	104.351	0	1
CEP250	0	1	1	0	104.351	0	1
CEP295	0	1	1	0	104.351	0	1
CEP55	0	1	1	0	104.351	0	1
CEP57	0	1	1	0	104.351	0	1
CFAP157	0	1	1	0	104.351	0	1
CFAP300	0	1	1	0	104.351	0	1
CFAP45	0	1	1	0	104.351	0	1
CFAP74	0	1	1	0	104.351	0	1
CFAP97	0	1	1	0	104.351	0	1
CFAP97D1	0	1	1	0	104.351	0	1
CHAD	0	1	1	0	104.351	0	1
CHCHD6	0	1	1	0	104.351	0	1
CHD1L	0	1	1	0	104.351	0	1
CHD2	0	2	1	0	14.392	0	1
CHD4	0	1	1	0	104.351	0	1
CHD6	0	1	1	0	104.351	0	1
CHD9	0	1	1	0	104.351	0	1
CHIC1	0	1	1	0	104.351	0	1
CHM	0	1	1	0	104.351	0	1
CHMP1B	0	2	1	0	14.392	0	1
CHMP3	0	1	1	0	104.351	0	1
CHPT1	0	1	1	0	104.351	0	1
CHRNA2	0	2	1	0	14.392	0	1
CHST14	0	1	1	0	104.351	0	1
CHST2	0	1	1	0	104.351	0	1
CHST4	0	1	1	0	104.351	0	1
CHUK	0	1	1	0	104.351	0	1
CIAO2A	0	2	1	0	14.392	0	1
CILP	0	2	1	0	14.392	0	1
CILP2	0	1	1	0	104.351	0	1
CITED2	0	1	1	0	104.351	0	1
CKAP5	0	1	1	0	104.351	0	1
CLASP1	0	1	1	0	104.351	0	1
CLCN5	0	1	1	0	104.351	0	1
CLEC12A	0	1	1	0	104.351	0	1
CLIC3	0	1	1	0	104.351	0	1
CLIP2	0	1	1	0	104.351	0	1
CLK2	0	1	1	0	104.351	0	1
CLN6	0	2	1	0	14.392	0	1
CLOCK	0	1	1	0	104.351	0	1
CLPSL2	0	1	1	0	104.351	0	1
CMTR2	0	1	1	0	104.351	0	1
CMYA5	0	1	1	0	104.351	0	1
CNBD1	0	1	1	0	104.351	0	1
CNGA2	0	1	1	0	104.351	0	1
CNKSR3	0	1	1	0	104.351	0	1
CNOT2	0	1	1	0	104.351	0	1
CNOT4	0	1	1	0	104.351	0	1
CNPY3	0	1	1	0	104.351	0	1
CNR2	0	1	1	0	104.351	0	1
CNTN5	0	1	1	0	104.351	0	1
CNTNAP5	0	1	1	0	104.351	0	1
CNTROB	0	1	1	0	104.351	0	1
COBL	0	1	1	0	104.351	0	1
COCH	0	1	1	0	104.351	0	1
COG2	0	1	1	0	104.351	0	1
COG4	0	1	1	0	104.351	0	1
COG8	0	2	1	0	14.392	0	1
COL11A2	0	1	1	0	104.351	0	1
COL17A1	0	1	1	0	104.351	0	1
COL18A1	0	1	1	0	104.351	0	1
COL19A1	1	2	1	1.34943	27.0479	0.022045	1
COL1A2	0	1	1	0	104.351	0	1
COL22A1	0	1	1	0	104.351	0	1
COL23A1	0	1	1	0	104.351	0	1
COL24A1	0	2	1	0	14.392	0	1
COL27A1	0	1	1	0	104.351	0	1
COL4A3	0	2	1	0	14.392	0	1
COL4A4	0	1	1	0	104.351	0	1
COL4A6	0	1	1	0	104.351	0	1
COL5A2	0	1	1	0	104.351	0	1
COL5A3	0	1	1	0	104.351	0	1
COL8A2	0	1	1	0	104.351	0	1
COLEC12	0	1	1	0	104.351	0	1
COLGALT1	0	1	1	0	104.351	0	1
COMMD4	0	1	1	0	104.351	0	1
COMTD1	0	1	1	0	104.351	0	1
CP	0	1	1	0	104.351	0	1
CPA2	0	1	1	0	104.351	0	1
CPAMD8	0	1	1	0	104.351	0	1
CPE	0	1	1	0	104.351	0	1
CPED1	0	1	1	0	104.351	0	1
CPHXL	0	1	1	0	104.351	0	1
CPLANE1	0	2	1	0	14.392	0	1
CPN1	0	2	1	0	14.392	0	1
CPSF7	0	1	1	0	104.351	0	1
CPVL	0	1	1	0	104.351	0	1
CPXCR1	0	1	1	0	104.351	0	1
CR1	0	1	1	0	104.351	0	1
CR382285.1	0	1	1	0	104.351	0	1
CRAMP1	0	1	1	0	104.351	0	1
CREBBP	0	1	1	0	104.351	0	1
CREBRF	0	1	1	0	104.351	0	1
CREG1	0	1	1	0	104.351	0	1
CRELD1	0	1	1	0	104.351	0	1
CRIM1	0	2	1	0	14.392	0	1
CRIP3	0	2	1	0	14.392	0	1
CRLF1	0	1	1	0	104.351	0	1
CRLF2	0	1	1	0	104.351	0	1
CRNN	0	1	1	0	104.351	0	1
CROCC2	0	1	1	0	104.351	0	1
CRTC2	0	1	1	0	104.351	0	1
CRYBG1	0	1	1	0	104.351	0	1
CRYBG2	0	1	1	0	104.351	0	1
CRYGN	0	1	1	0	104.351	0	1
CSE1L	0	1	1	0	104.351	0	1
CSMD3	0	1	1	0	104.351	0	1
CSPP1	0	1	1	0	104.351	0	1
CTAGE15	0	1	1	0	104.351	0	1
CTAGE9	0	1	1	0	104.351	0	1
CTNNA3	0	1	1	0	104.351	0	1
CTNNB1	0	1	1	0	104.351	0	1
CTNND1	0	1	1	0	104.351	0	1
CTNND2	0	1	1	0	104.351	0	1
CTSA	0	2	1	0	14.392	0	1
CTSV	0	1	1	0	104.351	0	1
CTTNBP2	0	1	1	0	104.351	0	1
CUBN	0	1	1	0	104.351	0	1
CUL4B	0	1	1	0	104.351	0	1
CUL9	0	1	1	0	104.351	0	1
CXCR2	0	1	1	0	104.351	0	1
CXXC4	0	1	1	0	104.351	0	1
CYB5R2	0	1	1	0	104.351	0	1
CYFIP1	0	1	1	0	104.351	0	1
CYP2D6	0	1	1	0	104.351	0	1
CYP2F1	0	1	1	0	104.351	0	1
CYP2S1	0	1	1	0	104.351	0	1
CYP3A4	0	1	1	0	104.351	0	1
CYP4A11	0	1	1	0	104.351	0	1
CYP4F12	0	1	1	0	104.351	0	1
CYP4V2	0	1	1	0	104.351	0	1
DACH2	0	1	1	0	104.351	0	1
DACT2	0	1	1	0	104.351	0	1
DAGLA	0	2	1	0	14.392	0	1
DAGLB	0	1	1	0	104.351	0	1
DAO	0	1	1	0	104.351	0	1
DAOA	0	1	1	0	104.351	0	1
DAPK1	0	1	1	0	104.351	0	1
DCAF11	0	2	1	0	14.392	0	1
DCAF8	0	2	1	0	14.392	0	1
DCC	0	1	1	0	104.351	0	1
DCDC1	1	3	1	0.890001	11.7156	0.016268	1
DCHS1	0	1	1	0	104.351	0	1
DCHS2	1	3	1	0.890001	11.7156	0.016268	1
DCLK1	0	2	1	0	14.392	0	1
DCLK3	0	2	1	0	14.392	0	1
DCLRE1C	0	1	1	0	104.351	0	1
DCTN5	0	1	1	0	104.351	0	1
DCUN1D5	0	1	1	0	104.351	0	1
DDB2	0	1	1	0	104.351	0	1
DDHD2	0	1	1	0	104.351	0	1
DDIT3	0	1	1	0	104.351	0	1
DDR2	0	1	1	0	104.351	0	1
DDX11	0	1	1	0	104.351	0	1
DDX27	0	1	1	0	104.351	0	1
DDX46	0	1	1	0	104.351	0	1
DDX49	0	1	1	0	104.351	0	1
DEAF1	0	1	1	0	104.351	0	1
DEFA4	0	1	1	0	104.351	0	1
DENND1A	0	1	1	0	104.351	0	1
DENND2B	0	1	1	0	104.351	0	1
DENND3	0	1	1	0	104.351	0	1
DENND4A	0	1	1	0	104.351	0	1
DENND4B	0	1	1	0	104.351	0	1
DENND4C	0	1	1	0	104.351	0	1
DEPDC5	0	1	1	0	104.351	0	1
DERA	0	1	1	0	104.351	0	1
DGCR2	0	1	1	0	104.351	0	1
DGCR8	0	1	1	0	104.351	0	1
DGKA	0	1	1	0	104.351	0	1
DGKD	0	1	1	0	104.351	0	1
DGKQ	0	1	1	0	104.351	0	1
DHRS3	0	1	1	0	104.351	0	1
DHX16	0	1	1	0	104.351	0	1
DHX57	0	1	1	0	104.351	0	1
DHX8	0	1	1	0	104.351	0	1
DIABLO	0	1	1	0	104.351	0	1
DIAPH2	0	1	1	0	104.351	0	1
DIP2B	0	1	1	0	104.351	0	1
DIP2C	0	1	1	0	104.351	0	1
DIS3	0	1	1	0	104.351	0	1
DISP1	0	1	1	0	104.351	0	1
DISP2	0	1	1	0	104.351	0	1
DISP3	0	1	1	0	104.351	0	1
DKK1	0	1	1	0	104.351	0	1
DKK3	0	1	1	0	104.351	0	1
DLGAP3	0	1	1	0	104.351	0	1
DLX3	0	1	1	0	104.351	0	1
DLX4	0	1	1	0	104.351	0	1
DMBX1	0	1	1	0	104.351	0	1
DMD	0	1	1	0	104.351	0	1
DMKN	0	1	1	0	104.351	0	1
DMXL1	0	1	1	0	104.351	0	1
DNAAF1	0	1	1	0	104.351	0	1
DNAH10	0	1	1	0	104.351	0	1
DNAH11	0	1	1	0	104.351	0	1
DNAH12	0	1	1	0	104.351	0	1
DNAH17	0	2	1	0	14.392	0	1
DNAH3	0	1	1	0	104.351	0	1
DNAH5	1	3	1	0.890001	11.7156	0.016268	1
DNAH7	1	2	1	1.34943	27.0479	0.022045	1
DNAH8	0	2	1	0	14.392	0	1
DNAH9	1	3	1	0.890001	11.7156	0.016268	1
DNAI1	0	1	1	0	104.351	0	1
DNAI3	0	1	1	0	104.351	0	1
DNAJA1	0	1	1	0	104.351	0	1
DNAJB14	0	1	1	0	104.351	0	1
DNAJC30	0	2	1	0	14.392	0	1
DNHD1	0	2	1	0	14.392	0	1
DNM3	0	1	1	0	104.351	0	1
DNMBP	0	2	1	0	14.392	0	1
DNPEP	0	1	1	0	104.351	0	1
DNPH1	0	1	1	0	104.351	0	1
DOCK1	0	1	1	0	104.351	0	1
DOCK10	0	1	1	0	104.351	0	1
DOCK2	0	1	1	0	104.351	0	1
DOCK8	0	1	1	0	104.351	0	1
DOCK9	0	1	1	0	104.351	0	1
DOK2	0	1	1	0	104.351	0	1
DOLK	0	1	1	0	104.351	0	1
DOLPP1	0	1	1	0	104.351	0	1
DOP1A	0	1	1	0	104.351	0	1
DOT1L	0	1	1	0	104.351	0	1
DPEP1	0	1	1	0	104.351	0	1
DPP3	0	1	1	0	104.351	0	1
DPP8	0	1	1	0	104.351	0	1
DPY19L1	0	1	1	0	104.351	0	1
DPY19L2	0	1	1	0	104.351	0	1
DPYS	0	1	1	0	104.351	0	1
DR1	0	1	1	0	104.351	0	1
DRC7	0	1	1	0	104.351	0	1
DRG1	0	1	1	0	104.351	0	1
DSE	0	1	1	0	104.351	0	1
DSEL	0	1	1	0	104.351	0	1
DSG1	0	2	1	0	14.392	0	1
DSN1	0	1	1	0	104.351	0	1
DTX2	1	4	1	0.658976	7.11273	0.0128041	1
DUSP14	0	1	1	0	104.351	0	1
DUSP8	0	1	1	0	104.351	0	1
DYNC1LI2	0	1	1	0	104.351	0	1
DYNC2I1	0	1	1	0	104.351	0	1
DYTN	0	1	1	0	104.351	0	1
E2F6	0	1	1	0	104.351	0	1
EBNA1BP2	0	1	1	0	104.351	0	1
ECEL1	0	1	1	0	104.351	0	1
ECM1	0	1	1	0	104.351	0	1
EDA	0	1	1	0	104.351	0	1
EDN2	0	1	1	0	104.351	0	1
EEF1D	0	1	1	0	104.351	0	1
EFTUD2	0	1	1	0	104.351	0	1
EHD1	0	1	1	0	104.351	0	1
EIF1AX	0	2	1	0	14.392	0	1
EIF3E	0	1	1	0	104.351	0	1
EIF3L	0	1	1	0	104.351	0	1
EIF4A2	0	1	1	0	104.351	0	1
EIF4G1	0	1	1	0	104.351	0	1
EIF5AL1	0	1	1	0	104.351	0	1
ELK3	0	1	1	0	104.351	0	1
ELL2	0	1	1	0	104.351	0	1
ELMOD2	0	1	1	0	104.351	0	1
ELN	0	1	1	0	104.351	0	1
ELOA2	0	1	1	0	104.351	0	1
ELOVL3	0	1	1	0	104.351	0	1
EMC1	0	1	1	0	104.351	0	1
EMC7	0	1	1	0	104.351	0	1
EML4	0	1	1	0	104.351	0	1
EMX2	0	1	1	0	104.351	0	1
ENOSF1	0	1	1	0	104.351	0	1
ENPEP	0	1	1	0	104.351	0	1
ENPP3	0	1	1	0	104.351	0	1
ENTPD2	0	1	1	0	104.351	0	1
EPB42	0	1	1	0	104.351	0	1
EPHA7	0	1	1	0	104.351	0	1
EPHB4	0	1	1	0	104.351	0	1
EPHX1	0	1	1	0	104.351	0	1
EPS8L1	0	1	1	0	104.351	0	1
ERBIN	0	1	1	0	104.351	0	1
ERC1	0	1	1	0	104.351	0	1
ERG	0	1	1	0	104.351	0	1
ERICH3	0	1	1	0	104.351	0	1
ERICH5	0	1	1	0	104.351	0	1
ERMN	0	1	1	0	104.351	0	1
ERO1B	0	1	1	0	104.351	0	1
ERVFRD-1	0	1	1	0	104.351	0	1
ESPL1	0	1	1	0	104.351	0	1
ESPN	0	1	1	0	104.351	0	1
ESRP2	0	1	1	0	104.351	0	1
ESRRA	0	1	1	0	104.351	0	1
ESRRB	0	1	1	0	104.351	0	1
ESX1	0	1	1	0	104.351	0	1
ESYT1	0	1	1	0	104.351	0	1
ETF1	0	1	1	0	104.351	0	1
ETFBKMT	0	1	1	0	104.351	0	1
ETV2	0	1	1	0	104.351	0	1
ETV5	0	1	1	0	104.351	0	1
EVI5L	0	1	1	0	104.351	0	1
EVL	0	1	1	0	104.351	0	1
EXD3	0	1	1	0	104.351	0	1
EXO1	0	1	1	0	104.351	0	1
EXOC1	0	1	1	0	104.351	0	1
EXOC3L4	0	1	1	0	104.351	0	1
EXOC8	0	1	1	0	104.351	0	1
EXOSC10	0	1	1	0	104.351	0	1
EXOSC5	0	1	1	0	104.351	0	1
EXT2	0	1	1	0	104.351	0	1
EYA1	0	1	1	0	104.351	0	1
EZR	0	1	1	0	104.351	0	1
F5	0	1	1	0	104.351	0	1
FAAH2	0	2	1	0	14.392	0	1
FAAP100	0	1	1	0	104.351	0	1
FADS2	0	1	1	0	104.351	0	1
FADS3	0	1	1	0	104.351	0	1
FAM111B	0	1	1	0	104.351	0	1
FAM120B	0	1	1	0	104.351	0	1
FAM120C	0	2	1	0	14.392	0	1
FAM135A	0	1	1	0	104.351	0	1
FAM135B	0	2	1	0	14.392	0	1
FAM13B	0	1	1	0	104.351	0	1
FAM13C	0	1	1	0	104.351	0	1
FAM149B1	0	1	1	0	104.351	0	1
FAM161A	0	1	1	0	104.351	0	1
FAM171A1	0	2	1	0	14.392	0	1
FAM171A2	0	1	1	0	104.351	0	1
FAM171B	0	1	1	0	104.351	0	1
FAM184A	0	1	1	0	104.351	0	1
FAM186A	0	1	1	0	104.351	0	1
FAM189B	0	1	1	0	104.351	0	1
FAM200A	0	1	1	0	104.351	0	1
FAM20A	0	1	1	0	104.351	0	1
FAM214B	0	1	1	0	104.351	0	1
FAM216A	0	1	1	0	104.351	0	1
FAM217B	0	1	1	0	104.351	0	1
FAM221A	0	1	1	0	104.351	0	1
FAM221B	0	1	1	0	104.351	0	1
FAM237A	0	1	1	0	104.351	0	1
FAM240A	0	1	1	0	104.351	0	1
FAM25C	0	1	1	0	104.351	0	1
FAM3D	0	1	1	0	104.351	0	1
FAM71E2	0	1	1	0	104.351	0	1
FAM83B	0	1	1	0	104.351	0	1
FAM83E	0	1	1	0	104.351	0	1
FAM83H	0	1	1	0	104.351	0	1
FAM89B	0	1	1	0	104.351	0	1
FAM90A26	0	1	1	0	104.351	0	1
FANCE	0	1	1	0	104.351	0	1
FANCI	0	1	1	0	104.351	0	1
FAP	0	1	1	0	104.351	0	1
FAR2	0	1	1	0	104.351	0	1
FARP2	0	1	1	0	104.351	0	1
FARSA	0	1	1	0	104.351	0	1
FASTKD1	0	1	1	0	104.351	0	1
FASTKD2	0	1	1	0	104.351	0	1
FBF1	0	1	1	0	104.351	0	1
FBLIM1	0	1	1	0	104.351	0	1
FBN2	0	1	1	0	104.351	0	1
FBN3	0	1	1	0	104.351	0	1
FBXL13	0	1	1	0	104.351	0	1
FBXO21	0	1	1	0	104.351	0	1
FBXO24	0	1	1	0	104.351	0	1
FBXO38	0	1	1	0	104.351	0	1
FBXO7	0	1	1	0	104.351	0	1
FBXW4	0	1	1	0	104.351	0	1
FCAMR	0	2	1	0	14.392	0	1
FCER2	0	1	1	0	104.351	0	1
FCGBP	0	1	1	0	104.351	0	1
FCRL2	0	1	1	0	104.351	0	1
FCRLB	0	1	1	0	104.351	0	1
FDXR	0	1	1	0	104.351	0	1
FER1L5	0	1	1	0	104.351	0	1
FER1L6	0	1	1	0	104.351	0	1
FES	0	2	1	0	14.392	0	1
FGD4	0	1	1	0	104.351	0	1
FGD5	0	1	1	0	104.351	0	1
FGF23	0	1	1	0	104.351	0	1
FGF7	0	1	1	0	104.351	0	1
FGFR1	0	1	1	0	104.351	0	1
FGFR2	0	1	1	0	104.351	0	1
FGL1	0	1	1	0	104.351	0	1
FGL2	0	1	1	0	104.351	0	1
FHAD1	0	1	1	0	104.351	0	1
FIBCD1	0	1	1	0	104.351	0	1
FILIP1L	0	1	1	0	104.351	0	1
FIZ1	0	2	1	0	14.392	0	1
FKBP14	0	1	1	0	104.351	0	1
FKTN	0	1	1	0	104.351	0	1
FLNC	0	1	1	0	104.351	0	1
FLRT3	0	1	1	0	104.351	0	1
FMO1	0	1	1	0	104.351	0	1
FMO3	0	1	1	0	104.351	0	1
FNDC1	0	2	1	0	14.392	0	1
FNDC4	0	1	1	0	104.351	0	1
FNIP2	0	1	1	0	104.351	0	1
FO681492.1	0	1	1	0	104.351	0	1
FOCAD	0	2	1	0	14.392	0	1
FOLR3	0	1	1	0	104.351	0	1
FOSB	0	1	1	0	104.351	0	1
FOXB2	0	1	1	0	104.351	0	1
FOXK1	0	1	1	0	104.351	0	1
FOXN1	0	1	1	0	104.351	0	1
FOXO1	0	1	1	0	104.351	0	1
FOXRED1	0	1	1	0	104.351	0	1
FPR2	0	1	1	0	104.351	0	1
FPR3	0	1	1	0	104.351	0	1
FREM1	0	1	1	0	104.351	0	1
FRMPD3	1	3	1	0.890001	11.7156	0.016268	1
FSIP1	0	1	1	0	104.351	0	1
FUBP3	0	1	1	0	104.351	0	1
FUZ	0	1	1	0	104.351	0	1
FYB1	0	1	1	0	104.351	0	1
FZD1	0	1	1	0	104.351	0	1
FZD2	0	1	1	0	104.351	0	1
FZD3	0	1	1	0	104.351	0	1
FZD5	0	1	1	0	104.351	0	1
FZD6	0	1	1	0	104.351	0	1
FZD8	0	1	1	0	104.351	0	1
FZR1	0	1	1	0	104.351	0	1
G6PC3	0	1	1	0	104.351	0	1
GAB4	0	1	1	0	104.351	0	1
GABBR1	0	1	1	0	104.351	0	1
GABRA3	0	2	1	0	14.392	0	1
GABRD	0	1	1	0	104.351	0	1
GADD45GIP1	0	1	1	0	104.351	0	1
GAK	0	1	1	0	104.351	0	1
GALNT13	0	1	1	0	104.351	0	1
GALNT5	0	1	1	0	104.351	0	1
GALR3	0	1	1	0	104.351	0	1
GALT	0	2	1	0	14.392	0	1
GANAB	0	1	1	0	104.351	0	1
GAP43	0	1	1	0	104.351	0	1
GART	0	2	1	0	14.392	0	1
GAS8	0	1	1	0	104.351	0	1
GBA	0	1	1	0	104.351	0	1
GBP1	0	2	1	0	14.392	0	1
GBP6	0	1	1	0	104.351	0	1
GCC1	0	1	1	0	104.351	0	1
GCC2	0	1	1	0	104.351	0	1
GCDH	0	1	1	0	104.351	0	1
GCKR	0	1	1	0	104.351	0	1
GDF7	0	1	1	0	104.351	0	1
GDPD5	0	1	1	0	104.351	0	1
GEMIN2	0	1	1	0	104.351	0	1
GEMIN5	0	1	1	0	104.351	0	1
GEN1	0	1	1	0	104.351	0	1
GFRA3	0	1	1	0	104.351	0	1
GGA3	0	1	1	0	104.351	0	1
GGN	0	1	1	0	104.351	0	1
GIGYF1	0	2	1	0	14.392	0	1
GIMD1	0	1	1	0	104.351	0	1
GJA3	0	1	1	0	104.351	0	1
GJD3	0	1	1	0	104.351	0	1
GK2	0	1	1	0	104.351	0	1
GLB1L2	0	1	1	0	104.351	0	1
GLIS1	0	1	1	0	104.351	0	1
GLRX5	0	1	1	0	104.351	0	1
GLS	0	1	1	0	104.351	0	1
GLYR1	0	1	1	0	104.351	0	1
GMEB1	0	1	1	0	104.351	0	1
GMPPA	0	1	1	0	104.351	0	1
GNA12	0	1	1	0	104.351	0	1
GNA13	0	1	1	0	104.351	0	1
GNB2	0	1	1	0	104.351	0	1
GNPTAB	0	1	1	0	104.351	0	1
GOLGA3	0	1	1	0	104.351	0	1
GOLGA5	0	1	1	0	104.351	0	1
GOLGA6B	1	3	1	0.890001	11.7156	0.016268	1
GOLGA6L10	0	1	1	0	104.351	0	1
GOLGA6L7	0	2	1	0	14.392	0	1
GOLGA8K	0	2	1	0	14.392	0	1
GOLGA8N	0	1	1	0	104.351	0	1
GOLIM4	0	1	1	0	104.351	0	1
GON4L	0	1	1	0	104.351	0	1
GOPC	0	1	1	0	104.351	0	1
GP9	0	1	1	0	104.351	0	1
GPAT4	0	1	1	0	104.351	0	1
GPATCH1	0	1	1	0	104.351	0	1
GPCPD1	0	1	1	0	104.351	0	1
GPD2	0	1	1	0	104.351	0	1
GPN1	0	1	1	0	104.351	0	1
GPR101	0	1	1	0	104.351	0	1
GPR137C	0	1	1	0	104.351	0	1
GPR139	0	1	1	0	104.351	0	1
GPR161	0	1	1	0	104.351	0	1
GPR162	0	1	1	0	104.351	0	1
GPR176	0	1	1	0	104.351	0	1
GPR27	0	2	1	0	14.392	0	1
GPR37L1	0	2	1	0	14.392	0	1
GPR55	0	1	1	0	104.351	0	1
GPRIN1	0	1	1	0	104.351	0	1
GPS2	0	1	1	0	104.351	0	1
GPX7	0	2	1	0	14.392	0	1
GRAMD1B	0	1	1	0	104.351	0	1
GRAMD2A	0	1	1	0	104.351	0	1
GRB2	0	1	1	0	104.351	0	1
GREB1	0	1	1	0	104.351	0	1
GREB1L	0	1	1	0	104.351	0	1
GRHL2	0	1	1	0	104.351	0	1
GRID2IP	0	1	1	0	104.351	0	1
GRIN1	1	2	1	1.34943	27.0479	0.022045	1
GRIN2B	0	1	1	0	104.351	0	1
GRK2	0	1	1	0	104.351	0	1
GRM2	0	1	1	0	104.351	0	1
GRP	0	1	1	0	104.351	0	1
GSDMD	0	1	1	0	104.351	0	1
GSK3A	0	1	1	0	104.351	0	1
GSN	0	1	1	0	104.351	0	1
GSX1	0	1	1	0	104.351	0	1
GTF2IRD1	0	1	1	0	104.351	0	1
GTF2IRD2	0	1	1	0	104.351	0	1
GTF3A	0	1	1	0	104.351	0	1
GTF3C1	0	1	1	0	104.351	0	1
GTF3C3	0	1	1	0	104.351	0	1
GTF3C6	0	1	1	0	104.351	0	1
GTPBP1	0	1	1	0	104.351	0	1
GTPBP10	0	1	1	0	104.351	0	1
GTPBP6	0	1	1	0	104.351	0	1
GTSE1	0	1	1	0	104.351	0	1
GUCY1A1	0	1	1	0	104.351	0	1
GUSB	0	1	1	0	104.351	0	1
GYS1	0	1	1	0	104.351	0	1
GYS2	0	1	1	0	104.351	0	1
H1-4	0	1	1	0	104.351	0	1
H2AB1	0	1	1	0	104.351	0	1
H2AC13	0	1	1	0	104.351	0	1
H2BC15	0	1	1	0	104.351	0	1
HADH	0	1	1	0	104.351	0	1
HAPLN3	0	1	1	0	104.351	0	1
HAS2	0	1	1	0	104.351	0	1
HAUS2	0	1	1	0	104.351	0	1
HBD	0	1	1	0	104.351	0	1
HBP1	0	1	1	0	104.351	0	1
HCFC1	0	1	1	0	104.351	0	1
HDAC11	0	1	1	0	104.351	0	1
HDAC2	0	1	1	0	104.351	0	1
HDAC4	0	1	1	0	104.351	0	1
HDLBP	0	1	1	0	104.351	0	1
HEATR1	0	1	1	0	104.351	0	1
HEATR5A	0	1	1	0	104.351	0	1
HECA	0	1	1	0	104.351	0	1
HECTD1	0	1	1	0	104.351	0	1
HECW2	0	1	1	0	104.351	0	1
HELB	0	1	1	0	104.351	0	1
HELT	0	1	1	0	104.351	0	1
HELZ2	1	2	1	1.34943	27.0479	0.022045	1
HEPH	0	1	1	0	104.351	0	1
HERC1	0	2	1	0	14.392	0	1
HERC2P10	0	1	1	0	104.351	0	1
HERPUD2	0	1	1	0	104.351	0	1
HES2	0	1	1	0	104.351	0	1
HGS	0	1	1	0	104.351	0	1
HGSNAT	0	1	1	0	104.351	0	1
HIC1	0	1	1	0	104.351	0	1
HINT2	0	1	1	0	104.351	0	1
HIPK1	0	1	1	0	104.351	0	1
HLA-A	1	4	1	0.658976	7.11273	0.0128041	1
HLA-C	0	1	1	0	104.351	0	1
HLA-DQB2	0	1	1	0	104.351	0	1
HLA-DRB1	0	1	1	0	104.351	0	1
HLA-DRB5	0	1	1	0	104.351	0	1
HLA-F	0	1	1	0	104.351	0	1
HMCN2	0	1	1	0	104.351	0	1
HMGB2	0	1	1	0	104.351	0	1
HMMR	0	1	1	0	104.351	0	1
HNRNPL	0	1	1	0	104.351	0	1
HOMEZ	0	1	1	0	104.351	0	1
HOXA3	1	3	1	0.890001	11.7156	0.016268	1
HOXA4	0	1	1	0	104.351	0	1
HOXA5	0	1	1	0	104.351	0	1
HPGDS	0	1	1	0	104.351	0	1
HPN	0	1	1	0	104.351	0	1
HPX	0	1	1	0	104.351	0	1
HRNR	0	1	1	0	104.351	0	1
HS3ST6	0	1	1	0	104.351	0	1
HSD11B2	0	1	1	0	104.351	0	1
HSD3B1	0	1	1	0	104.351	0	1
HSDL2	0	1	1	0	104.351	0	1
HSF1	0	1	1	0	104.351	0	1
HSP90AA1	0	1	1	0	104.351	0	1
HSPA2	0	1	1	0	104.351	0	1
HSPG2	0	1	1	0	104.351	0	1
HTR3A	0	1	1	0	104.351	0	1
HTR7	0	1	1	0	104.351	0	1
HUNK	0	1	1	0	104.351	0	1
HUWE1	1	2	1	1.34943	27.0479	0.022045	1
HYOU1	0	2	1	0	14.392	0	1
ICE1	0	1	1	0	104.351	0	1
ICOSLG	0	1	1	0	104.351	0	1
IDO2	0	1	1	0	104.351	0	1
IFITM1	0	2	1	0	14.392	0	1
IFNGR1	0	1	1	0	104.351	0	1
IFT74	0	1	1	0	104.351	0	1
IGF2BP1	0	1	1	0	104.351	0	1
IGFN1	1	3	1	0.890001	11.7156	0.016268	1
IGHG2	0	1	1	0	104.351	0	1
IGHG4	0	1	1	0	104.351	0	1
IGHV1-69	0	1	1	0	104.351	0	1
IGHV2-70	0	1	1	0	104.351	0	1
IGHV3-21	0	1	1	0	104.351	0	1
IGHV3-48	0	1	1	0	104.351	0	1
IGHV4-28	0	1	1	0	104.351	0	1
IGHV4-61	0	1	1	0	104.351	0	1
IGLV2-14	0	1	1	0	104.351	0	1
IGLV5-45	0	1	1	0	104.351	0	1
IGSF10	0	1	1	0	104.351	0	1
IGSF9B	0	1	1	0	104.351	0	1
IL10RB	0	1	1	0	104.351	0	1
IL16	0	1	1	0	104.351	0	1
IL1F10	0	1	1	0	104.351	0	1
IL20RB	0	1	1	0	104.351	0	1
IL21	0	1	1	0	104.351	0	1
IL22RA2	0	1	1	0	104.351	0	1
IL2RB	0	1	1	0	104.351	0	1
IMPACT	0	1	1	0	104.351	0	1
INAFM2	0	1	1	0	104.351	0	1
INAVA	0	1	1	0	104.351	0	1
INCENP	0	1	1	0	104.351	0	1
INHA	0	1	1	0	104.351	0	1
INPPL1	0	1	1	0	104.351	0	1
INS-IGF2	0	1	1	0	104.351	0	1
INSC	0	1	1	0	104.351	0	1
INSIG1	0	1	1	0	104.351	0	1
INSL6	0	1	1	0	104.351	0	1
INTS13	0	1	1	0	104.351	0	1
INTS7	0	1	1	0	104.351	0	1
IP6K3	0	1	1	0	104.351	0	1
IPO9	0	1	1	0	104.351	0	1
IQGAP1	0	2	1	0	14.392	0	1
IQSEC3	0	1	1	0	104.351	0	1
IRAK2	0	1	1	0	104.351	0	1
IRF2BP2	0	1	1	0	104.351	0	1
IRF5	0	1	1	0	104.351	0	1
IRS2	0	2	1	0	14.392	0	1
ISM1	0	1	1	0	104.351	0	1
ISM2	0	1	1	0	104.351	0	1
ISOC2	0	1	1	0	104.351	0	1
ISYNA1	0	1	1	0	104.351	0	1
ITGA10	0	1	1	0	104.351	0	1
ITGB3	0	1	1	0	104.351	0	1
ITGB4	0	1	1	0	104.351	0	1
ITGB7	0	1	1	0	104.351	0	1
ITIH5	0	1	1	0	104.351	0	1
ITK	1	2	1	1.34943	27.0479	0.022045	1
ITM2A	0	1	1	0	104.351	0	1
ITPKA	0	1	1	0	104.351	0	1
ITPR2	0	1	1	0	104.351	0	1
ITPRID2	0	1	1	0	104.351	0	1
IVNS1ABP	0	1	1	0	104.351	0	1
JAK1	0	1	1	0	104.351	0	1
JAK3	0	1	1	0	104.351	0	1
JAKMIP1	0	1	1	0	104.351	0	1
JAM3	0	1	1	0	104.351	0	1
JARID2	0	2	1	0	14.392	0	1
JKAMP	0	1	1	0	104.351	0	1
JUN	0	1	1	0	104.351	0	1
JUNB	0	1	1	0	104.351	0	1
JUND	0	1	1	0	104.351	0	1
KANSL1L	0	1	1	0	104.351	0	1
KAT6B	0	1	1	0	104.351	0	1
KATNA1	0	1	1	0	104.351	0	1
KATNIP	0	1	1	0	104.351	0	1
KBTBD13	0	1	1	0	104.351	0	1
KBTBD3	0	1	1	0	104.351	0	1
KCNAB3	0	1	1	0	104.351	0	1
KCNK12	0	1	1	0	104.351	0	1
KCNK17	0	1	1	0	104.351	0	1
KCNK4	0	1	1	0	104.351	0	1
KCNN4	0	1	1	0	104.351	0	1
KCNQ1	0	1	1	0	104.351	0	1
KCNQ3	0	1	1	0	104.351	0	1
[truncated: 1,403 more rows]

## Sheet: S7d
Source data not provided due to privacy reasons

## Sheet: S7e,f
% tumor reactive TIL cultures	UMIS	tumor digest viability
0	0.1236	51
0	0.195874	92.2
0	0.276494	69.8
0	0.174077	71.5
0	0.29119	61
0	0.194982	87.9
0	0.150483	96.7
0	0.200636	50
0	0.195773	23.8
0	0.244122	98.2
0	0.152849	44.5
0	0.250382	12.5
0	0.258494	55.6
0	0.21631	92.9
0	0.157864	99.7
0	0.254476	65.6
0	0.202576	76.4
0	0.234882	96.1
0	0.161878	99.7
0	0.114283	95
0	0.180379	42.5
0	0.229418	89.9
0	0.260012	82
0	0.204713	92.9
0	0.321165	70.9
0	0.287512	20.8
0	0.29105	96.3
0	0.158462	98.1
0	0.222133	96.4
0	0.233742	91.3
0	0.194023	89
0	0.223372	93.8
0	0.213408	94.2
0	0.182648	71.1
0	0.249703	98.7
0	0.287198	83.6
0	0.177656	93.2
0	0.267293	97.1
0	0.282118	90.9
0	0.275571	74
0	0.250787	91.1
0	0.188226	92.4
0	0.194521	84
0	0.182734	75.1
0	0.235131	97.2
4.16667	0.246391	99.7
4.16667	0.171548	78
4.16667	0.233038	88.4
4.16667	0.227377	92.9
5.55556	0.236903	92
5.55556	0.234605	94.4
5.55556	0.245706	93.8
6.25	0.216137	85.2
8.33333	0.138227	100
8.33333	0.19264	89.6
8.33333	0.240812	99
8.33333	0.199243	97.3
8.33333	0.217184	92.8
12.5	0.237027	84.9
20.8333	0.218831	89.3
20.8333	0.219353	97.5
25	0.213148	67.7
25	0.228532	99.8
25	0.263029	98.8
25	0.227133	95.1
25	0.228265	90
25	0.228234	99.8
25	0.216345	87.2
25	0.237864	97.9
26.6667	0.259494	93.7
33.3333	0.273193	88.8
33.3333	0.263622	93
33.3333	0.28459	89.7
33.3333	0.236638	97.6
37.5	0.243349	86.3
37.5	0.288956	82.7
37.5	0.257645	41.6
41.6667	0.255785	62.1
41.6667	0.300032	94.9
44.4444	0.342598	96.7
45.8333	0.295316	76.2
45.8333	0.239542	46
50	0.296061	89
50	0.265228	96.4
54.1667	0.258527	91.7
58.3333	0.279644	76.7
58.3333	0.218192	96.7
62.5	0.282065	90.5
66.6667	0.308271	80.9
81.25	0.272137	64.3
83.3333	0.346782	98.8
87.5	0.238701	93.2
87.5	0.311536	85.5
87.5	0.268408	95.9
95.8333	0.218011	96.7
95.8333	0.268505	96.7
95.8333	0.27296	97
100	0.253219	96.5
100	0.343195	98
100	0.268044	96.1
