# Supplementary material for: Uveal melanoma immunogenomics predict immunotherapy resistance and susceptibility
Source: Nat Commun. 2024 Apr 16;15:2863. doi: 10.1038/s41467-024-46906-4 (PMC11021475; doi:10.1038/s41467-024-46906-4)
Supplement: Supplementary file 23 — Source Data [file 41467_2024_46906_MOESM23_ESM.zip › Source Data Supplementary Figure 9.xlsx]

## Sheet: S9a
UMIS level	overall survival	time to metastatic disease	survival with metastatic disease	vital status
high	5.74949	1.33607	4.41342	1
high	8.54757	2.58179	5.96578	1
high	17.9986	9.08693	8.9117	1
high	9.18001	4.91444	4.26557	1
high	3.04723	0.533881	2.51335	0
high	25.9521	24.8816	1.0705	1
high	13.7166	8.41342	5.30322	0
high	2.80356	0.936345	1.86721	1
high	19.8686	17.5852	2.28337	1
high	5.85626	2.16838	3.68789	1
high	5.26489	2.32991	2.93498	1
high	12.4298	5.99863	6.43121	1
high	10.3436	0.394251	9.94935	1
high	9.6345	1.50308	8.13142	0
high	7.18686	5.9165	1.27036	1
high	17.4757	9.41547	8.06023	1
high	16.0027	14.3299	1.67283	1
high	9.76865	7.69062	2.07803	1
high	9.859	5.66461	4.19439	1
high	4.41615	3.22519	1.19097	1
high	6.11088	0.971937	5.13895	0
high	2.89117	1.41547	1.4757	1
high	3.24983	0.503765	2.74606	1
high	3.47981	1.53046	1.94935	1
high	11.6742	5.8371	5.8371	1
high	8.03285	3.73717	4.29569	1
high	4.04381	2.07803	1.96578	1
high	4.65435	0.665298	3.98905	1
high	1.41821	1.00479	0.413415	1
high	3.10198	0.5859	2.51608	1
high	0.687201	0.0848734	0.602327	1
high	2.8282	2.02601	0.80219	1
high	7.55099	1.49213	6.05886	1
high	9.18549	6.41205	2.77344	1
high	11.4579	9.05955	2.39836	0
high	1.83436	1.40178	0.43258	1
high	3.19781	1.27858	1.91923	1
high	9.14442	5.08419	4.06023	1
high	2.80356	2.47775	0.325804	1
high	5.97947	4.83231	1.14716	1
low	5.02396	0.903491	4.12047	1
low	2.44216	0.528405	1.91376	1
low	6.16564	4.49829	1.66735	1
low	9.03217	7.66598	1.36619	1
low	5.28953	2.42847	2.86105	1
low	4.16701	0.799452	3.36756	1
low	4.12047	0.887064	3.2334	1
low	1.87817	0.328542	1.54962	1
low	5.37988	2.80903	2.57084	1
low	3.50445	1.99863	1.50582	1
low	4.282	3.72621	0.555784	1
low	3.25804	1.56605	1.69199	1
low	4.62971	1.40726	3.22245	1
low	7.69884	2.96783	4.73101	1
low	3.73443	2.7269	1.00753	1
low	3.82752	1.18275	2.64476	1
low	4.35866	2.83368	1.52498	1
low	8.05202	4.83231	3.21971	0
low	7.0883	3.95346	3.13484	0
low	2.48049	0.265572	2.21492	1
low	9.59343	5.85626	3.73717	1
low	3.14853	1.84531	1.30322	1
low	5.39357	4.49555	0.898015	1
low	4.46817	3.08556	1.38261	1
low	4.77755	3.16222	1.61533	1
low	10.7159	3.83299	6.88296	1
low	15.2827	13.7084	1.57426	1
low	3.24983	1.75222	1.4976	1
low	11.9179	9.49487	2.423	1
low	2.99247	2.59001	0.402464	1
low	3.42231	1.05681	2.3655	1
low	4.05749	1.18275	2.87474	1
low	6.37645	4.24914	2.12731	1
low	3.81656	0.591376	3.22519	0
low	1.13073	0.136893	0.99384	1
low	25.9083	9.99863	15.9097	1
low	2.89117	1.08693	1.80424	1
low	5.25667	2.86105	2.39562	1
low	14.6366	5.7796	8.85695	0
low	16.3176	15.0253	1.29227	1
low	2.55989	0.583162	1.97673	1
low	5.84805	1.40999	4.43806	0
low	8.28474	5.00205	3.28268	1
low	2.99247	0.0848734	2.9076	1
