# Supplementary material for: Uveal melanoma immunogenomics predict immunotherapy resistance and susceptibility
Source: Nat Commun. 2024 Apr 16;15:2863. doi: 10.1038/s41467-024-46906-4 (PMC11021475; doi:10.1038/s41467-024-46906-4)
Supplement: Supplementary file 23 — Source Data [file 41467_2024_46906_MOESM23_ESM.zip › Source Data Supplementary Figure 10.xlsx]

## Sheet: S10a,c,d
UMIS	ICI	tebentafusp	TRB diversity	TRB clonality	TRA diversity	TRA clonality
0.114283	anti-PD-1 only	0	NA	NA	NA	NA
0.1236	none	0	NA	NA	NA	NA
0.138227	anti-CTLA4 + anti-PD-1 (combination)	0	NA	NA	0	NA
0.150483	none	0	NA	NA	0	NA
0.152849	none	0	NA	NA	0	NA
0.157864	anti-PD-1 only	0	0.636514	0.0817042	NA	NA
0.158462	none	0	0	NA	0.693147	0
0.161878	none	0	0.673012	0.0290494	1.35471	0.022783
0.171548	anti-CTLA4 & anti-PD-1 (separately)	0	0.474139	0.315962	0	NA
0.174077	anti-CTLA4 only	0	NA	NA	0	NA
0.177656	anti-CTLA4 + anti-PD-1 (combination)	0	0.693147	0	0	NA
0.180379	anti-PD-1 only	0	NA	NA	NA	NA
0.182648	none	0	0.693147	0	NA	NA
0.182734	none	0	0.693147	0	0	NA
0.188226	anti-PD-1 only	0	0.636514	0.0817042	0	NA
0.19264	anti-PD-1 only	0	1.87627	0.0977031	1.31078	0.0544694
0.194023	anti-CTLA4 + anti-PD-1 (combination)	1	1.38629	0	1.07354	0.225603
0.194521	none	0	0.693147	0	NA	NA
0.194982	none	0	NA	NA	0	NA
0.195773	none	0	0	NA	0.693147	0
0.195874	none	0	0.693147	0	1.09861	0
0.199243	anti-CTLA4 + anti-PD-1 (combination)	0	0.693147	0	1.03972	0.0536054
0.200636	anti-CTLA4 only	0	0.693147	0	NA	NA
0.202576	anti-CTLA4 + anti-PD-1 (combination)	0	1.75066	0.100341	1.55578	0.0333391
0.204713	none	0	1.35178	0.024894	1.67263	0.06649
0.213148	none	0	2.96502	0.0102534	1.79176	0
0.213408	none	0	3.23039	0.050219	3.06029	0.0370562
0.216137	anti-CTLA4 + anti-PD-1 (combination)	0	3.65354	0.0345255	2.6032	0.0610933
0.21631	anti-CTLA4 + anti-PD-1 (combination)	0	2.93563	0.0762805	2.3896	0.117595
0.216345	none	0	2.19676	0.0838817	1.64342	0.0827911
0.217184	anti-PD-1 only	0	1.38629	0	1.94591	0
0.218011	anti-PD-1 only	0	2.84222	0.080498	3.02945	0.0338191
0.218192	none	1	2.77259	0	2.45831	0.0107027
0.218831	anti-CTLA4 & anti-PD-1 (separately)	0	1.54983	0.0370389	1.67699	0.0640553
0.219353	none	0	1.88916	0.0291642	2.50529	0.0506875
0.222133	anti-CTLA4 + anti-PD-1 (combination)	0	2.63282	0.0504122	2.39953	0.0343587
0.223372	none	1	4.22371	0.021721	3.59288	0.0260251
0.227133	anti-CTLA4 + anti-PD-1 (combination)	0	3.08842	0.0520783	2.79142	0.0519685
0.227377	none	0	0.636514	0.0817042	1.38629	0
0.228234	none	0	2.22003	0.0358553	1.8867	0.0304296
0.228265	none	0	2.83801	0.081861	2.88998	0.0352994
0.228532	none	0	2.38185	0.14093	2.13779	0.0715682
0.229418	anti-CTLA4 + anti-PD-1 (combination)	0	3.07758	0.0316158	2.65275	0.0432222
0.233038	none	0	2.84648	0.0151854	2.78779	0.0160331
0.233742	anti-CTLA4 + anti-PD-1 (combination)	0	2.72996	0.140998	3.15281	0.081881
0.234605	none	0	1.94591	0	1.60944	0
0.234882	anti-PD-1 only	0	2.19722	0	1.79176	0
0.235131	anti-CTLA4 + anti-PD-1 (combination)	0	0.636514	0.0817042	1.09861	0
0.236638	anti-CTLA4 + anti-PD-1 (combination)	0	3.31394	0.0522144	3.18513	0.0441364
0.236903	anti-CTLA4 + anti-PD-1 (combination)	1	3.4098	0.141173	3.36549	0.0679669
0.237027	none	0	NA	NA	0	NA
0.237864	none	1	2.30462	0.0388991	2.02533	0.026024
0.238701	none	0	1.74797	0.159406	2.30349	0.0393707
0.239542	anti-CTLA4 only	0	1.09861	0	0	NA
0.240812	none	0	2.04493	0.0693117	2.30667	0.0380444
0.243349	none	0	2.83321	0	1.33218	0.039036
0.244122	none	0	2.68595	0.00816265	3.00477	0.013058
0.245706	none	0	2.19722	0	0.693147	0
0.246391	anti-CTLA4 + anti-PD-1 (combination)	0	2.56495	0	2.45831	0.0107027
0.249703	anti-CTLA4 & anti-PD-1 (separately)	0	2.14584	0.0233853	1.89379	0.0892804
0.250382	anti-CTLA4 + anti-PD-1 (combination)	0	1.79176	0	2.07944	0
0.250787	anti-CTLA4 + anti-PD-1 (combination)	0	3.01408	0.0387234	2.59303	0.0647617
0.253219	none	0	2.8664	0.0726756	2.96694	0.0254815
0.254476	anti-CTLA4 & anti-PD-1 (separately)	0	3.08344	0.0536069	2.1384	0.0267735
0.255785	none	0	1.77823	0.0861689	1.79176	0.0792178
0.257645	none	1	3.03514	0.0320054	2.79851	0.0122476
0.258494	anti-CTLA4 + anti-PD-1 (combination)	0	2.04319	0.0174324	1.09861	0
0.258527	none	0	2.58231	0.0215043	2.61563	0.00887694
0.259494	none	0	2.27187	0.01334	1.38629	0
0.260012	none	0	2.96802	0.0534121	2.81782	0.0430043
0.263029	anti-CTLA4 & anti-PD-1 (separately)	1	4.24758	0.0488868	3.9396	0.0338287
0.263622	anti-CTLA4 + anti-PD-1 (combination)	1	3.19351	0.0198227	3.37048	0.00903111
0.265228	anti-CTLA4 + anti-PD-1 (combination)	0	2.36938	0.0118909	2.21025	0.0400991
0.267293	anti-CTLA4 + anti-PD-1 (combination)	0	2.24504	0.0249936	1.90615	0.0204302
0.268044	anti-PD-1 only	0	2.80968	0.027918	2.39002	0.137984
0.268408	anti-CTLA4 + anti-PD-1 (combination)	0	4.00082	0.0188158	4.40454	0.011182
0.268505	none	1	4.84136	0.0337834	4.65918	0.03503
0.272137	none	0	2.30259	0	2.35167	0.0192761
0.27296	anti-CTLA4 + anti-PD-1 (combination)	0	3.49949	0.0806921	3.07206	0.0967723
0.273193	anti-CTLA4 & anti-PD-1 (separately)	0	3.03151	0.0331621	2.82156	0.0238059
0.275571	none	0	3.05252	0.0124624	3.09046	0.0143627
0.276494	none	0	3.25511	0.0123569	3.19892	0.018164
0.279644	none	0	2.70805	0	1.97225	0.0515497
0.282065	anti-PD-1 only	0	3.04376	0.113637	3.1199	0.159866
0.282118	anti-CTLA4 + anti-PD-1 (combination)	0	3.45616	0.0199066	3.01645	0.0241305
0.28459	anti-CTLA4 + anti-PD-1 (combination)	0	4.15753	0.00766833	3.96394	0.0108296
0.287198	anti-PD-1 only	0	3.38446	0.0627137	3.78533	0.041989
0.287512	anti-PD-1 only	0	3.13303	0.0493992	3.31949	0.00381487
0.288956	none	0	1.40879	0.636084	2.70549	0.148696
0.29105	anti-CTLA4 + anti-PD-1 (combination)	0	1.82804	0.0605756	1.65695	0.0752405
0.29119	anti-CTLA4 + anti-PD-1 (combination)	0	0.07757	0.88809	1.00424	0.0858991
0.295316	anti-CTLA4 & anti-PD-1 (separately)	0	1.74787	0.0244962	1.09861	0
0.296061	none	0	4.56531	0.0149788	4.71626	0.0131531
0.300032	none	1	1.79176	0	2.30462	0.0388991
0.308271	none	1	3.33717	0.0281953	3.06253	0.00922445
0.311536	anti-CTLA4 & anti-PD-1 (separately)	0	0	NA	0.693147	0
0.321165	none	1	4.74958	0.0402494	4.62986	0.0426826
0.342598	anti-PD-1 only	0	4.51641	0.0127444	3.93764	0.00344294
0.343195	anti-CTLA4 & anti-PD-1 (separately)	0	4.6887	0.0320981	4.3759	0.0150251
0.346782	anti-PD-1 only	0	3.76497	0.0325935	3.47639	0.0222082

## Sheet: S10b,e
Source data not provided due to prohibitive file size; available upon reasonable request
