# Supplementary material for: Uveal melanoma immunogenomics predict immunotherapy resistance and susceptibility
Source: Nat Commun. 2024 Apr 16;15:2863. doi: 10.1038/s41467-024-46906-4 (PMC11021475; doi:10.1038/s41467-024-46906-4)
Supplement: Supplementary file 23 — Source Data [file 41467_2024_46906_MOESM23_ESM.zip › Source Data Supplementary Figure 11.xlsx]

## Sheet: S11a
source metastasis TIL cell count	post-REP TIL cell count	source metastasis TRA diversity	post-REP TIL TRA diversity	source metastasis TRA clonality	post-REP TIL TRA clonality	pre-harvest treatments
≤1000000	110000000000	7.96535	3.06819	0.0773012	0.571903	tebentafusp
≤1000000	109000000000	5.32742	2.78984	0.108204	0.659913	ICI
≤1000000	95600000000	6.83298	0.422853	0.0939719	0.914796	ICI
≤1000000	10000000000	6.81369	3.85975	0.133986	0.500434	both
≤1000000	64000000000	7.32891	2.02082	0.0847287	0.719694	ICI
≤1000000	59000000000	6.04574	2.66944	0.203337	0.635937	both
≤1000000	108000000000	4.7517	1.19732	0.260979	0.807462	tebentafusp
≤1000000	62000000000	4.8457	1.16666	0.227049	0.811221	ICI
≤1000000	52440000000	5.99639	3.50629	0.070849	0.526295	none
≤1000000	91000000000	7.54526	1.83299	0.132213	0.718639	tebentafusp
≤1000000	49600000000	4.40879	2.8596	0.20932	0.639568	tebentafusp
≤1000000	87000000000	6.5013	1.83289	0.0785247	0.733044	none
≤1000000	73100000000	5.44556	4.23325	0.0614525	0.529665	ICI
≤1000000	67640000000	5.63016	2.05719	0.13238	0.620172	ICI
≤1000000	39640000000	5.7488	1.28697	0.100849	0.77998	none
≤1000000	40140000000	5.17614	2.84188	0.240672	0.600566	ICI
≤1000000	112000000000	7.17764	3.11151	0.140665	0.523464	ICI
≤1000000	73900000000	7.92017	2.44578	0.109437	0.608432	ICI
≤1000000	102000000000	4.88991	0.989601	0.166062	0.803021	ICI

## Sheet: S11b,c
Source data not provided due to prohibitive file size; available upon reasonable request
