# Supplementary material for: Uveal melanoma immunogenomics predict immunotherapy resistance and susceptibility
Source: Nat Commun. 2024 Apr 16;15:2863. doi: 10.1038/s41467-024-46906-4 (PMC11021475; doi:10.1038/s41467-024-46906-4)
Supplement: Supplementary file 23 — Source Data [file 41467_2024_46906_MOESM23_ESM.zip › Source Data Supplementary Figure 12.xlsx]

## Sheet: S12a,b,c
No source data beyond presented in figure
